# Supplementary material for: Genome-wide analysis of expression QTL (eQTL) and allele-specific expression (ASE) in pig muscle identifies candidate genes for meat quality traits
Source: Genet Sel Evol. 2020 Oct 9;52:59. doi: 10.1186/s12711-020-00579-x (PMC7547458; doi:10.1186/s12711-020-00579-x)
Supplement: Supplementary file 1 — Additional file 1: Table S1. Library sizes and alignment information about 189 individuals. [file 12711_2020_579_MOESM1_ESM.csv]

ear_id	sam_id	paired reads	alignment rate	clean reads	Q30(%)	base number
DLC15103121701	sam_1	28670806	89.64%	57341612	94.55	8601241800
DLC15110318504	sam_2	21794531	92.55%	43589062	92.1	6538359300
DLC15111020504	sam_3	31986504	92.12%	63973008	91.52	9595951200
DLC15111221605	sam_4	21536426	91.90%	43072852	94.76	6460927800
DLC15111318902	sam_5	23940459	92.53%	47880918	92.56	7182137700
DLC15112524411	sam_6	20053550	91.85%	40107100	90.97	6016065000
DLC15112526003	sam_7	22347797	80.10%	44695594	88.33	6704339100
DLC15112637008	sam_8	22879370	86.86%	45758740	91.27	6863811000
DLC15113024701	sam_9	29760776	91.64%	59521552	90.54	8928232800
DLC15113025007	sam_10	22858325	90.79%	45716650	94.99	6857497500
DLC15120123008	sam_11	23628324	92.87%	47256648	94.99	7088497200
DLC15120423705	sam_12	26913500	80.00%	53827000	89.12	8074050000
DLC15120426404	sam_13	24321129	79.78%	48642258	87.8	7296338700
DLC15120526205	sam_14	22607002	86.68%	45214004	91.56	6782100600
DLC15120624109	sam_15	24990900	91.71%	49981800	95.14	7497270000
DLC15120624301	sam_16	24479858	91.99%	48959716	91.46	7343957400
DLC15120625105	sam_17	22755649	85.99%	45511298	90.85	6826694700
DLC15120925503	sam_18	27567383	91.56%	55134766	90.87	8270214900
DLC15120925505	sam_19	30036019	92.32%	60072038	91.54	9010805700
DLC15120925901	sam_20	22678438	87.99%	45356876	91.99	6803531400
DLC15120925905	sam_21	22479223	86.34%	44958446	90.29	6743766900
DLC15120925907	sam_22	20713018	90.24%	41426036	93.79	6213905400
DLC15120937103	sam_23	23391367	92.15%	46782734	92.8	7017410100
DLC15121124807	sam_24	22920331	78.91%	45840662	87.83	6876099300
DLC15121137604	sam_25	26349911	89.66%	52699822	95	7904973300
DLC15121525707	sam_26	21279257	80.26%	42558514	88.56	6383777100
DLC15121526305	sam_27	27204039	92.98%	54408078	93.2	8161211700
DLC15121526307	sam_28	31654915	91.57%	63309830	90.64	9496474500
DLC15121537504	sam_29	25986407	80.24%	51972814	88.45	7795922100
DLC15121537506	sam_30	24761945	80.38%	49523890	88.89	7428583500
DLC15121622707	sam_31	21621923	85.81%	43243846	89.99	6486576900
DLC15121638107	sam_33	22303927	86.32%	44607854	89.87	6691178100
DLC15121638110	sam_34	23289989	87.80%	46579978	91.73	6986996700
DLC15121837310	sam_35	23270660	87.31%	46541320	91.96	6981198000
DLC15121923305	sam_36	23896090	86.19%	47792180	97.7	7168827000
DLC15121923306	sam_37	21969341	79.95%	43938682	88.36	6590802300
DLC15122123203	sam_38	26694686	80.38%	53389372	89.18	8008405800
DLC15122123209	sam_39	26677048	80.54%	53354096	89.75	8003114400
DLC15122236601	sam_41	26783924	79.43%	53567848	88.28	8035177200
DLC15122236602	sam_42	22453252	78.77%	44906504	85.15	6735975600
DLC15122236604	sam_43	25065263	89.88%	50130526	94.35	7519578900
DLC15122236605	sam_44	23452099	92.58%	46904198	94.32	7035629700
DLC15122334305	sam_45	23674888	93.29%	47349776	93.68	7102466400
DLC15122423103	sam_46	29944891	90.87%	59889782	95.38	8983467300
DLC15122423106	sam_47	22956997	89.53%	45913994	97.5	6887099100
DLC15122423109	sam_48	21184513	79.34%	42369026	86.05	6355353900
DLC15122432211	sam_49	24730650	92.72%	49461300	95.05	7419195000
DLC15122432601	sam_50	22994392	87.52%	45988784	97.71	6898317600
DLC15122432607	sam_51	23293060	79.57%	46586120	86.28	6987918000
DLC15122432609	sam_52	32030949	90.09%	64061898	95.66	9609284700
DLC15122436903	sam_53	21848639	89.99%	43697278	93.9	6554591700
DLC15122436904	sam_54	25925288	92.54%	51850576	92.82	7777586400
DLC15122436910	sam_55	19834213	78.07%	39668426	84.53	5950263900
DLC15122632303	sam_56	24515679	87.95%	49031358	97.84	7354703700
DLC15122731804	sam_57	19933987	78.82%	39867974	84.91	5980196100
DLC15122731805	sam_58	24407291	93.10%	48814582	94.67	7322187300
DLC15122731808	sam_59	21051158	85.95%	42102316	88.44	6315347400
DLC15122732001	sam_60	22578080	87.87%	45156160	97.48	6773424000
DLC15122732003	sam_61	24764590	90.50%	49529180	97.8	7429377000
DLC15122831409	sam_62	24321118	87.05%	48642236	97.65	7296335400
DLC15122831901	sam_63	21879473	87.76%	43758946	92.31	6563841900
DLC15122921503	sam_64	23512225	79.28%	47024450	86	7053667500
DLC15122921505	sam_65	23375657	86.67%	46751314	97.63	7012697100
DLC15122931301	sam_67	29178293	79.87%	58356586	87.25	8753487900
DLC15123130303	sam_68	21467365	78.98%	42934730	85.24	6440209500
DLC15123130306	sam_69	21373289	88.39%	42746578	94.06	6411986700
DLC15123130308	sam_70	18871878	79.69%	37743756	86.37	5661563400
DLC15123130310	sam_71	22918438	79.94%	45836876	87.14	6875531400
DLC15123130412	sam_72	30374150	81.25%	60748300	89.45	9112245000
DLC16010130912	sam_74	20816523	88.95%	41633046	94.5	6244956900
DLC16010329006	sam_75	23771068	80.61%	47542136	88.6	7131320400
DLC16010329012	sam_76	23311723	80.77%	46623446	89.57	6993516900
DLC16010331003	sam_77	25467615	92.62%	50935230	91.97	7640284500
DLC16010331007	sam_78	20844168	92.40%	41688336	92	6253250400
DLC16010429103	sam_79	21973975	79.84%	43947950	87.17	6592192500
DLC16010429104	sam_80	23518285	92.70%	47036570	92.89	7055485500
DLC16010429106	sam_81	20132265	79.92%	40264530	88.32	6039679500
DLC16010429107	sam_82	23452099	93.19%	46904198	95.04	7035629700
DLC16010430101	sam_85	25665443	92.13%	51330886	92.04	7699632900
DLC16010430102	sam_86	21454611	81.11%	42909222	88.84	6436383300
DLC16010533009	sam_87	24266123	81.09%	48532246	88.88	7279836900
DLC16010629702	sam_88	20490894	80.86%	40981788	88.9	6147268200
DLC16010629703	sam_89	24515679	87.92%	49031358	97.62	7354703700
DLC16010729904	sam_90	27263668	92.62%	54527336	92.48	8179100400
DLC16010729906	sam_91	20587339	80.14%	41174678	87.92	6176201700
DLC16010729908	sam_92	25164665	81.21%	50329330	89.27	7549399500
DLC16010729912	sam_93	23240940	83.61%	46481880	91.88	6972282000
DLC16010737903	sam_94	26360960	82.59%	52721920	91.21	7908288000
DLC16010737904	sam_95	23229842	90.15%	46459684	97.65	6968952600
DLC16010737905	sam_96	23373244	83.24%	46746488	91.35	7011973200
DLC16010737906	sam_97	24187593	88.85%	48375186	97.64	7256277900
DLC16010737907	sam_98	24400854	93.19%	48801708	93.12	7320256200
DLC16010737909	sam_99	25032412	85.96%	50064824	91.02	7509723600
DLC16010737910	sam_100	22733119	83.35%	45466238	91.47	6819935700
DLC16010834002	sam_101	23423989	92.93%	46847978	92.81	7027196700
DLC16010837803	sam_102	22469540	93.08%	44939080	93.69	6740862000
DLC16010837808	sam_103	25160561	90.67%	50321122	93.86	7548168300
DLC16010837810	sam_104	23894031	87.77%	47788062	93.82	7168209300
DLC16010837812	sam_105	19911854	82.74%	39823708	90.99	5973556200
DLC16010927301	sam_106	22567994	82.43%	45135988	90.31	6770398200
DLC16010927302	sam_107	25723833	83.02%	51447666	91.6	7717149900
DLC16010927305	sam_108	23033170	89.79%	46066340	94.61	6909951000
DLC16010927306	sam_109	26780112	91.15%	53560224	90.67	8034033600
DLC16010927307	sam_110	24417363	92.76%	48834726	92.01	7325208900
DLC16010927308	sam_111	23089847	83.14%	46179694	91.46	6926954100
DLC16010927309	sam_112	24341557	87.97%	48683114	97.39	7302467100
DLC16010927901	sam_113	34684714	82.99%	69369428	92.06	10405414200
DLC16010927904	sam_114	35930874	92.75%	71861748	92.8	10779262200
DLC16010927905	sam_115	21544415	82.83%	43088830	91.38	6463324500
DLC16010927906	sam_116	22981117	81.45%	45962234	88.35	6894335100
DLC16010927912	sam_117	27009278	92.10%	54018556	92.21	8102783400
DLC16010928102	sam_118	20141320	92.10%	40282640	94.43	6042396000
DLC16010928103	sam_119	21182434	89.13%	42364868	94.16	6354730200
DLC16010928108	sam_120	24920176	81.76%	49840352	89.32	7476052800
DLC16010929603	sam_121	28250915	82.19%	56501830	89.86	8475274500
DLC16010929605	sam_122	24263393	81.90%	48526786	88.64	7279017900
DLC16010929610	sam_123	22532434	81.40%	45064868	88.57	6759730200
DLC16010930003	sam_124	22976267	81.64%	45952534	89.51	6892880100
DLC16010930005	sam_125	24841849	80.85%	49683698	87.43	7452554700
DLC16010930007	sam_126	24404729	87.17%	48809458	95.04	7321418700
DLC16010930011	sam_127	25776008	88.18%	51552016	94.44	7732802400
DLC16011027401	sam_128	22497587	88.63%	44995174	94.44	6749276100
DLC16011027407	sam_129	23067673	92.25%	46135346	92.5	6920301900
DLC16011027409	sam_130	22913268	80.45%	45826536	88.4	6873980400
DLC16011028004	sam_131	22275274	81.71%	44550548	88.98	6682582200
DLC16011028005	sam_132	23778549	92.52%	47557098	92.33	7133564700
DLC16011028201	sam_133	30491183	81.84%	60982366	89.09	9147354900
DLC16011032109	sam_134	21194675	87.67%	42389350	93.48	6358402500
DLC16011033313	sam_135	25090937	81.73%	50181874	89.26	7527281100
DLC16011128402	sam_136	24063835	86.41%	48127670	91.07	7219150500
DLC16011128404	sam_137	24341557	88.01%	48683114	97.5	7302467100
DLC16011128411	sam_139	25909592	82.40%	51819184	89.36	7772877600
DLC16011128501	sam_140	24897909	92.19%	49795818	92.43	7469372700
DLC16011128502	sam_141	20252290	92.57%	40504580	95.03	6075687000
DLC16011128503	sam_142	31216726	92.05%	62433452	91.53	9365017800
DLC16011128504	sam_143	26581107	82.31%	53162214	88.77	7974332100
DLC16011128506	sam_144	27079990	81.51%	54159980	87.6	8123997000
DLC16011128512	sam_145	23645086	81.87%	47290172	87.87	7093525800
DLC16011129801	sam_146	21831432	93.48%	43662864	93.38	6549429600
DLC16011129804	sam_147	22232612	81.83%	44465224	87.87	6669783600
DLC16011129805	sam_148	21834207	91.80%	43668414	93.33	6550262100
DLC16011132702	sam_149	26547490	82.80%	53094980	88.96	7964247000
DLC16011232503	sam_150	25043415	80.79%	50086830	86.69	7513024500
DLC16011232508	sam_151	21365413	88.32%	42730826	94.31	6409623900
DLC16011327804	sam_152	22803225	81.43%	45606450	86.9	6840967500
DLC16011327806	sam_153	21100633	82.18%	42201266	88.85	6330189900
DLC16011328301	sam_154	20987121	82.34%	41974242	89.09	6296136300
DLC16011328302	sam_155	20429577	88.54%	40859154	94.34	6128873100
DLC16011328305	sam_156	26958004	82.46%	53916008	89.48	8087401200
DLC16011328306	sam_157	22387899	81.72%	44775798	88.09	6716369700
DLC16011328603	sam_158	19520096	82.18%	39040192	88.96	5856028800
DLC16011428801	sam_160	24846182	86.68%	49692364	91.93	7453854600
DLC16011527703	sam_161	22664114	92.28%	45328228	92.27	6799234200
DLC16011527706	sam_163	23819960	86.91%	47639920	97.55	7145988000
DLC16011528906	sam_164	24977311	82.77%	49954622	89.88	7493193300
DLC16011528913	sam_165	24048260	82.91%	48096520	89.61	7214478000
DLC16011638002	sam_166	23042038	88.36%	46084076	97.57	6912611400
DLC16011638007	sam_167	27879885	91.93%	55759770	91.25	8363965500
DLC16011638010	sam_168	20646786	82.52%	41293572	88.52	6194035800
DLC16011638013	sam_169	25469718	82.12%	50939436	88.88	7640915400
DLC16011736403	sam_170	22994664	81.95%	45989328	89.3	6898399200
DLC16011736404	sam_171	23610838	81.16%	47221676	87.6	7083251400
DLC16011736409	sam_172	24684464	81.49%	49368928	88.21	7405339200
DLC16011736411	sam_173	21605447	94.23%	43210894	95.46	6481634100
DLC16011833908	sam_174	22489703	82.17%	44979406	88.22	6746910900
DLC16011833909	sam_175	30764200	88.21%	61528400	90.63	9229260000
DLC16011833913	sam_176	28893251	89.14%	57786502	95.78	8667975300
DLC16011834001	sam_177	30922816	88.28%	61845632	90.92	9276844800
DLC16011834003	sam_178	28059107	88.25%	56118214	90.29	8417732100
DLC16011834004	sam_179	22409182	87.93%	44818364	97.52	6722754600
DLC16011834006	sam_180	29957385	86.96%	59914770	95.33	8987215500
DLC16011835803	sam_181	27600634	88.51%	55201268	91.22	8280190200
DLC16011835807	sam_182	23896090	89.58%	47792180	97.56	7168827000
DLC16012036003	sam_183	24568893	92.11%	49137786	92.07	7370667900
DLC16012036006	sam_184	30184560	88.18%	60369120	90.86	9055368000
DLC16012334306	sam_185	27553701	87.38%	55107402	89.63	8266110300
DLC16012334309	sam_186	20329578	92.57%	40659156	92.19	6098873400
DLC16012334401	sam_187	29451927	87.96%	58903854	90.61	8835578100
DLC16012334403	sam_188	21244198	88.02%	42488396	93.35	6373259400
DLC16012334404	sam_189	22357505	87.28%	44715010	91.42	6707251500
DLC16012734903	sam_190	24166180	88.40%	48332360	90.7	7249854000
DLC16012734904	sam_191	27725879	91.60%	55451758	90.99	8317763700
DLC16012734907	sam_192	23395263	90.71%	46790526	95.04	7018578900
DLC16012736306	sam_193	30189940	88.87%	60379880	91.32	9056982000
DLC16013134802	sam_195	25759922	87.94%	51519844	89.71	7727976600
DLC16020135101	sam_196	24953606	87.80%	49907212	89.93	7486081800
DLC16020135102	sam_197	31461421	92.35%	62922842	90.96	9438426300
DLC16020217313	sam_198	34472625	92.24%	68945250	90.75	10341787500
DLC16021115406	sam_199	27406671	90.00%	54813342	95.4	8222001300
