# Supplementary material for: Genome-wide analysis of expression QTL (eQTL) and allele-specific expression (ASE) in pig muscle identifies candidate genes for meat quality traits
Source: Genet Sel Evol. 2020 Oct 9;52:59. doi: 10.1186/s12711-020-00579-x (PMC7547458; doi:10.1186/s12711-020-00579-x)
Supplement: Supplementary file 2 — Additional file 2: Table S2. Identified cis-eQTL. [file 12711_2020_579_MOESM2_ESM.csv]

snpid	chr	pos	Gene.ID	Gene.Name	Reference	Start	End	statistic	pvalue	FDR	beta	r	type
MARC0058459	14	48782016	ENSSSCG00000010039	SLC5A4	14	48708047	48741440	-20.4102622	2.15E-45	8.65E-40	-1.318471651	-0.855959569	cis
ASGA0063319	14	49120251	ENSSSCG00000010039	SLC5A4	14	48708047	48741440	-19.36845834	6.87E-43	1.38E-37	-1.318107415	-0.84359351	cis
MARC0063524	14	49304409	ENSSSCG00000010039	SLC5A4	14	48708047	48741440	-19.2866258	1.09E-42	1.46E-37	-1.310595571	-0.842561116	cis
ALGA0077480	14	48523085	ENSSSCG00000010039	SLC5A4	14	48708047	48741440	-17.25875745	1.21E-37	1.22E-32	-1.295850321	-0.813707957	cis
ALGA0077484	14	48552632	ENSSSCG00000010039	SLC5A4	14	48708047	48741440	-17.17799415	1.95E-37	1.57E-32	-1.286517328	-0.812415382	cis
WU_10.2_18_7080984	18	6842983	ENSSSCG00000031799	TMEM139	18	6967036	6974114	15.00693891	8.32E-32	5.57E-27	1.273052784	0.772683331	cis
ASGA0069736	15	56770749	ENSSSCG00000015854	OCA2	15	56657598	56869920	14.44955669	2.49E-30	1.25E-25	1.471902671	0.760724607	cis
WU_10.2_15_156586504	15	57186794	ENSSSCG00000015854	OCA2	15	56657598	56869920	14.44955669	2.49E-30	1.25E-25	1.471902671	0.760724607	cis
MARC0113700	5	64350471	ENSSSCG00000026812	EMG1	5	63745476	63751607	14.08824258	2.28E-29	1.02E-24	1.606606105	0.752533922	cis
H3GA0032918	12	278538	ENSSSCG00000027229	B3GNTL1	12	261773	326417	-12.36713911	9.47E-25	3.81E-20	-1.137498665	-0.708202871	cis
ASGA0041308	9	8265449	ENSSSCG00000014831	PAAF1	9	8278905	8334523	12.15953276	3.44E-24	1.15E-19	1.311161708	0.702201564	cis
DBWU0000864	9	8278682	ENSSSCG00000014831	PAAF1	9	8278905	8334523	12.15953276	3.44E-24	1.15E-19	1.311161708	0.702201564	cis
WU_10.2_18_53685885	18	48910892	ENSSSCG00000028523	HUS1	18	48522826	48538790	12.02902059	7.72E-24	2.39E-19	1.461273106	0.698350494	cis
WU_10.2_5_66693369	5	64231851	ENSSSCG00000026812	EMG1	5	63745476	63751607	11.66642449	7.32E-23	2.10E-18	1.567751958	0.687324824	cis
WU_10.2_4_15617800	4	15067170	ENSSSCG00000005976	NDUFB9	4	15105305	15113287	-11.59476495	1.14E-22	3.05E-18	-1.361704294	-0.685087743	cis
ASGA0103572	16	5701880	ENSSSCG00000016793	ZNF622	16	5699094	5714377	11.53495696	1.65E-22	4.15E-18	1.529760105	0.683205683	cis
ASGA0103060	18	6951485	ENSSSCG00000031799	TMEM139	18	6967036	6974114	11.46420181	2.56E-22	6.05E-18	1.108251617	0.680961417	cis
ALGA0023430	4	14382005	ENSSSCG00000005976	NDUFB9	4	15105305	15113287	-11.32201652	6.18E-22	1.31E-17	-1.301384019	-0.676392796	cis
MARC0066794	4	14406434	ENSSSCG00000005976	NDUFB9	4	15105305	15113287	-11.32201652	6.18E-22	1.31E-17	-1.301384019	-0.676392796	cis
WU_10.2_12_53842377	12	51757248	ENSSSCG00000022999	ZNF232	12	51832716	51837843	-11.20789154	1.25E-21	2.51E-17	-0.914040318	-0.672668393	cis
ASGA0018519	4	14332353	ENSSSCG00000005976	NDUFB9	4	15105305	15113287	-11.13506552	1.96E-21	3.76E-17	-1.273081423	-0.670264707	cis
WU_10.2_12_54193950	12	52075101	ENSSSCG00000022999	ZNF232	12	51832716	51837843	11.07461154	2.85E-21	5.21E-17	1.353185745	0.668253213	cis
ASGA0018560	4	14919602	ENSSSCG00000005976	NDUFB9	4	15105305	15113287	-10.96419069	5.64E-21	9.85E-17	-1.307813753	-0.664540981	cis
ALGA0077457	14	47826895	ENSSSCG00000010039	SLC5A4	14	48708047	48741440	-10.92928994	7.00E-21	1.17E-16	-1.465731518	-0.663357313	cis
WU_10.2_12_54317583	12	52096685	ENSSSCG00000022999	ZNF232	12	51832716	51837843	10.89336286	8.73E-21	1.40E-16	1.341352123	0.662133614	cis
ALGA0023522	4	15350625	ENSSSCG00000005976	NDUFB9	4	15105305	15113287	-10.8321353	1.27E-20	1.97E-16	-1.316264207	-0.660035894	cis
H3GA0032926	12	417230	ENSSSCG00000027229	B3GNTL1	12	261773	326417	-10.79965692	1.56E-20	2.31E-16	-1.107465811	-0.658916844	cis
WU_10.2_12_44780599	12	42991827	ENSSSCG00000017727	TMEM98	12	42087696	42101250	-10.75879529	2.00E-20	2.87E-16	-1.499180166	-0.657502707	cis
ASGA0085953	4	15386730	ENSSSCG00000005976	NDUFB9	4	15105305	15113287	-10.73729218	2.28E-20	3.16E-16	-1.297984848	-0.656755726	cis
WU_10.2_4_15622033	4	15062939	ENSSSCG00000005976	NDUFB9	4	15105305	15113287	-10.72630487	2.44E-20	3.27E-16	-1.150624451	-0.656373298	cis
H3GA0012107	4	14986217	ENSSSCG00000005976	NDUFB9	4	15105305	15113287	-10.70706491	2.75E-20	3.57E-16	-1.337637653	-0.655702404	cis
M1GA0007834	5	64106265	ENSSSCG00000026812	EMG1	5	63745476	63751607	10.70111174	2.85E-20	3.58E-16	1.50647758	0.655494503	cis
ASGA0090983	12	42192325	ENSSSCG00000017727	TMEM98	12	42087696	42101250	10.6868424	3.12E-20	3.79E-16	1.498445934	0.654995572	cis
ALGA0008617	1	238431986	ENSSSCG00000005349	GRHPR	1	238139729	238151681	10.64048749	4.14E-20	4.76E-16	1.276742359	0.653368829	cis
M1GA0001347	1	238388679	ENSSSCG00000005349	GRHPR	1	238139729	238151681	10.64048749	4.14E-20	4.76E-16	1.276742359	0.653368829	cis
M1GA0020149	14	141173643	ENSSSCG00000010791	FUOM	14	141331804	141336093	-10.63580668	4.27E-20	4.76E-16	-1.294349527	-0.653204059	cis
WU_10.2_18_53233305	18	48268336	ENSSSCG00000028523	HUS1	18	48522826	48538790	10.4754302	1.14E-19	1.03E-15	1.38985626	0.647502228	cis
DRGA0017055	18	47653545	ENSSSCG00000028523	HUS1	18	48522826	48538790	10.4754302	1.14E-19	1.03E-15	1.38985626	0.647502228	cis
M1GA0023319	18	47671442	ENSSSCG00000028523	HUS1	18	48522826	48538790	10.4754302	1.14E-19	1.03E-15	1.38985626	0.647502228	cis
M1GA0015685	12	353286	ENSSSCG00000027229	B3GNTL1	12	261773	326417	-10.4587705	1.27E-19	1.03E-15	-1.101823374	-0.646903605	cis
MARC0083653	12	429636	ENSSSCG00000027229	B3GNTL1	12	261773	326417	-10.4587705	1.27E-19	1.03E-15	-1.101823374	-0.646903605	cis
WU_10.2_12_269941	12	468319	ENSSSCG00000027229	B3GNTL1	12	261773	326417	-10.4587705	1.27E-19	1.03E-15	-1.101823374	-0.646903605	cis
H3GA0016504	5	63994456	ENSSSCG00000026812	EMG1	5	63745476	63751607	10.4583932	1.27E-19	1.03E-15	1.335038146	0.646890034	cis
ALGA0008606	1	238302666	ENSSSCG00000005349	GRHPR	1	238139729	238151681	-10.4565678	1.28E-19	1.03E-15	-1.26404752	-0.646824367	cis
WU_10.2_1_265629502	1	237779702	ENSSSCG00000005349	GRHPR	1	238139729	238151681	-10.4565678	1.28E-19	1.03E-15	-1.26404752	-0.646824367	cis
ASGA0006196	1	237933185	ENSSSCG00000005349	GRHPR	1	238139729	238151681	-10.4565678	1.28E-19	1.03E-15	-1.26404752	-0.646824367	cis
ASGA0006198	1	238012934	ENSSSCG00000005349	GRHPR	1	238139729	238151681	-10.4565678	1.28E-19	1.03E-15	-1.26404752	-0.646824367	cis
H3GA0003950	1	237831408	ENSSSCG00000005349	GRHPR	1	238139729	238151681	-10.4565678	1.28E-19	1.03E-15	-1.26404752	-0.646824367	cis
H3GA0003952	1	237981024	ENSSSCG00000005349	GRHPR	1	238139729	238151681	-10.4565678	1.28E-19	1.03E-15	-1.26404752	-0.646824367	cis
WU_10.2_1_265780433	1	237929417	ENSSSCG00000005349	GRHPR	1	238139729	238151681	-10.4565678	1.28E-19	1.03E-15	-1.26404752	-0.646824367	cis
ASGA0022017	4	110336701	ENSSSCG00000037808	ENSSSCG00000037808	4	110425142	110481324	-10.42117229	1.59E-19	1.26E-15	-1.268039641	-0.645548204	cis
WU_10.2_15_156748188	15	57001161	ENSSSCG00000015854	OCA2	15	56657598	56869920	10.36767167	2.21E-19	1.65E-15	1.440119307	0.643608958	cis
WU_10.2_15_156794872	15	56954136	ENSSSCG00000015854	OCA2	15	56657598	56869920	10.36767167	2.21E-19	1.65E-15	1.440119307	0.643608958	cis
WU_10.2_15_156823238	15	56925786	ENSSSCG00000015854	OCA2	15	56657598	56869920	10.36767167	2.21E-19	1.65E-15	1.440119307	0.643608958	cis
MARC0049679	8	112395426	ENSSSCG00000009138	CFI	8	112433640	112470946	10.35802172	2.35E-19	1.71E-15	1.31182118	0.643257849	cis
WU_10.2_5_66501891	5	64076440	ENSSSCG00000026812	EMG1	5	63745476	63751607	10.34404085	2.56E-19	1.83E-15	1.619194878	0.64274844	cis
WU_10.2_4_15302285	4	14725164	ENSSSCG00000005976	NDUFB9	4	15105305	15113287	-10.32611063	2.85E-19	1.99E-15	-1.119291683	-0.642093882	cis
MARC0024032	14	47712987	ENSSSCG00000010039	SLC5A4	14	48708047	48741440	-10.32492727	2.87E-19	1.99E-15	-1.519613041	-0.642050633	cis
MARC0054602	10	57561661	ENSSSCG00000024021	ENSSSCG00000024021	10	57921989	57929071	10.27437762	3.92E-19	2.58E-15	1.458946232	0.640197428	cis
MARC0094059	10	57593745	ENSSSCG00000024021	ENSSSCG00000024021	10	57921989	57929071	10.27437762	3.92E-19	2.58E-15	1.458946232	0.640197428	cis
WU_10.2_10_63479252	10	57870364	ENSSSCG00000024021	ENSSSCG00000024021	10	57921989	57929071	10.27437762	3.92E-19	2.58E-15	1.458946232	0.640197428	cis
WU_10.2_6_44535099	6	48638562	ENSSSCG00000029070	PAFAH1B3	6	49632882	49642165	10.22180115	5.40E-19	3.31E-15	1.63708397	0.638257986	cis
ALGA0077463	14	47895001	ENSSSCG00000010039	SLC5A4	14	48708047	48741440	-10.19326584	6.43E-19	3.31E-15	-1.498090411	-0.637200259	cis
ALGA0077464	14	47999414	ENSSSCG00000010039	SLC5A4	14	48708047	48741440	-10.19326584	6.43E-19	3.31E-15	-1.498090411	-0.637200259	cis
ALGA0077469	14	48084968	ENSSSCG00000010039	SLC5A4	14	48708047	48741440	-10.19326584	6.43E-19	3.31E-15	-1.498090411	-0.637200259	cis
ASGA0063274	14	47853282	ENSSSCG00000010039	SLC5A4	14	48708047	48741440	-10.19326584	6.43E-19	3.31E-15	-1.498090411	-0.637200259	cis
ASGA0063279	14	47909198	ENSSSCG00000010039	SLC5A4	14	48708047	48741440	-10.19326584	6.43E-19	3.31E-15	-1.498090411	-0.637200259	cis
ASGA0063286	14	48062822	ENSSSCG00000010039	SLC5A4	14	48708047	48741440	-10.19326584	6.43E-19	3.31E-15	-1.498090411	-0.637200259	cis
ASGA0063298	14	48381042	ENSSSCG00000010039	SLC5A4	14	48708047	48741440	-10.19326584	6.43E-19	3.31E-15	-1.498090411	-0.637200259	cis
ASGA0063323	14	49178238	ENSSSCG00000010039	SLC5A4	14	48708047	48741440	-10.19326584	6.43E-19	3.31E-15	-1.498090411	-0.637200259	cis
DIAS0001036	14	49198015	ENSSSCG00000010039	SLC5A4	14	48708047	48741440	-10.19326584	6.43E-19	3.31E-15	-1.498090411	-0.637200259	cis
H3GA0040130	14	47881136	ENSSSCG00000010039	SLC5A4	14	48708047	48741440	-10.19326584	6.43E-19	3.31E-15	-1.498090411	-0.637200259	cis
H3GA0040144	14	48467285	ENSSSCG00000010039	SLC5A4	14	48708047	48741440	-10.19326584	6.43E-19	3.31E-15	-1.498090411	-0.637200259	cis
H3GA0040186	14	49596139	ENSSSCG00000010039	SLC5A4	14	48708047	48741440	-10.19326584	6.43E-19	3.31E-15	-1.498090411	-0.637200259	cis
H3GA0040188	14	49608713	ENSSSCG00000010039	SLC5A4	14	48708047	48741440	-10.19326584	6.43E-19	3.31E-15	-1.498090411	-0.637200259	cis
H3GA0040193	14	49631532	ENSSSCG00000010039	SLC5A4	14	48708047	48741440	-10.19326584	6.43E-19	3.31E-15	-1.498090411	-0.637200259	cis
M1GA0018646	14	49150883	ENSSSCG00000010039	SLC5A4	14	48708047	48741440	-10.19326584	6.43E-19	3.31E-15	-1.498090411	-0.637200259	cis
M1GA0018651	14	49457291	ENSSSCG00000010039	SLC5A4	14	48708047	48741440	-10.19326584	6.43E-19	3.31E-15	-1.498090411	-0.637200259	cis
ISU10000047	2	6457022	ENSSSCG00000012986	KCNK7	2	6659253	6662286	10.16539741	7.63E-19	3.88E-15	1.487445386	0.636163764	cis
WU_10.2_12_43739600	12	42069096	ENSSSCG00000017727	TMEM98	12	42087696	42101250	10.11890294	1.01E-18	5.09E-15	1.096336977	0.634426825	cis
ASGA0021116	4	95509695	ENSSSCG00000006554	C1orf43	4	95520260	95532242	-10.07046072	1.36E-18	6.75E-15	-1.080282219	-0.632606841	cis
WU_10.2_5_66224239	5	63787481	ENSSSCG00000026812	EMG1	5	63745476	63751607	10.03301571	1.71E-18	8.38E-15	1.267399812	0.631192805	cis
DIAS0001325	18	48799700	ENSSSCG00000028523	HUS1	18	48522826	48538790	-10.01444851	1.92E-18	9.27E-15	-1.565036471	-0.630489308	cis
ASGA0063297	14	48340811	ENSSSCG00000010039	SLC5A4	14	48708047	48741440	-9.984911049	2.29E-18	1.08E-14	-1.389577622	-0.629366947	cis
DIAS0002579	14	48719612	ENSSSCG00000010039	SLC5A4	14	48708047	48741440	-9.984911049	2.29E-18	1.08E-14	-1.389577622	-0.629366947	cis
WU_10.2_6_45143458	6	49350594	ENSSSCG00000029070	PAFAH1B3	6	49632882	49642165	-9.967265301	2.55E-18	1.18E-14	-1.684439538	-0.628694561	cis
ASGA0043888	9	78507876	ENSSSCG00000015346	ICA1	9	78330545	78515475	9.964705334	2.59E-18	1.18E-14	1.416158103	0.628596896	cis
DRGA0009511	9	77622123	ENSSSCG00000015346	ICA1	9	78330545	78515475	9.964705334	2.59E-18	1.18E-14	1.416158103	0.628596896	cis
WU_10.2_12_41406009	12	39895126	ENSSSCG00000039569	ENSSSCG00000039569	12	39364818	39367023	-9.954741987	2.76E-18	1.24E-14	-1.182097063	-0.628216506	cis
ALGA0079494	14	87849548	ENSSSCG00000024048	MMRN2	14	87900482	87916342	9.943515495	2.95E-18	1.30E-14	1.68974297	0.62778735	cis
H3GA0041302	14	87886870	ENSSSCG00000024048	MMRN2	14	87900482	87916342	9.943515495	2.95E-18	1.30E-14	1.68974297	0.62778735	cis
WU_10.2_12_53826627	12	51773096	ENSSSCG00000022999	ZNF232	12	51832716	51837843	-9.886669203	4.17E-18	1.82E-14	-1.342868304	-0.625605466	cis
WU_10.2_15_156039152	15	57622023	ENSSSCG00000015854	OCA2	15	56657598	56869920	9.87445269	4.49E-18	1.94E-14	1.499316872	0.625134643	cis
H3GA0040153	14	48840581	ENSSSCG00000010039	SLC5A4	14	48708047	48741440	-9.863128272	4.81E-18	2.06E-14	-1.360604399	-0.624697591	cis
MARC0094560	6	49883373	ENSSSCG00000029070	PAFAH1B3	6	49632882	49642165	-9.845940509	5.34E-18	2.24E-14	-1.676845139	-0.624033127	cis
WU_10.2_12_41369481	12	39858600	ENSSSCG00000039569	ENSSSCG00000039569	12	39364818	39367023	-9.845788357	5.34E-18	2.24E-14	-1.224280829	-0.624027239	cis
ALGA0051465	9	12064786	ENSSSCG00000014878	PAK1	9	11826805	11972555	-9.820694529	6.22E-18	2.47E-14	-1.253378444	-0.62305468	cis
WU_10.2_9_12418244	9	11323670	ENSSSCG00000014878	PAK1	9	11826805	11972555	-9.820694529	6.22E-18	2.47E-14	-1.253378444	-0.62305468	cis
WU_10.2_9_13088370	9	11937491	ENSSSCG00000014878	PAK1	9	11826805	11972555	-9.820694529	6.22E-18	2.47E-14	-1.253378444	-0.62305468	cis
WU_10.2_9_13738534	9	12398692	ENSSSCG00000014878	PAK1	9	11826805	11972555	-9.820694529	6.22E-18	2.47E-14	-1.253378444	-0.62305468	cis
WU_10.2_9_13823389	9	12488660	ENSSSCG00000014878	PAK1	9	11826805	11972555	-9.820694529	6.22E-18	2.47E-14	-1.253378444	-0.62305468	cis
ASGA0018526	4	14479234	ENSSSCG00000005976	NDUFB9	4	15105305	15113287	-9.796153245	7.22E-18	2.84E-14	-1.022741738	-0.622100732	cis
ALGA0008593	1	238056091	ENSSSCG00000005349	GRHPR	1	238139729	238151681	-9.783980674	7.77E-18	3.03E-14	-1.209968921	-0.621626539	cis
H3GA0035071	12	59392739	ENSSSCG00000034364	SPECC1	12	59466786	59706556	-9.747274073	9.71E-18	3.75E-14	-1.155879481	-0.620192457	cis
WU_10.2_9_13844775	9	12585307	ENSSSCG00000014878	PAK1	9	11826805	11972555	-9.687539776	1.39E-17	5.07E-14	-1.241222588	-0.617845349	cis
ALGA0120817	14	88547325	ENSSSCG00000024048	MMRN2	14	87900482	87916342	9.679399479	1.46E-17	5.07E-14	1.689967706	0.617524211	cis
DIAS0001234	14	88128092	ENSSSCG00000024048	MMRN2	14	87900482	87916342	9.679399479	1.46E-17	5.07E-14	1.689967706	0.617524211	cis
H3GA0041369	14	88626204	ENSSSCG00000024048	MMRN2	14	87900482	87916342	9.679399479	1.46E-17	5.07E-14	1.689967706	0.617524211	cis
MARC0008448	14	88551852	ENSSSCG00000024048	MMRN2	14	87900482	87916342	9.679399479	1.46E-17	5.07E-14	1.689967706	0.617524211	cis
MARC0036001	14	87599793	ENSSSCG00000024048	MMRN2	14	87900482	87916342	9.679399479	1.46E-17	5.07E-14	1.689967706	0.617524211	cis
MARC0041334	14	88365289	ENSSSCG00000024048	MMRN2	14	87900482	87916342	9.679399479	1.46E-17	5.07E-14	1.689967706	0.617524211	cis
MARC0041893	14	87180052	ENSSSCG00000024048	MMRN2	14	87900482	87916342	9.679399479	1.46E-17	5.07E-14	1.689967706	0.617524211	cis
MARC0085073	14	88124103	ENSSSCG00000024048	MMRN2	14	87900482	87916342	9.679399479	1.46E-17	5.07E-14	1.689967706	0.617524211	cis
WU_10.2_14_94028573	14	87121116	ENSSSCG00000024048	MMRN2	14	87900482	87916342	9.679399479	1.46E-17	5.07E-14	1.689967706	0.617524211	cis
WU_10.2_14_94777468	14	87523214	ENSSSCG00000024048	MMRN2	14	87900482	87916342	9.679399479	1.46E-17	5.07E-14	1.689967706	0.617524211	cis
WU_10.2_14_95075832	14	87820844	ENSSSCG00000024048	MMRN2	14	87900482	87916342	9.679399479	1.46E-17	5.07E-14	1.689967706	0.617524211	cis
WU_10.2_8_120142495	8	112115474	ENSSSCG00000009138	CFI	8	112433640	112470946	9.675376967	1.50E-17	5.15E-14	1.32068211	0.617365407	cis
6_89869256	6	96562958	ENSSSCG00000024162	IMPA2	6	97280294	97299840	-9.573675749	2.77E-17	9.45E-14	-1.114192535	-0.613325204	cis
ALGA0053928	9	77349534	ENSSSCG00000015346	ICA1	9	78330545	78515475	-9.569242757	2.85E-17	9.62E-14	-1.391160288	-0.613147993	cis
MARC0030550	15	57076354	ENSSSCG00000015854	OCA2	15	56657598	56869920	9.525685781	3.71E-17	1.24E-13	1.380807351	0.611401852	cis
ASGA0055477	12	60925991	ENSSSCG00000034044	RASD1	12	60922422	60926283	9.509855595	4.08E-17	1.35E-13	0.893089348	0.610765019	cis
ASGA0064951	14	87739997	ENSSSCG00000024048	MMRN2	14	87900482	87916342	9.452838617	5.75E-17	1.89E-13	1.618199768	0.608461427	cis
ALGA0077505	14	48883032	ENSSSCG00000010039	SLC5A4	14	48708047	48741440	-9.435521359	6.38E-17	2.07E-13	-1.672771432	-0.607758716	cis
DRGA0013821	14	48287074	ENSSSCG00000010039	SLC5A4	14	48708047	48741440	-9.435521359	6.38E-17	2.07E-13	-1.672771432	-0.607758716	cis
WU_10.2_16_19293631	16	18388162	ENSSSCG00000038326	ENSSSCG00000038326	16	17903466	17903768	-9.430997126	6.55E-17	2.11E-13	-1.221673342	-0.607574893	cis
H3GA0016520	5	64400494	ENSSSCG00000026812	EMG1	5	63745476	63751607	9.4159401	7.18E-17	2.29E-13	0.965386968	0.606962411	cis
MARC0023225	9	12760158	ENSSSCG00000014878	PAK1	9	11826805	11972555	-9.396532029	8.06E-17	2.53E-13	-1.225667323	-0.60617134	cis
WU_10.2_9_13992474	9	12723179	ENSSSCG00000014878	PAK1	9	11826805	11972555	-9.396532029	8.06E-17	2.53E-13	-1.225667323	-0.60617134	cis
ALGA0121571	3	23976980	ENSSSCG00000026686	PDZD9	3	24175845	24201864	9.389428372	8.42E-17	2.62E-13	2.223013503	0.605881346	cis
WU_10.2_5_66794591	5	64333212	ENSSSCG00000026812	EMG1	5	63745476	63751607	9.356654255	1.02E-16	3.17E-13	0.979172805	0.604540266	cis
ALGA0049249	8	112897548	ENSSSCG00000009138	CFI	8	112433640	112470946	9.35144551	1.06E-16	3.22E-13	1.30131519	0.604326655	cis
ALGA0049254	8	112921068	ENSSSCG00000009138	CFI	8	112433640	112470946	9.35144551	1.06E-16	3.22E-13	1.30131519	0.604326655	cis
H3GA0055128	12	39479581	ENSSSCG00000039569	ENSSSCG00000039569	12	39364818	39367023	-9.346109026	1.09E-16	3.28E-13	-0.949767416	-0.604107671	cis
ALGA0094561	17	33270100	ENSSSCG00000035995	ITPA	17	32458238	32474784	9.344493655	1.10E-16	3.28E-13	1.229352493	0.604041356	cis
ASGA0076518	17	33300007	ENSSSCG00000035995	ITPA	17	32458238	32474784	9.344493655	1.10E-16	3.28E-13	1.229352493	0.604041356	cis
ASGA0030227	6	165443444	ENSSSCG00000034035	TMEM69	6	165704617	165709775	-9.339661249	1.13E-16	3.35E-13	-1.320397609	-0.603842901	cis
ASGA0006202	1	238101467	ENSSSCG00000005349	GRHPR	1	238139729	238151681	-9.336389143	1.16E-16	3.39E-13	-0.860796223	-0.60370846	cis
ASGA0098773	9	11306715	ENSSSCG00000014878	PAK1	9	11826805	11972555	-9.328816611	1.21E-16	3.52E-13	-1.245309302	-0.603397129	cis
H3GA0056351	9	654880	ENSSSCG00000014570	NRIP3	9	462644	484566	9.317729667	1.29E-16	3.74E-13	1.142708126	0.602940811	cis
WU_10.2_18_6849674	18	6533630	ENSSSCG00000031799	TMEM139	18	6967036	6974114	9.315667785	1.31E-16	3.76E-13	1.041801815	0.602855883	cis
WU_10.2_4_15435005	4	14888215	ENSSSCG00000005976	NDUFB9	4	15105305	15113287	-9.31404343	1.32E-16	3.77E-13	-1.048589961	-0.602788961	cis
DIAS0000991	6	49817645	ENSSSCG00000029070	PAFAH1B3	6	49632882	49642165	-9.288755915	1.54E-16	4.36E-13	-1.625762407	-0.601745507	cis
ALGA0095743	17	52364887	ENSSSCG00000007475	MOCS3	17	52377475	52380250	9.249398176	1.95E-16	5.47E-13	1.229124152	0.600115314	cis
MARC0069210	6	10083143	ENSSSCG00000002697	NUDT7	6	10161960	10173980	9.24240608	2.03E-16	5.67E-13	0.903691414	0.599824917	cis
WU_10.2_12_41135707	12	39566229	ENSSSCG00000039569	ENSSSCG00000039569	12	39364818	39367023	-9.234259346	2.13E-16	5.91E-13	-1.164802969	-0.599486266	cis
H3GA0034546	12	45314654	ENSSSCG00000035173	ENSSSCG00000035173	12	45321480	45339209	9.176445458	3.01E-16	8.29E-13	1.095738261	0.597073734	cis
WU_10.2_2_4845258	2	5854819	ENSSSCG00000012986	KCNK7	2	6659253	6662286	9.146938992	3.59E-16	9.82E-13	1.347811881	0.59583617	cis
M1GA0007843	5	64458916	ENSSSCG00000026812	EMG1	5	63745476	63751607	9.112555499	4.41E-16	1.19E-12	1.321931636	0.594388678	cis
WU_10.2_5_66767387	5	64306011	ENSSSCG00000026812	EMG1	5	63745476	63751607	9.112555499	4.41E-16	1.19E-12	1.321931636	0.594388678	cis
DIAS0001001	7	23153002	ENSSSCG00000001231	ENSSSCG00000001231	7	22868956	22870990	-9.102786933	4.68E-16	1.23E-12	-0.894657391	-0.593976379	cis
ALGA0018294	3	29363922	ENSSSCG00000036428	ENSSSCG00000036428	3	28896126	28914765	-9.096719893	4.85E-16	1.23E-12	-1.455545799	-0.593720073	cis
ALGA0018311	3	29455396	ENSSSCG00000036428	ENSSSCG00000036428	3	28896126	28914765	-9.096719893	4.85E-16	1.23E-12	-1.455545799	-0.593720073	cis
ASGA0014038	3	28715680	ENSSSCG00000036428	ENSSSCG00000036428	3	28896126	28914765	-9.096719893	4.85E-16	1.23E-12	-1.455545799	-0.593720073	cis
ASGA0014064	3	29096310	ENSSSCG00000036428	ENSSSCG00000036428	3	28896126	28914765	-9.096719893	4.85E-16	1.23E-12	-1.455545799	-0.593720073	cis
ASGA0091279	3	29824247	ENSSSCG00000036428	ENSSSCG00000036428	3	28896126	28914765	-9.096719893	4.85E-16	1.23E-12	-1.455545799	-0.593720073	cis
DIAS0000408	3	29280244	ENSSSCG00000036428	ENSSSCG00000036428	3	28896126	28914765	-9.096719893	4.85E-16	1.23E-12	-1.455545799	-0.593720073	cis
H3GA0009171	3	29417913	ENSSSCG00000036428	ENSSSCG00000036428	3	28896126	28914765	-9.096719893	4.85E-16	1.23E-12	-1.455545799	-0.593720073	cis
M1GA0004238	3	29761245	ENSSSCG00000036428	ENSSSCG00000036428	3	28896126	28914765	-9.096719893	4.85E-16	1.23E-12	-1.455545799	-0.593720073	cis
WU_10.2_3_30353204	3	29282585	ENSSSCG00000036428	ENSSSCG00000036428	3	28896126	28914765	-9.096719893	4.85E-16	1.23E-12	-1.455545799	-0.593720073	cis
WU_10.2_2_5537770	2	6433744	ENSSSCG00000012986	KCNK7	2	6659253	6662286	-9.084098974	5.23E-16	1.31E-12	-1.383227431	-0.593186316	cis
H3GA0026558	9	11498161	ENSSSCG00000014878	PAK1	9	11826805	11972555	-9.062690266	5.94E-16	1.48E-12	-1.128923017	-0.592279118	cis
H3GA0005088	1	269224950	ENSSSCG00000005663	KYAT1	1	269172628	269209494	9.031181191	7.16E-16	1.77E-12	1.058497838	0.590939806	cis
ALGA0059548	10	57768070	ENSSSCG00000024021	ENSSSCG00000024021	10	57921989	57929071	9.031002038	7.17E-16	1.77E-12	1.337303529	0.590932177	cis
ASGA0040633	9	380218	ENSSSCG00000014570	NRIP3	9	462644	484566	9.025000802	7.43E-16	1.82E-12	0.891574126	0.59067653	cis
WU_10.2_9_12963438	9	11812323	ENSSSCG00000014878	PAK1	9	11826805	11972555	-9.00733915	8.26E-16	2.00E-12	-1.131090385	-0.589923128	cis
DRGA0004483	4	14680213	ENSSSCG00000005976	NDUFB9	4	15105305	15113287	-9.007290027	8.26E-16	2.00E-12	-1.065041151	-0.58992103	cis
ASGA0054859	12	45726398	ENSSSCG00000035173	ENSSSCG00000035173	12	45321480	45339209	8.942592959	1.21E-15	2.90E-12	1.12559569	0.587147994	cis
ALGA0118541	12	44769971	ENSSSCG00000035173	ENSSSCG00000035173	12	45321480	45339209	8.942518095	1.21E-15	2.90E-12	1.0659285	0.587144773	cis
ASGA0014039	3	28676397	ENSSSCG00000036428	ENSSSCG00000036428	3	28896126	28914765	-8.900675584	1.55E-15	3.69E-12	-1.291603464	-0.585340226	cis
ASGA0072056	16	5754491	ENSSSCG00000016793	ZNF622	16	5699094	5714377	8.896409312	1.59E-15	3.77E-12	0.931753757	0.585155744	cis
WU_10.2_14_145417993	14	133918591	ENSSSCG00000010735	LHPP	14	133863378	133999166	8.890444199	1.65E-15	3.86E-12	1.058486272	0.584897647	cis
WU_10.2_14_145739303	14	134187893	ENSSSCG00000010735	LHPP	14	133863378	133999166	8.890444199	1.65E-15	3.86E-12	1.058486272	0.584897647	cis
MARC0009178	7	24193865	ENSSSCG00000001458	ENSSSCG00000001458	7	24993416	25001394	8.86066064	1.97E-15	4.57E-12	1.124624637	0.583606321	cis
WU_10.2_3_131226468	3	122477021	ENSSSCG00000008664	FAM84A	3	122717000	122720657	-8.856306151	2.02E-15	4.65E-12	-0.862127945	-0.583417151	cis
H3GA0030476	10	57794053	ENSSSCG00000024021	ENSSSCG00000024021	10	57921989	57929071	8.855874353	2.03E-15	4.65E-12	1.317520617	0.583398388	cis
WU_10.2_1_308352887	1	274260929	ENSSSCG00000023333	FCN2	1	274106006	274111977	8.849306943	2.11E-15	4.81E-12	1.498566886	0.583112889	cis
5_5257154	5	8024660	ENSSSCG00000000077	ADSL	5	8027588	8045528	8.847176561	2.13E-15	4.84E-12	1.029854776	0.583020231	cis
DIAS0004786	11	4867885	ENSSSCG00000009305	GTF3A	11	4849624	4869353	-8.83874614	2.24E-15	5.03E-12	-1.134078205	-0.582653337	cis
WU_10.2_11_4434024	11	4895850	ENSSSCG00000009305	GTF3A	11	4849624	4869353	-8.83874614	2.24E-15	5.03E-12	-1.134078205	-0.582653337	cis
2_3553794	2	4912600	ENSSSCG00000026349	ALDH3B2	2	4920068	4928554	8.837561059	2.26E-15	5.04E-12	0.841836619	0.582601733	cis
WU_10.2_12_40575128	12	38953583	ENSSSCG00000039569	ENSSSCG00000039569	12	39364818	39367023	8.809859977	2.66E-15	5.90E-12	1.060062681	0.581393499	cis
WU_10.2_12_47809068	12	45883186	ENSSSCG00000035173	ENSSSCG00000035173	12	45321480	45339209	-8.807283412	2.70E-15	5.96E-12	-1.01280369	-0.581280921	cis
ASGA0054836	12	45372120	ENSSSCG00000035173	ENSSSCG00000035173	12	45321480	45339209	8.796329295	2.88E-15	6.32E-12	1.057764983	0.58080193	cis
ASGA0032099	7	24944510	ENSSSCG00000001458	ENSSSCG00000001458	7	24993416	25001394	8.778940566	3.19E-15	6.97E-12	1.171839149	0.580040333	cis
SIRI0001314	14	87578956	ENSSSCG00000024048	MMRN2	14	87900482	87916342	-8.752659219	3.73E-15	8.09E-12	-1.338074188	-0.57888636	cis
MARC0032616	13	34066700	ENSSSCG00000023033	PARP3	13	34075533	34088506	-8.737814718	4.07E-15	8.78E-12	-1.218188213	-0.57823302	cis
WU_10.2_5_5296381	5	8063835	ENSSSCG00000000077	ADSL	5	8027588	8045528	8.73145261	4.22E-15	9.07E-12	1.022465531	0.577952668	cis
WU_10.2_9_45824613	9	40989995	ENSSSCG00000015047	TTC12	9	40988895	41032924	-8.688958032	5.42E-15	1.16E-11	-1.095717218	-0.576074851	cis
ASGA0064940	14	87206824	ENSSSCG00000024048	MMRN2	14	87900482	87916342	-8.672047512	5.99E-15	1.27E-11	-1.392145879	-0.575325034	cis
H3GA0000058	1	718767	ENSSSCG00000004012	THBS2	1	855024	883694	8.662777255	6.32E-15	1.34E-11	1.721811013	0.574913372	cis
ASGA0069714	15	55874069	ENSSSCG00000015854	OCA2	15	56657598	56869920	8.660118695	6.42E-15	1.35E-11	1.336978016	0.574795234	cis
WU_10.2_9_12918283	9	11765672	ENSSSCG00000014878	PAK1	9	11826805	11972555	-8.653716395	6.67E-15	1.40E-11	-0.619583497	-0.574510587	cis
ALGA0051520	9	12891248	ENSSSCG00000014878	PAK1	9	11826805	11972555	-8.642617195	7.12E-15	1.47E-11	-1.146912825	-0.574016621	cis
WU_10.2_9_14117827	9	12833681	ENSSSCG00000014878	PAK1	9	11826805	11972555	-8.642617195	7.12E-15	1.47E-11	-1.146912825	-0.574016621	cis
ALGA0103829	6	83505332	ENSSSCG00000036593	ENSSSCG00000036593	6	83590894	83593279	-8.640834624	7.19E-15	1.48E-11	-1.099212059	-0.573937229	cis
ASGA0067489	14	133785365	ENSSSCG00000010735	LHPP	14	133863378	133999166	8.624861567	7.90E-15	1.57E-11	1.328866787	0.573225108	cis
ASGA0067563	14	134161724	ENSSSCG00000010735	LHPP	14	133863378	133999166	8.624861567	7.90E-15	1.57E-11	1.328866787	0.573225108	cis
ASGA0067579	14	134229455	ENSSSCG00000010735	LHPP	14	133863378	133999166	8.624861567	7.90E-15	1.57E-11	1.328866787	0.573225108	cis
WU_10.2_14_145292925	14	133856302	ENSSSCG00000010735	LHPP	14	133863378	133999166	8.624861567	7.90E-15	1.57E-11	1.328866787	0.573225108	cis
WU_10.2_14_145620173	14	134120757	ENSSSCG00000010735	LHPP	14	133863378	133999166	8.624861567	7.90E-15	1.57E-11	1.328866787	0.573225108	cis
WU_10.2_14_145843392	14	134291979	ENSSSCG00000010735	LHPP	14	133863378	133999166	8.624861567	7.90E-15	1.57E-11	1.328866787	0.573225108	cis
WU_10.2_14_145874008	14	134322594	ENSSSCG00000010735	LHPP	14	133863378	133999166	8.624861567	7.90E-15	1.57E-11	1.328866787	0.573225108	cis
ALGA0066656	12	44443257	ENSSSCG00000035173	ENSSSCG00000035173	12	45321480	45339209	8.604089282	8.92E-15	1.76E-11	1.070133755	0.572297076	cis
WU_10.2_12_46448883	12	44491255	ENSSSCG00000035173	ENSSSCG00000035173	12	45321480	45339209	8.604089282	8.92E-15	1.76E-11	1.070133755	0.572297076	cis
ALGA0051452	9	11995464	ENSSSCG00000014878	PAK1	9	11826805	11972555	-8.60249579	9.01E-15	1.77E-11	-0.730402973	-0.572225794	cis
H3GA0030985	11	4296303	ENSSSCG00000009305	GTF3A	11	4849624	4869353	8.594577818	9.43E-15	1.84E-11	1.047734845	0.571871403	cis
ASGA0030240	6	165835717	ENSSSCG00000034035	TMEM69	6	165704617	165709775	-8.589655393	9.71E-15	1.88E-11	-1.275810554	-0.571650924	cis
ALGA0115191	3	34053010	ENSSSCG00000007914	METTL22	3	34035904	34055464	-8.579202016	1.03E-14	1.99E-11	-0.902934568	-0.5711823	cis
H3GA0012131	4	15434757	ENSSSCG00000005976	NDUFB9	4	15105305	15113287	-8.559401231	1.16E-14	2.23E-11	-0.994409516	-0.570293099	cis
ALGA0112649	6	83521820	ENSSSCG00000036593	ENSSSCG00000036593	6	83590894	83593279	8.556296209	1.18E-14	2.26E-11	1.041821572	0.570153478	cis
ALGA0117648	11	5237135	ENSSSCG00000009305	GTF3A	11	4849624	4869353	8.551374345	1.21E-14	2.31E-11	0.937533382	0.56993206	cis
WU_10.2_6_76604588	6	83033845	ENSSSCG00000036593	ENSSSCG00000036593	6	83590894	83593279	-8.550086774	1.22E-14	2.32E-11	-1.120543506	-0.569874116	cis
WU_10.2_9_45996547	9	41126771	ENSSSCG00000015047	TTC12	9	40988895	41032924	-8.544683551	1.26E-14	2.38E-11	-1.130709549	-0.569630865	cis
ASGA0049471	11	5814466	ENSSSCG00000009305	GTF3A	11	4849624	4869353	8.539065085	1.31E-14	2.45E-11	1.081095933	0.569377764	cis
WU_10.2_9_232541	9	216652	ENSSSCG00000014570	NRIP3	9	462644	484566	8.531770534	1.36E-14	2.55E-11	0.857942158	0.569048918	cis
M1GA0024654	12	23842286	ENSSSCG00000032782	PNPO	12	24192853	24201411	8.514062018	1.51E-14	2.81E-11	0.94305712	0.568249462	cis
DIAS0000510	15	117674402	ENSSSCG00000016173	ATIC	15	117617502	117649108	8.512216576	1.53E-14	2.83E-11	0.825321491	0.568166056	cis
MARC0056713	2	7324405	ENSSSCG00000012986	KCNK7	2	6659253	6662286	-8.51101933	1.54E-14	2.83E-11	-0.989566292	-0.568111936	cis
WU_10.2_12_43046312	12	41315947	ENSSSCG00000017727	TMEM98	12	42087696	42101250	-8.48389935	1.80E-14	3.31E-11	-0.887589067	-0.566884045	cis
ASGA0054752	12	42932964	ENSSSCG00000017727	TMEM98	12	42087696	42101250	-8.473828792	1.91E-14	3.49E-11	-1.18571438	-0.566427123	cis
ALGA0066685	12	45415984	ENSSSCG00000035173	ENSSSCG00000035173	12	45321480	45339209	-8.465258792	2.01E-14	3.65E-11	-0.965277925	-0.566037873	cis
ALGA0035381	6	59101126	ENSSSCG00000003278	ENSSSCG00000003278	6	59167777	59174470	-8.461744644	2.05E-14	3.65E-11	-0.937484513	-0.565878151	cis
ASGA0028271	6	59068025	ENSSSCG00000003278	ENSSSCG00000003278	6	59167777	59174470	-8.461744644	2.05E-14	3.65E-11	-0.937484513	-0.565878151	cis
WU_10.2_6_54277959	6	59387451	ENSSSCG00000003278	ENSSSCG00000003278	6	59167777	59174470	-8.461744644	2.05E-14	3.65E-11	-0.937484513	-0.565878151	cis
WU_10.2_6_54529501	6	59617753	ENSSSCG00000003278	ENSSSCG00000003278	6	59167777	59174470	-8.461744644	2.05E-14	3.65E-11	-0.937484513	-0.565878151	cis
WU_10.2_6_54630380	6	59670098	ENSSSCG00000003278	ENSSSCG00000003278	6	59167777	59174470	-8.461744644	2.05E-14	3.65E-11	-0.937484513	-0.565878151	cis
ALGA0079462	14	86966042	ENSSSCG00000024048	MMRN2	14	87900482	87916342	-8.459121466	2.08E-14	3.68E-11	-1.434784845	-0.565758882	cis
ASGA0006216	1	238194434	ENSSSCG00000005349	GRHPR	1	238139729	238151681	8.453835411	2.15E-14	3.78E-11	0.757707736	0.565518433	cis
WU_10.2_14_153806388	14	141484327	ENSSSCG00000010791	FUOM	14	141331804	141336093	-8.450517202	2.19E-14	3.84E-11	-1.01094125	-0.565367422	cis
MARC0088654	10	48879848	ENSSSCG00000039244	PHYH	10	48403798	48425730	-8.436648414	2.37E-14	4.15E-11	-0.986697472	-0.564735641	cis
17_37555815	17	33178620	ENSSSCG00000035995	ITPA	17	32458238	32474784	8.430206651	2.46E-14	4.29E-11	1.122239888	0.564441854	cis
12_41185242	12	39615976	ENSSSCG00000039569	ENSSSCG00000039569	12	39364818	39367023	-8.420577028	2.61E-14	4.51E-11	-1.01968079	-0.564002279	cis
WU_10.2_10_65350501	10	59533463	ENSSSCG00000011119	ECHDC3	10	60117313	60133627	-8.418602937	2.64E-14	4.55E-11	-1.218074172	-0.563912106	cis
DIAS0000242	12	40010805	ENSSSCG00000039569	ENSSSCG00000039569	12	39364818	39367023	-8.405056601	2.85E-14	4.90E-11	-0.958502112	-0.56329279	cis
ALGA0000047	1	768502	ENSSSCG00000004012	THBS2	1	855024	883694	8.393249546	3.06E-14	5.20E-11	1.748398529	0.562752214	cis
WU_10.2_1_1334349	1	734657	ENSSSCG00000004012	THBS2	1	855024	883694	8.393249546	3.06E-14	5.20E-11	1.748398529	0.562752214	cis
ASGA0058016	13	67303199	ENSSSCG00000011576	HRH1	13	67209260	67411314	8.383589843	3.23E-14	5.45E-11	0.973158177	0.562309416	cis
MARC0046095	13	67240456	ENSSSCG00000011576	HRH1	13	67209260	67411314	8.383589843	3.23E-14	5.45E-11	0.973158177	0.562309416	cis
WU_10.2_12_40271308	12	38654450	ENSSSCG00000039569	ENSSSCG00000039569	12	39364818	39367023	-8.377568579	3.35E-14	5.63E-11	-0.971364065	-0.562033158	cis
ALGA0115437	3	122625993	ENSSSCG00000008664	FAM84A	3	122717000	122720657	8.369933544	3.50E-14	5.86E-11	0.727969792	0.561682588	cis
ASGA0100140	12	41948120	ENSSSCG00000017727	TMEM98	12	42087696	42101250	8.366782776	3.56E-14	5.94E-11	1.150658547	0.56153783	cis
WU_10.2_2_6640178	2	7507329	ENSSSCG00000012986	KCNK7	2	6659253	6662286	-8.361266369	3.68E-14	6.11E-11	-1.210381607	-0.56128426	cis
WU_10.2_6_152263991	6	164772386	ENSSSCG00000034035	TMEM69	6	165704617	165709775	-8.357645114	3.76E-14	6.16E-11	-1.318308096	-0.561117718	cis
WU_10.2_6_152294303	6	164849343	ENSSSCG00000034035	TMEM69	6	165704617	165709775	-8.357645114	3.76E-14	6.16E-11	-1.318308096	-0.561117718	cis
WU_10.2_6_152888896	6	165377009	ENSSSCG00000034035	TMEM69	6	165704617	165709775	-8.357645114	3.76E-14	6.16E-11	-1.318308096	-0.561117718	cis
WU_10.2_12_674191	12	214054	ENSSSCG00000027229	B3GNTL1	12	261773	326417	8.335089952	4.28E-14	6.99E-11	0.954041949	0.560078867	cis
ASGA0048522	10	57661159	ENSSSCG00000024021	ENSSSCG00000024021	10	57921989	57929071	8.334365677	4.30E-14	6.99E-11	1.445790923	0.560045465	cis
DIAS0004469	2	7143618	ENSSSCG00000012986	KCNK7	2	6659253	6662286	8.326443563	4.50E-14	7.26E-11	1.169505014	0.559679928	cis
WU_10.2_2_6354266	2	7222217	ENSSSCG00000012986	KCNK7	2	6659253	6662286	8.326443563	4.50E-14	7.26E-11	1.169505014	0.559679928	cis
MARC0016496	3	29194776	ENSSSCG00000036428	ENSSSCG00000036428	3	28896126	28914765	8.286431587	5.68E-14	9.12E-11	1.429510887	0.557828723	cis
WU_10.2_9_13564095	9	12463773	ENSSSCG00000014878	PAK1	9	11826805	11972555	8.280719076	5.87E-14	9.39E-11	0.77922073	0.557563745	cis
MARC0070458	12	34061182	ENSSSCG00000017640	RNF43	12	34631674	34694784	-8.251615949	6.94E-14	1.11E-10	-0.944178066	-0.556211129	cis
ALGA0007949	1	217839670	ENSSSCG00000039823	ENSSSCG00000039823	1	218676232	218944664	-8.246774774	7.14E-14	1.11E-10	-2.341425463	-0.555985698	cis
ASGA0005741	1	217892639	ENSSSCG00000039823	ENSSSCG00000039823	1	218676232	218944664	-8.246774774	7.14E-14	1.11E-10	-2.341425463	-0.555985698	cis
ASGA0005756	1	219114187	ENSSSCG00000039823	ENSSSCG00000039823	1	218676232	218944664	-8.246774774	7.14E-14	1.11E-10	-2.341425463	-0.555985698	cis
ASGA0005757	1	219236113	ENSSSCG00000039823	ENSSSCG00000039823	1	218676232	218944664	-8.246774774	7.14E-14	1.11E-10	-2.341425463	-0.555985698	cis
ASGA0084629	1	218126407	ENSSSCG00000039823	ENSSSCG00000039823	1	218676232	218944664	-8.246774774	7.14E-14	1.11E-10	-2.341425463	-0.555985698	cis
DRGA0001973	1	217738857	ENSSSCG00000039823	ENSSSCG00000039823	1	218676232	218944664	-8.246774774	7.14E-14	1.11E-10	-2.341425463	-0.555985698	cis
H3GA0003693	1	217875734	ENSSSCG00000039823	ENSSSCG00000039823	1	218676232	218944664	-8.246774774	7.14E-14	1.11E-10	-2.341425463	-0.555985698	cis
H3GA0020363	7	22758480	ENSSSCG00000001247	ZFP57	7	22607420	22612064	-8.243887538	7.26E-14	1.12E-10	-0.895778442	-0.555851194	cis
WU_10.2_8_13239661	8	13418734	ENSSSCG00000023604	LAP3	8	12590330	12619107	8.235191246	7.63E-14	1.18E-10	1.12778511	0.555445807	cis
DIAS0003456	14	7253723	ENSSSCG00000039915	ENSSSCG00000039915	14	7405818	7437418	8.206139224	9.03E-14	1.38E-10	1.05809213	0.554088642	cis
ALGA0065646	12	24171861	ENSSSCG00000032782	PNPO	12	24192853	24201411	8.203768723	9.15E-14	1.40E-10	1.096622457	0.553977708	cis
ASGA0006255	1	238901320	ENSSSCG00000005349	GRHPR	1	238139729	238151681	-8.200828296	9.31E-14	1.42E-10	-1.203597418	-0.553840063	cis
WU_10.2_6_89826935	6	96520723	ENSSSCG00000024162	IMPA2	6	97280294	97299840	8.191255182	9.84E-14	1.49E-10	1.016269603	0.553391617	cis
ALGA0051139	9	8965669	ENSSSCG00000014831	PAAF1	9	8278905	8334523	-8.186536761	1.01E-13	1.53E-10	-1.310958177	-0.553170408	cis
ALGA0105228	6	83142163	ENSSSCG00000036593	ENSSSCG00000036593	6	83590894	83593279	-8.180457386	1.05E-13	1.57E-10	-1.097573572	-0.552885223	cis
ASGA0097151	6	82767331	ENSSSCG00000036593	ENSSSCG00000036593	6	83590894	83593279	-8.180457386	1.05E-13	1.57E-10	-1.097573572	-0.552885223	cis
H3GA0052949	6	96629553	ENSSSCG00000024162	IMPA2	6	97280294	97299840	-8.176891649	1.07E-13	1.60E-10	-0.949776314	-0.552717863	cis
ASGA0099449	12	16431592	ENSSSCG00000033421	ENSSSCG00000033421	12	16291733	16308522	8.172920584	1.09E-13	1.63E-10	1.156881156	0.5525314	cis
MARC0086703	12	16512317	ENSSSCG00000033421	ENSSSCG00000033421	12	16291733	16308522	-8.15654869	1.20E-13	1.78E-10	-1.129494573	-0.551761774	cis
WU_10.2_9_13178851	9	12027208	ENSSSCG00000014878	PAK1	9	11826805	11972555	8.154083686	1.22E-13	1.80E-10	0.805858153	0.551645774	cis
ALGA0060451	11	5188729	ENSSSCG00000009305	GTF3A	11	4849624	4869353	-8.151766113	1.23E-13	1.82E-10	-1.051357823	-0.551536683	cis
ALGA0123050	4	102268	ENSSSCG00000005880	C8orf33	4	58938	60259	-8.146987248	1.27E-13	1.85E-10	-0.924475637	-0.551311647	cis
M1GA0005042	4	207386	ENSSSCG00000005880	C8orf33	4	58938	60259	-8.146987248	1.27E-13	1.85E-10	-0.924475637	-0.551311647	cis
ASGA0089394	8	12592573	ENSSSCG00000023604	LAP3	8	12590330	12619107	8.124627665	1.44E-13	2.10E-10	0.705341351	0.550257136	cis
17_37432113	17	32974313	ENSSSCG00000035995	ITPA	17	32458238	32474784	-8.105439192	1.61E-13	2.34E-10	-1.093334127	-0.549350075	cis
WU_10.2_3_102452972	3	96298374	ENSSSCG00000008449	SLC3A1	3	96157387	96201057	8.095645646	1.71E-13	2.46E-10	1.075552727	0.548886373	cis
MARC0051792	18	48235741	ENSSSCG00000028523	HUS1	18	48522826	48538790	8.088636951	1.77E-13	2.56E-10	0.982130042	0.548554216	cis
MARC0030863	4	14758898	ENSSSCG00000005976	NDUFB9	4	15105305	15113287	-8.085862805	1.80E-13	2.59E-10	-0.960376961	-0.548422672	cis
MARC0033222	12	94345	ENSSSCG00000027229	B3GNTL1	12	261773	326417	-8.080259638	1.86E-13	2.66E-10	-0.958959706	-0.548156856	cis
M1GA0000151	1	887856	ENSSSCG00000004012	THBS2	1	855024	883694	8.068647867	1.99E-13	2.84E-10	1.606796387	0.547605462	cis
ALGA0066694	12	45758525	ENSSSCG00000035173	ENSSSCG00000035173	12	45321480	45339209	8.065505823	2.03E-13	2.85E-10	1.011891856	0.547456137	cis
WU_10.2_12_47931054	12	45789800	ENSSSCG00000035173	ENSSSCG00000035173	12	45321480	45339209	8.065505823	2.03E-13	2.85E-10	1.011891856	0.547456137	cis
WU_10.2_12_48060726	12	46014522	ENSSSCG00000035173	ENSSSCG00000035173	12	45321480	45339209	8.065505823	2.03E-13	2.85E-10	1.011891856	0.547456137	cis
WU_10.2_12_48475167	12	46079417	ENSSSCG00000035173	ENSSSCG00000035173	12	45321480	45339209	8.065505823	2.03E-13	2.85E-10	1.011891856	0.547456137	cis
WU_10.2_2_5691814	2	6586764	ENSSSCG00000012986	KCNK7	2	6659253	6662286	8.063228382	2.05E-13	2.87E-10	1.348687258	0.547347869	cis
WU_10.2_12_44685510	12	42886779	ENSSSCG00000017727	TMEM98	12	42087696	42101250	-8.052422427	2.18E-13	3.05E-10	-1.15030724	-0.546833788	cis
MARC0038618	3	29232673	ENSSSCG00000036428	ENSSSCG00000036428	3	28896126	28914765	8.046643299	2.26E-13	3.05E-10	1.231779569	0.546558599	cis
INRA0034664	11	4340830	ENSSSCG00000009305	GTF3A	11	4849624	4869353	8.045988716	2.27E-13	3.05E-10	1.206639231	0.546527418	cis
WU_10.2_8_12353100	8	12550829	ENSSSCG00000023604	LAP3	8	12590330	12619107	-8.043857497	2.29E-13	3.05E-10	-1.115974834	-0.546425882	cis
WU_10.2_8_12767725	8	12970819	ENSSSCG00000023604	LAP3	8	12590330	12619107	-8.043857497	2.29E-13	3.05E-10	-1.115974834	-0.546425882	cis
ALGA0103589	8	12343253	ENSSSCG00000023604	LAP3	8	12590330	12619107	8.043857497	2.29E-13	3.05E-10	1.115974834	0.546425882	cis
ALGA0108110	8	12604084	ENSSSCG00000023604	LAP3	8	12590330	12619107	8.043857497	2.29E-13	3.05E-10	1.115974834	0.546425882	cis
ASGA0095121	6	63596920	ENSSSCG00000003338	PUSL1	6	63593959	63596910	-8.043730002	2.30E-13	3.05E-10	-1.346471082	-0.546419807	cis
H3GA0056560	6	63336711	ENSSSCG00000003338	PUSL1	6	63593959	63596910	-8.043730002	2.30E-13	3.05E-10	-1.346471082	-0.546419807	cis
M1GA0025298	6	63567557	ENSSSCG00000003338	PUSL1	6	63593959	63596910	-8.043730002	2.30E-13	3.05E-10	-1.346471082	-0.546419807	cis
M1GA0026195	6	63470629	ENSSSCG00000003338	PUSL1	6	63593959	63596910	-8.043730002	2.30E-13	3.05E-10	-1.346471082	-0.546419807	cis
MARC0048569	6	63566418	ENSSSCG00000003338	PUSL1	6	63593959	63596910	-8.043730002	2.30E-13	3.05E-10	-1.346471082	-0.546419807	cis
WU_10.2_6_57897137	6	63319787	ENSSSCG00000003338	PUSL1	6	63593959	63596910	-8.043730002	2.30E-13	3.05E-10	-1.346471082	-0.546419807	cis
WU_10.2_6_58125604	6	63627526	ENSSSCG00000003338	PUSL1	6	63593959	63596910	-8.043730002	2.30E-13	3.05E-10	-1.346471082	-0.546419807	cis
WU_10.2_6_58322243	6	63718540	ENSSSCG00000003338	PUSL1	6	63593959	63596910	-8.043730002	2.30E-13	3.05E-10	-1.346471082	-0.546419807	cis
ALGA0023559	4	15495528	ENSSSCG00000005976	NDUFB9	4	15105305	15113287	-8.041040151	2.33E-13	3.09E-10	-0.888585232	-0.54629162	cis
ALGA0079501	14	87999535	ENSSSCG00000024048	MMRN2	14	87900482	87916342	8.027947489	2.51E-13	3.32E-10	1.377494614	0.54566713	cis
ASGA0025083	5	21970939	ENSSSCG00000000399	TIMELESS	5	21759475	21787521	-8.023569799	2.58E-13	3.35E-10	-0.947567316	-0.545458122	cis
ASGA0103650	5	22323436	ENSSSCG00000000399	TIMELESS	5	21759475	21787521	-8.023569799	2.58E-13	3.35E-10	-0.947567316	-0.545458122	cis
DIAS0004585	5	22338939	ENSSSCG00000000399	TIMELESS	5	21759475	21787521	-8.023569799	2.58E-13	3.35E-10	-0.947567316	-0.545458122	cis
H3GA0016074	5	22066047	ENSSSCG00000000399	TIMELESS	5	21759475	21787521	-8.023569799	2.58E-13	3.35E-10	-0.947567316	-0.545458122	cis
WU_10.2_5_23435746	5	21889830	ENSSSCG00000000399	TIMELESS	5	21759475	21787521	-8.023569799	2.58E-13	3.35E-10	-0.947567316	-0.545458122	cis
H3GA0051108	18	49079221	ENSSSCG00000028523	HUS1	18	48522826	48538790	8.012029375	2.75E-13	3.57E-10	0.957471203	0.544906647	cis
WU_10.2_8_119764669	8	111592069	ENSSSCG00000009138	CFI	8	112433640	112470946	8.010208896	2.78E-13	3.59E-10	1.34389221	0.544819589	cis
MARC0003616	6	97735140	ENSSSCG00000024162	IMPA2	6	97280294	97299840	-7.996123626	3.01E-13	3.88E-10	-0.948513597	-0.544145409	cis
ALGA0092099	16	75263664	ENSSSCG00000017106	MED10	16	75517023	75524760	-7.993348972	3.06E-13	3.89E-10	-1.346587095	-0.544012479	cis
ALGA0110202	16	75448409	ENSSSCG00000017106	MED10	16	75517023	75524760	-7.993348972	3.06E-13	3.89E-10	-1.346587095	-0.544012479	cis
ALGA0119348	16	75361239	ENSSSCG00000017106	MED10	16	75517023	75524760	-7.993348972	3.06E-13	3.89E-10	-1.346587095	-0.544012479	cis
H3GA0056734	16	76098738	ENSSSCG00000017106	MED10	16	75517023	75524760	-7.993348972	3.06E-13	3.89E-10	-1.346587095	-0.544012479	cis
ASGA0013444	3	12047987	ENSSSCG00000007717	METTL27	3	11053204	11057793	7.985882572	3.20E-13	4.03E-10	1.401591437	0.543654567	cis
H3GA0055060	8	18857379	ENSSSCG00000023001	CCDC149	8	18807732	18914011	-7.985754934	3.20E-13	4.03E-10	-1.040108663	-0.543648446	cis
MARC0103283	8	18845791	ENSSSCG00000023001	CCDC149	8	18807732	18914011	-7.985754934	3.20E-13	4.03E-10	-1.040108663	-0.543648446	cis
ALGA0112442	12	46161519	ENSSSCG00000035173	ENSSSCG00000035173	12	45321480	45339209	7.976467712	3.37E-13	4.23E-10	0.877903563	0.543202831	cis
WU_10.2_5_65896272	5	63602957	ENSSSCG00000026812	EMG1	5	63745476	63751607	-7.976101385	3.38E-13	4.23E-10	-0.842214452	-0.543185245	cis
WU_10.2_1_302699832	1	268709522	ENSSSCG00000005623	ST6GALNAC6	1	268372867	268383544	-7.958819111	3.73E-13	4.65E-10	-1.046092789	-0.542354758	cis
ALGA0105183	6	84069079	ENSSSCG00000036593	ENSSSCG00000036593	6	83590894	83593279	-7.941614847	4.11E-13	5.07E-10	-1.132690473	-0.541526438	cis
ALGA0114913	6	84201973	ENSSSCG00000036593	ENSSSCG00000036593	6	83590894	83593279	-7.941614847	4.11E-13	5.07E-10	-1.132690473	-0.541526438	cis
ASGA0098887	6	84046293	ENSSSCG00000036593	ENSSSCG00000036593	6	83590894	83593279	-7.941614847	4.11E-13	5.07E-10	-1.132690473	-0.541526438	cis
WU_10.2_6_77611833	6	84118086	ENSSSCG00000036593	ENSSSCG00000036593	6	83590894	83593279	-7.941614847	4.11E-13	5.07E-10	-1.132690473	-0.541526438	cis
WU_10.2_12_46097409	12	44249825	ENSSSCG00000032450	ENSSSCG00000032450	12	44271412	44289645	7.930602917	4.38E-13	5.38E-10	1.196928892	0.540995426	cis
WU_10.2_12_54939047	12	52720313	ENSSSCG00000017934	CLDN7	12	52611168	52628376	-7.916622968	4.74E-13	5.81E-10	-0.923320984	-0.540320358	cis
DBWU0000851	2	39035908	ENSSSCG00000013349	HTATIP2	2	39035224	39052170	7.908211824	4.98E-13	6.08E-10	0.939396252	0.539913695	cis
WU_10.2_1_306781417	1	272627907	ENSSSCG00000022250	SPACA9	1	272625712	272635405	7.905581294	5.05E-13	6.15E-10	0.850450931	0.539786436	cis
MARC0078149	14	133367797	ENSSSCG00000010735	LHPP	14	133863378	133999166	-7.898644813	5.25E-13	6.38E-10	-1.136100199	-0.539450688	cis
ASGA0028695	6	83184006	ENSSSCG00000036593	ENSSSCG00000036593	6	83590894	83593279	-7.896831054	5.31E-13	6.39E-10	-1.232280256	-0.539362853	cis
MARC0016395	6	83213930	ENSSSCG00000036593	ENSSSCG00000036593	6	83590894	83593279	-7.896831054	5.31E-13	6.39E-10	-1.232280256	-0.539362853	cis
WU_10.2_6_76565512	6	82994795	ENSSSCG00000036593	ENSSSCG00000036593	6	83590894	83593279	-7.896831054	5.31E-13	6.39E-10	-1.232280256	-0.539362853	cis
WU_10.2_3_30695499	3	29547613	ENSSSCG00000036428	ENSSSCG00000036428	3	28896126	28914765	-7.893786957	5.40E-13	6.48E-10	-1.256041511	-0.539215398	cis
WU_10.2_12_48040569	12	45994041	ENSSSCG00000035173	ENSSSCG00000035173	12	45321480	45339209	7.886973005	5.61E-13	6.71E-10	0.894319946	0.538885153	cis
ASGA0091658	8	112005632	ENSSSCG00000009138	CFI	8	112433640	112470946	-7.88084584	5.81E-13	6.93E-10	-1.148832317	-0.538587981	cis
WU_10.2_9_45387586	9	40553064	ENSSSCG00000015047	TTC12	9	40988895	41032924	7.876616791	5.96E-13	7.08E-10	1.130505588	0.538382752	cis
ASGA0037859	8	12677646	ENSSSCG00000034811	QDPR	8	12335252	12549964	7.870380384	6.17E-13	7.31E-10	0.983442693	0.538079934	cis
ALGA0031287	5	23422739	ENSSSCG00000036731	TSPAN31	5	23036218	23038977	-7.868292235	6.24E-13	7.38E-10	-0.990542017	-0.537978494	cis
ALGA0122248	16	76134615	ENSSSCG00000017106	MED10	16	75517023	75524760	-7.866453307	6.31E-13	7.41E-10	-1.344779549	-0.537889142	cis
H3GA0047287	16	75068141	ENSSSCG00000017106	MED10	16	75517023	75524760	-7.866453307	6.31E-13	7.41E-10	-1.344779549	-0.537889142	cis
WU_10.2_16_82450990	16	76190595	ENSSSCG00000017106	MED10	16	75517023	75524760	-7.858288673	6.61E-13	7.74E-10	-1.350261213	-0.537492208	cis
ASGA0039629	8	111952544	ENSSSCG00000009138	CFI	8	112433640	112470946	7.851398961	6.87E-13	8.02E-10	1.181450611	0.537156979	cis
ASGA0068302	14	141232780	ENSSSCG00000010791	FUOM	14	141331804	141336093	7.84891391	6.97E-13	8.12E-10	1.02623746	0.537036002	cis
ALGA0032376	5	64189323	ENSSSCG00000026812	EMG1	5	63745476	63751607	7.848346538	6.99E-13	8.12E-10	0.828416569	0.537008377	cis
ALGA0032572	5	67162792	ENSSSCG00000000738	RHNO1	5	67238717	67246660	-7.839067539	7.37E-13	8.53E-10	-0.916334628	-0.536556339	cis
ALGA0011482	2	5840754	ENSSSCG00000012986	KCNK7	2	6659253	6662286	-7.830177415	7.75E-13	8.95E-10	-1.072167144	-0.536122811	cis
ALGA0111715	6	96772918	ENSSSCG00000024162	IMPA2	6	97280294	97299840	-7.818700365	8.27E-13	9.52E-10	-1.066081617	-0.535562504	cis
ALGA0094920	17	38793649	ENSSSCG00000007287	GSS	17	38316169	38352815	7.817538684	8.33E-13	9.56E-10	1.024818894	0.535505751	cis
ALGA0049233	8	112654759	ENSSSCG00000009138	CFI	8	112433640	112470946	7.81054681	8.66E-13	9.88E-10	1.47285448	0.535164018	cis
WU_10.2_8_121702965	8	113463380	ENSSSCG00000009138	CFI	8	112433640	112470946	7.81054681	8.66E-13	9.88E-10	1.47285448	0.535164018	cis
MARC0007974	14	87061574	ENSSSCG00000024048	MMRN2	14	87900482	87916342	-7.810114408	8.68E-13	9.88E-10	-1.072865068	-0.535142876	cis
M1GA0023446	18	55272842	ENSSSCG00000016772	VPS41	18	55301604	55466622	-7.809691066	8.70E-13	9.88E-10	-1.058525792	-0.535122175	cis
ALGA0026645	4	90038831	ENSSSCG00000023091	ENSSSCG00000023091	4	90197050	90206609	7.804659944	8.95E-13	1.00E-09	1.112491784	0.53487609	cis
ASGA0020788	4	89952657	ENSSSCG00000023091	ENSSSCG00000023091	4	90197050	90206609	7.804659944	8.95E-13	1.00E-09	1.112491784	0.53487609	cis
ASGA0020797	4	90060427	ENSSSCG00000023091	ENSSSCG00000023091	4	90197050	90206609	7.804659944	8.95E-13	1.00E-09	1.112491784	0.53487609	cis
H3GA0013414	4	90308301	ENSSSCG00000023091	ENSSSCG00000023091	4	90197050	90206609	7.804659944	8.95E-13	1.00E-09	1.112491784	0.53487609	cis
MARC0019710	4	90224214	ENSSSCG00000023091	ENSSSCG00000023091	4	90197050	90206609	7.804659944	8.95E-13	1.00E-09	1.112491784	0.53487609	cis
ASGA0037859	8	12677646	ENSSSCG00000023604	LAP3	8	12590330	12619107	7.802596452	9.06E-13	1.01E-09	0.961990538	0.53477512	cis
H3GA0013586	4	95201957	ENSSSCG00000006581	ENSSSCG00000006581	4	96030569	96041858	-7.782850293	1.01E-12	1.13E-09	-1.518162753	-0.533807747	cis
12_5381300	12	5426010	ENSSSCG00000017193	CDK3	12	5426761	5430868	-7.778246	1.04E-12	1.15E-09	-1.258960094	-0.533581879	cis
WU_10.2_8_13042566	8	13322032	ENSSSCG00000023604	LAP3	8	12590330	12619107	-7.777098602	1.05E-12	1.15E-09	-1.071455108	-0.533525574	cis
WU_10.2_8_13060070	8	13304720	ENSSSCG00000023604	LAP3	8	12590330	12619107	-7.777098602	1.05E-12	1.15E-09	-1.071455108	-0.533525574	cis
WU_10.2_8_13193602	8	13372674	ENSSSCG00000023604	LAP3	8	12590330	12619107	-7.777098602	1.05E-12	1.15E-09	-1.071455108	-0.533525574	cis
DIAS0003457	14	7253735	ENSSSCG00000039915	ENSSSCG00000039915	14	7405818	7437418	7.775552575	1.06E-12	1.16E-09	1.130195716	0.533449697	cis
ASGA0041661	9	11909911	ENSSSCG00000014878	PAK1	9	11826805	11972555	-7.775099828	1.06E-12	1.16E-09	-1.007299855	-0.533427475	cis
WU_10.2_9_13394851	9	12241499	ENSSSCG00000014878	PAK1	9	11826805	11972555	-7.775099828	1.06E-12	1.16E-09	-1.007299855	-0.533427475	cis
ASGA0084322	8	12588090	ENSSSCG00000034811	QDPR	8	12335252	12549964	-7.76051668	1.15E-12	1.25E-09	-1.038682675	-0.532711083	cis
WU_10.2_8_13239661	8	13418734	ENSSSCG00000034811	QDPR	8	12335252	12549964	7.757918109	1.17E-12	1.27E-09	1.098689236	0.532583308	cis
WU_10.2_12_41344517	12	39833637	ENSSSCG00000039569	ENSSSCG00000039569	12	39364818	39367023	-7.756071428	1.18E-12	1.28E-09	-1.018864663	-0.532492483	cis
ALGA0052576	9	40671679	ENSSSCG00000015047	TTC12	9	40988895	41032924	7.745748024	1.25E-12	1.34E-09	1.106744407	0.531984409	cis
ASGA0042652	9	40637933	ENSSSCG00000015047	TTC12	9	40988895	41032924	7.745748024	1.25E-12	1.34E-09	1.106744407	0.531984409	cis
WU_10.2_9_45494184	9	40659917	ENSSSCG00000015047	TTC12	9	40988895	41032924	7.745748024	1.25E-12	1.34E-09	1.106744407	0.531984409	cis
WU_10.2_6_152335393	6	164807745	ENSSSCG00000034035	TMEM69	6	165704617	165709775	-7.737307921	1.31E-12	1.40E-09	-1.159281437	-0.531568595	cis
ALGA0115443	6	82626384	ENSSSCG00000036593	ENSSSCG00000036593	6	83590894	83593279	7.735714461	1.32E-12	1.41E-09	1.137071129	0.531490048	cis
M1GA0012035	8	112681807	ENSSSCG00000009138	CFI	8	112433640	112470946	-7.719875145	1.45E-12	1.54E-09	-1.389315887	-0.530708526	cis
WU_10.2_8_121636290	8	113397356	ENSSSCG00000009138	CFI	8	112433640	112470946	-7.719875145	1.45E-12	1.54E-09	-1.389315887	-0.530708526	cis
WU_10.2_9_44868708	9	40035220	ENSSSCG00000015047	TTC12	9	40988895	41032924	7.7100604	1.53E-12	1.62E-09	1.169005452	0.530223581	cis
H3GA0019269	6	165850427	ENSSSCG00000034035	TMEM69	6	165704617	165709775	-7.694441632	1.67E-12	1.76E-09	-1.114901858	-0.529450784	cis
ALGA0083382	14	140775359	ENSSSCG00000040586	PAOX	14	141360464	141369641	7.68478945	1.76E-12	1.85E-09	0.859794977	0.528972547	cis
ASGA0025077	5	21606108	ENSSSCG00000000399	TIMELESS	5	21759475	21787521	-7.683885422	1.77E-12	1.85E-09	-0.996742918	-0.528927729	cis
CADI0000251	5	21745636	ENSSSCG00000000399	TIMELESS	5	21759475	21787521	-7.683885422	1.77E-12	1.85E-09	-0.996742918	-0.528927729	cis
H3GA0016069	5	21768540	ENSSSCG00000000399	TIMELESS	5	21759475	21787521	-7.683885422	1.77E-12	1.85E-09	-0.996742918	-0.528927729	cis
WU_10.2_7_134593280	7	46908005	ENSSSCG00000002627	GSTA4	7	46635904	46656452	7.677730809	1.83E-12	1.91E-09	1.051905862	0.528622492	cis
WU_10.2_7_134698567	7	46977112	ENSSSCG00000002627	GSTA4	7	46635904	46656452	7.677730809	1.83E-12	1.91E-09	1.051905862	0.528622492	cis
H3GA0047401	16	75926853	ENSSSCG00000017106	MED10	16	75517023	75524760	-7.674406937	1.87E-12	1.94E-09	-1.250405132	-0.52845756	cis
ALGA0059521	10	57237590	ENSSSCG00000024021	ENSSSCG00000024021	10	57921989	57929071	-7.668334762	1.93E-12	2.00E-09	-1.27195885	-0.528156102	cis
ALGA0041585	7	48045638	ENSSSCG00000001764	SH2D7	7	47812403	47825045	7.664478972	1.97E-12	2.03E-09	0.938343842	0.527964574	cis
MARC0046318	7	48066310	ENSSSCG00000001764	SH2D7	7	47812403	47825045	7.664478972	1.97E-12	2.03E-09	0.938343842	0.527964574	cis
M1GA0009777	7	23985825	ENSSSCG00000001396	ENSSSCG00000001396	7	23622448	23628588	7.650466592	2.14E-12	2.19E-09	0.808199893	0.527267861	cis
ALGA0018467	3	33893378	ENSSSCG00000007909	ABAT	3	33908963	34017770	7.644862287	2.20E-12	2.26E-09	0.842337643	0.52698891	cis
WU_10.2_5_4926864	5	7746571	ENSSSCG00000000077	ADSL	5	8027588	8045528	7.644363542	2.21E-12	2.26E-09	0.849862517	0.526964077	cis
WU_10.2_12_46061303	12	44213728	ENSSSCG00000032450	ENSSSCG00000032450	12	44271412	44289645	7.640237494	2.26E-12	2.31E-09	1.162065042	0.526758585	cis
H3GA0005672	2	6689718	ENSSSCG00000012986	KCNK7	2	6659253	6662286	-7.634818955	2.33E-12	2.37E-09	-0.752102748	-0.526488582	cis
ALGA0035275	6	45791829	ENSSSCG00000002906	ETV2	6	45087299	45089576	-7.632587867	2.36E-12	2.37E-09	-1.300794319	-0.526377362	cis
ASGA0028164	6	45162579	ENSSSCG00000002906	ETV2	6	45087299	45089576	-7.632587867	2.36E-12	2.37E-09	-1.300794319	-0.526377362	cis
DIAS0000149	6	45460146	ENSSSCG00000002906	ETV2	6	45087299	45089576	-7.632587867	2.36E-12	2.37E-09	-1.300794319	-0.526377362	cis
WU_10.2_6_41481312	6	46024395	ENSSSCG00000002906	ETV2	6	45087299	45089576	-7.632587867	2.36E-12	2.37E-09	-1.300794319	-0.526377362	cis
ALGA0035274	6	45744000	ENSSSCG00000002906	ETV2	6	45087299	45089576	7.632587867	2.36E-12	2.37E-09	1.300794319	0.526377362	cis
ASGA0083420	8	12644260	ENSSSCG00000023604	LAP3	8	12590330	12619107	7.628416381	2.42E-12	2.42E-09	0.884035222	0.52616934	cis
ASGA0091638	4	626787	ENSSSCG00000005880	C8orf33	4	58938	60259	7.626586937	2.44E-12	2.44E-09	0.771291727	0.52607808	cis
MARC0095879	7	89029745	ENSSSCG00000002279	GPX2	7	89007370	89011620	-7.623936724	2.48E-12	2.47E-09	-0.961010402	-0.525945845	cis
WU_10.2_12_47211746	12	45365103	ENSSSCG00000035173	ENSSSCG00000035173	12	45321480	45339209	7.617358673	2.57E-12	2.56E-09	0.727213206	0.525617461	cis
ASGA0082189	6	84277696	ENSSSCG00000036593	ENSSSCG00000036593	6	83590894	83593279	-7.608714449	2.70E-12	2.66E-09	-1.172546853	-0.525185574	cis
MARC0003453	6	83986459	ENSSSCG00000036593	ENSSSCG00000036593	6	83590894	83593279	-7.608714449	2.70E-12	2.66E-09	-1.172546853	-0.525185574	cis
WU_10.2_6_77308609	6	83871998	ENSSSCG00000036593	ENSSSCG00000036593	6	83590894	83593279	-7.608714449	2.70E-12	2.66E-09	-1.172546853	-0.525185574	cis
WU_10.2_6_77407676	6	83863384	ENSSSCG00000036593	ENSSSCG00000036593	6	83590894	83593279	-7.608714449	2.70E-12	2.66E-09	-1.172546853	-0.525185574	cis
WU_10.2_6_90170290	6	96779545	ENSSSCG00000024162	IMPA2	6	97280294	97299840	-7.604028308	2.77E-12	2.72E-09	-1.054400545	-0.524951273	cis
MARC0031396	12	32427760	ENSSSCG00000017608	ENSSSCG00000017608	12	32043774	32075998	7.602404366	2.80E-12	2.74E-09	0.853776568	0.524870051	cis
WU_10.2_12_63211419	12	60886240	ENSSSCG00000034044	RASD1	12	60922422	60926283	7.596185535	2.90E-12	2.83E-09	0.859528807	0.524558878	cis
M1GA0012565	9	7868838	ENSSSCG00000014831	PAAF1	9	8278905	8334523	7.589524237	3.01E-12	2.93E-09	1.143358403	0.524225332	cis
ALGA0030095	5	8245684	ENSSSCG00000000077	ADSL	5	8027588	8045528	7.588236771	3.03E-12	2.94E-09	1.022279494	0.524160838	cis
M1GA0027159	6	2697800	ENSSSCG00000002660	MTHFSD	6	2561212	2586607	-7.579168529	3.18E-12	3.09E-09	-1.058403094	-0.523706319	cis
Affx-114798860	14	50207691	ENSSSCG00000040740	C22orf39	14	51107998	51112345	-7.572584431	3.30E-12	3.18E-09	-1.199874001	-0.52337603	cis
ALGA0077615	14	51589659	ENSSSCG00000040740	C22orf39	14	51107998	51112345	-7.572584431	3.30E-12	3.18E-09	-1.199874001	-0.52337603	cis
ASGA0063395	14	51367013	ENSSSCG00000040740	C22orf39	14	51107998	51112345	-7.572584431	3.30E-12	3.18E-09	-1.199874001	-0.52337603	cis
H3GA0029206	10	10002753	ENSSSCG00000010826	2-Mar	10	10156795	10191317	7.567171418	3.41E-12	3.27E-09	1.134477543	0.523104312	cis
ASGA0076384	17	32105329	ENSSSCG00000007151	CDC25B	17	31910825	31921588	7.566061413	3.43E-12	3.28E-09	1.140106711	0.523048573	cis
ALGA0094427	17	31678074	ENSSSCG00000007151	CDC25B	17	31910825	31921588	-7.566061413	3.43E-12	3.28E-09	-1.140106711	-0.523048573	cis
WU_10.2_14_145770774	14	134219364	ENSSSCG00000010735	LHPP	14	133863378	133999166	7.562045963	3.50E-12	3.34E-09	0.899299917	0.522846881	cis
ALGA0107927	17	31916094	ENSSSCG00000007151	CDC25B	17	31910825	31921588	-7.552327148	3.70E-12	3.48E-09	-1.106508639	-0.522358351	cis
MARC0016125	17	31981950	ENSSSCG00000007151	CDC25B	17	31910825	31921588	-7.552327148	3.70E-12	3.48E-09	-1.106508639	-0.522358351	cis
WU_10.2_17_35122724	17	31231990	ENSSSCG00000007151	CDC25B	17	31910825	31921588	-7.552327148	3.70E-12	3.48E-09	-1.106508639	-0.522358351	cis
WU_10.2_17_35161740	17	31194558	ENSSSCG00000007151	CDC25B	17	31910825	31921588	-7.552327148	3.70E-12	3.48E-09	-1.106508639	-0.522358351	cis
WU_10.2_17_36162646	17	31821675	ENSSSCG00000007151	CDC25B	17	31910825	31921588	-7.552327148	3.70E-12	3.48E-09	-1.106508639	-0.522358351	cis
WU_10.2_17_36281149	17	31948977	ENSSSCG00000007151	CDC25B	17	31910825	31921588	-7.552327148	3.70E-12	3.48E-09	-1.106508639	-0.522358351	cis
ASGA0030705	7	4624290	ENSSSCG00000001022	SSR1	7	4662949	4685892	-7.550657529	3.73E-12	3.49E-09	-0.917513138	-0.522274373	cis
H3GA0019615	7	4555188	ENSSSCG00000001022	SSR1	7	4662949	4685892	-7.550657529	3.73E-12	3.49E-09	-0.917513138	-0.522274373	cis
ALGA0018230	3	28632913	ENSSSCG00000036428	ENSSSCG00000036428	3	28896126	28914765	-7.550555287	3.74E-12	3.49E-09	-1.116446141	-0.52226923	cis
WU_10.2_8_12353100	8	12550829	ENSSSCG00000034811	QDPR	8	12335252	12549964	-7.545426812	3.85E-12	3.56E-09	-1.083192393	-0.522011183	cis
WU_10.2_8_12767725	8	12970819	ENSSSCG00000034811	QDPR	8	12335252	12549964	-7.545426812	3.85E-12	3.56E-09	-1.083192393	-0.522011183	cis
ALGA0103589	8	12343253	ENSSSCG00000034811	QDPR	8	12335252	12549964	7.545426812	3.85E-12	3.56E-09	1.083192393	0.522011183	cis
ALGA0108110	8	12604084	ENSSSCG00000034811	QDPR	8	12335252	12549964	7.545426812	3.85E-12	3.56E-09	1.083192393	0.522011183	cis
WU_10.2_14_7373767	14	6893676	ENSSSCG00000039915	ENSSSCG00000039915	14	7405818	7437418	7.538120423	4.01E-12	3.70E-09	0.935215898	0.521643303	cis
ALGA0026672	4	90168704	ENSSSCG00000023091	ENSSSCG00000023091	4	90197050	90206609	7.534180532	4.09E-12	3.77E-09	1.046303293	0.521444807	cis
MARC0030453	3	24834336	ENSSSCG00000026686	PDZD9	3	24175845	24201864	-7.530766345	4.17E-12	3.84E-09	-1.889261201	-0.521272727	cis
M1GA0006082	4	90430566	ENSSSCG00000023091	ENSSSCG00000023091	4	90197050	90206609	7.524431177	4.32E-12	3.96E-09	0.826161201	0.520953259	cis
DIAS0004691	7	25205405	ENSSSCG00000001455	ENSSSCG00000001455	7	24868656	24914037	7.520032849	4.43E-12	4.05E-09	1.513009414	0.520731332	cis
MARC0033858	14	141191697	ENSSSCG00000040586	PAOX	14	141360464	141369641	-7.508045127	4.74E-12	4.32E-09	-0.821699399	-0.52012593	cis
WU_10.2_4_115960016	4	105771448	ENSSSCG00000038970	BCL2L15	4	106674518	106813974	7.502415065	4.89E-12	4.45E-09	0.94533173	0.519841331	cis
WU_10.2_7_28249097	7	24376167	ENSSSCG00000001458	ENSSSCG00000001458	7	24993416	25001394	7.500669144	4.93E-12	4.49E-09	0.945947631	0.51975304	cis
WU_10.2_12_46209606	12	44363255	ENSSSCG00000032450	ENSSSCG00000032450	12	44271412	44289645	7.499771547	4.96E-12	4.50E-09	1.092997564	0.519707642	cis
WU_10.2_8_120214986	8	112043911	ENSSSCG00000009138	CFI	8	112433640	112470946	7.489105448	5.26E-12	4.76E-09	0.774271244	0.519167842	cis
ALGA0110963	12	44794202	ENSSSCG00000035173	ENSSSCG00000035173	12	45321480	45339209	7.487599692	5.31E-12	4.76E-09	0.738199076	0.519091587	cis
WU_10.2_14_8485086	14	7632771	ENSSSCG00000039915	ENSSSCG00000039915	14	7405818	7437418	7.485456784	5.37E-12	4.76E-09	1.110375871	0.518983044	cis
WU_10.2_14_8508530	14	7656087	ENSSSCG00000039915	ENSSSCG00000039915	14	7405818	7437418	7.485456784	5.37E-12	4.76E-09	1.110375871	0.518983044	cis
WU_10.2_14_8931210	14	8053108	ENSSSCG00000039915	ENSSSCG00000039915	14	7405818	7437418	7.485456784	5.37E-12	4.76E-09	1.110375871	0.518983044	cis
WU_10.2_18_7356014	18	7071928	ENSSSCG00000031799	TMEM139	18	6967036	6974114	-7.485264325	5.38E-12	4.76E-09	-0.777023914	-0.518973295	cis
WU_10.2_14_7139869	14	6708360	ENSSSCG00000039915	ENSSSCG00000039915	14	7405818	7437418	7.485241738	5.38E-12	4.76E-09	0.983129833	0.51897215	cis
WU_10.2_14_7175187	14	6744372	ENSSSCG00000039915	ENSSSCG00000039915	14	7405818	7437418	7.485241738	5.38E-12	4.76E-09	0.983129833	0.51897215	cis
WU_10.2_14_7205835	14	6775012	ENSSSCG00000039915	ENSSSCG00000039915	14	7405818	7437418	7.485241738	5.38E-12	4.76E-09	0.983129833	0.51897215	cis
WU_10.2_14_7294636	14	6814811	ENSSSCG00000039915	ENSSSCG00000039915	14	7405818	7437418	7.485241738	5.38E-12	4.76E-09	0.983129833	0.51897215	cis
WU_10.2_14_7452023	14	6971982	ENSSSCG00000039915	ENSSSCG00000039915	14	7405818	7437418	7.485241738	5.38E-12	4.76E-09	0.983129833	0.51897215	cis
WU_10.2_14_7704039	14	7178449	ENSSSCG00000039915	ENSSSCG00000039915	14	7405818	7437418	7.472553658	5.77E-12	5.09E-09	0.983657646	0.518328942	cis
MARC0060700	3	25004846	ENSSSCG00000026686	PDZD9	3	24175845	24201864	7.468922125	5.89E-12	5.19E-09	1.504797667	0.518144683	cis
ALGA0085561	15	55945473	ENSSSCG00000015854	OCA2	15	56657598	56869920	7.4626014	6.10E-12	5.36E-09	1.340741754	0.517823807	cis
ASGA0041687	9	12107228	ENSSSCG00000014878	PAK1	9	11826805	11972555	-7.462321299	6.11E-12	5.36E-09	-0.706282483	-0.517809582	cis
WU_10.2_14_153681817	14	141663445	ENSSSCG00000010791	FUOM	14	141331804	141336093	-7.459751542	6.20E-12	5.42E-09	-0.90490902	-0.51767906	cis
H3GA0053752	6	167345331	ENSSSCG00000036620	DPH2	6	167322084	167325691	7.454406447	6.38E-12	5.57E-09	1.188542657	0.517407458	cis
WU_10.2_3_17596583	3	17275833	ENSSSCG00000038600	PRSS8	3	17358051	17361585	7.442952464	6.80E-12	5.92E-09	0.990375003	0.516824917	cis
ALGA0114199	11	4306450	ENSSSCG00000009305	GTF3A	11	4849624	4869353	7.441106033	6.87E-12	5.92E-09	0.87868654	0.516730941	cis
ALGA0000232	1	1089823	ENSSSCG00000004012	THBS2	1	855024	883694	7.440119366	6.91E-12	5.92E-09	1.811577757	0.516680717	cis
ALGA0000251	1	1236819	ENSSSCG00000004012	THBS2	1	855024	883694	7.440119366	6.91E-12	5.92E-09	1.811577757	0.516680717	cis
ALGA0112852	1	1487362	ENSSSCG00000004012	THBS2	1	855024	883694	7.440119366	6.91E-12	5.92E-09	1.811577757	0.516680717	cis
ASGA0086709	1	1483384	ENSSSCG00000004012	THBS2	1	855024	883694	7.440119366	6.91E-12	5.92E-09	1.811577757	0.516680717	cis
H3GA0052387	1	1737865	ENSSSCG00000004012	THBS2	1	855024	883694	7.440119366	6.91E-12	5.92E-09	1.811577757	0.516680717	cis
WU_10.2_1_2391815	1	1358337	ENSSSCG00000004012	THBS2	1	855024	883694	7.440119366	6.91E-12	5.92E-09	1.811577757	0.516680717	cis
WU_10.2_1_2627242	1	1476959	ENSSSCG00000004012	THBS2	1	855024	883694	7.440119366	6.91E-12	5.92E-09	1.811577757	0.516680717	cis
ASGA0000309	1	1173551	ENSSSCG00000004012	THBS2	1	855024	883694	7.439125824	6.95E-12	5.94E-09	1.591993987	0.516630136	cis
MARC0014704	9	40742876	ENSSSCG00000015047	TTC12	9	40988895	41032924	-7.436729167	7.04E-12	6.00E-09	-0.825927858	-0.516508103	cis
H3GA0009055	3	24013594	ENSSSCG00000026686	PDZD9	3	24175845	24201864	-7.436444015	7.05E-12	6.00E-09	-2.133401242	-0.516493581	cis
ASGA0054360	12	34657031	ENSSSCG00000017640	RNF43	12	34631674	34694784	-7.435840319	7.07E-12	6.01E-09	-1.00331431	-0.516462836	cis
ALGA0032380	5	64245997	ENSSSCG00000026812	EMG1	5	63745476	63751607	7.434808733	7.12E-12	6.03E-09	0.871320934	0.516410295	cis
WU_10.2_6_57001823	6	62403490	ENSSSCG00000027987	ZNF132	6	63019767	63025497	7.429111385	7.34E-12	6.21E-09	0.937042765	0.51612001	cis
H3GA0005676	2	6774200	ENSSSCG00000012986	KCNK7	2	6659253	6662286	-7.428836317	7.35E-12	6.21E-09	-1.059560511	-0.516105991	cis
H3GA0055439	13	67010652	ENSSSCG00000011576	HRH1	13	67209260	67411314	7.426100104	7.47E-12	6.26E-09	0.875941598	0.515966511	cis
MARC0002358	13	67017483	ENSSSCG00000011576	HRH1	13	67209260	67411314	7.426100104	7.47E-12	6.26E-09	0.875941598	0.515966511	cis
MARC0031633	13	67031611	ENSSSCG00000011576	HRH1	13	67209260	67411314	7.426100104	7.47E-12	6.26E-09	0.875941598	0.515966511	cis
WU_10.2_10_37237826	10	32963242	ENSSSCG00000010972	DCTN3	10	32180607	32187571	-7.42578738	7.48E-12	6.26E-09	-1.209251249	-0.515950567	cis
ASGA0103778	18	33593227	ENSSSCG00000036020	ENSSSCG00000036020	18	33193085	33197711	7.418327381	7.80E-12	6.48E-09	1.253844631	0.515570068	cis
WU_10.2_18_36116339	18	33285652	ENSSSCG00000036020	ENSSSCG00000036020	18	33193085	33197711	7.418327381	7.80E-12	6.48E-09	1.253844631	0.515570068	cis
ALGA0107640	18	33581641	ENSSSCG00000036020	ENSSSCG00000036020	18	33193085	33197711	-7.418327381	7.80E-12	6.48E-09	-1.253844631	-0.515570068	cis
DIAS0001052	14	76163508	ENSSSCG00000025492	NUDT13	14	75918100	75958977	-7.411666125	8.09E-12	6.70E-09	-1.063052863	-0.515230051	cis
INRA0045018	14	75992377	ENSSSCG00000025492	NUDT13	14	75918100	75958977	-7.411666125	8.09E-12	6.70E-09	-1.063052863	-0.515230051	cis
ALGA0106326	6	64407960	ENSSSCG00000003338	PUSL1	6	63593959	63596910	-7.398922577	8.68E-12	7.16E-09	-1.306551424	-0.514578892	cis
WU_10.2_6_59038121	6	64496246	ENSSSCG00000003338	PUSL1	6	63593959	63596910	-7.398922577	8.68E-12	7.16E-09	-1.306551424	-0.514578892	cis
ASGA0025075	5	21678113	ENSSSCG00000000399	TIMELESS	5	21759475	21787521	7.394967381	8.87E-12	7.30E-09	0.689451598	0.514376611	cis
ALGA0115248	8	30482549	ENSSSCG00000024428	CHRNA9	8	31441444	31456384	7.392366337	9.00E-12	7.37E-09	0.942215696	0.514243539	cis
WU_10.2_8_13042566	8	13322032	ENSSSCG00000034811	QDPR	8	12335252	12549964	-7.391941058	9.02E-12	7.37E-09	-1.049232799	-0.514221778	cis
WU_10.2_8_13060070	8	13304720	ENSSSCG00000034811	QDPR	8	12335252	12549964	-7.391941058	9.02E-12	7.37E-09	-1.049232799	-0.514221778	cis
WU_10.2_8_13193602	8	13372674	ENSSSCG00000034811	QDPR	8	12335252	12549964	-7.391941058	9.02E-12	7.37E-09	-1.049232799	-0.514221778	cis
M1GA0020100	14	140755263	ENSSSCG00000010791	FUOM	14	141331804	141336093	7.38612189	9.32E-12	7.59E-09	0.948054173	0.513923916	cis
ASGA0058325	13	80463255	ENSSSCG00000031142	ENSSSCG00000031142	13	80431413	80556790	-7.385756782	9.34E-12	7.59E-09	-1.032003664	-0.513905221	cis
DRGA0017391	3	132700427	ENSSSCG00000032221	FAM110C	3	132811566	132819553	-7.385051111	9.37E-12	7.61E-09	-1.141885558	-0.513869086	cis
M1GA0004280	3	34020189	ENSSSCG00000007909	ABAT	3	33908963	34017770	7.383119753	9.47E-12	7.67E-09	1.087684637	0.513770174	cis
MARC0040598	4	90535929	ENSSSCG00000023091	ENSSSCG00000023091	4	90197050	90206609	7.376913594	9.80E-12	7.92E-09	0.959757948	0.513452195	cis
ALGA0113789	6	10079588	ENSSSCG00000002697	NUDT7	6	10161960	10173980	7.355439706	1.10E-11	8.90E-09	0.800190605	0.512350326	cis
WU_10.2_4_14947292	4	14357859	ENSSSCG00000005976	NDUFB9	4	15105305	15113287	7.35517244	1.11E-11	8.90E-09	0.832985466	0.512336596	cis
ALGA0085921	15	76049421	ENSSSCG00000040746	LRP2	15	75562237	75754573	7.340501456	1.20E-11	9.59E-09	1.171292931	0.511582318	cis
INRA0049585	15	75994887	ENSSSCG00000040746	LRP2	15	75562237	75754573	7.340501456	1.20E-11	9.59E-09	1.171292931	0.511582318	cis
INRA0049586	15	76603723	ENSSSCG00000040746	LRP2	15	75562237	75754573	7.340501456	1.20E-11	9.59E-09	1.171292931	0.511582318	cis
ALGA0035258	6	45342655	ENSSSCG00000002906	ETV2	6	45087299	45089576	-7.32549484	1.30E-11	1.04E-08	-1.257828902	-0.510809559	cis
ASGA0101969	6	45019251	ENSSSCG00000002906	ETV2	6	45087299	45089576	-7.32549484	1.30E-11	1.04E-08	-1.257828902	-0.510809559	cis
M1GA0008510	6	45374792	ENSSSCG00000002906	ETV2	6	45087299	45089576	-7.32549484	1.30E-11	1.04E-08	-1.257828902	-0.510809559	cis
WU_10.2_17_35980251	17	31659893	ENSSSCG00000007151	CDC25B	17	31910825	31921588	-7.32516214	1.30E-11	1.04E-08	-1.127392116	-0.510792413	cis
WU_10.2_18_36207636	18	33341101	ENSSSCG00000036020	ENSSSCG00000036020	18	33193085	33197711	7.323211404	1.32E-11	1.04E-08	1.213248022	0.510691866	cis
H3GA0037619	13	166105329	ENSSSCG00000027432	NSUN3	13	165763891	165823188	7.313567004	1.39E-11	1.10E-08	0.95171091	0.510194456	cis
WU_10.2_14_6975867	14	6541807	ENSSSCG00000039915	ENSSSCG00000039915	14	7405818	7437418	7.312541304	1.40E-11	1.10E-08	1.07520867	0.510141525	cis
WU_10.2_17_5224176	17	4829938	ENSSSCG00000036785	ENSSSCG00000036785	17	5006610	5062479	-7.305454518	1.45E-11	1.15E-08	-0.995890855	-0.509775657	cis
ALGA0079012	14	75976321	ENSSSCG00000025492	NUDT13	14	75918100	75958977	-7.304319832	1.46E-11	1.15E-08	-0.958599388	-0.509717051	cis
ASGA0034108	7	51610273	ENSSSCG00000001800	TM6SF1	7	51815536	51845163	7.296719219	1.53E-11	1.20E-08	0.90511537	0.509324301	cis
ASGA0021383	4	99841310	ENSSSCG00000036239	GJA8	4	99723341	99724672	-7.291043459	1.57E-11	1.23E-08	-1.029933823	-0.509030807	cis
ALGA0018428	3	33131798	ENSSSCG00000007909	ABAT	3	33908963	34017770	7.286653019	1.61E-11	1.26E-08	1.098603539	0.508803655	cis
ASGA0014191	3	33308304	ENSSSCG00000007909	ABAT	3	33908963	34017770	7.286653019	1.61E-11	1.26E-08	1.098603539	0.508803655	cis
M1GA0017934	13	205938845	ENSSSCG00000040779	ENSSSCG00000040779	13	206203136	206231345	7.285386175	1.62E-11	1.26E-08	0.75773257	0.508738092	cis
MARC0062541	12	59021245	ENSSSCG00000033329	SLC47A1	12	60019858	60056951	-7.28327643	1.64E-11	1.28E-08	-0.827451719	-0.508628885	cis
ASGA0080257	18	49123790	ENSSSCG00000028523	HUS1	18	48522826	48538790	7.278530068	1.69E-11	1.31E-08	1.020042243	0.508383111	cis
ALGA0008635	1	238883560	ENSSSCG00000005349	GRHPR	1	238139729	238151681	-7.277940829	1.69E-11	1.31E-08	-0.748046266	-0.50835259	cis
WU_10.2_X_112335128	X	99056702	ENSSSCG00000032973	ENSSSCG00000032973	X	98218740	98219773	7.277609211	1.69E-11	1.31E-08	0.848865504	0.508335413	cis
ASGA0008308	6	127880374	ENSSSCG00000038475	ENSSSCG00000038475	6	128004528	128030296	7.277164155	1.70E-11	1.31E-08	0.964763173	0.508312358	cis
H3GA0056351	9	654880	ENSSSCG00000014575	ENSSSCG00000014575	9	422773	449504	7.273847431	1.73E-11	1.33E-08	1.028601859	0.508140514	cis
MARC0058228	7	46644924	ENSSSCG00000002627	GSTA4	7	46635904	46656452	7.272802451	1.74E-11	1.34E-08	1.001852828	0.50808636	cis
WU_10.2_8_19372820	8	19120814	ENSSSCG00000023001	CCDC149	8	18807732	18914011	-7.263975347	1.83E-11	1.40E-08	-0.974963501	-0.507628668	cis
ALGA0035387	6	59042429	ENSSSCG00000003278	ENSSSCG00000003278	6	59167777	59174470	-7.26152823	1.85E-11	1.42E-08	-0.794515453	-0.507501707	cis
WU_10.2_1_2176651	1	1259535	ENSSSCG00000004012	THBS2	1	855024	883694	7.256797648	1.90E-11	1.45E-08	1.735992313	0.507256182	cis
M1GA0026115	9	40015569	ENSSSCG00000015047	TTC12	9	40988895	41032924	7.254703646	1.92E-11	1.46E-08	1.087980947	0.50714746	cis
ASGA0054824	12	45235512	ENSSSCG00000035173	ENSSSCG00000035173	12	45321480	45339209	7.233095627	2.16E-11	1.65E-08	1.282478467	0.506024146	cis
ASGA0020884	4	91183159	ENSSSCG00000023091	ENSSSCG00000023091	4	90197050	90206609	-7.232080384	2.18E-11	1.65E-08	-0.944178174	-0.505971304	cis
WU_10.2_12_4516280	12	4705874	ENSSSCG00000017193	CDK3	12	5426761	5430868	7.228406562	2.22E-11	1.68E-08	1.165778579	0.50578004	cis
ALGA0110656	17	4872377	ENSSSCG00000036785	ENSSSCG00000036785	17	5006610	5062479	-7.226432619	2.24E-11	1.69E-08	-0.995403451	-0.505677243	cis
WU_10.2_17_5093088	17	4699290	ENSSSCG00000036785	ENSSSCG00000036785	17	5006610	5062479	-7.226432619	2.24E-11	1.69E-08	-0.995403451	-0.505677243	cis
WU_10.2_17_5338840	17	4945092	ENSSSCG00000036785	ENSSSCG00000036785	17	5006610	5062479	-7.226432619	2.24E-11	1.69E-08	-0.995403451	-0.505677243	cis
ASGA0034121	7	51936027	ENSSSCG00000001800	TM6SF1	7	51815536	51845163	7.217457095	2.36E-11	1.77E-08	0.908172431	0.505209552	cis
WU_10.2_3_11578034	3	11859078	ENSSSCG00000007717	METTL27	3	11053204	11057793	7.207116334	2.49E-11	1.87E-08	1.246006902	0.50467017	cis
ALGA0085891	15	75267303	ENSSSCG00000040746	LRP2	15	75562237	75754573	7.204990929	2.52E-11	1.89E-08	1.023963375	0.504559234	cis
INRA0015807	4	96632994	ENSSSCG00000006581	ENSSSCG00000006581	4	96030569	96041858	7.203996849	2.54E-11	1.90E-08	1.009486558	0.504507339	cis
WU_10.2_14_7279646	14	6799881	ENSSSCG00000039915	ENSSSCG00000039915	14	7405818	7437418	7.203699679	2.54E-11	1.90E-08	0.92557887	0.504491825	cis
ALGA0010622	1	268956883	ENSSSCG00000005663	KYAT1	1	269172628	269209494	7.195397329	2.66E-11	1.98E-08	0.83385475	0.504058183	cis
H3GA0049248	17	48250748	ENSSSCG00000039573	SLPI	17	47595158	47599301	-7.191516804	2.72E-11	2.01E-08	-1.196157626	-0.503855367	cis
H3GA0049266	17	48503156	ENSSSCG00000039573	SLPI	17	47595158	47599301	-7.191516804	2.72E-11	2.01E-08	-1.196157626	-0.503855367	cis
WU_10.2_17_53580861	17	47934879	ENSSSCG00000039573	SLPI	17	47595158	47599301	-7.191516804	2.72E-11	2.01E-08	-1.196157626	-0.503855367	cis
WU_10.2_17_53675457	17	48029388	ENSSSCG00000039573	SLPI	17	47595158	47599301	-7.191516804	2.72E-11	2.01E-08	-1.196157626	-0.503855367	cis
ALGA0052571	9	40617135	ENSSSCG00000015047	TTC12	9	40988895	41032924	7.191122622	2.72E-11	2.01E-08	1.084208659	0.503834761	cis
INRA0015689	4	93673165	ENSSSCG00000006480	NAXE	4	93490537	93495973	-7.188766219	2.76E-11	2.03E-08	-1.043073876	-0.503711558	cis
ALGA0060467	11	5379554	ENSSSCG00000009305	GTF3A	11	4849624	4869353	-7.178356335	2.92E-11	2.15E-08	-1.382630742	-0.503166915	cis
WU_10.2_3_17544749	3	17327530	ENSSSCG00000027629	CDIPT	3	18087133	18091831	-7.17543523	2.97E-11	2.17E-08	-0.992213053	-0.503013976	cis
WU_10.2_3_17573421	3	17298860	ENSSSCG00000027629	CDIPT	3	18087133	18091831	-7.17543523	2.97E-11	2.17E-08	-0.992213053	-0.503013976	cis
WU_10.2_3_18327266	3	17885191	ENSSSCG00000027629	CDIPT	3	18087133	18091831	-7.17543523	2.97E-11	2.17E-08	-0.992213053	-0.503013976	cis
ALGA0118516	6	63743210	ENSSSCG00000003338	PUSL1	6	63593959	63596910	-7.172186705	3.02E-11	2.20E-08	-1.033877418	-0.502843839	cis
M1GA0020167	14	141395576	ENSSSCG00000040586	PAOX	14	141360464	141369641	-7.161827849	3.19E-11	2.33E-08	-0.776855543	-0.502300916	cis
ALGA0039636	7	23515817	ENSSSCG00000001231	ENSSSCG00000001231	7	22868956	22870990	-7.158812434	3.25E-11	2.36E-08	-0.860382542	-0.502142762	cis
ASGA0036367	7	113507064	ENSSSCG00000002456	CHGA	7	114345091	114358571	-7.158030494	3.26E-11	2.37E-08	-0.998931869	-0.502101742	cis
ALGA0026637	4	89790403	ENSSSCG00000023091	ENSSSCG00000023091	4	90197050	90206609	7.155083581	3.31E-11	2.39E-08	0.971924019	0.50194712	cis
WU_10.2_13_216325141	13	205870543	ENSSSCG00000040779	ENSSSCG00000040779	13	206203136	206231345	7.154712449	3.32E-11	2.39E-08	0.801934671	0.501927643	cis
WU_10.2_13_216370588	13	205958867	ENSSSCG00000040779	ENSSSCG00000040779	13	206203136	206231345	7.154712449	3.32E-11	2.39E-08	0.801934671	0.501927643	cis
WU_10.2_13_216389659	13	205977937	ENSSSCG00000040779	ENSSSCG00000040779	13	206203136	206231345	7.154712449	3.32E-11	2.39E-08	0.801934671	0.501927643	cis
M1GA0004043	3	11974039	ENSSSCG00000007717	METTL27	3	11053204	11057793	7.154551829	3.32E-11	2.39E-08	1.22583284	0.501919214	cis
MARC0042271	13	166169125	ENSSSCG00000027432	NSUN3	13	165763891	165823188	7.150100724	3.41E-11	2.45E-08	0.837663624	0.501685563	cis
MARC0089530	14	88050196	ENSSSCG00000024048	MMRN2	14	87900482	87916342	-7.148838285	3.43E-11	2.46E-08	-0.999781393	-0.501619274	cis
WU_10.2_6_53545785	6	58944956	ENSSSCG00000003278	ENSSSCG00000003278	6	59167777	59174470	-7.146370264	3.47E-11	2.49E-08	-0.726362497	-0.501489656	cis
ALGA0018228	3	28592115	ENSSSCG00000037673	BFAR	3	28572810	28612251	7.145089072	3.50E-11	2.50E-08	0.846169359	0.501422356	cis
WU_10.2_9_13507576	9	12406688	ENSSSCG00000014878	PAK1	9	11826805	11972555	-7.127366856	3.85E-11	2.75E-08	-0.697610437	-0.500490484	cis
WU_10.2_14_8899158	14	8021125	ENSSSCG00000039915	ENSSSCG00000039915	14	7405818	7437418	7.125596521	3.89E-11	2.77E-08	1.071172627	0.500397301	cis
M1GA0016777	12	42407861	ENSSSCG00000017727	TMEM98	12	42087696	42101250	-7.123066703	3.95E-11	2.81E-08	-1.078277658	-0.500264111	cis
WU_10.2_12_4237185	12	4490123	ENSSSCG00000017193	CDK3	12	5426761	5430868	7.114852416	4.13E-11	2.92E-08	1.061930401	0.499831399	cis
WU_10.2_12_4371554	12	4574256	ENSSSCG00000017193	CDK3	12	5426761	5430868	7.114852416	4.13E-11	2.92E-08	1.061930401	0.499831399	cis
ALGA0027770	4	105879653	ENSSSCG00000038970	BCL2L15	4	106674518	106813974	7.112077608	4.19E-11	2.95E-08	0.996346062	0.499685143	cis
WU_10.2_4_115973280	4	105784712	ENSSSCG00000038970	BCL2L15	4	106674518	106813974	7.112077608	4.19E-11	2.95E-08	0.996346062	0.499685143	cis
WU_10.2_4_116248062	4	106062165	ENSSSCG00000038970	BCL2L15	4	106674518	106813974	7.112077608	4.19E-11	2.95E-08	0.996346062	0.499685143	cis
WU_10.2_4_116265848	4	106079954	ENSSSCG00000038970	BCL2L15	4	106674518	106813974	7.112077608	4.19E-11	2.95E-08	0.996346062	0.499685143	cis
ASGA0085310	9	22825205	ENSSSCG00000027093	FOLH1B	9	22903935	22961756	-7.103793898	4.38E-11	3.08E-08	-0.988054047	-0.499248268	cis
ALGA0026931	4	94586666	ENSSSCG00000006522	GBA	4	94583900	94609745	7.100381933	4.46E-11	3.13E-08	0.708587302	0.499068213	cis
DRGA0003010	2	66398764	ENSSSCG00000013722	WDR83	2	66303002	66312586	7.100112634	4.47E-11	3.13E-08	0.857984078	0.499053999	cis
ASGA0060892	14	7108189	ENSSSCG00000039915	ENSSSCG00000039915	14	7405818	7437418	7.09909074	4.49E-11	3.14E-08	0.943503776	0.499000058	cis
ASGA0022089	4	110658527	ENSSSCG00000037808	ENSSSCG00000037808	4	110425142	110481324	-7.094036312	4.62E-11	3.22E-08	-1.400384406	-0.498733173	cis
WU_10.2_14_145907232	14	134355817	ENSSSCG00000010735	LHPP	14	133863378	133999166	7.090774634	4.70E-11	3.27E-08	1.299441689	0.498560873	cis
ALGA0018424	3	33050383	ENSSSCG00000007914	METTL22	3	34035904	34055464	7.09015692	4.72E-11	3.27E-08	1.249794711	0.498528236	cis
MARC0058300	3	33644598	ENSSSCG00000007914	METTL22	3	34035904	34055464	7.09015692	4.72E-11	3.27E-08	1.249794711	0.498528236	cis
MARC0063080	3	33642977	ENSSSCG00000007914	METTL22	3	34035904	34055464	7.09015692	4.72E-11	3.27E-08	1.249794711	0.498528236	cis
WU_10.2_8_32669281	8	30999751	ENSSSCG00000024428	CHRNA9	8	31441444	31456384	-7.083378726	4.89E-11	3.38E-08	-0.863188906	-0.498169963	cis
ALGA0064437	12	6373957	ENSSSCG00000017193	CDK3	12	5426761	5430868	-7.066879612	5.35E-11	3.69E-08	-1.23376884	-0.497296806	cis
ASGA0033285	7	41304012	ENSSSCG00000025788	ENPP4	7	40896454	40913605	7.063126078	5.46E-11	3.76E-08	1.364052251	0.497097953	cis
Affx-114781884	1	170357749	ENSSSCG00000026486	ENSSSCG00000026486	1	169634747	169645187	7.059275733	5.58E-11	3.84E-08	0.959671493	0.496893889	cis
M1GA0006343	4	106419243	ENSSSCG00000038970	BCL2L15	4	106674518	106813974	7.057288101	5.64E-11	3.87E-08	0.989512921	0.496788515	cis
MARC0054224	4	106675400	ENSSSCG00000038970	BCL2L15	4	106674518	106813974	7.057288101	5.64E-11	3.87E-08	0.989512921	0.496788515	cis
WU_10.2_12_35745414	12	34971301	ENSSSCG00000017640	RNF43	12	34631674	34694784	-7.049516804	5.88E-11	4.02E-08	-0.908067999	-0.496376308	cis
ALGA0107040	9	12491311	ENSSSCG00000014878	PAK1	9	11826805	11972555	-7.04520758	6.02E-11	4.11E-08	-0.830773595	-0.496147592	cis
MARC0063216	4	90001950	ENSSSCG00000033585	DUSP23	4	90718831	90722024	7.04398585	6.06E-11	4.13E-08	0.816062922	0.496082729	cis
ALGA0041585	7	48045638	ENSSSCG00000001762	CIB2	7	47788918	47812748	7.039435707	6.21E-11	4.22E-08	0.840417871	0.495841083	cis
MARC0046318	7	48066310	ENSSSCG00000001762	CIB2	7	47788918	47812748	7.039435707	6.21E-11	4.22E-08	0.840417871	0.495841083	cis
WU_10.2_4_127263754	4	115696687	ENSSSCG00000028277	ENSSSCG00000028277	4	115206036	115214225	7.038938743	6.23E-11	4.23E-08	0.86831909	0.495814684	cis
ALGA0071163	13	80489071	ENSSSCG00000031142	ENSSSCG00000031142	13	80431413	80556790	-7.03345231	6.41E-11	4.35E-08	-0.884393102	-0.495523146	cis
ALGA0109741	9	1030589	ENSSSCG00000014570	NRIP3	9	462644	484566	7.031884102	6.47E-11	4.38E-08	0.725032139	0.495439784	cis
DIAS0004614	9	8161655	ENSSSCG00000014831	PAAF1	9	8278905	8334523	-7.031206705	6.49E-11	4.38E-08	-1.257965826	-0.495403771	cis
H3GA0021787	7	51376033	ENSSSCG00000001800	TM6SF1	7	51815536	51845163	7.029932858	6.54E-11	4.41E-08	0.960412036	0.495336041	cis
WU_10.2_7_134634780	7	46948714	ENSSSCG00000002627	GSTA4	7	46635904	46656452	-7.02824716	6.60E-11	4.44E-08	-0.725990804	-0.4952464	cis
ASGA0020976	4	92700306	ENSSSCG00000006480	NAXE	4	93490537	93495973	7.027472383	6.63E-11	4.45E-08	0.96992871	0.495205194	cis
WU_10.2_18_6898474	18	6485956	ENSSSCG00000031799	TMEM139	18	6967036	6974114	-7.025476801	6.70E-11	4.49E-08	-1.126797815	-0.495099045	cis
WU_10.2_12_4849449	12	4997728	ENSSSCG00000029901	UBE2O	12	5054972	5115064	7.020117302	6.89E-11	4.59E-08	1.05707851	0.494813852	cis
WU_10.2_12_4872181	12	5020451	ENSSSCG00000029901	UBE2O	12	5054972	5115064	7.020117302	6.89E-11	4.59E-08	1.05707851	0.494813852	cis
WU_10.2_12_4966246	12	5062509	ENSSSCG00000029901	UBE2O	12	5054972	5115064	7.020117302	6.89E-11	4.59E-08	1.05707851	0.494813852	cis
WU_10.2_12_4974312	12	5070573	ENSSSCG00000029901	UBE2O	12	5054972	5115064	7.020117302	6.89E-11	4.59E-08	1.05707851	0.494813852	cis
ALGA0018428	3	33131798	ENSSSCG00000007914	METTL22	3	34035904	34055464	7.016867695	7.02E-11	4.66E-08	1.179083897	0.494640854	cis
ASGA0014191	3	33308304	ENSSSCG00000007914	METTL22	3	34035904	34055464	7.016867695	7.02E-11	4.66E-08	1.179083897	0.494640854	cis
MARC0063649	6	44866818	ENSSSCG00000002906	ETV2	6	45087299	45089576	7.016356808	7.04E-11	4.66E-08	1.149114923	0.494613651	cis
DIAS0002961	4	99654692	ENSSSCG00000036239	GJA8	4	99723341	99724672	-7.015420237	7.07E-11	4.66E-08	-0.995009588	-0.494563777	cis
ALGA0074698	14	6594809	ENSSSCG00000039915	ENSSSCG00000039915	14	7405818	7437418	7.015413261	7.07E-11	4.66E-08	0.970665976	0.494563406	cis
H3GA0038580	14	6432121	ENSSSCG00000039915	ENSSSCG00000039915	14	7405818	7437418	7.015413261	7.07E-11	4.66E-08	0.970665976	0.494563406	cis
MARC0033858	14	141191697	ENSSSCG00000010791	FUOM	14	141331804	141336093	6.992967624	7.98E-11	5.26E-08	0.942793968	0.493366689	cis
ALGA0079007	14	76005611	ENSSSCG00000025492	NUDT13	14	75918100	75958977	-6.991071578	8.06E-11	5.29E-08	-0.928475527	-0.493265471	cis
ALGA0018472	3	34006372	ENSSSCG00000007914	METTL22	3	34035904	34055464	6.989969803	8.11E-11	5.29E-08	1.235736131	0.493206644	cis
ALGA0105975	3	33796080	ENSSSCG00000007914	METTL22	3	34035904	34055464	6.989969803	8.11E-11	5.29E-08	1.235736131	0.493206644	cis
WU_10.2_3_34550825	3	33751416	ENSSSCG00000007914	METTL22	3	34035904	34055464	6.989969803	8.11E-11	5.29E-08	1.235736131	0.493206644	cis
WU_10.2_3_34804781	3	33871878	ENSSSCG00000007914	METTL22	3	34035904	34055464	6.989969803	8.11E-11	5.29E-08	1.235736131	0.493206644	cis
ALGA0071104	13	80004532	ENSSSCG00000031142	ENSSSCG00000031142	13	80431413	80556790	-6.989581298	8.13E-11	5.29E-08	-1.043686083	-0.4931859	cis
DRGA0017424	13	79534718	ENSSSCG00000031142	ENSSSCG00000031142	13	80431413	80556790	-6.989581298	8.13E-11	5.29E-08	-1.043686083	-0.4931859	cis
H3GA0043620	14	141279745	ENSSSCG00000040586	PAOX	14	141360464	141369641	6.983919218	8.38E-11	5.45E-08	0.793027105	0.492883468	cis
ALGA0114577	8	18863902	ENSSSCG00000023001	CCDC149	8	18807732	18914011	-6.982440918	8.45E-11	5.47E-08	-0.894046261	-0.492804478	cis
H3GA0036746	13	67365468	ENSSSCG00000011576	HRH1	13	67209260	67411314	-6.981957796	8.47E-11	5.47E-08	-0.997454517	-0.492778661	cis
SIRI0000901	13	67460408	ENSSSCG00000011576	HRH1	13	67209260	67411314	-6.981957796	8.47E-11	5.47E-08	-0.997454517	-0.492778661	cis
ASGA0097481	9	11239860	ENSSSCG00000014878	PAK1	9	11826805	11972555	-6.981947231	8.47E-11	5.47E-08	-1.153175056	-0.492778096	cis
ALGA0052586	9	40924173	ENSSSCG00000015047	TTC12	9	40988895	41032924	-6.977034159	8.70E-11	5.61E-08	-0.802649439	-0.492515473	cis
ASGA0032121	7	25350432	ENSSSCG00000001458	ENSSSCG00000001458	7	24993416	25001394	-6.973391565	8.87E-11	5.71E-08	-0.809954749	-0.492320675	cis
ASGA0008695	2	6823767	ENSSSCG00000012986	KCNK7	2	6659253	6662286	6.973005851	8.89E-11	5.71E-08	0.837120226	0.492300044	cis
ASGA0021779	4	106354741	ENSSSCG00000038970	BCL2L15	4	106674518	106813974	-6.971342506	8.97E-11	5.76E-08	-0.978378849	-0.492211064	cis
ALGA0094462	17	32389053	ENSSSCG00000007151	CDC25B	17	31910825	31921588	6.970642408	9.00E-11	5.77E-08	1.087828289	0.492173608	cis
WU_10.2_5_24153921	5	22437697	ENSSSCG00000000419	RDH16	5	22251753	22293249	-6.969204981	9.07E-11	5.80E-08	-1.125853475	-0.492096695	cis
ALGA0116260	8	12627356	ENSSSCG00000023604	LAP3	8	12590330	12619107	6.967720021	9.15E-11	5.84E-08	0.661900629	0.492017227	cis
ASGA0020879	4	91050366	ENSSSCG00000023091	ENSSSCG00000023091	4	90197050	90206609	-6.952412685	9.93E-11	6.33E-08	-1.115184774	-0.491197331	cis
DIAS0002153	7	24829227	ENSSSCG00000001455	ENSSSCG00000001455	7	24868656	24914037	-6.949057991	1.01E-10	6.44E-08	-1.00629776	-0.491017472	cis
ALGA0027851	4	107086538	ENSSSCG00000038970	BCL2L15	4	106674518	106813974	6.94769679	1.02E-10	6.44E-08	1.027699818	0.490944474	cis
DBNP0001666	4	106773638	ENSSSCG00000038970	BCL2L15	4	106674518	106813974	6.94769679	1.02E-10	6.44E-08	1.027699818	0.490944474	cis
MARC0003940	4	107078063	ENSSSCG00000038970	BCL2L15	4	106674518	106813974	6.94769679	1.02E-10	6.44E-08	1.027699818	0.490944474	cis
WU_10.2_4_116954689	4	106808015	ENSSSCG00000038970	BCL2L15	4	106674518	106813974	6.94769679	1.02E-10	6.44E-08	1.027699818	0.490944474	cis
ASGA0097645	6	83545020	ENSSSCG00000036593	ENSSSCG00000036593	6	83590894	83593279	-6.945904858	1.03E-10	6.49E-08	-0.76429465	-0.490848361	cis
ALGA0074780	14	7158873	ENSSSCG00000039915	ENSSSCG00000039915	14	7405818	7437418	6.945903049	1.03E-10	6.49E-08	0.879779789	0.490848264	cis
ALGA0121935	16	74876787	ENSSSCG00000017106	MED10	16	75517023	75524760	-6.942604771	1.05E-10	6.59E-08	-1.055236876	-0.49067131	cis
ALGA0047421	8	31317166	ENSSSCG00000024428	CHRNA9	8	31441444	31456384	6.939747671	1.06E-10	6.68E-08	0.911601246	0.490517976	cis
MARC0089488	13	71959148	ENSSSCG00000023354	ACAD9	13	71374926	71425691	-6.93104956	1.11E-10	6.99E-08	-0.860399038	-0.490050888	cis
DRGA0013483	14	7620229	ENSSSCG00000039915	ENSSSCG00000039915	14	7405818	7437418	6.927687822	1.13E-10	7.11E-08	0.864515683	0.48987025	cis
WU_10.2_12_5433639	12	5516315	ENSSSCG00000017193	CDK3	12	5426761	5430868	6.920627505	1.18E-10	7.37E-08	1.247847391	0.489490668	cis
MARC0089109	2	5900258	ENSSSCG00000012986	KCNK7	2	6659253	6662286	-6.920301194	1.18E-10	7.37E-08	-0.975442688	-0.489473118	cis
ALGA0011623	2	7122345	ENSSSCG00000012986	KCNK7	2	6659253	6662286	-6.918383666	1.19E-10	7.44E-08	-0.824821099	-0.489369975	cis
WU_10.2_5_5954763	5	8654036	ENSSSCG00000000077	ADSL	5	8027588	8045528	6.916624144	1.20E-10	7.50E-08	0.945798153	0.489275313	cis
WU_10.2_12_5961700	12	5908277	ENSSSCG00000029901	UBE2O	12	5054972	5115064	6.915068635	1.21E-10	7.55E-08	1.033676266	0.489191612	cis
WU_10.2_12_44059470	12	42300246	ENSSSCG00000017727	TMEM98	12	42087696	42101250	-6.914160511	1.22E-10	7.57E-08	-1.083393516	-0.48914274	cis
ASGA0083458	1	1373121	ENSSSCG00000004012	THBS2	1	855024	883694	6.912175533	1.23E-10	7.63E-08	1.716022481	0.489035901	cis
WU_10.2_1_2931464	1	1760555	ENSSSCG00000004012	THBS2	1	855024	883694	6.912175533	1.23E-10	7.63E-08	1.716022481	0.489035901	cis
WU_10.2_9_46022143	9	41051331	ENSSSCG00000015047	TTC12	9	40988895	41032924	-6.906430257	1.27E-10	7.86E-08	-1.080586853	-0.488726542	cis
MARC0041467	12	44871153	ENSSSCG00000035173	ENSSSCG00000035173	12	45321480	45339209	6.905629578	1.28E-10	7.87E-08	0.682870727	0.488683415	cis
MARC0089488	13	71959148	ENSSSCG00000011622	KBTBD12	13	72299103	72365511	-6.905556806	1.28E-10	7.87E-08	-0.866876722	-0.488679495	cis
ALGA0085908	15	75527953	ENSSSCG00000040746	LRP2	15	75562237	75754573	6.903206758	1.29E-10	7.96E-08	1.113413985	0.48855289	cis
ASGA0046443	10	10230082	ENSSSCG00000010826	2-Mar	10	10156795	10191317	6.898317252	1.33E-10	8.16E-08	1.181893598	0.488289378	cis
14_7441057	14	6961022	ENSSSCG00000039915	ENSSSCG00000039915	14	7405818	7437418	6.897941278	1.33E-10	8.16E-08	0.916262143	0.48826911	cis
WU_10.2_6_40444628	6	44987976	ENSSSCG00000002906	ETV2	6	45087299	45089576	6.892479694	1.37E-10	8.39E-08	1.195799269	0.487974597	cis
ASGA0041308	9	8265449	ENSSSCG00000014823	P2RY6	9	7750696	7759721	-6.890113677	1.39E-10	8.47E-08	-0.894214996	-0.487846959	cis
DBWU0000864	9	8278682	ENSSSCG00000014823	P2RY6	9	7750696	7759721	-6.890113677	1.39E-10	8.47E-08	-0.894214996	-0.487846959	cis
H3GA0021788	7	51398162	ENSSSCG00000001800	TM6SF1	7	51815536	51845163	6.886901635	1.41E-10	8.60E-08	0.858022272	0.487673631	cis
WU_10.2_12_44630036	12	42827152	ENSSSCG00000017727	TMEM98	12	42087696	42101250	6.886066557	1.42E-10	8.63E-08	0.935047778	0.487628559	cis
ALGA0010606	1	268726354	ENSSSCG00000005623	ST6GALNAC6	1	268372867	268383544	-6.8842403	1.43E-10	8.70E-08	-0.957571823	-0.487529976	cis
MARC0016809	12	23638629	ENSSSCG00000032782	PNPO	12	24192853	24201411	6.882155675	1.45E-10	8.79E-08	1.216005708	0.487417424	cis
WU_10.2_10_37148216	10	32838633	ENSSSCG00000010972	DCTN3	10	32180607	32187571	-6.877878796	1.48E-10	8.98E-08	-1.086227749	-0.487186432	cis
WU_10.2_4_116327748	4	106143277	ENSSSCG00000038970	BCL2L15	4	106674518	106813974	6.87720864	1.49E-10	8.99E-08	0.973404308	0.487150228	cis
INRA0007890	1	272441590	ENSSSCG00000005720	MED27	1	271724910	271928602	6.872615828	1.52E-10	9.20E-08	1.062409284	0.486902042	cis
ASGA0090526	11	5257916	ENSSSCG00000009305	GTF3A	11	4849624	4869353	-6.871522737	1.53E-10	9.24E-08	-0.853843417	-0.486842956	cis
ASGA0099992	16	76153481	ENSSSCG00000017106	MED10	16	75517023	75524760	-6.870310805	1.54E-10	9.29E-08	-1.153879833	-0.486777439	cis
WU_10.2_12_6034340	12	6071893	ENSSSCG00000017193	CDK3	12	5426761	5430868	-6.867380262	1.57E-10	9.42E-08	-1.26227748	-0.486618979	cis
3_17721904	3	17391394	ENSSSCG00000038600	PRSS8	3	17358051	17361585	-6.863837107	1.60E-10	9.59E-08	-0.818481146	-0.48642733	cis
DIAS0001551	5	21635545	ENSSSCG00000000399	TIMELESS	5	21759475	21787521	6.862783681	1.61E-10	9.63E-08	0.881598573	0.486370336	cis
MARC0015530	4	90736666	ENSSSCG00000033585	DUSP23	4	90718831	90722024	-6.859760986	1.63E-10	9.77E-08	-0.751258348	-0.486206765	cis
MARC0089507	18	6566093	ENSSSCG00000016459	EPHA1	18	6843135	6862568	6.856213926	1.66E-10	9.94E-08	0.60567914	0.486014754	cis
ASGA0054824	12	45235512	ENSSSCG00000032450	ENSSSCG00000032450	12	44271412	44289645	6.851824134	1.70E-10	1.02E-07	1.201309928	0.485777025	cis
ASGA0034120	7	51896814	ENSSSCG00000001800	TM6SF1	7	51815536	51845163	6.850050543	1.72E-10	1.02E-07	0.887090907	0.485680946	cis
H3GA0021802	7	51910405	ENSSSCG00000001800	TM6SF1	7	51815536	51845163	6.850050543	1.72E-10	1.02E-07	0.887090907	0.485680946	cis
WU_10.2_2_149189165	2	142989886	ENSSSCG00000036961	PCDHB7	2	142882725	142885139	-6.849941201	1.72E-10	1.02E-07	-0.861971674	-0.485675022	cis
ASGA0028161	6	45277624	ENSSSCG00000002906	ETV2	6	45087299	45089576	-6.849532938	1.72E-10	1.02E-07	-0.896593955	-0.485652903	cis
ALGA0023514	4	15237878	ENSSSCG00000005976	NDUFB9	4	15105305	15113287	-6.84907888	1.73E-10	1.02E-07	-1.35556122	-0.485628301	cis
WU_10.2_4_15710229	4	15248650	ENSSSCG00000005976	NDUFB9	4	15105305	15113287	-6.84907888	1.73E-10	1.02E-07	-1.35556122	-0.485628301	cis
ASGA0058022	13	67313161	ENSSSCG00000011576	HRH1	13	67209260	67411314	-6.847039779	1.75E-10	1.03E-07	-0.981515272	-0.485517806	cis
WU_10.2_6_59128520	6	64535073	ENSSSCG00000003338	PUSL1	6	63593959	63596910	6.844696328	1.77E-10	1.04E-07	1.334409421	0.48539079	cis
WU_10.2_13_216468723	13	206056996	ENSSSCG00000012087	SLC37A1	13	205826532	205904276	6.842816783	1.79E-10	1.05E-07	1.342500234	0.485288896	cis
ALGA0123831	6	63399677	ENSSSCG00000027987	ZNF132	6	63019767	63025497	6.842762312	1.79E-10	1.05E-07	0.88228265	0.485285942	cis
WU_10.2_3_131092515	3	122385845	ENSSSCG00000008664	FAM84A	3	122717000	122720657	-6.841168647	1.80E-10	1.06E-07	-0.792693117	-0.48519953	cis
ALGA0041580	7	48022423	ENSSSCG00000001764	SH2D7	7	47812403	47825045	6.841034001	1.80E-10	1.06E-07	0.868312321	0.485192229	cis
H3GA0056028	8	31558167	ENSSSCG00000024428	CHRNA9	8	31441444	31456384	-6.834010379	1.87E-10	1.10E-07	-0.83411861	-0.484811217	cis
ASGA0103997	3	96587394	ENSSSCG00000008449	SLC3A1	3	96157387	96201057	-6.832689756	1.89E-10	1.10E-07	-0.877981165	-0.484739546	cis
8_19204012	8	18883150	ENSSSCG00000023001	CCDC149	8	18807732	18914011	6.831298379	1.90E-10	1.11E-07	1.257118658	0.484664025	cis
ALGA0106868	6	167199552	ENSSSCG00000029808	EIF2B3	6	166353934	166487581	6.821636725	2.00E-10	1.17E-07	1.122045289	0.484139309	cis
ALGA0020243	3	96415855	ENSSSCG00000008449	SLC3A1	3	96157387	96201057	6.821109817	2.01E-10	1.17E-07	0.867272021	0.484110678	cis
ASGA0041339	9	8665515	ENSSSCG00000014831	PAAF1	9	8278905	8334523	-6.820345379	2.01E-10	1.17E-07	-1.313365507	-0.484069137	cis
ASGA0041354	9	8804484	ENSSSCG00000014831	PAAF1	9	8278905	8334523	-6.820345379	2.01E-10	1.17E-07	-1.313365507	-0.484069137	cis
WU_10.2_9_46316602	9	41498906	ENSSSCG00000015047	TTC12	9	40988895	41032924	6.815939648	2.06E-10	1.20E-07	0.999508632	0.483829661	cis
INRA0025982	7	51358815	ENSSSCG00000001800	TM6SF1	7	51815536	51845163	-6.808551527	2.14E-10	1.24E-07	-0.909911432	-0.48342783	cis
H3GA0048555	17	32441577	ENSSSCG00000007161	LZTS3	17	32508186	32518523	6.803647353	2.20E-10	1.27E-07	0.706245006	0.483160929	cis
WU_10.2_3_132193672	3	123608916	ENSSSCG00000008664	FAM84A	3	122717000	122720657	-6.80279951	2.21E-10	1.28E-07	-1.021093864	-0.483114773	cis
ASGA0093070	3	18058797	ENSSSCG00000027629	CDIPT	3	18087133	18091831	-6.801333659	2.23E-10	1.28E-07	-0.87615507	-0.483034964	cis
DIAS0002529	4	38753141	ENSSSCG00000031267	NIPAL2	4	38491243	38587448	6.798135652	2.27E-10	1.30E-07	0.731278755	0.482860804	cis
ASGA0000179	1	2443530	ENSSSCG00000004022	RPS6KA2	1	2203606	2522601	-6.796625444	2.29E-10	1.31E-07	-0.884860532	-0.48277854	cis
H3GA0017006	5	85081318	ENSSSCG00000022083	ENSSSCG00000022083	5	84986748	85148983	-6.795203547	2.30E-10	1.32E-07	-0.801331729	-0.482701075	cis
WU_10.2_4_97678262	4	89786109	ENSSSCG00000033585	DUSP23	4	90718831	90722024	6.794188041	2.32E-10	1.33E-07	0.747766837	0.482645743	cis
WU_10.2_18_6625419	18	6425316	ENSSSCG00000031799	TMEM139	18	6967036	6974114	6.792393426	2.34E-10	1.34E-07	0.904854929	0.482547945	cis
WU_10.2_5_5243948	5	8011473	ENSSSCG00000000077	ADSL	5	8027588	8045528	6.788600662	2.38E-10	1.36E-07	0.641793463	0.482341199	cis
MARC0085659	8	18395926	ENSSSCG00000023001	CCDC149	8	18807732	18914011	-6.786593136	2.41E-10	1.38E-07	-1.08370852	-0.482231735	cis
WU_10.2_7_103460706	7	97617907	ENSSSCG00000002349	ACOT4	7	96867399	96948726	6.783171091	2.45E-10	1.40E-07	0.835081914	0.482045089	cis
ALGA0103016	9	3080614	ENSSSCG00000037299	ENSSSCG00000037299	9	3248504	3249904	6.78264103	2.46E-10	1.40E-07	0.686982886	0.482016173	cis
INRA0058496	15	76614471	ENSSSCG00000040746	LRP2	15	75562237	75754573	6.773617444	2.58E-10	1.47E-07	0.95983219	0.481523666	cis
ASGA0085216	13	132126401	ENSSSCG00000011827	LSG1	13	131623827	131649214	6.772356743	2.60E-10	1.48E-07	0.85787857	0.481454821	cis
ALGA0069443	13	32284960	ENSSSCG00000011415	MAPKAPK3	13	33097329	33125825	-6.770015778	2.63E-10	1.49E-07	-1.134250025	-0.48132696	cis
H3GA0036161	13	32573686	ENSSSCG00000011415	MAPKAPK3	13	33097329	33125825	-6.770015778	2.63E-10	1.49E-07	-1.134250025	-0.48132696	cis
WU_10.2_13_216907306	13	207030935	ENSSSCG00000040779	ENSSSCG00000040779	13	206203136	206231345	6.766948448	2.68E-10	1.51E-07	0.921674408	0.481159379	cis
WU_10.2_4_127056631	4	115696227	ENSSSCG00000028277	ENSSSCG00000028277	4	115206036	115214225	6.761069503	2.76E-10	1.56E-07	0.822237999	0.480838041	cis
ALGA0027847	4	107027602	ENSSSCG00000038970	BCL2L15	4	106674518	106813974	6.760671461	2.77E-10	1.56E-07	1.008254016	0.480816277	cis
ALGA0120232	16	20694214	ENSSSCG00000016826	RAD1	16	20502773	20512203	6.758337702	2.80E-10	1.58E-07	1.201713471	0.480688657	cis
ALGA0088766	16	5202267	ENSSSCG00000016793	ZNF622	16	5699094	5714377	6.755763346	2.84E-10	1.60E-07	0.747401862	0.480547844	cis
ALGA0071109	13	80123568	ENSSSCG00000031142	ENSSSCG00000031142	13	80431413	80556790	6.755322504	2.85E-10	1.60E-07	1.022563543	0.480523727	cis
WU_10.2_12_54317583	12	52096685	ENSSSCG00000017913	PSMB6	12	52094191	52098267	-6.751391041	2.91E-10	1.63E-07	-1.090699634	-0.480308602	cis
ALGA0094407	17	31269304	ENSSSCG00000007151	CDC25B	17	31910825	31921588	-6.75128224	2.91E-10	1.63E-07	-0.967599567	-0.480302647	cis
M1GA0012575	9	8346064	ENSSSCG00000014831	PAAF1	9	8278905	8334523	-6.750519634	2.92E-10	1.63E-07	-1.168028508	-0.480260908	cis
WU_10.2_17_5301556	17	4907267	ENSSSCG00000036785	ENSSSCG00000036785	17	5006610	5062479	6.747270337	2.97E-10	1.66E-07	1.134006647	0.480083029	cis
H3GA0056576	9	3281757	ENSSSCG00000037299	ENSSSCG00000037299	9	3248504	3249904	6.74599218	2.99E-10	1.66E-07	1.102580695	0.480013041	cis
MARC0097528	9	3265881	ENSSSCG00000037299	ENSSSCG00000037299	9	3248504	3249904	6.74599218	2.99E-10	1.66E-07	1.102580695	0.480013041	cis
WU_10.2_9_3146107	9	2611478	ENSSSCG00000037299	ENSSSCG00000037299	9	3248504	3249904	6.74599218	2.99E-10	1.66E-07	1.102580695	0.480013041	cis
WU_10.2_9_3323201	9	2810939	ENSSSCG00000037299	ENSSSCG00000037299	9	3248504	3249904	6.74599218	2.99E-10	1.66E-07	1.102580695	0.480013041	cis
ASGA0065623	14	100967570	ENSSSCG00000023141	RNLS	14	100315324	100604877	6.745645198	3.00E-10	1.66E-07	0.868836012	0.47999404	cis
ASGA0018536	4	14601654	ENSSSCG00000005976	NDUFB9	4	15105305	15113287	-6.744838161	3.01E-10	1.66E-07	-1.283140266	-0.479949843	cis
WU_10.2_4_15119335	4	14559096	ENSSSCG00000005976	NDUFB9	4	15105305	15113287	-6.744838161	3.01E-10	1.66E-07	-1.283140266	-0.479949843	cis
WU_10.2_4_15236674	4	14657603	ENSSSCG00000005976	NDUFB9	4	15105305	15113287	-6.744838161	3.01E-10	1.66E-07	-1.283140266	-0.479949843	cis
ASGA0035500	7	97732109	ENSSSCG00000002354	COQ6	7	97258674	97271302	-6.741920732	3.06E-10	1.68E-07	-0.871516581	-0.479790041	cis
DIAS0000795	7	97752476	ENSSSCG00000002354	COQ6	7	97258674	97271302	-6.741920732	3.06E-10	1.68E-07	-0.871516581	-0.479790041	cis
WU_10.2_8_32550877	8	30991204	ENSSSCG00000024428	CHRNA9	8	31441444	31456384	-6.736037888	3.15E-10	1.73E-07	-0.866097483	-0.479467664	cis
MARC0070998	6	50602824	ENSSSCG00000029070	PAFAH1B3	6	49632882	49642165	-6.735212703	3.17E-10	1.74E-07	-0.862219004	-0.479422428	cis
WU_10.2_1_2667200	1	1516825	ENSSSCG00000004012	THBS2	1	855024	883694	6.731110976	3.24E-10	1.77E-07	1.227436625	0.479197522	cis
ALGA0114568	4	15628328	ENSSSCG00000005976	NDUFB9	4	15105305	15113287	-6.728400485	3.28E-10	1.80E-07	-1.110641143	-0.479048848	cis
ASGA0084322	8	12588090	ENSSSCG00000023604	LAP3	8	12590330	12619107	-6.724131556	3.36E-10	1.83E-07	-0.91887385	-0.478814607	cis
WU_10.2_12_54193950	12	52075101	ENSSSCG00000017913	PSMB6	12	52094191	52098267	-6.721706927	3.40E-10	1.86E-07	-1.086552356	-0.47868152	cis
ALGA0065635	12	24102459	ENSSSCG00000032782	PNPO	12	24192853	24201411	-6.714433758	3.53E-10	1.92E-07	-1.184190431	-0.4782821	cis
DBWU0000800	12	24079540	ENSSSCG00000032782	PNPO	12	24192853	24201411	-6.714433758	3.53E-10	1.92E-07	-1.184190431	-0.4782821	cis
ALGA0114758	2	7363073	ENSSSCG00000012986	KCNK7	2	6659253	6662286	6.712845508	3.56E-10	1.94E-07	1.078175801	0.478194839	cis
M1GA0026030	6	96767590	ENSSSCG00000024162	IMPA2	6	97280294	97299840	-6.706936196	3.68E-10	2.00E-07	-0.90230503	-0.477870046	cis
ALGA0010607	1	268868415	ENSSSCG00000005623	ST6GALNAC6	1	268372867	268383544	-6.700370909	3.81E-10	2.06E-07	-1.031562096	-0.477508969	cis
ASGA0102579	6	168872362	ENSSSCG00000003966	PPCS	6	168869698	168876826	6.696394917	3.89E-10	2.10E-07	0.783921029	0.47729018	cis
ASGA0080243	18	49054024	ENSSSCG00000028523	HUS1	18	48522826	48538790	-6.692619099	3.97E-10	2.14E-07	-0.75996094	-0.477082324	cis
WU_10.2_11_9980511	11	9825441	ENSSSCG00000009349	RFC3	11	10145974	10165194	6.692026662	3.98E-10	2.15E-07	0.73829837	0.477049704	cis
DBWU0000732	6	165224986	ENSSSCG00000034035	TMEM69	6	165704617	165709775	6.691463901	3.99E-10	2.15E-07	0.648637862	0.477018715	cis
M1GA0008040	5	78381510	ENSSSCG00000028397	ENSSSCG00000028397	5	78318972	78324906	6.690194076	4.02E-10	2.16E-07	1.191784815	0.476948786	cis
ASGA0021223	4	96841172	ENSSSCG00000006581	ENSSSCG00000006581	4	96030569	96041858	-6.681916318	4.20E-10	2.26E-07	-0.922586659	-0.476492708	cis
WU_10.2_12_5607986	12	5661609	ENSSSCG00000029901	UBE2O	12	5054972	5115064	6.678245709	4.28E-10	2.30E-07	0.893666501	0.476290347	cis
ASGA0082602	1	274203171	ENSSSCG00000023333	FCN2	1	274106006	274111977	-6.67398658	4.38E-10	2.35E-07	-0.749801891	-0.476055445	cis
ASGA0016965	4	274403	ENSSSCG00000005880	C8orf33	4	58938	60259	6.673093891	4.40E-10	2.35E-07	1.03693938	0.476006198	cis
ASGA0067656	14	134977388	ENSSSCG00000010735	LHPP	14	133863378	133999166	-6.672941617	4.40E-10	2.35E-07	-1.299676686	-0.475997797	cis
ALGA0066302	12	38621011	ENSSSCG00000039569	ENSSSCG00000039569	12	39364818	39367023	6.671042915	4.44E-10	2.37E-07	0.789774314	0.475893034	cis
ASGA0084528	12	44772226	ENSSSCG00000032450	ENSSSCG00000032450	12	44271412	44289645	6.669117706	4.49E-10	2.38E-07	1.055590364	0.475786789	cis
ALGA0077463	14	47895001	ENSSSCG00000029781	SELENOM	14	47902864	47905440	-6.667937299	4.52E-10	2.38E-07	-0.983723874	-0.475721636	cis
ALGA0077464	14	47999414	ENSSSCG00000029781	SELENOM	14	47902864	47905440	-6.667937299	4.52E-10	2.38E-07	-0.983723874	-0.475721636	cis
ALGA0077469	14	48084968	ENSSSCG00000029781	SELENOM	14	47902864	47905440	-6.667937299	4.52E-10	2.38E-07	-0.983723874	-0.475721636	cis
ASGA0063274	14	47853282	ENSSSCG00000029781	SELENOM	14	47902864	47905440	-6.667937299	4.52E-10	2.38E-07	-0.983723874	-0.475721636	cis
ASGA0063279	14	47909198	ENSSSCG00000029781	SELENOM	14	47902864	47905440	-6.667937299	4.52E-10	2.38E-07	-0.983723874	-0.475721636	cis
ASGA0063286	14	48062822	ENSSSCG00000029781	SELENOM	14	47902864	47905440	-6.667937299	4.52E-10	2.38E-07	-0.983723874	-0.475721636	cis
ASGA0063298	14	48381042	ENSSSCG00000029781	SELENOM	14	47902864	47905440	-6.667937299	4.52E-10	2.38E-07	-0.983723874	-0.475721636	cis
H3GA0040130	14	47881136	ENSSSCG00000029781	SELENOM	14	47902864	47905440	-6.667937299	4.52E-10	2.38E-07	-0.983723874	-0.475721636	cis
H3GA0040144	14	48467285	ENSSSCG00000029781	SELENOM	14	47902864	47905440	-6.667937299	4.52E-10	2.38E-07	-0.983723874	-0.475721636	cis
WU_10.2_8_32730201	8	31060352	ENSSSCG00000024428	CHRNA9	8	31441444	31456384	-6.66783576	4.52E-10	2.38E-07	-0.726888272	-0.475716031	cis
ALGA0018472	3	34006372	ENSSSCG00000007909	ABAT	3	33908963	34017770	6.666493547	4.55E-10	2.38E-07	1.07947605	0.475641937	cis
ALGA0105975	3	33796080	ENSSSCG00000007909	ABAT	3	33908963	34017770	6.666493547	4.55E-10	2.38E-07	1.07947605	0.475641937	cis
WU_10.2_3_34550825	3	33751416	ENSSSCG00000007909	ABAT	3	33908963	34017770	6.666493547	4.55E-10	2.38E-07	1.07947605	0.475641937	cis
WU_10.2_3_34804781	3	33871878	ENSSSCG00000007909	ABAT	3	33908963	34017770	6.666493547	4.55E-10	2.38E-07	1.07947605	0.475641937	cis
ASGA0025072	5	21487564	ENSSSCG00000000399	TIMELESS	5	21759475	21787521	-6.664361439	4.60E-10	2.41E-07	-0.828076276	-0.475524217	cis
WU_10.2_1_310738813	6	127585716	ENSSSCG00000038475	ENSSSCG00000038475	6	128004528	128030296	6.663503621	4.62E-10	2.42E-07	1.110031957	0.475476848	cis
MARC0029866	6	12572507	ENSSSCG00000002712	LDHD	6	12548131	12555648	-6.66124358	4.68E-10	2.44E-07	-0.79089593	-0.475352026	cis
WU_10.2_18_55321	12	44699503	ENSSSCG00000035173	ENSSSCG00000035173	12	45321480	45339209	6.653227874	4.88E-10	2.54E-07	0.705563027	0.474909089	cis
DIAS0001146	2	6614552	ENSSSCG00000012986	KCNK7	2	6659253	6662286	-6.648819746	5.00E-10	2.60E-07	-1.000635045	-0.474665347	cis
DIAS0000490	2	9135619	ENSSSCG00000027847	METTL12	2	9082723	9084260	6.643123476	5.15E-10	2.67E-07	0.81638128	0.474350218	cis
H3GA0005283	1	271889844	ENSSSCG00000005720	MED27	1	271724910	271928602	6.641242447	5.20E-10	2.70E-07	0.780789379	0.474246115	cis
ALGA0102443	3	69561481	ENSSSCG00000008304	PRADC1	3	69547530	69557777	6.639585832	5.24E-10	2.72E-07	1.018694768	0.474154416	cis
CASI0006830	9	129225630	ENSSSCG00000015583	SMYD2	9	129263525	129317325	-6.63936263	5.25E-10	2.72E-07	-0.753763639	-0.47414206	cis
H3GA0055238	12	44649805	ENSSSCG00000032450	ENSSSCG00000032450	12	44271412	44289645	6.632911198	5.43E-10	2.81E-07	1.049959623	0.473784797	cis
WU_10.2_6_153009831	6	165497688	ENSSSCG00000034035	TMEM69	6	165704617	165709775	-6.63210963	5.45E-10	2.82E-07	-0.697179736	-0.473740392	cis
WU_10.2_14_153092095	14	141129811	ENSSSCG00000010791	FUOM	14	141331804	141336093	6.62995277	5.52E-10	2.84E-07	0.868724265	0.473620889	cis
6_57741392	6	63023346	ENSSSCG00000027987	ZNF132	6	63019767	63025497	6.626258823	5.62E-10	2.90E-07	0.868520462	0.473416161	cis
M1GA0026057	16	76146066	ENSSSCG00000017106	MED10	16	75517023	75524760	-6.625793907	5.64E-10	2.90E-07	-1.072669225	-0.473390389	cis
ASGA0093756	12	60317715	ENSSSCG00000034364	SPECC1	12	59466786	59706556	6.622893867	5.72E-10	2.94E-07	0.899271036	0.4732296	cis
MARC0044809	13	205415686	ENSSSCG00000012087	SLC37A1	13	205826532	205904276	6.617825861	5.88E-10	3.01E-07	1.215610965	0.472948497	cis
WU_10.2_13_215905454	13	205569738	ENSSSCG00000012087	SLC37A1	13	205826532	205904276	6.617825861	5.88E-10	3.01E-07	1.215610965	0.472948497	cis
WU_10.2_17_4396914	17	4139686	ENSSSCG00000036785	ENSSSCG00000036785	17	5006610	5062479	6.614561631	5.98E-10	3.06E-07	0.983363347	0.472767367	cis
WU_10.2_12_46521542	12	44609048	ENSSSCG00000032450	ENSSSCG00000032450	12	44271412	44289645	6.61445043	5.98E-10	3.06E-07	1.070897977	0.472761195	cis
WU_10.2_7_47156800	7	40892446	ENSSSCG00000025788	ENPP4	7	40896454	40913605	-6.614340751	5.99E-10	3.06E-07	-1.350305134	-0.472755108	cis
DRGA0010757	11	5160002	ENSSSCG00000009305	GTF3A	11	4849624	4869353	6.612787535	6.04E-10	3.07E-07	0.683678107	0.472668898	cis
MARC0090642	11	4262523	ENSSSCG00000009305	GTF3A	11	4849624	4869353	-6.612712027	6.04E-10	3.07E-07	-0.593105403	-0.472664706	cis
ASGA0089983	8	19418395	ENSSSCG00000023001	CCDC149	8	18807732	18914011	-6.607116361	6.22E-10	3.16E-07	-1.156565744	-0.472354008	cis
ASGA0065051	14	88236634	ENSSSCG00000024048	MMRN2	14	87900482	87916342	6.602861641	6.36E-10	3.23E-07	1.087013146	0.472117647	cis
ASGA0030843	7	5570808	ENSSSCG00000001022	SSR1	7	4662949	4685892	-6.60153233	6.40E-10	3.25E-07	-0.787809107	-0.47204378	cis
M1GA0004280	3	34020189	ENSSSCG00000007914	METTL22	3	34035904	34055464	6.599665629	6.47E-10	3.27E-07	1.103023789	0.471940034	cis
MARC0000035	6	120909790	ENSSSCG00000026953	ENSSSCG00000026953	6	120605478	120670296	-6.59960103	6.47E-10	3.27E-07	-1.161080739	-0.471936443	cis
ALGA0035318	6	58511405	ENSSSCG00000003278	ENSSSCG00000003278	6	59167777	59174470	-6.59189951	6.73E-10	3.40E-07	-0.835960529	-0.471508203	cis
WU_10.2_11_5140859	11	5454624	ENSSSCG00000009305	GTF3A	11	4849624	4869353	6.587659483	6.89E-10	3.48E-07	1.251621574	0.471272296	cis
MARC0032131	6	97343439	ENSSSCG00000024162	IMPA2	6	97280294	97299840	6.580431144	7.15E-10	3.60E-07	0.834720619	0.470869891	cis
MARC0001272	1	1767446	ENSSSCG00000004012	THBS2	1	855024	883694	6.579264095	7.20E-10	3.62E-07	1.164844466	0.470804894	cis
ALGA0124306	3	16839270	ENSSSCG00000038600	PRSS8	3	17358051	17361585	-6.576863014	7.29E-10	3.66E-07	-1.000886745	-0.470671144	cis
ASGA0082344	3	16841101	ENSSSCG00000038600	PRSS8	3	17358051	17361585	-6.576863014	7.29E-10	3.66E-07	-1.000886745	-0.470671144	cis
WU_10.2_14_7349488	14	6869419	ENSSSCG00000039915	ENSSSCG00000039915	14	7405818	7437418	6.576563726	7.30E-10	3.66E-07	0.800837824	0.47065447	cis
MARC0052288	5	85498485	ENSSSCG00000022083	ENSSSCG00000022083	5	84986748	85148983	-6.575152532	7.35E-10	3.66E-07	-1.128349915	-0.470575843	cis
WU_10.2_5_89764913	5	85443279	ENSSSCG00000022083	ENSSSCG00000022083	5	84986748	85148983	-6.575152532	7.35E-10	3.66E-07	-1.128349915	-0.470575843	cis
WU_10.2_5_89802484	5	85481605	ENSSSCG00000022083	ENSSSCG00000022083	5	84986748	85148983	-6.575152532	7.35E-10	3.66E-07	-1.128349915	-0.470575843	cis
WU_10.2_5_90023337	5	85657205	ENSSSCG00000022083	ENSSSCG00000022083	5	84986748	85148983	-6.575152532	7.35E-10	3.66E-07	-1.128349915	-0.470575843	cis
ASGA0093511	9	916815	ENSSSCG00000014570	NRIP3	9	462644	484566	6.57513865	7.35E-10	3.66E-07	0.684064299	0.470575069	cis
ALGA0011516	2	6052160	ENSSSCG00000012986	KCNK7	2	6659253	6662286	-6.568126842	7.63E-10	3.80E-07	-0.972427054	-0.470184229	cis
MARC0045581	12	727439	ENSSSCG00000027229	B3GNTL1	12	261773	326417	6.564254072	7.78E-10	3.87E-07	0.816307485	0.469968241	cis
WU_10.2_18_56593074	18	51698483	ENSSSCG00000016756	BLVRA	18	51131584	51185446	-6.563722657	7.80E-10	3.87E-07	-0.78936981	-0.469938597	cis
DIAS0004274	12	42585364	ENSSSCG00000017727	TMEM98	12	42087696	42101250	-6.563683332	7.81E-10	3.87E-07	-1.002766272	-0.469936403	cis
ALGA0086940	15	117490879	ENSSSCG00000016173	ATIC	15	117617502	117649108	6.560847569	7.92E-10	3.92E-07	0.890404764	0.469778187	cis
WU_10.2_4_117272087	4	107125678	ENSSSCG00000038970	BCL2L15	4	106674518	106813974	-6.55964517	7.97E-10	3.94E-07	-0.954366276	-0.469711088	cis
H3GA0053717	2	67065303	ENSSSCG00000013722	WDR83	2	66303002	66312586	-6.557854444	8.05E-10	3.98E-07	-1.410711334	-0.469611143	cis
ALGA0028123	4	110835524	ENSSSCG00000037808	ENSSSCG00000037808	4	110425142	110481324	-6.557084823	8.08E-10	3.99E-07	-0.947892777	-0.469568182	cis
DRGA0009521	9	78478735	ENSSSCG00000015346	ICA1	9	78330545	78515475	-6.556474203	8.11E-10	4.00E-07	-0.841602725	-0.469534095	cis
MARC0052781	2	18481564	ENSSSCG00000040937	ALKBH3	2	18408992	18448167	6.554641178	8.18E-10	4.03E-07	0.773113505	0.469431756	cis
ALGA0104156	8	19041750	ENSSSCG00000023001	CCDC149	8	18807732	18914011	-6.553323904	8.24E-10	4.05E-07	-1.014686226	-0.4693582	cis
MARC0058824	4	89884025	ENSSSCG00000023091	ENSSSCG00000023091	4	90197050	90206609	6.548655087	8.44E-10	4.15E-07	1.065821004	0.469097416	cis
WU_10.2_4_15912521	4	15285432	ENSSSCG00000005976	NDUFB9	4	15105305	15113287	-6.545087208	8.60E-10	4.22E-07	-1.072840588	-0.468898043	cis
DRGA0009356	9	40821445	ENSSSCG00000015047	TTC12	9	40988895	41032924	6.54393211	8.65E-10	4.23E-07	1.20039806	0.468833481	cis
DIAS0001463	14	73686122	ENSSSCG00000010258	AIFM2	14	73052654	73074653	-6.543583203	8.67E-10	4.23E-07	-0.904044398	-0.468813978	cis
H3GA0040931	14	74031461	ENSSSCG00000010258	AIFM2	14	73052654	73074653	-6.543583203	8.67E-10	4.23E-07	-0.904044398	-0.468813978	cis
MARC0042557	14	73103671	ENSSSCG00000010258	AIFM2	14	73052654	73074653	-6.543583203	8.67E-10	4.23E-07	-0.904044398	-0.468813978	cis
ASGA0021351	4	99131407	ENSSSCG00000033736	HIST2H2BE	4	99196927	99197307	-6.535191651	9.06E-10	4.42E-07	-0.809608713	-0.468344707	cis
MARC0047266	X	21087491	ENSSSCG00000012181	PDK3	X	20366404	20595842	6.534858871	9.07E-10	4.42E-07	0.564443492	0.468326089	cis
MARC0000523	13	32551232	ENSSSCG00000011415	MAPKAPK3	13	33097329	33125825	-6.534046432	9.11E-10	4.43E-07	-1.149654406	-0.468280633	cis
WU_10.2_12_46804217	12	44819825	ENSSSCG00000035173	ENSSSCG00000035173	12	45321480	45339209	6.530909304	9.26E-10	4.50E-07	0.731355654	0.468105077	cis
ALGA0095439	17	47252872	ENSSSCG00000039573	SLPI	17	47595158	47599301	-6.530327666	9.29E-10	4.51E-07	-1.175705367	-0.468072522	cis
H3GA0013593	4	95331300	ENSSSCG00000006581	ENSSSCG00000006581	4	96030569	96041858	6.528730513	9.37E-10	4.54E-07	1.511768437	0.467983117	cis
MARC0006637	7	22951243	ENSSSCG00000001231	ENSSSCG00000001231	7	22868956	22870990	6.526122851	9.50E-10	4.60E-07	1.554439191	0.467837116	cis
ASGA0090854	13	197114275	ENSSSCG00000028192	DNAJC28	13	197112304	197113551	6.52564326	9.52E-10	4.60E-07	0.811977556	0.46781026	cis
WU_10.2_6_77094136	6	83458484	ENSSSCG00000036593	ENSSSCG00000036593	6	83590894	83593279	6.523255928	9.64E-10	4.65E-07	0.609232967	0.467676555	cis
ASGA0054859	12	45726398	ENSSSCG00000017766	NEK8	12	44965187	44975613	-6.520217252	9.79E-10	4.72E-07	-0.910398861	-0.467506324	cis
MARC0013292	12	24945881	ENSSSCG00000032782	PNPO	12	24192853	24201411	-6.517916448	9.91E-10	4.77E-07	-1.258240655	-0.467377396	cis
WU_10.2_12_48530420	12	46440855	ENSSSCG00000028720	NXN	12	46909216	47075425	6.515360799	1.00E-09	4.83E-07	1.238967003	0.467234151	cis
WU_10.2_12_48649712	12	46559866	ENSSSCG00000028720	NXN	12	46909216	47075425	6.515360799	1.00E-09	4.83E-07	1.238967003	0.467234151	cis
MARC0043200	6	168790871	ENSSSCG00000003966	PPCS	6	168869698	168876826	6.51392372	1.01E-09	4.86E-07	0.754183805	0.467153587	cis
WU_10.2_12_46209606	12	44363255	ENSSSCG00000035173	ENSSSCG00000035173	12	45321480	45339209	6.510484486	1.03E-09	4.94E-07	1.006470843	0.466960732	cis
ALGA0077597	14	50973391	ENSSSCG00000040740	C22orf39	14	51107998	51112345	6.508524006	1.04E-09	4.98E-07	1.022256525	0.466850768	cis
ALGA0074699	14	6610171	ENSSSCG00000039915	ENSSSCG00000039915	14	7405818	7437418	-6.505800218	1.06E-09	5.05E-07	-0.883090953	-0.466697954	cis
WU_10.2_9_232541	9	216652	ENSSSCG00000014575	ENSSSCG00000014575	9	422773	449504	6.502714767	1.07E-09	5.12E-07	0.751252601	0.466524799	cis
H3GA0027060	9	41015116	ENSSSCG00000015047	TTC12	9	40988895	41032924	-6.496352979	1.11E-09	5.29E-07	-1.217764216	-0.466167607	cis
WU_10.2_2_6042229	2	6910179	ENSSSCG00000012986	KCNK7	2	6659253	6662286	6.496082305	1.11E-09	5.29E-07	0.977819537	0.466152404	cis
WU_10.2_2_6179112	2	7047076	ENSSSCG00000012986	KCNK7	2	6659253	6662286	6.496082305	1.11E-09	5.29E-07	0.977819537	0.466152404	cis
ALGA0039824	7	25616873	ENSSSCG00000001458	ENSSSCG00000001458	7	24993416	25001394	-6.487114922	1.16E-09	5.53E-07	-0.892786271	-0.465648517	cis
ALGA0041512	7	47324213	ENSSSCG00000002627	GSTA4	7	46635904	46656452	6.48523734	1.17E-09	5.57E-07	1.014588552	0.465542956	cis
ASGA0033639	7	47475050	ENSSSCG00000002627	GSTA4	7	46635904	46656452	6.48523734	1.17E-09	5.57E-07	1.014588552	0.465542956	cis
MARC0102391	14	141642053	ENSSSCG00000010791	FUOM	14	141331804	141336093	-6.481510359	1.20E-09	5.67E-07	-0.81682902	-0.465333359	cis
H3GA0029862	10	31578551	ENSSSCG00000010972	DCTN3	10	32180607	32187571	-6.478333611	1.22E-09	5.76E-07	-0.875467034	-0.465154645	cis
WU_10.2_12_53826627	12	51773096	ENSSSCG00000017913	PSMB6	12	52094191	52098267	6.477909965	1.22E-09	5.77E-07	1.119168896	0.465130808	cis
ALGA0033312	5	85511840	ENSSSCG00000022083	ENSSSCG00000022083	5	84986748	85148983	-6.47745772	1.22E-09	5.77E-07	-1.059365999	-0.46510536	cis
MARC0023948	17	38616288	ENSSSCG00000007287	GSS	17	38316169	38352815	6.476179228	1.23E-09	5.81E-07	0.933941355	0.465033414	cis
ASGA0041640	9	11714029	ENSSSCG00000014878	PAK1	9	11826805	11972555	-6.473744835	1.25E-09	5.87E-07	-0.850448377	-0.464896394	cis
WU_10.2_12_48297863	12	46200771	ENSSSCG00000035173	ENSSSCG00000035173	12	45321480	45339209	6.473011283	1.25E-09	5.89E-07	0.681122806	0.464855099	cis
ASGA0010032	2	39951722	ENSSSCG00000013349	HTATIP2	2	39035224	39052170	-6.472598523	1.25E-09	5.89E-07	-0.846527315	-0.464831862	cis
WU_10.2_9_14218123	9	12934636	ENSSSCG00000014878	PAK1	9	11826805	11972555	-6.471391495	1.26E-09	5.92E-07	-0.882186468	-0.464763904	cis
H3GA0006925	2	80604519	ENSSSCG00000029985	ARL10	2	81496833	81506480	-6.464683419	1.31E-09	6.13E-07	-0.927904408	-0.464386079	cis
ASGA0063297	14	48340811	ENSSSCG00000029781	SELENOM	14	47902864	47905440	-6.463804478	1.31E-09	6.14E-07	-0.901716428	-0.464336554	cis
DIAS0002579	14	48719612	ENSSSCG00000029781	SELENOM	14	47902864	47905440	-6.463804478	1.31E-09	6.14E-07	-0.901716428	-0.464336554	cis
ALGA0077602	14	51028482	ENSSSCG00000040740	C22orf39	14	51107998	51112345	-6.461712518	1.33E-09	6.16E-07	-0.828134936	-0.464218664	cis
ALGA0077603	14	51113679	ENSSSCG00000040740	C22orf39	14	51107998	51112345	-6.461712518	1.33E-09	6.16E-07	-0.828134936	-0.464218664	cis
ASGA0063388	14	51174528	ENSSSCG00000040740	C22orf39	14	51107998	51112345	-6.461712518	1.33E-09	6.16E-07	-0.828134936	-0.464218664	cis
ASGA0063392	14	51198382	ENSSSCG00000040740	C22orf39	14	51107998	51112345	-6.461712518	1.33E-09	6.16E-07	-0.828134936	-0.464218664	cis
H3GA0040220	14	51127172	ENSSSCG00000040740	C22orf39	14	51107998	51112345	-6.461712518	1.33E-09	6.16E-07	-0.828134936	-0.464218664	cis
MARC0059175	14	51228283	ENSSSCG00000040740	C22orf39	14	51107998	51112345	-6.461712518	1.33E-09	6.16E-07	-0.828134936	-0.464218664	cis
WU_10.2_3_16993254	3	16740560	ENSSSCG00000038600	PRSS8	3	17358051	17361585	-6.455340756	1.37E-09	6.36E-07	-0.969759623	-0.46385944	cis
WU_10.2_3_17019798	3	16767106	ENSSSCG00000038600	PRSS8	3	17358051	17361585	-6.455340756	1.37E-09	6.36E-07	-0.969759623	-0.46385944	cis
ALGA0095523	17	48380503	ENSSSCG00000039573	SLPI	17	47595158	47599301	6.454911479	1.37E-09	6.36E-07	1.030542476	0.46383523	cis
ASGA0041652	9	11753930	ENSSSCG00000014878	PAK1	9	11826805	11972555	-6.451373031	1.40E-09	6.47E-07	-0.743000085	-0.463635633	cis
WU_10.2_1_303265377	1	269249257	ENSSSCG00000005623	ST6GALNAC6	1	268372867	268383544	-6.451362391	1.40E-09	6.47E-07	-0.955051107	-0.463635033	cis
ASGA0093974	1	166110292	ENSSSCG00000004957	CLN6	1	166107228	166126808	6.449360888	1.41E-09	6.53E-07	0.832099815	0.4635221	cis
MARC0040142	1	2462289	ENSSSCG00000004022	RPS6KA2	1	2203606	2522601	-6.446135799	1.44E-09	6.63E-07	-0.846669619	-0.463340082	cis
WU_10.2_6_40444628	6	44987976	ENSSSCG00000032059	ENSSSCG00000032059	6	45171825	45174317	-6.445843906	1.44E-09	6.63E-07	-1.242852366	-0.463323605	cis
ALGA0071237	13	81133369	ENSSSCG00000031142	ENSSSCG00000031142	13	80431413	80556790	6.442646776	1.47E-09	6.73E-07	0.676941664	0.463143101	cis
WU_10.2_9_1286891	9	985333	ENSSSCG00000014570	NRIP3	9	462644	484566	6.434856644	1.53E-09	7.00E-07	0.705247975	0.462703043	cis
ALGA0011566	2	6806376	ENSSSCG00000012986	KCNK7	2	6659253	6662286	-6.434432837	1.53E-09	7.01E-07	-0.651694717	-0.462679092	cis
WU_10.2_3_131949087	3	123550395	ENSSSCG00000008664	FAM84A	3	122717000	122720657	-6.43418942	1.53E-09	7.01E-07	-0.910733261	-0.462665336	cis
M1GA0009555	7	9690523	ENSSSCG00000001053	TBC1D7	7	9683091	9708741	6.432942529	1.54E-09	7.05E-07	0.995558459	0.462594863	cis
WU_10.2_12_46804217	12	44819825	ENSSSCG00000017766	NEK8	12	44965187	44975613	-6.432738242	1.54E-09	7.05E-07	-0.734149677	-0.462583317	cis
WU_10.2_12_55417054	12	55560501	ENSSSCG00000018005	MYH8	12	55135773	55166854	-6.432144858	1.55E-09	7.06E-07	-0.876758216	-0.462549776	cis
WU_10.2_5_1504279	5	4192472	ENSSSCG00000000014	FAM118A	5	4070703	4101291	6.430015396	1.56E-09	7.13E-07	0.641247862	0.462429392	cis
WU_10.2_17_37287773	17	32916857	ENSSSCG00000007161	LZTS3	17	32508186	32518523	-6.428772745	1.57E-09	7.17E-07	-0.645674834	-0.46235913	cis
WU_10.2_4_121071971	4	110613026	ENSSSCG00000033790	ENSSSCG00000033790	4	110451451	110486896	6.427818008	1.58E-09	7.20E-07	0.944058567	0.462305141	cis
ASGA0040633	9	380218	ENSSSCG00000014575	ENSSSCG00000014575	9	422773	449504	6.426521433	1.59E-09	7.24E-07	0.745195841	0.462231814	cis
WU_10.2_12_4098327	12	4350801	ENSSSCG00000029901	UBE2O	12	5054972	5115064	6.425964497	1.60E-09	7.25E-07	0.908388283	0.462200314	cis
ASGA0099595	8	19791123	ENSSSCG00000023001	CCDC149	8	18807732	18914011	-6.420295862	1.64E-09	7.46E-07	-1.053367299	-0.461879598	cis
WU_10.2_3_17544749	3	17327530	ENSSSCG00000038600	PRSS8	3	17358051	17361585	6.418463835	1.66E-09	7.50E-07	0.954848592	0.461775908	cis
WU_10.2_3_17573421	3	17298860	ENSSSCG00000038600	PRSS8	3	17358051	17361585	6.418463835	1.66E-09	7.50E-07	0.954848592	0.461775908	cis
WU_10.2_3_18327266	3	17885191	ENSSSCG00000038600	PRSS8	3	17358051	17361585	6.418463835	1.66E-09	7.50E-07	0.954848592	0.461775908	cis
ALGA0035258	6	45342655	ENSSSCG00000032059	ENSSSCG00000032059	6	45171825	45174317	6.415551792	1.69E-09	7.59E-07	1.244264754	0.461611052	cis
ASGA0101969	6	45019251	ENSSSCG00000032059	ENSSSCG00000032059	6	45171825	45174317	6.415551792	1.69E-09	7.59E-07	1.244264754	0.461611052	cis
M1GA0008510	6	45374792	ENSSSCG00000032059	ENSSSCG00000032059	6	45171825	45174317	6.415551792	1.69E-09	7.59E-07	1.244264754	0.461611052	cis
WU_10.2_5_89696735	5	85375077	ENSSSCG00000022083	ENSSSCG00000022083	5	84986748	85148983	-6.415321264	1.69E-09	7.59E-07	-0.871964569	-0.461598	cis
WU_10.2_17_5524616	17	5077497	ENSSSCG00000036785	ENSSSCG00000036785	17	5006610	5062479	6.414946817	1.69E-09	7.60E-07	0.845354603	0.461576798	cis
ASGA0034116	7	51847199	ENSSSCG00000001800	TM6SF1	7	51815536	51845163	-6.413307257	1.71E-09	7.65E-07	-0.85805957	-0.461483952	cis
DIAS0000810	7	23232354	ENSSSCG00000021130	RPP21	7	23064366	23066287	-6.411221158	1.72E-09	7.70E-07	-0.801468151	-0.461365799	cis
WU_10.2_3_2086894	3	1937227	ENSSSCG00000007569	GRIFIN	3	1776157	1777520	6.410888375	1.73E-09	7.70E-07	1.014621169	0.461346948	cis
WU_10.2_2_5583585	2	6479556	ENSSSCG00000012986	KCNK7	2	6659253	6662286	-6.410454545	1.73E-09	7.70E-07	-0.678302687	-0.461322373	cis
ASGA0092656	6	73826314	ENSSSCG00000003459	CELA2A	6	74691653	74707598	6.409992035	1.73E-09	7.70E-07	0.64952749	0.461296171	cis
ASGA0054862	12	45827405	ENSSSCG00000035173	ENSSSCG00000035173	12	45321480	45339209	6.408960108	1.74E-09	7.70E-07	0.677028406	0.461237708	cis
DIAS0000287	12	24287493	ENSSSCG00000032782	PNPO	12	24192853	24201411	-6.408563529	1.75E-09	7.70E-07	-1.230795174	-0.461215239	cis
WU_10.2_3_7666187	3	8323084	ENSSSCG00000007672	POP7	3	8607557	8610196	6.407968946	1.75E-09	7.70E-07	1.040917304	0.461181549	cis
M1GA0010841	7	115145922	ENSSSCG00000002472	ENSSSCG00000002472	7	115367850	115369991	-6.40755056	1.76E-09	7.70E-07	-1.161589157	-0.461157842	cis
ALGA0077425	14	47243327	ENSSSCG00000029781	SELENOM	14	47902864	47905440	-6.407180137	1.76E-09	7.70E-07	-0.959957023	-0.461136851	cis
ALGA0077427	14	47319004	ENSSSCG00000029781	SELENOM	14	47902864	47905440	-6.407180137	1.76E-09	7.70E-07	-0.959957023	-0.461136851	cis
ALGA0077450	14	47681212	ENSSSCG00000029781	SELENOM	14	47902864	47905440	-6.407180137	1.76E-09	7.70E-07	-0.959957023	-0.461136851	cis
ASGA0063232	14	46912685	ENSSSCG00000029781	SELENOM	14	47902864	47905440	-6.407180137	1.76E-09	7.70E-07	-0.959957023	-0.461136851	cis
ASGA0063238	14	47184743	ENSSSCG00000029781	SELENOM	14	47902864	47905440	-6.407180137	1.76E-09	7.70E-07	-0.959957023	-0.461136851	cis
ASGA0063245	14	47204154	ENSSSCG00000029781	SELENOM	14	47902864	47905440	-6.407180137	1.76E-09	7.70E-07	-0.959957023	-0.461136851	cis
ASGA0063261	14	47561362	ENSSSCG00000029781	SELENOM	14	47902864	47905440	-6.407180137	1.76E-09	7.70E-07	-0.959957023	-0.461136851	cis
H3GA0040104	14	47274781	ENSSSCG00000029781	SELENOM	14	47902864	47905440	-6.407180137	1.76E-09	7.70E-07	-0.959957023	-0.461136851	cis
INRA0043976	14	46951151	ENSSSCG00000029781	SELENOM	14	47902864	47905440	-6.407180137	1.76E-09	7.70E-07	-0.959957023	-0.461136851	cis
INRA0043983	14	47164317	ENSSSCG00000029781	SELENOM	14	47902864	47905440	-6.407180137	1.76E-09	7.70E-07	-0.959957023	-0.461136851	cis
INRA0043998	14	47541057	ENSSSCG00000029781	SELENOM	14	47902864	47905440	-6.407180137	1.76E-09	7.70E-07	-0.959957023	-0.461136851	cis
ISU10000541	14	47222826	ENSSSCG00000029781	SELENOM	14	47902864	47905440	-6.407180137	1.76E-09	7.70E-07	-0.959957023	-0.461136851	cis
MARC0024032	14	47712987	ENSSSCG00000029781	SELENOM	14	47902864	47905440	-6.407180137	1.76E-09	7.70E-07	-0.959957023	-0.461136851	cis
MARC0042884	14	46974113	ENSSSCG00000029781	SELENOM	14	47902864	47905440	-6.407180137	1.76E-09	7.70E-07	-0.959957023	-0.461136851	cis
MARC0094212	14	47467063	ENSSSCG00000029781	SELENOM	14	47902864	47905440	-6.407180137	1.76E-09	7.70E-07	-0.959957023	-0.461136851	cis
H3GA0038663	14	7214439	ENSSSCG00000039915	ENSSSCG00000039915	14	7405818	7437418	-6.404162117	1.79E-09	7.81E-07	-0.588813413	-0.460965803	cis
WU_10.2_13_216468723	13	206056996	ENSSSCG00000040779	ENSSSCG00000040779	13	206203136	206231345	6.4033891	1.79E-09	7.84E-07	1.011896812	0.460921983	cis
WU_10.2_9_23672314	9	21382028	ENSSSCG00000014924	CTSC	9	21726570	21761760	-6.401986782	1.81E-09	7.88E-07	-0.968323748	-0.460842482	cis
ASGA0063376	14	50431778	ENSSSCG00000040740	C22orf39	14	51107998	51112345	-6.397386099	1.85E-09	8.06E-07	-1.236151515	-0.460581579	cis
ASGA0063411	14	51956982	ENSSSCG00000040740	C22orf39	14	51107998	51112345	-6.397386099	1.85E-09	8.06E-07	-1.236151515	-0.460581579	cis
WU_10.2_17_52913304	17	47388495	ENSSSCG00000007435	ENSSSCG00000007435	17	48089537	48101728	6.393680337	1.89E-09	8.20E-07	1.362673297	0.46037134	cis
ALGA0106402	6	168803791	ENSSSCG00000003966	PPCS	6	168869698	168876826	6.391959238	1.90E-09	8.27E-07	0.712633298	0.460273671	cis
ALGA0077457	14	47826895	ENSSSCG00000029781	SELENOM	14	47902864	47905440	-6.387363926	1.95E-09	8.46E-07	-0.89399494	-0.460012813	cis
H3GA0056067	5	85402593	ENSSSCG00000022083	ENSSSCG00000022083	5	84986748	85148983	-6.386105523	1.96E-09	8.49E-07	-1.063650116	-0.459941357	cis
WU_10.2_5_90044825	5	85695416	ENSSSCG00000022083	ENSSSCG00000022083	5	84986748	85148983	-6.386105523	1.96E-09	8.49E-07	-1.063650116	-0.459941357	cis
H3GA0034546	12	45314654	ENSSSCG00000017766	NEK8	12	44965187	44975613	-6.382980751	1.99E-09	8.62E-07	-0.857083411	-0.459763886	cis
M1GA0000233	1	2292374	ENSSSCG00000004022	RPS6KA2	1	2203606	2522601	-6.379151579	2.03E-09	8.78E-07	-0.804936084	-0.459546333	cis
ASGA0100659	6	119330300	ENSSSCG00000038859	ENSSSCG00000038859	6	119260579	119312060	-6.37765539	2.05E-09	8.84E-07	-0.834220141	-0.459461305	cis
ALGA0118805	5	86050905	ENSSSCG00000022083	ENSSSCG00000022083	5	84986748	85148983	-6.376906668	2.06E-09	8.86E-07	-0.865391361	-0.459418751	cis
WU_10.2_5_90420857	5	86023285	ENSSSCG00000022083	ENSSSCG00000022083	5	84986748	85148983	-6.376906668	2.06E-09	8.86E-07	-0.865391361	-0.459418751	cis
WU_10.2_12_4237185	12	4490123	ENSSSCG00000029901	UBE2O	12	5054972	5115064	6.376427507	2.06E-09	8.86E-07	0.902877466	0.459391515	cis
WU_10.2_12_4371554	12	4574256	ENSSSCG00000029901	UBE2O	12	5054972	5115064	6.376427507	2.06E-09	8.86E-07	0.902877466	0.459391515	cis
MARC0114583	12	5968924	ENSSSCG00000029901	UBE2O	12	5054972	5115064	-6.374976382	2.08E-09	8.92E-07	-0.867762536	-0.459309026	cis
ALGA0120007	10	58354995	ENSSSCG00000024021	ENSSSCG00000024021	10	57921989	57929071	6.374236001	2.09E-09	8.94E-07	1.026673233	0.459266935	cis
WU_10.2_3_9106724	3	9478243	ENSSSCG00000027890	ENSSSCG00000027890	3	9821272	9847024	-6.373691118	2.09E-09	8.96E-07	-0.948783494	-0.459235956	cis
WU_10.2_18_53566107	18	48853217	ENSSSCG00000028523	HUS1	18	48522826	48538790	6.372435001	2.10E-09	9.01E-07	0.676981194	0.459164533	cis
ASGA0054836	12	45372120	ENSSSCG00000017766	NEK8	12	44965187	44975613	-6.366412088	2.17E-09	9.28E-07	-0.848818222	-0.458821948	cis
H3GA0055977	2	6375850	ENSSSCG00000012986	KCNK7	2	6659253	6662286	6.364364897	2.19E-09	9.33E-07	0.973789444	0.458705456	cis
ALGA0035274	6	45744000	ENSSSCG00000032059	ENSSSCG00000032059	6	45171825	45174317	-6.363917486	2.20E-09	9.33E-07	-1.240781398	-0.458679994	cis
ALGA0035275	6	45791829	ENSSSCG00000032059	ENSSSCG00000032059	6	45171825	45174317	6.363917486	2.20E-09	9.33E-07	1.240781398	0.458679994	cis
ASGA0028164	6	45162579	ENSSSCG00000032059	ENSSSCG00000032059	6	45171825	45174317	6.363917486	2.20E-09	9.33E-07	1.240781398	0.458679994	cis
ASGA0090528	6	46165487	ENSSSCG00000032059	ENSSSCG00000032059	6	45171825	45174317	6.363917486	2.20E-09	9.33E-07	1.240781398	0.458679994	cis
DIAS0000149	6	45460146	ENSSSCG00000032059	ENSSSCG00000032059	6	45171825	45174317	6.363917486	2.20E-09	9.33E-07	1.240781398	0.458679994	cis
WU_10.2_6_41481312	6	46024395	ENSSSCG00000032059	ENSSSCG00000032059	6	45171825	45174317	6.363917486	2.20E-09	9.33E-07	1.240781398	0.458679994	cis
ALGA0097880	18	33536486	ENSSSCG00000036020	ENSSSCG00000036020	18	33193085	33197711	6.362333902	2.22E-09	9.40E-07	0.954785603	0.458589863	cis
ASGA0058368	13	81193216	ENSSSCG00000031142	ENSSSCG00000031142	13	80431413	80556790	6.361799373	2.22E-09	9.40E-07	0.917145413	0.458559437	cis
CASI0007872	13	80594858	ENSSSCG00000031142	ENSSSCG00000031142	13	80431413	80556790	6.361799373	2.22E-09	9.40E-07	0.917145413	0.458559437	cis
DIAS0001372	12	59042939	ENSSSCG00000034364	SPECC1	12	59466786	59706556	-6.359594153	2.25E-09	9.49E-07	-0.921150953	-0.458433894	cis
WU_10.2_5_66224239	5	63787481	ENSSSCG00000033913	C1RL	5	63591517	63641643	6.359515511	2.25E-09	9.49E-07	0.938970651	0.458429417	cis
ALGA0095529	17	48407958	ENSSSCG00000039573	SLPI	17	47595158	47599301	-6.345876948	2.41E-09	1.02E-06	-1.008343113	-0.457652363	cis
ALGA0074739	14	6905812	ENSSSCG00000039915	ENSSSCG00000039915	14	7405818	7437418	-6.345375707	2.42E-09	1.02E-06	-0.815033018	-0.457623785	cis
WU_10.2_12_40183345	12	38566410	ENSSSCG00000039569	ENSSSCG00000039569	12	39364818	39367023	6.342142806	2.46E-09	1.03E-06	0.629994383	0.457439428	cis
ALGA0059616	10	58637881	ENSSSCG00000024021	ENSSSCG00000024021	10	57921989	57929071	-6.339456211	2.49E-09	1.05E-06	-0.745964323	-0.45728618	cis
ALGA0118541	12	44769971	ENSSSCG00000017766	NEK8	12	44965187	44975613	-6.335865071	2.54E-09	1.07E-06	-0.842918676	-0.457081271	cis
7_123243053	7	116110501	ENSSSCG00000002472	ENSSSCG00000002472	7	115367850	115369991	-6.334987603	2.55E-09	1.07E-06	-1.25162351	-0.457031191	cis
ASGA0036470	7	115273908	ENSSSCG00000002472	ENSSSCG00000002472	7	115367850	115369991	-6.334987603	2.55E-09	1.07E-06	-1.25162351	-0.457031191	cis
ASGA0068302	14	141232780	ENSSSCG00000040586	PAOX	14	141360464	141369641	-6.334448773	2.56E-09	1.07E-06	-0.721969032	-0.457000437	cis
ALGA0051084	9	8393770	ENSSSCG00000014830	COA4	9	8278311	8281153	-6.332478714	2.58E-09	1.08E-06	-0.777518905	-0.45688798	cis
DRGA0012596	13	72362262	ENSSSCG00000011622	KBTBD12	13	72299103	72365511	-6.332470615	2.58E-09	1.08E-06	-0.724997423	-0.456887517	cis
WU_10.2_9_13624556	9	12524194	ENSSSCG00000014878	PAK1	9	11826805	11972555	6.332160603	2.59E-09	1.08E-06	0.672594009	0.456869819	cis
M1GA0025899	6	157593364	ENSSSCG00000003844	TTC4	6	157615712	157651740	6.329656415	2.62E-09	1.09E-06	0.778592382	0.456726835	cis
ASGA0091540	1	75864116	ENSSSCG00000004405	FIG4	1	75693531	75847515	6.327377197	2.65E-09	1.10E-06	0.919129252	0.456596666	cis
ALGA0077261	14	43766617	ENSSSCG00000009963	TPST2	14	44122157	44186435	-6.324962018	2.69E-09	1.12E-06	-0.762822615	-0.4564587	cis
ASGA0015820	3	107499025	ENSSSCG00000008515	MEMO1	3	107542131	107659006	6.324483399	2.69E-09	1.12E-06	1.272059793	0.456431355	cis
H3GA0034538	12	44410339	ENSSSCG00000035173	ENSSSCG00000035173	12	45321480	45339209	-6.323910253	2.70E-09	1.12E-06	-0.646331557	-0.456398608	cis
ASGA0061670	14	14247493	ENSSSCG00000028699	NEIL2	14	14945204	14966300	6.317116022	2.80E-09	1.16E-06	0.763857489	0.456010274	cis
ALGA0032384	5	64272828	ENSSSCG00000026812	EMG1	5	63745476	63751607	6.315549721	2.82E-09	1.16E-06	0.666028717	0.455920713	cis
ALGA0053913	9	76986728	ENSSSCG00000015340	ASNS	9	77318341	77336290	-6.31542726	2.82E-09	1.16E-06	-1.075710704	-0.45591371	cis
ALGA0053916	9	77198841	ENSSSCG00000015340	ASNS	9	77318341	77336290	-6.31542726	2.82E-09	1.16E-06	-1.075710704	-0.45591371	cis
DRGA0009511	9	77622123	ENSSSCG00000015340	ASNS	9	77318341	77336290	-6.31542726	2.82E-09	1.16E-06	-1.075710704	-0.45591371	cis
WU_10.2_9_84655300	9	77113574	ENSSSCG00000015340	ASNS	9	77318341	77336290	-6.31542726	2.82E-09	1.16E-06	-1.075710704	-0.45591371	cis
WU_10.2_12_43841403	12	42170145	ENSSSCG00000017727	TMEM98	12	42087696	42101250	6.312397259	2.86E-09	1.18E-06	0.64622692	0.455740413	cis
ALGA0121926	16	20791836	ENSSSCG00000016826	RAD1	16	20502773	20512203	6.308506468	2.92E-09	1.20E-06	1.231616399	0.455517808	cis
ASGA0072531	16	20429883	ENSSSCG00000016826	RAD1	16	20502773	20512203	6.308506468	2.92E-09	1.20E-06	1.231616399	0.455517808	cis
H3GA0046184	16	20326495	ENSSSCG00000016826	RAD1	16	20502773	20512203	6.308506468	2.92E-09	1.20E-06	1.231616399	0.455517808	cis
WU_10.2_16_21444165	16	20542197	ENSSSCG00000016826	RAD1	16	20502773	20512203	6.308506468	2.92E-09	1.20E-06	1.231616399	0.455517808	cis
WU_10.2_16_21601170	16	20709639	ENSSSCG00000016826	RAD1	16	20502773	20512203	6.308506468	2.92E-09	1.20E-06	1.231616399	0.455517808	cis
WU_10.2_16_21634112	16	20676921	ENSSSCG00000016826	RAD1	16	20502773	20512203	6.308506468	2.92E-09	1.20E-06	1.231616399	0.455517808	cis
WU_10.2_5_4771570	5	7591208	ENSSSCG00000000077	ADSL	5	8027588	8045528	-6.303060242	3.00E-09	1.23E-06	-0.75397425	-0.455206069	cis
ASGA0052615	12	6199033	ENSSSCG00000017193	CDK3	12	5426761	5430868	6.302513197	3.01E-09	1.23E-06	1.145391572	0.455174747	cis
WU_10.2_12_6099549	12	6137099	ENSSSCG00000017193	CDK3	12	5426761	5430868	6.302513197	3.01E-09	1.23E-06	1.145391572	0.455174747	cis
MARC0001655	14	75288688	ENSSSCG00000025492	NUDT13	14	75918100	75958977	-6.302382533	3.02E-09	1.23E-06	-0.877062554	-0.455167265	cis
MARC0083153	3	107530867	ENSSSCG00000008515	MEMO1	3	107542131	107659006	6.301945511	3.02E-09	1.23E-06	1.139077605	0.455142241	cis
MARC0072078	12	24515480	ENSSSCG00000017521	SCRN2	12	24042926	24095317	6.301447336	3.03E-09	1.23E-06	0.611676163	0.455113714	cis
ALGA0094941	17	39258500	ENSSSCG00000007287	GSS	17	38316169	38352815	-6.299694517	3.06E-09	1.24E-06	-0.864960904	-0.455013332	cis
ASGA0020862	4	90646811	ENSSSCG00000023091	ENSSSCG00000023091	4	90197050	90206609	-6.299292852	3.06E-09	1.24E-06	-0.977438073	-0.454990327	cis
ASGA0100605	8	12351405	ENSSSCG00000023604	LAP3	8	12590330	12619107	6.297901524	3.09E-09	1.25E-06	0.633494194	0.454910631	cis
ALGA0106201	3	29799772	ENSSSCG00000036428	ENSSSCG00000036428	3	28896126	28914765	-6.293448613	3.16E-09	1.28E-06	-0.878213568	-0.454655494	cis
ALGA0123314	3	16667913	ENSSSCG00000038600	PRSS8	3	17358051	17361585	-6.292357035	3.17E-09	1.29E-06	-0.938395408	-0.454592933	cis
MARC0046970	15	57630552	ENSSSCG00000015854	OCA2	15	56657598	56869920	-6.290842595	3.20E-09	1.29E-06	-1.009837559	-0.454506126	cis
H3GA0034902	12	55431698	ENSSSCG00000018005	MYH8	12	55135773	55166854	6.283897033	3.31E-09	1.34E-06	0.845893466	0.454107842	cis
ASGA0012539	2	142913973	ENSSSCG00000029281	PCDHAC2	2	142472588	142688089	6.283138898	3.33E-09	1.34E-06	0.876018294	0.454064352	cis
ASGA0054291	12	34318233	ENSSSCG00000017640	RNF43	12	34631674	34694784	6.281033393	3.36E-09	1.35E-06	0.997384407	0.453943552	cis
ASGA0054326	12	34325911	ENSSSCG00000017640	RNF43	12	34631674	34694784	6.281033393	3.36E-09	1.35E-06	0.997384407	0.453943552	cis
DIAS0001138	12	34280973	ENSSSCG00000017640	RNF43	12	34631674	34694784	6.281033393	3.36E-09	1.35E-06	0.997384407	0.453943552	cis
13_215731085	13	205395806	ENSSSCG00000040779	ENSSSCG00000040779	13	206203136	206231345	6.280343584	3.37E-09	1.36E-06	0.831891501	0.453903969	cis
WU_10.2_3_17596583	3	17275833	ENSSSCG00000027629	CDIPT	3	18087133	18091831	-6.275710539	3.46E-09	1.39E-06	-0.82925356	-0.45363805	cis
12_5381300	12	5426010	ENSSSCG00000017190	EXOC7	12	5325073	5356962	-6.274785267	3.47E-09	1.39E-06	-1.059513232	-0.453584928	cis
WU_10.2_15_130513288	15	117620154	ENSSSCG00000016173	ATIC	15	117617502	117649108	-6.274653338	3.47E-09	1.39E-06	-0.798120009	-0.453577353	cis
ALGA0026994	4	95485304	ENSSSCG00000006554	C1orf43	4	95520260	95532242	6.274443514	3.48E-09	1.39E-06	0.6586504	0.453565306	cis
WU_10.2_10_11450736	10	9367273	ENSSSCG00000010826	2-Mar	10	10156795	10191317	6.27264456	3.51E-09	1.40E-06	1.203916858	0.453462007	cis
ASGA0098152	9	77309609	ENSSSCG00000015340	ASNS	9	77318341	77336290	6.268100141	3.59E-09	1.43E-06	0.860809075	0.453200977	cis
ALGA0007971	1	218236335	ENSSSCG00000039823	ENSSSCG00000039823	1	218676232	218944664	-6.267618642	3.60E-09	1.43E-06	-1.510444041	-0.453173313	cis
MARC0000312	1	219722731	ENSSSCG00000039823	ENSSSCG00000039823	1	218676232	218944664	-6.267618642	3.60E-09	1.43E-06	-1.510444041	-0.453173313	cis
MARC0004686	1	219035842	ENSSSCG00000039823	ENSSSCG00000039823	1	218676232	218944664	-6.267618642	3.60E-09	1.43E-06	-1.510444041	-0.453173313	cis
MARC0071692	1	219097819	ENSSSCG00000039823	ENSSSCG00000039823	1	218676232	218944664	-6.267618642	3.60E-09	1.43E-06	-1.510444041	-0.453173313	cis
WU_10.2_1_244630262	1	218781893	ENSSSCG00000039823	ENSSSCG00000039823	1	218676232	218944664	-6.267618642	3.60E-09	1.43E-06	-1.510444041	-0.453173313	cis
H3GA0040153	14	48840581	ENSSSCG00000029781	SELENOM	14	47902864	47905440	-6.263903145	3.67E-09	1.46E-06	-0.867720638	-0.4529598	cis
ALGA0018424	3	33050383	ENSSSCG00000007909	ABAT	3	33908963	34017770	6.260332866	3.74E-09	1.48E-06	1.028129449	0.452754558	cis
MARC0058300	3	33644598	ENSSSCG00000007909	ABAT	3	33908963	34017770	6.260332866	3.74E-09	1.48E-06	1.028129449	0.452754558	cis
MARC0063080	3	33642977	ENSSSCG00000007909	ABAT	3	33908963	34017770	6.260332866	3.74E-09	1.48E-06	1.028129449	0.452754558	cis
ALGA0051139	9	8965669	ENSSSCG00000014829	MRPL48	9	8222135	8267272	6.25411747	3.86E-09	1.53E-06	0.998004835	0.452397087	cis
WU_10.2_17_58990444	17	52550695	ENSSSCG00000007475	MOCS3	17	52377475	52380250	6.251419733	3.91E-09	1.55E-06	0.974510081	0.452241862	cis
ASGA0084261	3	18059444	ENSSSCG00000027629	CDIPT	3	18087133	18091831	-6.251110411	3.92E-09	1.55E-06	-0.800694177	-0.452224061	cis
ASGA0042729	9	41990215	ENSSSCG00000015047	TTC12	9	40988895	41032924	-6.249826134	3.94E-09	1.56E-06	-1.015838974	-0.452150148	cis
ALGA0121063	12	46453876	ENSSSCG00000028720	NXN	12	46909216	47075425	6.246605173	4.01E-09	1.58E-06	0.809023998	0.451964735	cis
M1GA0020167	14	141395576	ENSSSCG00000010791	FUOM	14	141331804	141336093	6.240120901	4.14E-09	1.63E-06	0.844820346	0.451591292	cis
H3GA0035082	12	59320767	ENSSSCG00000034364	SPECC1	12	59466786	59706556	-6.239480511	4.16E-09	1.64E-06	-0.904660101	-0.451554397	cis
ALGA0015954	2	131021105	ENSSSCG00000036570	CTXN3	2	130596844	130606105	6.238418662	4.18E-09	1.64E-06	0.806427668	0.451493217	cis
WU_10.2_3_130150243	3	121819679	ENSSSCG00000008664	FAM84A	3	122717000	122720657	-6.235874586	4.23E-09	1.66E-06	-0.951309665	-0.451346609	cis
WU_10.2_5_4504925	5	7282250	ENSSSCG00000035991	CENPM	5	6672035	6690309	-6.2346825	4.26E-09	1.67E-06	-1.003015565	-0.451277899	cis
H3GA0055546	9	619847	ENSSSCG00000014570	NRIP3	9	462644	484566	-6.234601548	4.26E-09	1.67E-06	-0.802598279	-0.451273233	cis
WU_10.2_3_16993254	3	16740560	ENSSSCG00000007744	PHKG1	3	16822009	16834329	-6.234026911	4.27E-09	1.67E-06	-0.950349999	-0.451240109	cis
WU_10.2_3_17019798	3	16767106	ENSSSCG00000007744	PHKG1	3	16822009	16834329	-6.234026911	4.27E-09	1.67E-06	-0.950349999	-0.451240109	cis
ALGA0083382	14	140775359	ENSSSCG00000010791	FUOM	14	141331804	141336093	-6.231238893	4.33E-09	1.69E-06	-0.886864448	-0.451079372	cis
INRA0045033	14	76797619	ENSSSCG00000025492	NUDT13	14	75918100	75958977	-6.229758381	4.37E-09	1.70E-06	-0.863514366	-0.450993999	cis
MARC0058294	14	100301995	ENSSSCG00000023141	RNLS	14	100315324	100604877	-6.228553138	4.39E-09	1.71E-06	-0.889007655	-0.45092449	cis
ALGA0102999	8	19411266	ENSSSCG00000023001	CCDC149	8	18807732	18914011	-6.226440109	4.44E-09	1.73E-06	-1.128864586	-0.450802606	cis
ASGA0093070	3	18058797	ENSSSCG00000038600	PRSS8	3	17358051	17361585	6.225577874	4.46E-09	1.74E-06	0.857075858	0.450752864	cis
WU_10.2_12_4739370	12	4887673	ENSSSCG00000017193	CDK3	12	5426761	5430868	6.224941372	4.47E-09	1.74E-06	1.137528179	0.450716141	cis
MARC0085248	4	89992601	ENSSSCG00000023091	ENSSSCG00000023091	4	90197050	90206609	6.224475196	4.49E-09	1.74E-06	0.971075644	0.450689244	cis
H3GA0029223	10	10154870	ENSSSCG00000033745	ENSSSCG00000033745	10	11014225	11034053	6.222610268	4.53E-09	1.76E-06	0.8038187	0.45058163	cis
MARC0085248	4	89992601	ENSSSCG00000033585	DUSP23	4	90718831	90722024	6.220753032	4.57E-09	1.77E-06	0.916402784	0.450474441	cis
WU_10.2_5_4771570	5	7591208	ENSSSCG00000035991	CENPM	5	6672035	6690309	6.218272057	4.63E-09	1.79E-06	1.0464307	0.450331222	cis
ALGA0094423	17	31679068	ENSSSCG00000007151	CDC25B	17	31910825	31921588	-6.216279614	4.68E-09	1.81E-06	-0.710039343	-0.450216179	cis
WU_10.2_12_43376303	12	41658203	ENSSSCG00000017727	TMEM98	12	42087696	42101250	-6.213785519	4.74E-09	1.83E-06	-0.848685564	-0.45007214	cis
ALGA0041516	7	47390389	ENSSSCG00000002627	GSTA4	7	46635904	46656452	6.211392263	4.79E-09	1.85E-06	0.937781651	0.449933891	cis
H3GA0026577	9	11850796	ENSSSCG00000014878	PAK1	9	11826805	11972555	-6.210852503	4.81E-09	1.85E-06	-0.8509514	-0.449902707	cis
ASGA0074230	16	71507551	ENSSSCG00000040411	CCDC69	16	71778420	71820841	6.210747371	4.81E-09	1.85E-06	0.832978907	0.449896633	cis
ALGA0115673	4	15470781	ENSSSCG00000005976	NDUFB9	4	15105305	15113287	-6.209593944	4.84E-09	1.86E-06	-0.66904223	-0.449829988	cis
MARC0010291	18	47841844	ENSSSCG00000028523	HUS1	18	48522826	48538790	-6.207115562	4.90E-09	1.89E-06	-0.786970993	-0.449686763	cis
WU_10.2_12_5961700	12	5908277	ENSSSCG00000017193	CDK3	12	5426761	5430868	6.200854749	5.06E-09	1.94E-06	1.026343188	0.449324796	cis
ASGA0089950	13	200455646	ENSSSCG00000012061	PIGP	13	200686666	200695578	-6.198128822	5.13E-09	1.97E-06	-1.10293341	-0.449167129	cis
MARC0080840	7	113865218	ENSSSCG00000002456	CHGA	7	114345091	114358571	-6.197828851	5.14E-09	1.97E-06	-0.591217071	-0.449149776	cis
WU_10.2_17_47551924	17	42050589	ENSSSCG00000025722	SNORA71	17	41466321	41466451	6.196845009	5.16E-09	1.98E-06	0.959028749	0.449092859	cis
WU_10.2_17_47607350	17	42106145	ENSSSCG00000025722	SNORA71	17	41466321	41466451	6.196845009	5.16E-09	1.98E-06	0.959028749	0.449092859	cis
ALGA0115176	6	100207770	ENSSSCG00000031587	ENSSSCG00000031587	6	100275793	100288065	-6.195409929	5.20E-09	1.99E-06	-0.807788615	-0.449009827	cis
ASGA0084261	3	18059444	ENSSSCG00000038600	PRSS8	3	17358051	17361585	6.195391165	5.20E-09	1.99E-06	0.833385916	0.449008741	cis
WU_10.2_12_4849449	12	4997728	ENSSSCG00000017193	CDK3	12	5426761	5430868	6.194622661	5.22E-09	1.99E-06	1.036821158	0.448964271	cis
WU_10.2_12_4872181	12	5020451	ENSSSCG00000017193	CDK3	12	5426761	5430868	6.194622661	5.22E-09	1.99E-06	1.036821158	0.448964271	cis
WU_10.2_12_4966246	12	5062509	ENSSSCG00000017193	CDK3	12	5426761	5430868	6.194622661	5.22E-09	1.99E-06	1.036821158	0.448964271	cis
WU_10.2_12_4974312	12	5070573	ENSSSCG00000017193	CDK3	12	5426761	5430868	6.194622661	5.22E-09	1.99E-06	1.036821158	0.448964271	cis
H3GA0009179	3	29633515	ENSSSCG00000036428	ENSSSCG00000036428	3	28896126	28914765	-6.193076462	5.26E-09	2.00E-06	-0.779878445	-0.44887479	cis
WU_10.2_12_41063169	12	39493703	ENSSSCG00000039569	ENSSSCG00000039569	12	39364818	39367023	6.191818178	5.29E-09	2.01E-06	0.659097234	0.448801961	cis
ALGA0086956	15	118059706	ENSSSCG00000016173	ATIC	15	117617502	117649108	6.187546891	5.41E-09	2.05E-06	1.103754342	0.448554673	cis
ALGA0086957	15	118020177	ENSSSCG00000016173	ATIC	15	117617502	117649108	6.187546891	5.41E-09	2.05E-06	1.103754342	0.448554673	cis
MARC0012403	15	117610396	ENSSSCG00000016173	ATIC	15	117617502	117649108	6.187546891	5.41E-09	2.05E-06	1.103754342	0.448554673	cis
MARC0074976	15	117912383	ENSSSCG00000016173	ATIC	15	117617502	117649108	6.187546891	5.41E-09	2.05E-06	1.103754342	0.448554673	cis
MARC0082722	17	52511843	ENSSSCG00000007475	MOCS3	17	52377475	52380250	6.187499054	5.41E-09	2.05E-06	0.916771866	0.448551903	cis
WU_10.2_9_8170517	9	7408769	ENSSSCG00000014831	PAAF1	9	8278905	8334523	6.186817225	5.43E-09	2.05E-06	1.410152229	0.448512418	cis
WU_10.2_9_8196502	9	7435249	ENSSSCG00000014831	PAAF1	9	8278905	8334523	6.186817225	5.43E-09	2.05E-06	1.410152229	0.448512418	cis
WU_10.2_9_8251456	9	7490093	ENSSSCG00000014831	PAAF1	9	8278905	8334523	6.186817225	5.43E-09	2.05E-06	1.410152229	0.448512418	cis
MARC0004212	3	33942826	ENSSSCG00000007914	METTL22	3	34035904	34055464	-6.183944207	5.51E-09	2.08E-06	-0.757189029	-0.448346014	cis
MARC0056372	7	115128822	ENSSSCG00000002472	ENSSSCG00000002472	7	115367850	115369991	-6.183085416	5.53E-09	2.08E-06	-1.208566047	-0.448296264	cis
WU_10.2_7_121677204	7	115057230	ENSSSCG00000002472	ENSSSCG00000002472	7	115367850	115369991	-6.183085416	5.53E-09	2.08E-06	-1.208566047	-0.448296264	cis
WU_10.2_7_122644975	7	115633119	ENSSSCG00000002472	ENSSSCG00000002472	7	115367850	115369991	6.183085416	5.53E-09	2.08E-06	1.208566047	0.448296264	cis
WU_10.2_12_49269832	12	47105574	ENSSSCG00000028720	NXN	12	46909216	47075425	6.182720091	5.54E-09	2.08E-06	1.309227523	0.4482751	cis
ALGA0039824	7	25616873	ENSSSCG00000001455	ENSSSCG00000001455	7	24868656	24914037	6.181517868	5.58E-09	2.09E-06	0.938426857	0.448205445	cis
MARC0086770	16	20525463	ENSSSCG00000016826	RAD1	16	20502773	20512203	6.180377384	5.61E-09	2.10E-06	1.028992555	0.44813936	cis
WU_10.2_14_8632608	14	7789451	ENSSSCG00000039915	ENSSSCG00000039915	14	7405818	7437418	6.180331342	5.61E-09	2.10E-06	0.674081388	0.448136692	cis
WU_10.2_9_9694906	9	8856369	ENSSSCG00000014831	PAAF1	9	8278905	8334523	6.180052103	5.62E-09	2.10E-06	1.083468665	0.44812051	cis
MARC0014686	6	12609138	ENSSSCG00000002712	LDHD	6	12548131	12555648	-6.179992392	5.62E-09	2.10E-06	-0.958936272	-0.44811705	cis
ALGA0123037	13	132132126	ENSSSCG00000011827	LSG1	13	131623827	131649214	-6.179385341	5.64E-09	2.10E-06	-0.843571089	-0.44808187	cis
H3GA0037274	13	131486808	ENSSSCG00000011827	LSG1	13	131623827	131649214	-6.179385341	5.64E-09	2.10E-06	-0.843571089	-0.44808187	cis
MARC0016748	13	132119393	ENSSSCG00000011827	LSG1	13	131623827	131649214	-6.179385341	5.64E-09	2.10E-06	-0.843571089	-0.44808187	cis
H3GA0023238	7	114585094	ENSSSCG00000002472	ENSSSCG00000002472	7	115367850	115369991	-6.167900572	5.98E-09	2.22E-06	-1.233647634	-0.447415915	cis
ALGA0026925	4	94447563	ENSSSCG00000006480	NAXE	4	93490537	93495973	-6.166441326	6.02E-09	2.23E-06	-0.95950991	-0.447331246	cis
ALGA0122277	4	93363364	ENSSSCG00000006480	NAXE	4	93490537	93495973	-6.166441326	6.02E-09	2.23E-06	-0.95950991	-0.447331246	cis
H3GA0013517	4	93282977	ENSSSCG00000006480	NAXE	4	93490537	93495973	-6.166441326	6.02E-09	2.23E-06	-0.95950991	-0.447331246	cis
INRA0015708	4	94242003	ENSSSCG00000006480	NAXE	4	93490537	93495973	-6.166441326	6.02E-09	2.23E-06	-0.95950991	-0.447331246	cis
WU_10.2_4_102092851	4	93429351	ENSSSCG00000006480	NAXE	4	93490537	93495973	-6.166441326	6.02E-09	2.23E-06	-0.95950991	-0.447331246	cis
WU_10.2_9_14236403	9	12952915	ENSSSCG00000014878	PAK1	9	11826805	11972555	-6.165800549	6.04E-09	2.24E-06	-1.00562348	-0.447294063	cis
ALGA0067238	12	59116671	ENSSSCG00000034364	SPECC1	12	59466786	59706556	-6.163220243	6.12E-09	2.26E-06	-0.84479883	-0.447144308	cis
WU_10.2_4_120075915	4	109671904	ENSSSCG00000006810	KCNC4	4	109885121	109908478	6.162572364	6.14E-09	2.27E-06	0.812626412	0.447106701	cis
ALGA0086959	15	117951521	ENSSSCG00000016173	ATIC	15	117617502	117649108	6.155475372	6.36E-09	2.35E-06	1.09333329	0.446694589	cis
MARC0061581	7	113730941	ENSSSCG00000002456	CHGA	7	114345091	114358571	-6.154208916	6.40E-09	2.36E-06	-0.81114962	-0.446621018	cis
ASGA0083420	8	12644260	ENSSSCG00000034811	QDPR	8	12335252	12549964	6.150298107	6.53E-09	2.41E-06	0.762017269	0.446393773	cis
ALGA0115879	18	33628043	ENSSSCG00000036020	ENSSSCG00000036020	18	33193085	33197711	6.145281901	6.70E-09	2.47E-06	0.725036873	0.446102171	cis
WU_10.2_14_145683465	14	134132049	ENSSSCG00000010735	LHPP	14	133863378	133999166	-6.14473383	6.72E-09	2.47E-06	-0.702026519	-0.446070302	cis
ALGA0034571	6	12018358	ENSSSCG00000002712	LDHD	6	12548131	12555648	-6.144229061	6.73E-09	2.47E-06	-1.477769909	-0.446040949	cis
ASGA0027609	6	12355279	ENSSSCG00000002712	LDHD	6	12548131	12555648	-6.144229061	6.73E-09	2.47E-06	-1.477769909	-0.446040949	cis
WU_10.2_6_11875959	6	12035067	ENSSSCG00000002712	LDHD	6	12548131	12555648	-6.144229061	6.73E-09	2.47E-06	-1.477769909	-0.446040949	cis
H3GA0055238	12	44649805	ENSSSCG00000035173	ENSSSCG00000035173	12	45321480	45339209	6.143429574	6.76E-09	2.48E-06	1.012935246	0.445994455	cis
WU_10.2_8_13159480	8	13338551	ENSSSCG00000023604	LAP3	8	12590330	12619107	-6.143405729	6.76E-09	2.48E-06	-0.637722926	-0.445993069	cis
ASGA0057107	13	31657987	ENSSSCG00000033727	GPX1	13	31916246	31917433	-6.141916849	6.81E-09	2.49E-06	-1.33920701	-0.445906474	cis
DIAS0001129	13	32664843	ENSSSCG00000033727	GPX1	13	31916246	31917433	-6.141916849	6.81E-09	2.49E-06	-1.33920701	-0.445906474	cis
H3GA0036138	13	31679292	ENSSSCG00000033727	GPX1	13	31916246	31917433	-6.141916849	6.81E-09	2.49E-06	-1.33920701	-0.445906474	cis
SIRI0000110	13	31644791	ENSSSCG00000033727	GPX1	13	31916246	31917433	-6.141916849	6.81E-09	2.49E-06	-1.33920701	-0.445906474	cis
ALGA0089521	16	20305898	ENSSSCG00000016826	RAD1	16	20502773	20512203	6.138811845	6.92E-09	2.52E-06	0.971677557	0.445725844	cis
H3GA0013638	4	96779743	ENSSSCG00000006581	ENSSSCG00000006581	4	96030569	96041858	-6.137506275	6.97E-09	2.54E-06	-0.809819466	-0.445649877	cis
WU_10.2_10_71866847	10	65613895	ENSSSCG00000036941	AKR1E2	10	65680316	65704886	-6.136990745	6.98E-09	2.54E-06	-0.935561179	-0.445619878	cis
MARC0073430	14	140347273	ENSSSCG00000010791	FUOM	14	141331804	141336093	6.135100691	7.05E-09	2.56E-06	0.830816018	0.44550988	cis
ASGA0034157	7	52520658	ENSSSCG00000001800	TM6SF1	7	51815536	51845163	-6.134318089	7.08E-09	2.57E-06	-0.893942749	-0.445464327	cis
ALGA0063658	11	70950971	ENSSSCG00000031101	METTL21C	11	71008195	71020760	6.133611135	7.10E-09	2.58E-06	0.868279289	0.445423176	cis
ASGA0098805	15	38697331	ENSSSCG00000020934	ENSSSCG00000020934	15	37957508	38066021	-6.131544825	7.18E-09	2.60E-06	-0.888634493	-0.445302879	cis
WU_10.2_5_24153921	5	22437697	ENSSSCG00000000399	TIMELESS	5	21759475	21787521	-6.130765897	7.21E-09	2.61E-06	-0.920560492	-0.445257525	cis
H3GA0023254	7	115238787	ENSSSCG00000002472	ENSSSCG00000002472	7	115367850	115369991	-6.13055237	7.21E-09	2.61E-06	-1.049210942	-0.445245092	cis
WU_10.2_7_121309845	7	114724624	ENSSSCG00000002472	ENSSSCG00000002472	7	115367850	115369991	-6.13055237	7.21E-09	2.61E-06	-1.049210942	-0.445245092	cis
ALGA0040984	7	40581807	ENSSSCG00000025788	ENPP4	7	40896454	40913605	6.129082394	7.27E-09	2.63E-06	1.126166836	0.44515949	cis
WU_10.2_4_15738038	4	15081482	ENSSSCG00000005976	NDUFB9	4	15105305	15113287	6.128811927	7.28E-09	2.63E-06	0.684339391	0.445143739	cis
ALGA0085893	15	75245535	ENSSSCG00000040746	LRP2	15	75562237	75754573	6.128085073	7.30E-09	2.63E-06	1.098320537	0.445101406	cis
WU_10.2_16_78180043	16	72091685	ENSSSCG00000039763	CMBL	16	72170737	72206592	6.126437688	7.37E-09	2.65E-06	0.920089636	0.445005449	cis
WU_10.2_16_78198767	16	72072530	ENSSSCG00000039763	CMBL	16	72170737	72206592	6.126437688	7.37E-09	2.65E-06	0.920089636	0.445005449	cis
WU_10.2_16_78219055	16	72052275	ENSSSCG00000039763	CMBL	16	72170737	72206592	6.126437688	7.37E-09	2.65E-06	0.920089636	0.445005449	cis
MARC0090396	3	122029079	ENSSSCG00000008664	FAM84A	3	122717000	122720657	-6.122919238	7.50E-09	2.69E-06	-0.967532137	-0.444800455	cis
ASGA0018563	4	14866061	ENSSSCG00000005976	NDUFB9	4	15105305	15113287	-6.120164117	7.60E-09	2.73E-06	-1.149229065	-0.444639886	cis
WU_10.2_10_11397508	10	9314142	ENSSSCG00000010826	2-Mar	10	10156795	10191317	6.11924986	7.64E-09	2.74E-06	1.411187318	0.444586593	cis
ALGA0053928	9	77349534	ENSSSCG00000015340	ASNS	9	77318341	77336290	6.117822118	7.69E-09	2.75E-06	1.056234228	0.44450336	cis
DRGA0009506	9	77234719	ENSSSCG00000015340	ASNS	9	77318341	77336290	6.117822118	7.69E-09	2.75E-06	1.056234228	0.44450336	cis
H3GA0027825	9	77291145	ENSSSCG00000015340	ASNS	9	77318341	77336290	6.117822118	7.69E-09	2.75E-06	1.056234228	0.44450336	cis
WU_10.2_18_36853238	9	77159061	ENSSSCG00000015340	ASNS	9	77318341	77336290	6.117822118	7.69E-09	2.75E-06	1.056234228	0.44450336	cis
ALGA0066210	12	34599033	ENSSSCG00000035193	MRPS23	12	34122209	34132840	-6.116757945	7.73E-09	2.76E-06	-0.872379899	-0.444441314	cis
ALGA0079042	14	76796718	ENSSSCG00000025492	NUDT13	14	75918100	75958977	-6.111450869	7.94E-09	2.83E-06	-0.85218121	-0.444131793	cis
WU_10.2_14_8985637	14	8107043	ENSSSCG00000039915	ENSSSCG00000039915	14	7405818	7437418	6.108150765	8.08E-09	2.88E-06	0.648325873	0.443939243	cis
ALGA0114125	6	51094497	ENSSSCG00000003081	CEACAM16	6	51220879	51228654	-6.10561625	8.18E-09	2.91E-06	-0.668965852	-0.443791321	cis
ASGA0058278	13	79936923	ENSSSCG00000031142	ENSSSCG00000031142	13	80431413	80556790	-6.100637588	8.39E-09	2.98E-06	-0.718179944	-0.443500645	cis
MARC0067928	2	65239165	ENSSSCG00000036342	ENSSSCG00000036342	2	64298168	64369886	6.098700512	8.47E-09	3.01E-06	0.723405437	0.443387513	cis
ALGA0033334	5	85860944	ENSSSCG00000022083	ENSSSCG00000022083	5	84986748	85148983	6.098667149	8.47E-09	3.01E-06	1.016077905	0.443385564	cis
INRA0020207	5	85826678	ENSSSCG00000022083	ENSSSCG00000022083	5	84986748	85148983	-6.098667149	8.47E-09	3.01E-06	-1.016077905	-0.443385564	cis
WU_10.2_14_145502096	14	134002680	ENSSSCG00000010735	LHPP	14	133863378	133999166	6.094699028	8.64E-09	3.06E-06	0.571178587	0.443153743	cis
3_2186596	3	1840850	ENSSSCG00000007569	GRIFIN	3	1776157	1777520	6.094541072	8.65E-09	3.06E-06	1.023290185	0.443144514	cis
WU_10.2_3_2142870	3	1885041	ENSSSCG00000007569	GRIFIN	3	1776157	1777520	6.094541072	8.65E-09	3.06E-06	1.023290185	0.443144514	cis
MARC0027851	7	52489010	ENSSSCG00000001800	TM6SF1	7	51815536	51845163	-6.094429261	8.65E-09	3.06E-06	-0.914736121	-0.44313798	cis
ALGA0095491	17	48086237	ENSSSCG00000039573	SLPI	17	47595158	47599301	6.092038189	8.76E-09	3.09E-06	1.180181541	0.442998246	cis
ALGA0094911	17	38387643	ENSSSCG00000040160	MMP24	17	38588362	38637434	-6.09165265	8.77E-09	3.09E-06	-0.950193415	-0.442975712	cis
ALGA0094915	17	38483873	ENSSSCG00000040160	MMP24	17	38588362	38637434	-6.09165265	8.77E-09	3.09E-06	-0.950193415	-0.442975712	cis
ASGA0076851	17	38260631	ENSSSCG00000040160	MMP24	17	38588362	38637434	-6.09165265	8.77E-09	3.09E-06	-0.950193415	-0.442975712	cis
WU_10.2_17_43643191	17	38445964	ENSSSCG00000040160	MMP24	17	38588362	38637434	-6.09165265	8.77E-09	3.09E-06	-0.950193415	-0.442975712	cis
H3GA0031073	11	5200310	ENSSSCG00000009305	GTF3A	11	4849624	4869353	6.091154491	8.80E-09	3.09E-06	0.488388504	0.442946594	cis
ALGA0097847	18	32430704	ENSSSCG00000036020	ENSSSCG00000036020	18	33193085	33197711	6.090607566	8.82E-09	3.10E-06	0.753487423	0.442914624	cis
WU_10.2_11_4468480	11	4930307	ENSSSCG00000009305	GTF3A	11	4849624	4869353	-6.088460537	8.92E-09	3.13E-06	-0.712465631	-0.442789107	cis
WU_10.2_12_3976997	12	4229720	ENSSSCG00000029901	UBE2O	12	5054972	5115064	6.087182747	8.97E-09	3.15E-06	0.778745423	0.442714393	cis
WU_10.2_9_45173092	9	40336704	ENSSSCG00000015047	TTC12	9	40988895	41032924	6.086469908	9.00E-09	3.16E-06	1.138358149	0.442672709	cis
ALGA0115354	3	122644693	ENSSSCG00000008664	FAM84A	3	122717000	122720657	-6.082231771	9.20E-09	3.22E-06	-1.008070729	-0.442424819	cis
ALGA0117035	3	122635927	ENSSSCG00000008664	FAM84A	3	122717000	122720657	-6.082231771	9.20E-09	3.22E-06	-1.008070729	-0.442424819	cis
MARC0008234	3	122648478	ENSSSCG00000008664	FAM84A	3	122717000	122720657	-6.082231771	9.20E-09	3.22E-06	-1.008070729	-0.442424819	cis
ASGA0064937	14	87024218	ENSSSCG00000024048	MMRN2	14	87900482	87916342	-6.080559493	9.28E-09	3.24E-06	-0.837156295	-0.442326979	cis
ASGA0101684	12	60352653	ENSSSCG00000034364	SPECC1	12	59466786	59706556	-6.080488651	9.28E-09	3.24E-06	-0.856880221	-0.442322834	cis
WU_10.2_12_46521542	12	44609048	ENSSSCG00000035173	ENSSSCG00000035173	12	45321480	45339209	6.080450558	9.28E-09	3.24E-06	1.026843345	0.442320605	cis
ALGA0086971	15	118519594	ENSSSCG00000016173	ATIC	15	117617502	117649108	6.078287544	9.38E-09	3.26E-06	1.088946672	0.442194028	cis
ALGA0086981	15	118399751	ENSSSCG00000016173	ATIC	15	117617502	117649108	6.078287544	9.38E-09	3.26E-06	1.088946672	0.442194028	cis
ASGA0070502	15	118443565	ENSSSCG00000016173	ATIC	15	117617502	117649108	6.078287544	9.38E-09	3.26E-06	1.088946672	0.442194028	cis
WU_10.2_15_131080026	15	118193036	ENSSSCG00000016173	ATIC	15	117617502	117649108	6.078287544	9.38E-09	3.26E-06	1.088946672	0.442194028	cis
WU_10.2_15_131356330	15	118475254	ENSSSCG00000016173	ATIC	15	117617502	117649108	6.078287544	9.38E-09	3.26E-06	1.088946672	0.442194028	cis
WU_10.2_12_16161971	12	16328073	ENSSSCG00000033421	ENSSSCG00000033421	12	16291733	16308522	6.074605853	9.56E-09	3.32E-06	0.804217133	0.441978521	cis
ALGA0085937	15	76427809	ENSSSCG00000040746	LRP2	15	75562237	75754573	6.072155508	9.67E-09	3.35E-06	1.110989373	0.441835047	cis
H3GA0036115	13	31178291	ENSSSCG00000011347	ENSSSCG00000011347	13	31048369	31054069	6.070677788	9.75E-09	3.38E-06	0.919678229	0.441748507	cis
ALGA0094408	17	31478463	ENSSSCG00000007151	CDC25B	17	31910825	31921588	6.066705503	9.94E-09	3.44E-06	0.622065044	0.441515815	cis
ASGA0105570	6	164716926	ENSSSCG00000034035	TMEM69	6	165704617	165709775	-6.066117342	9.97E-09	3.45E-06	-1.048764725	-0.441481354	cis
DIAS0001882	12	23890636	ENSSSCG00000032782	PNPO	12	24192853	24201411	-6.06564858	1.00E-08	3.45E-06	-0.942808828	-0.441453887	cis
WU_10.2_14_108942443	14	99960978	ENSSSCG00000023141	RNLS	14	100315324	100604877	6.064165903	1.01E-08	3.48E-06	0.797991436	0.441367002	cis
DBKK0000238	12	39934289	ENSSSCG00000039569	ENSSSCG00000039569	12	39364818	39367023	-6.062871101	1.01E-08	3.50E-06	-0.664073538	-0.441291116	cis
ALGA0116260	8	12627356	ENSSSCG00000034811	QDPR	8	12335252	12549964	6.062153495	1.02E-08	3.50E-06	0.603113331	0.441249055	cis
MARC0056470	5	7559194	ENSSSCG00000035991	CENPM	5	6672035	6690309	6.062084734	1.02E-08	3.50E-06	1.066480547	0.441245024	cis
WU_10.2_6_5470245	6	5160784	ENSSSCG00000038048	NECAB2	6	4599231	4641423	6.060359126	1.03E-08	3.53E-06	1.921915096	0.441143867	cis
MARC0017272	14	43867350	ENSSSCG00000009963	TPST2	14	44122157	44186435	-6.059337854	1.03E-08	3.54E-06	-0.755897666	-0.441083991	cis
H3GA0043620	14	141279745	ENSSSCG00000010791	FUOM	14	141331804	141336093	-6.059263073	1.03E-08	3.54E-06	-0.858426797	-0.441079607	cis
H3GA0033064	12	6284901	ENSSSCG00000017232	SLC9A3R1	12	6466121	6483548	-6.058507499	1.04E-08	3.55E-06	-0.793438891	-0.441035304	cis
ALGA0122990	1	25275325	ENSSSCG00000004150	ENSSSCG00000004150	1	26002628	26011454	6.053731764	1.06E-08	3.62E-06	1.02071742	0.440755208	cis
ASGA0001719	1	25948260	ENSSSCG00000004150	ENSSSCG00000004150	1	26002628	26011454	6.053731764	1.06E-08	3.62E-06	1.02071742	0.440755208	cis
DIAS0000754	1	25592979	ENSSSCG00000004150	ENSSSCG00000004150	1	26002628	26011454	6.053731764	1.06E-08	3.62E-06	1.02071742	0.440755208	cis
DRGA0000319	1	25637962	ENSSSCG00000004150	ENSSSCG00000004150	1	26002628	26011454	6.053731764	1.06E-08	3.62E-06	1.02071742	0.440755208	cis
INRA0001186	1	25229520	ENSSSCG00000004150	ENSSSCG00000004150	1	26002628	26011454	6.053731764	1.06E-08	3.62E-06	1.02071742	0.440755208	cis
INRA0001220	1	25618647	ENSSSCG00000004150	ENSSSCG00000004150	1	26002628	26011454	6.053731764	1.06E-08	3.62E-06	1.02071742	0.440755208	cis
WU_10.2_1_28518207	1	25317840	ENSSSCG00000004150	ENSSSCG00000004150	1	26002628	26011454	6.053731764	1.06E-08	3.62E-06	1.02071742	0.440755208	cis
WU_10.2_1_28985993	1	25852631	ENSSSCG00000004150	ENSSSCG00000004150	1	26002628	26011454	6.053731764	1.06E-08	3.62E-06	1.02071742	0.440755208	cis
WU_10.2_17_5245538	17	4851133	ENSSSCG00000036785	ENSSSCG00000036785	17	5006610	5062479	-6.052581253	1.07E-08	3.63E-06	-0.647801417	-0.440687712	cis
WU_10.2_3_132257332	3	123701290	ENSSSCG00000008664	FAM84A	3	122717000	122720657	-6.05219973	1.07E-08	3.64E-06	-0.854091998	-0.440665328	cis
ALGA0071251	13	81217397	ENSSSCG00000031142	ENSSSCG00000031142	13	80431413	80556790	6.050958723	1.08E-08	3.66E-06	0.791559085	0.440592511	cis
WU_10.2_6_1340271	6	1233828	ENSSSCG00000002650	APRT	6	890903	893277	-6.050394471	1.08E-08	3.66E-06	-0.847075819	-0.4405594	cis
ALGA0080388	14	100243247	ENSSSCG00000023141	RNLS	14	100315324	100604877	-6.043008117	1.12E-08	3.80E-06	-0.839099146	-0.440125799	cis
6_1790416	6	1701810	ENSSSCG00000002660	MTHFSD	6	2561212	2586607	6.042135175	1.12E-08	3.81E-06	0.863062827	0.440074535	cis
ALGA0118442	1	274093226	ENSSSCG00000023333	FCN2	1	274106006	274111977	-6.040615501	1.13E-08	3.84E-06	-0.817610594	-0.439985279	cis
MARC0065489	6	168655173	ENSSSCG00000003964	PPIH	6	168742003	168760286	6.038213869	1.15E-08	3.88E-06	0.96991978	0.439844198	cis
WU_10.2_1_302379506	1	268457756	ENSSSCG00000005623	ST6GALNAC6	1	268372867	268383544	-6.037436414	1.15E-08	3.89E-06	-1.158956166	-0.43979852	cis
WU_10.2_12_48219719	12	46419422	ENSSSCG00000028720	NXN	12	46909216	47075425	6.036403171	1.16E-08	3.90E-06	0.831911008	0.439737808	cis
WU_10.2_12_48577807	12	46488138	ENSSSCG00000028720	NXN	12	46909216	47075425	6.036403171	1.16E-08	3.90E-06	0.831911008	0.439737808	cis
WU_10.2_12_48714768	12	46625071	ENSSSCG00000028720	NXN	12	46909216	47075425	6.036403171	1.16E-08	3.90E-06	0.831911008	0.439737808	cis
ALGA0094933	17	39031426	ENSSSCG00000007287	GSS	17	38316169	38352815	6.031883831	1.18E-08	3.99E-06	0.829815361	0.439472189	cis
ALGA0012152	2	14740143	ENSSSCG00000040838	AGBL2	2	14933197	14971412	-6.029121642	1.20E-08	4.04E-06	-0.799842121	-0.439309787	cis
WU_10.2_18_53111283	18	48154466	ENSSSCG00000028523	HUS1	18	48522826	48538790	-6.027834074	1.21E-08	4.06E-06	-0.832916632	-0.439234071	cis
WU_10.2_3_16896657	3	16643969	ENSSSCG00000038600	PRSS8	3	17358051	17361585	-6.02774637	1.21E-08	4.06E-06	-0.906097103	-0.439228913	cis
WU_10.2_2_7561867	2	8293621	ENSSSCG00000020809	B3GAT3	2	9119631	9125063	-6.026801111	1.21E-08	4.07E-06	-0.956226057	-0.43917332	cis
WU_10.2_12_51707039	12	49796869	ENSSSCG00000017868	ENSSSCG00000017868	12	49778800	49796118	6.026742548	1.21E-08	4.07E-06	1.11716088	0.439169875	cis
ASGA0083194	3	131996617	ENSSSCG00000032221	FAM110C	3	132811566	132819553	-6.026513445	1.22E-08	4.08E-06	-0.875318896	-0.4391564	cis
ALGA0013618	2	45003832	ENSSSCG00000013393	SPON1	2	44968385	45300189	6.026246203	1.22E-08	4.08E-06	0.674386859	0.439140682	cis
INRA0053606	17	31599336	ENSSSCG00000007161	LZTS3	17	32508186	32518523	6.022129339	1.24E-08	4.16E-06	0.625650139	0.438898486	cis
WU_10.2_12_4154172	12	4406490	ENSSSCG00000017190	EXOC7	12	5325073	5356962	6.021649508	1.25E-08	4.16E-06	1.001445699	0.438870251	cis
WU_10.2_12_4516280	12	4705874	ENSSSCG00000017190	EXOC7	12	5325073	5356962	6.021649508	1.25E-08	4.16E-06	1.001445699	0.438870251	cis
ALGA0043470	7	88729369	ENSSSCG00000002279	GPX2	7	89007370	89011620	-6.016562869	1.28E-08	4.27E-06	-0.794756493	-0.438570858	cis
ASGA0093685	12	40358820	ENSSSCG00000039569	ENSSSCG00000039569	12	39364818	39367023	-6.013910393	1.29E-08	4.31E-06	-1.141627097	-0.438414678	cis
WU_10.2_12_41623718	12	40112677	ENSSSCG00000039569	ENSSSCG00000039569	12	39364818	39367023	-6.013910393	1.29E-08	4.31E-06	-1.141627097	-0.438414678	cis
WU_10.2_12_41685027	12	40123965	ENSSSCG00000039569	ENSSSCG00000039569	12	39364818	39367023	-6.013910393	1.29E-08	4.31E-06	-1.141627097	-0.438414678	cis
MARC0061405	8	71684884	ENSSSCG00000008976	ART3	8	71673799	71795343	-6.008395375	1.33E-08	4.42E-06	-1.010516945	-0.438089823	cis
WU_10.2_8_75882619	8	71696350	ENSSSCG00000008976	ART3	8	71673799	71795343	-6.008395375	1.33E-08	4.42E-06	-1.010516945	-0.438089823	cis
ALGA0071139	13	80351063	ENSSSCG00000031142	ENSSSCG00000031142	13	80431413	80556790	6.007370395	1.34E-08	4.44E-06	0.614512038	0.438029429	cis
ASGA0019393	4	37899076	ENSSSCG00000031267	NIPAL2	4	38491243	38587448	-6.007127724	1.34E-08	4.44E-06	-0.854066889	-0.438015129	cis
ASGA0083712	6	97972558	ENSSSCG00000024162	IMPA2	6	97280294	97299840	-6.006986576	1.34E-08	4.44E-06	-0.828993391	-0.438006812	cis
ASGA0001701	1	25744071	ENSSSCG00000004150	ENSSSCG00000004150	1	26002628	26011454	6.000936568	1.38E-08	4.58E-06	1.043218269	0.437650198	cis
9_7650481	9	6888112	ENSSSCG00000014823	P2RY6	9	7750696	7759721	-5.998829859	1.40E-08	4.62E-06	-0.921715789	-0.437525971	cis
WU_10.2_5_4440970	5	7068540	ENSSSCG00000000077	ADSL	5	8027588	8045528	-5.997116628	1.41E-08	4.66E-06	-0.750445079	-0.437424928	cis
WU_10.2_12_48416845	12	46137724	ENSSSCG00000035173	ENSSSCG00000035173	12	45321480	45339209	5.994961962	1.42E-08	4.70E-06	0.613883807	0.437297826	cis
WU_10.2_12_18816604	12	18581384	ENSSSCG00000030167	SLC25A39	12	18913190	18921304	-5.994221235	1.43E-08	4.72E-06	-0.889529654	-0.437254126	cis
WU_10.2_7_29448923	7	25082300	ENSSSCG00000001458	ENSSSCG00000001458	7	24993416	25001394	5.993453218	1.43E-08	4.73E-06	0.487200581	0.437208811	cis
INRA0015761	4	95873242	ENSSSCG00000006554	C1orf43	4	95520260	95532242	-5.992752465	1.44E-08	4.74E-06	-0.684930876	-0.437167463	cis
WU_10.2_6_9942061	6	10000619	ENSSSCG00000002697	NUDT7	6	10161960	10173980	-5.989822783	1.46E-08	4.81E-06	-0.727399965	-0.436994565	cis
2_3890624	2	5147673	ENSSSCG00000026349	ALDH3B2	2	4920068	4928554	-5.987670903	1.48E-08	4.85E-06	-0.981685688	-0.436867539	cis
ALGA0087141	15	120963216	ENSSSCG00000016208	ZFAND2B	15	121243114	121247531	5.987645576	1.48E-08	4.85E-06	0.671616403	0.436866044	cis
MARC0055776	14	133552309	ENSSSCG00000010735	LHPP	14	133863378	133999166	5.97824642	1.55E-08	5.08E-06	0.650974137	0.436310902	cis
ALGA0010898	1	271534151	ENSSSCG00000005720	MED27	1	271724910	271928602	5.978231471	1.55E-08	5.08E-06	1.188704692	0.436310019	cis
MARC0050537	9	842276	ENSSSCG00000014570	NRIP3	9	462644	484566	5.976720956	1.56E-08	5.11E-06	0.643766005	0.436220756	cis
ALGA0039782	7	25091206	ENSSSCG00000001458	ENSSSCG00000001458	7	24993416	25001394	-5.976319649	1.56E-08	5.12E-06	-0.761284311	-0.43619704	cis
MARC0051404	14	134101754	ENSSSCG00000010735	LHPP	14	133863378	133999166	-5.97351889	1.58E-08	5.19E-06	-0.715563173	-0.436031491	cis
ALGA0026686	4	90378144	ENSSSCG00000023091	ENSSSCG00000023091	4	90197050	90206609	5.972516976	1.59E-08	5.21E-06	0.617397364	0.435972259	cis
ASGA0038101	8	19579425	ENSSSCG00000023001	CCDC149	8	18807732	18914011	-5.971624176	1.60E-08	5.23E-06	-1.157867871	-0.435919473	cis
WU_10.2_10_14738971	10	12297447	ENSSSCG00000010840	RGS7	10	11950901	12322359	5.969573615	1.61E-08	5.28E-06	0.849758704	0.435798218	cis
M1GA0020149	14	141173643	ENSSSCG00000040586	PAOX	14	141360464	141369641	5.96885576	1.62E-08	5.29E-06	0.713844022	0.435755764	cis
ASGA0090872	3	28787205	ENSSSCG00000036428	ENSSSCG00000036428	3	28896126	28914765	-5.96839299	1.62E-08	5.30E-06	-0.812509058	-0.435728394	cis
ALGA0011482	2	5840754	ENSSSCG00000012973	MUS81	2	6463413	6470598	-5.966266916	1.64E-08	5.35E-06	-0.907278518	-0.435602634	cis
ASGA0025070	5	21293188	ENSSSCG00000000399	TIMELESS	5	21759475	21787521	-5.965469437	1.65E-08	5.37E-06	-0.707042089	-0.435555456	cis
H3GA0018427	6	89351281	ENSSSCG00000031514	CCDC28B	6	88678194	88682819	5.963618754	1.66E-08	5.41E-06	0.987583397	0.435445957	cis
MARC0016730	6	88696418	ENSSSCG00000031514	CCDC28B	6	88678194	88682819	-5.963111907	1.67E-08	5.42E-06	-0.834139859	-0.435415965	cis
ALGA0060925	11	12922075	ENSSSCG00000009357	SMAD9	11	12701511	12765790	5.958499191	1.70E-08	5.54E-06	0.887420212	0.435142947	cis
ALGA0094419	17	31515709	ENSSSCG00000007151	CDC25B	17	31910825	31921588	-5.958207067	1.71E-08	5.54E-06	-0.832249483	-0.435125653	cis
MARC0020180	7	40992620	ENSSSCG00000025788	ENPP4	7	40896454	40913605	5.958057882	1.71E-08	5.54E-06	0.981839295	0.435116821	cis
ASGA0052541	12	4528065	ENSSSCG00000017193	CDK3	12	5426761	5430868	-5.957954498	1.71E-08	5.54E-06	-0.858626725	-0.4351107	cis
ASGA0026626	5	85749005	ENSSSCG00000022083	ENSSSCG00000022083	5	84986748	85148983	-5.95742644	1.71E-08	5.54E-06	-0.965223584	-0.435079436	cis
H3GA0017017	5	85809595	ENSSSCG00000022083	ENSSSCG00000022083	5	84986748	85148983	-5.95742644	1.71E-08	5.54E-06	-0.965223584	-0.435079436	cis
MARC0011460	5	85894630	ENSSSCG00000022083	ENSSSCG00000022083	5	84986748	85148983	-5.95742644	1.71E-08	5.54E-06	-0.965223584	-0.435079436	cis
WU_10.2_5_90168294	5	85788644	ENSSSCG00000022083	ENSSSCG00000022083	5	84986748	85148983	-5.95742644	1.71E-08	5.54E-06	-0.965223584	-0.435079436	cis
ALGA0077435	14	47410378	ENSSSCG00000029781	SELENOM	14	47902864	47905440	-5.956372789	1.72E-08	5.56E-06	-0.590387485	-0.43501705	cis
ASGA0082652	3	1987066	ENSSSCG00000007569	GRIFIN	3	1776157	1777520	5.954297532	1.74E-08	5.61E-06	1.001651628	0.434894155	cis
ASGA0083999	3	1984754	ENSSSCG00000007569	GRIFIN	3	1776157	1777520	5.954297532	1.74E-08	5.61E-06	1.001651628	0.434894155	cis
WU_10.2_7_27213610	7	23605646	ENSSSCG00000001396	ENSSSCG00000001396	7	23622448	23628588	5.953623083	1.75E-08	5.63E-06	0.870040758	0.43485421	cis
WU_10.2_4_97726829	4	89834700	ENSSSCG00000023091	ENSSSCG00000023091	4	90197050	90206609	-5.953413847	1.75E-08	5.63E-06	-0.592258148	-0.434841817	cis
WU_10.2_5_7923339	5	10369069	ENSSSCG00000038190	MPST	5	10736051	10749752	5.952024452	1.76E-08	5.66E-06	0.957621141	0.434759518	cis
ASGA0021116	4	95509695	ENSSSCG00000027628	IL6R	4	95322434	95381338	5.950656135	1.77E-08	5.70E-06	0.758556197	0.434678457	cis
H3GA0055546	9	619847	ENSSSCG00000014575	ENSSSCG00000014575	9	422773	449504	-5.950254272	1.78E-08	5.70E-06	-0.825668708	-0.434654648	cis
ALGA0110004	9	2541849	ENSSSCG00000037299	ENSSSCG00000037299	9	3248504	3249904	5.949502019	1.78E-08	5.72E-06	0.976682823	0.434610078	cis
DIAS0001583	9	11831253	ENSSSCG00000014878	PAK1	9	11826805	11972555	-5.949255982	1.78E-08	5.72E-06	-0.826845287	-0.434595499	cis
ALGA0032384	5	64272828	ENSSSCG00000039512	RBP5	5	63601134	63609727	-5.948103806	1.80E-08	5.75E-06	-0.681479603	-0.434527226	cis
WU_10.2_12_25113599	12	25147838	ENSSSCG00000032782	PNPO	12	24192853	24201411	5.947041085	1.80E-08	5.77E-06	1.26578217	0.434464246	cis
H3GA0033068	12	6322520	ENSSSCG00000017232	SLC9A3R1	12	6466121	6483548	-5.946998148	1.80E-08	5.77E-06	-0.782312666	-0.434461701	cis
MARC0114583	12	5968924	ENSSSCG00000017232	SLC9A3R1	12	6466121	6483548	-5.946998148	1.80E-08	5.77E-06	-0.782312666	-0.434461701	cis
H3GA0003998	1	239006112	ENSSSCG00000005358	SHB	1	238680810	238826387	-5.94649661	1.81E-08	5.78E-06	-1.102012749	-0.434431977	cis
ASGA0008848	2	8494981	ENSSSCG00000020809	B3GAT3	2	9119631	9125063	5.946372904	1.81E-08	5.78E-06	0.992084672	0.434424645	cis
WU_10.2_4_127263754	4	115696687	ENSSSCG00000036331	ENSSSCG00000036331	4	115172035	115226565	5.944759045	1.82E-08	5.82E-06	0.806455117	0.434328985	cis
ALGA0077301	14	44439785	ENSSSCG00000009963	TPST2	14	44122157	44186435	-5.944607625	1.83E-08	5.82E-06	-0.92499045	-0.434320009	cis
WU_10.2_2_9425931	2	9877004	ENSSSCG00000024015	FADS1	2	9735273	9750506	5.944498834	1.83E-08	5.82E-06	1.172750802	0.43431356	cis
WU_10.2_2_8221804	2	8862251	ENSSSCG00000020809	B3GAT3	2	9119631	9125063	-5.941022389	1.86E-08	5.91E-06	-0.893470655	-0.434107442	cis
ALGA0027065	4	96682751	ENSSSCG00000006581	ENSSSCG00000006581	4	96030569	96041858	-5.940496205	1.86E-08	5.92E-06	-0.753539549	-0.434076239	cis
WU_10.2_9_14157419	9	12873231	ENSSSCG00000014878	PAK1	9	11826805	11972555	-5.938969648	1.88E-08	5.96E-06	-0.577235208	-0.433985703	cis
ALGA0098804	18	51455200	ENSSSCG00000016756	BLVRA	18	51131584	51185446	-5.936765967	1.90E-08	6.02E-06	-0.835033	-0.433854987	cis
ALGA0074674	14	6409504	ENSSSCG00000039915	ENSSSCG00000039915	14	7405818	7437418	5.929994123	1.96E-08	6.23E-06	0.858367327	0.433453127	cis
H3GA0035082	12	59320767	ENSSSCG00000033329	SLC47A1	12	60019858	60056951	-5.928245925	1.98E-08	6.27E-06	-1.001971513	-0.433349342	cis
DIAS0000810	7	23232354	ENSSSCG00000001229	ENSSSCG00000001229	7	22823841	22962547	-5.924053753	2.02E-08	6.40E-06	-0.735062059	-0.433100396	cis
ALGA0011482	2	5840754	ENSSSCG00000012934	CCS	2	5819467	5833398	-5.920699897	2.06E-08	6.50E-06	-0.858786512	-0.432901161	cis
WU_10.2_3_131758547	3	123278515	ENSSSCG00000008664	FAM84A	3	122717000	122720657	-5.919944162	2.06E-08	6.52E-06	-0.858852749	-0.432856258	cis
WU_10.2_3_131799128	3	123318999	ENSSSCG00000008664	FAM84A	3	122717000	122720657	-5.919944162	2.06E-08	6.52E-06	-0.858852749	-0.432856258	cis
ALGA0124306	3	16839270	ENSSSCG00000007744	PHKG1	3	16822009	16834329	-5.918014966	2.08E-08	6.57E-06	-0.927030906	-0.432741618	cis
ASGA0082344	3	16841101	ENSSSCG00000007744	PHKG1	3	16822009	16834329	-5.918014966	2.08E-08	6.57E-06	-0.927030906	-0.432741618	cis
H3GA0020363	7	22758480	ENSSSCG00000001248	MOG	7	22595565	22606450	-5.916288276	2.10E-08	6.62E-06	-0.750561452	-0.432638993	cis
ASGA0072459	16	18363607	ENSSSCG00000038326	ENSSSCG00000038326	16	17903466	17903768	5.915236122	2.11E-08	6.65E-06	0.751942726	0.432576451	cis
ALGA0102600	3	122690550	ENSSSCG00000008664	FAM84A	3	122717000	122720657	-5.912859497	2.14E-08	6.72E-06	-1.16097397	-0.432435156	cis
WU_10.2_9_14157419	9	12873231	ENSSSCG00000014891	ENSSSCG00000014891	9	12663661	12851374	5.91134942	2.15E-08	6.77E-06	0.616376927	0.432345363	cis
ALGA0016619	2	142717512	ENSSSCG00000036961	PCDHB7	2	142882725	142885139	5.910465056	2.16E-08	6.79E-06	0.832931427	0.43229277	cis
H3GA0033921	12	24739497	ENSSSCG00000032782	PNPO	12	24192853	24201411	-5.90944319	2.17E-08	6.82E-06	-1.025601064	-0.432231995	cis
WU_10.2_16_21840246	16	20871840	ENSSSCG00000016826	RAD1	16	20502773	20512203	5.901287638	2.26E-08	7.09E-06	1.063919083	0.431746733	cis
ASGA0041733	9	12921451	ENSSSCG00000014891	ENSSSCG00000014891	9	12663661	12851374	-5.899604367	2.28E-08	7.15E-06	-0.889625915	-0.431646531	cis
ALGA0026229	4	81413796	ENSSSCG00000006289	F5	4	81403265	81485066	-5.895694861	2.33E-08	7.27E-06	-0.835752115	-0.431413742	cis
ASGA0041339	9	8665515	ENSSSCG00000014829	MRPL48	9	8222135	8267272	5.895642096	2.33E-08	7.27E-06	1.089562059	0.4314106	cis
ASGA0041354	9	8804484	ENSSSCG00000014829	MRPL48	9	8222135	8267272	5.895642096	2.33E-08	7.27E-06	1.089562059	0.4314106	cis
WU_10.2_12_5349224	12	5393951	ENSSSCG00000037376	MXRA7	12	4822319	4862761	-5.895322128	2.33E-08	7.28E-06	-0.738590522	-0.431391543	cis
H3GA0017933	6	51258226	ENSSSCG00000003080	ENSSSCG00000003080	6	51133102	51150573	-5.894269662	2.34E-08	7.31E-06	-1.046252985	-0.431328858	cis
WU_10.2_12_40677475	12	39035616	ENSSSCG00000039569	ENSSSCG00000039569	12	39364818	39367023	-5.888309148	2.41E-08	7.52E-06	-1.110503489	-0.43097373	cis
ASGA0063851	14	59497467	ENSSSCG00000010183	COG2	14	59661772	59703990	-5.887976374	2.42E-08	7.52E-06	-1.723817448	-0.430953897	cis
ALGA0066694	12	45758525	ENSSSCG00000017766	NEK8	12	44965187	44975613	-5.887969304	2.42E-08	7.52E-06	-0.809141608	-0.430953476	cis
WU_10.2_12_47931054	12	45789800	ENSSSCG00000017766	NEK8	12	44965187	44975613	-5.887969304	2.42E-08	7.52E-06	-0.809141608	-0.430953476	cis
INRA0053606	17	31599336	ENSSSCG00000007151	CDC25B	17	31910825	31921588	5.885019119	2.45E-08	7.62E-06	0.612430626	0.430777623	cis
WU_10.2_8_18396393	8	18104101	ENSSSCG00000023001	CCDC149	8	18807732	18914011	-5.884038806	2.46E-08	7.65E-06	-0.916028372	-0.430719179	cis
WU_10.2_2_9630034	2	10082606	ENSSSCG00000020809	B3GAT3	2	9119631	9125063	-5.882382744	2.48E-08	7.71E-06	-0.810861999	-0.430620435	cis
MARC0064720	2	38875533	ENSSSCG00000013349	HTATIP2	2	39035224	39052170	-5.880194003	2.51E-08	7.79E-06	-0.82777302	-0.430489906	cis
H3GA0000220	1	1856385	ENSSSCG00000004012	THBS2	1	855024	883694	5.879630434	2.52E-08	7.80E-06	0.852613979	0.430456292	cis
ASGA0014044	3	7647788	ENSSSCG00000040569	PLA2G10	3	7623311	7643818	-5.879095621	2.52E-08	7.82E-06	-0.755646065	-0.430424392	cis
MARC0049956	10	31478390	ENSSSCG00000010972	DCTN3	10	32180607	32187571	-5.878373151	2.53E-08	7.84E-06	-0.826947923	-0.430381296	cis
WU_10.2_4_15189900	4	14591851	ENSSSCG00000005976	NDUFB9	4	15105305	15113287	-5.877466286	2.54E-08	7.87E-06	-0.965741444	-0.430327196	cis
ALGA0085001	15	37279488	ENSSSCG00000020934	ENSSSCG00000020934	15	37957508	38066021	5.876036681	2.56E-08	7.92E-06	0.750166735	0.430241903	cis
ASGA0100696	18	5676655	ENSSSCG00000032422	ENSSSCG00000032422	18	6632983	6719123	-5.873856133	2.59E-08	7.99E-06	-1.223467747	-0.430111785	cis
WU_10.2_9_13624556	9	12524194	ENSSSCG00000014891	ENSSSCG00000014891	9	12663661	12851374	-5.873772716	2.59E-08	7.99E-06	-0.678695577	-0.430106807	cis
WU_10.2_6_44535099	6	48638562	ENSSSCG00000032711	DMAC2	6	49404220	49410238	5.873610172	2.59E-08	7.99E-06	1.069347227	0.430097106	cis
H3GA0008998	3	19645963	ENSSSCG00000007818	KDM8	3	19653405	19676709	-5.867316704	2.67E-08	8.24E-06	-0.718758294	-0.429721401	cis
WU_10.2_3_141265677	3	132024139	ENSSSCG00000032221	FAM110C	3	132811566	132819553	-5.861543027	2.75E-08	8.47E-06	-0.741491878	-0.42937653	cis
WU_10.2_12_47809068	12	45883186	ENSSSCG00000017766	NEK8	12	44965187	44975613	5.860146128	2.77E-08	8.52E-06	0.759805533	0.429293063	cis
ASGA0089883	3	23896817	ENSSSCG00000031876	TMEM159	3	24876637	24910849	5.858572547	2.79E-08	8.57E-06	0.58836855	0.429199025	cis
MARC0005434	X	7098283	ENSSSCG00000012108	WWC3	X	6815626	6930934	-5.858537907	2.79E-08	8.57E-06	-0.494321561	-0.429196955	cis
WU_10.2_8_19404507	8	19153923	ENSSSCG00000023001	CCDC149	8	18807732	18914011	-5.856943927	2.81E-08	8.64E-06	-0.763383031	-0.429101684	cis
ASGA0083184	14	7840311	ENSSSCG00000009638	RHOBTB2	14	7222755	7254955	-5.855127292	2.84E-08	8.71E-06	-0.767714998	-0.428993087	cis
ASGA0035129	7	88808634	ENSSSCG00000002279	GPX2	7	89007370	89011620	-5.853681026	2.86E-08	8.76E-06	-0.83509266	-0.428906618	cis
ASGA0084528	12	44772226	ENSSSCG00000035173	ENSSSCG00000035173	12	45321480	45339209	5.852437712	2.88E-08	8.79E-06	0.975059788	0.428832273	cis
WU_10.2_3_740092	3	653684	ENSSSCG00000032156	GPR146	3	691931	694741	5.85197868	2.88E-08	8.79E-06	0.820810862	0.428804823	cis
WU_10.2_3_764492	3	629216	ENSSSCG00000032156	GPR146	3	691931	694741	5.85197868	2.88E-08	8.79E-06	0.820810862	0.428804823	cis
WU_10.2_3_775601	3	597319	ENSSSCG00000032156	GPR146	3	691931	694741	5.85197868	2.88E-08	8.79E-06	0.820810862	0.428804823	cis
WU_10.2_3_807509	3	690246	ENSSSCG00000032156	GPR146	3	691931	694741	5.85197868	2.88E-08	8.79E-06	0.820810862	0.428804823	cis
WU_10.2_3_883839	3	765699	ENSSSCG00000032156	GPR146	3	691931	694741	5.85197868	2.88E-08	8.79E-06	0.820810862	0.428804823	cis
WU_10.2_3_886960	3	768820	ENSSSCG00000032156	GPR146	3	691931	694741	5.85197868	2.88E-08	8.79E-06	0.820810862	0.428804823	cis
WU_10.2_12_5607986	12	5661609	ENSSSCG00000017232	SLC9A3R1	12	6466121	6483548	5.850664409	2.90E-08	8.84E-06	0.766684518	0.428726222	cis
ALGA0077300	14	44386848	ENSSSCG00000009963	TPST2	14	44122157	44186435	-5.846098226	2.97E-08	9.03E-06	-0.723446365	-0.428453063	cis
ALGA0115191	3	34053010	ENSSSCG00000007909	ABAT	3	33908963	34017770	-5.845717291	2.97E-08	9.04E-06	-0.613476219	-0.42843027	cis
ALGA0104284	7	4082645	ENSSSCG00000001022	SSR1	7	4662949	4685892	-5.844661905	2.99E-08	9.08E-06	-1.021027378	-0.428367115	cis
MARC0042683	12	24199377	ENSSSCG00000032782	PNPO	12	24192853	24201411	-5.842431173	3.02E-08	9.17E-06	-0.767200463	-0.428233607	cis
WU_10.2_2_4637150	2	5615221	ENSSSCG00000026349	ALDH3B2	2	4920068	4928554	5.841966254	3.03E-08	9.19E-06	0.624265838	0.428205779	cis
ASGA0049454	11	5532122	ENSSSCG00000009305	GTF3A	11	4849624	4869353	5.839751523	3.06E-08	9.28E-06	0.709375429	0.428073195	cis
M1GA0002101	1	273353279	ENSSSCG00000035727	SURF1	1	272965643	272970496	-5.839653794	3.06E-08	9.28E-06	-0.552028822	-0.428067344	cis
9_3789065	9	3132217	ENSSSCG00000037299	ENSSSCG00000037299	9	3248504	3249904	5.837874423	3.09E-08	9.35E-06	0.698186763	0.427960802	cis
WU_10.2_14_8819197	14	7963791	ENSSSCG00000039915	ENSSSCG00000039915	14	7405818	7437418	5.836606738	3.11E-08	9.40E-06	0.786367386	0.427884887	cis
ALGA0046739	8	18221724	ENSSSCG00000023001	CCDC149	8	18807732	18914011	-5.835621677	3.12E-08	9.44E-06	-1.134680106	-0.42782589	cis
MARC0026546	6	12608889	ENSSSCG00000002712	LDHD	6	12548131	12555648	5.835214413	3.13E-08	9.45E-06	1.279232351	0.427801497	cis
WU_10.2_3_142168876	3	132518213	ENSSSCG00000032221	FAM110C	3	132811566	132819553	5.834989845	3.13E-08	9.45E-06	0.759566228	0.427788046	cis
WU_10.2_3_142275000	3	132588301	ENSSSCG00000032221	FAM110C	3	132811566	132819553	5.834989845	3.13E-08	9.45E-06	0.759566228	0.427788046	cis
ALGA0037706	6	165657661	ENSSSCG00000029256	AKR1A1	6	165809753	165825184	5.834968565	3.13E-08	9.45E-06	0.748593561	0.427786771	cis
ASGA0094977	3	16660684	ENSSSCG00000038600	PRSS8	3	17358051	17361585	5.83318741	3.16E-08	9.52E-06	0.824979931	0.427680075	cis
MARC0055834	3	24734514	ENSSSCG00000026686	PDZD9	3	24175845	24201864	-5.832482504	3.17E-08	9.55E-06	-1.294713792	-0.427637845	cis
WU_10.2_3_29958363	3	28890264	ENSSSCG00000036428	ENSSSCG00000036428	3	28896126	28914765	5.832023542	3.18E-08	9.56E-06	0.716709595	0.427610347	cis
WU_10.2_10_66864267	10	60940147	ENSSSCG00000011119	ECHDC3	10	60117313	60133627	-5.831928922	3.18E-08	9.56E-06	-0.698391509	-0.427604678	cis
WU_10.2_5_90122529	5	85742900	ENSSSCG00000022083	ENSSSCG00000022083	5	84986748	85148983	5.83159286	3.19E-08	9.57E-06	0.971631977	0.427584542	cis
ALGA0085879	15	75063953	ENSSSCG00000040746	LRP2	15	75562237	75754573	5.829749923	3.22E-08	9.65E-06	1.932601635	0.42747411	cis
H3GA0033016	12	4263268	ENSSSCG00000029901	UBE2O	12	5054972	5115064	5.82763476	3.25E-08	9.74E-06	0.799446093	0.427347342	cis
WU_10.2_4_126153555	4	115043875	ENSSSCG00000028277	ENSSSCG00000028277	4	115206036	115214225	-5.826366755	3.27E-08	9.79E-06	-0.672248873	-0.427271334	cis
WU_10.2_1_309861370	6	128194126	ENSSSCG00000038475	ENSSSCG00000038475	6	128004528	128030296	-5.825135809	3.29E-08	9.84E-06	-0.764857118	-0.42719754	cis
ASGA0063262	14	47627213	ENSSSCG00000029781	SELENOM	14	47902864	47905440	-5.824663277	3.30E-08	9.86E-06	-0.818988561	-0.427169209	cis
WU_10.2_6_7517270	6	6982078	ENSSSCG00000040203	ENSSSCG00000040203	6	7171179	7184734	-5.824279125	3.30E-08	9.87E-06	-1.033413145	-0.427146177	cis
WU_10.2_10_72435053	10	65985249	ENSSSCG00000011147	ENSSSCG00000011147	10	65559040	65689638	5.822694964	3.33E-08	9.94E-06	0.752266926	0.427051187	cis
ASGA0021118	4	95557016	ENSSSCG00000006554	C1orf43	4	95520260	95532242	5.82244294	3.33E-08	9.95E-06	0.693134789	0.427036073	cis
WU_10.2_7_120450165	7	113847482	ENSSSCG00000002456	CHGA	7	114345091	114358571	-5.821084155	3.35E-08	1.00E-05	-0.541814012	-0.426954584	cis
ALGA0095454	17	47715175	ENSSSCG00000039573	SLPI	17	47595158	47599301	-5.819967105	3.37E-08	1.00E-05	-1.423705115	-0.426887584	cis
WU_10.2_17_53269512	17	47669271	ENSSSCG00000039573	SLPI	17	47595158	47599301	-5.819967105	3.37E-08	1.00E-05	-1.423705115	-0.426887584	cis
ASGA0021997	4	109578232	ENSSSCG00000006810	KCNC4	4	109885121	109908478	5.81832804	3.40E-08	1.01E-05	0.761680865	0.426789262	cis
WU_10.2_12_4739370	12	4887673	ENSSSCG00000029901	UBE2O	12	5054972	5115064	5.81695591	3.42E-08	1.02E-05	0.996235662	0.426706941	cis
WU_10.2_8_18496392	8	18203714	ENSSSCG00000023001	CCDC149	8	18807732	18914011	-5.81608878	3.44E-08	1.02E-05	-0.908577259	-0.426654911	cis
WU_10.2_8_4643895	8	2436860	ENSSSCG00000008724	ACOX3	8	2716923	2757262	5.816019823	3.44E-08	1.02E-05	0.659830077	0.426650774	cis
WU_10.2_2_6414728	2	7283414	ENSSSCG00000034387	ENSSSCG00000034387	2	7154723	7167013	5.814103975	3.47E-08	1.03E-05	0.855478391	0.426535804	cis
ALGA0095453	17	47705313	ENSSSCG00000039573	SLPI	17	47595158	47599301	5.81333427	3.48E-08	1.03E-05	1.414052467	0.426489608	cis
WU_10.2_17_67833013	17	47825839	ENSSSCG00000039573	SLPI	17	47595158	47599301	5.81333427	3.48E-08	1.03E-05	1.414052467	0.426489608	cis
MARC0008973	12	38438694	ENSSSCG00000039569	ENSSSCG00000039569	12	39364818	39367023	5.809700859	3.55E-08	1.05E-05	1.04320151	0.426271495	cis
MARC0038400	12	38400096	ENSSSCG00000039569	ENSSSCG00000039569	12	39364818	39367023	5.809700859	3.55E-08	1.05E-05	1.04320151	0.426271495	cis
ALGA0094412	17	31335919	ENSSSCG00000007151	CDC25B	17	31910825	31921588	5.809395463	3.55E-08	1.05E-05	0.635625274	0.426253159	cis
WU_10.2_9_1286891	9	985333	ENSSSCG00000014575	ENSSSCG00000014575	9	422773	449504	5.809216037	3.55E-08	1.05E-05	0.693903334	0.426242386	cis
ASGA0008896	2	9614500	ENSSSCG00000024015	FADS1	2	9735273	9750506	-5.808537139	3.57E-08	1.05E-05	-1.235004711	-0.426201622	cis
ALGA0041580	7	48022423	ENSSSCG00000001762	CIB2	7	47788918	47812748	5.803563175	3.65E-08	1.08E-05	0.726889259	0.425902882	cis
M1GA0010832	7	114480337	ENSSSCG00000002472	ENSSSCG00000002472	7	115367850	115369991	-5.803275314	3.66E-08	1.08E-05	-1.165444056	-0.425885589	cis
ALGA0020704	3	106875627	ENSSSCG00000008515	MEMO1	3	107542131	107659006	5.802836249	3.67E-08	1.08E-05	1.188713306	0.425859211	cis
DIAS0000124	3	107029267	ENSSSCG00000008515	MEMO1	3	107542131	107659006	5.802836249	3.67E-08	1.08E-05	1.188713306	0.425859211	cis
MARC0051400	3	107344386	ENSSSCG00000008515	MEMO1	3	107542131	107659006	5.802836249	3.67E-08	1.08E-05	1.188713306	0.425859211	cis
ALGA0114567	15	37840601	ENSSSCG00000020934	ENSSSCG00000020934	15	37957508	38066021	-5.80210923	3.68E-08	1.08E-05	-0.801339806	-0.425815531	cis
Affx-114889036	1	80166812	ENSSSCG00000004433	HS3ST5	1	79956488	80245224	-5.801904633	3.68E-08	1.08E-05	-0.713662741	-0.425803238	cis
M1GA0010050	7	33259678	ENSSSCG00000001582	MDGA1	7	33205704	33268272	5.801098893	3.70E-08	1.09E-05	0.626405296	0.425754824	cis
DIAS0001372	12	59042939	ENSSSCG00000033329	SLC47A1	12	60019858	60056951	-5.800527789	3.71E-08	1.09E-05	-0.987234963	-0.425720507	cis
ALGA0077433	14	47395123	ENSSSCG00000029781	SELENOM	14	47902864	47905440	-5.799573576	3.73E-08	1.09E-05	-0.582355068	-0.425663164	cis
3_131031856	3	122270777	ENSSSCG00000008664	FAM84A	3	122717000	122720657	-5.794135149	3.83E-08	1.12E-05	-1.125078527	-0.425336247	cis
MARC0076363	3	1735102	ENSSSCG00000007569	GRIFIN	3	1776157	1777520	5.794011512	3.83E-08	1.12E-05	0.996871915	0.425328813	cis
WU_10.2_2_5378787	2	6306765	ENSSSCG00000028015	GAL3ST3	2	6297855	6306198	-5.793770127	3.83E-08	1.12E-05	-0.887729759	-0.425314298	cis
WU_10.2_9_3630412	9	3048745	ENSSSCG00000037299	ENSSSCG00000037299	9	3248504	3249904	5.793035673	3.85E-08	1.12E-05	0.620485715	0.425270134	cis
DIAS0000349	7	23205507	ENSSSCG00000021130	RPP21	7	23064366	23066287	-5.792096996	3.86E-08	1.13E-05	-1.078394041	-0.425213685	cis
WU_10.2_1_309735546	6	128422801	ENSSSCG00000038475	ENSSSCG00000038475	6	128004528	128030296	-5.790674102	3.89E-08	1.14E-05	-0.798409902	-0.425128108	cis
MARC0025390	8	72064921	ENSSSCG00000008976	ART3	8	71673799	71795343	-5.78942353	3.92E-08	1.14E-05	-0.535339797	-0.425052885	cis
WU_10.2_15_120981394	15	109432758	ENSSSCG00000016131	ADAM23	15	109695276	109886057	5.788325433	3.94E-08	1.14E-05	0.914249656	0.424986826	cis
ALGA0099963	X	98115534	ENSSSCG00000012619	6-Sep	X	98033215	98106082	5.788211668	3.94E-08	1.14E-05	1.660859349	0.424979982	cis
ALGA0099984	X	97843664	ENSSSCG00000012619	6-Sep	X	98033215	98106082	5.788211668	3.94E-08	1.14E-05	1.660859349	0.424979982	cis
ASGA0097000	X	98306901	ENSSSCG00000012619	6-Sep	X	98033215	98106082	5.788211668	3.94E-08	1.14E-05	1.660859349	0.424979982	cis
WU_10.2_X_113297852	X	98314018	ENSSSCG00000012619	6-Sep	X	98033215	98106082	5.788211668	3.94E-08	1.14E-05	1.660859349	0.424979982	cis
WU_10.2_X_113344085	X	98267902	ENSSSCG00000012619	6-Sep	X	98033215	98106082	5.788211668	3.94E-08	1.14E-05	1.660859349	0.424979982	cis
WU_10.2_X_113359362	X	98252652	ENSSSCG00000012619	6-Sep	X	98033215	98106082	5.788211668	3.94E-08	1.14E-05	1.660859349	0.424979982	cis
WU_10.2_X_113418283	X	98194046	ENSSSCG00000012619	6-Sep	X	98033215	98106082	5.788211668	3.94E-08	1.14E-05	1.660859349	0.424979982	cis
WU_10.2_X_113563239	X	98101237	ENSSSCG00000012619	6-Sep	X	98033215	98106082	5.788211668	3.94E-08	1.14E-05	1.660859349	0.424979982	cis
WU_10.2_X_113578654	X	98085832	ENSSSCG00000012619	6-Sep	X	98033215	98106082	5.788211668	3.94E-08	1.14E-05	1.660859349	0.424979982	cis
WU_10.2_X_113592181	X	98072309	ENSSSCG00000012619	6-Sep	X	98033215	98106082	5.788211668	3.94E-08	1.14E-05	1.660859349	0.424979982	cis
WU_10.2_X_113645686	X	98019167	ENSSSCG00000012619	6-Sep	X	98033215	98106082	5.788211668	3.94E-08	1.14E-05	1.660859349	0.424979982	cis
WU_10.2_X_113762614	X	97902908	ENSSSCG00000012619	6-Sep	X	98033215	98106082	5.788211668	3.94E-08	1.14E-05	1.660859349	0.424979982	cis
WU_10.2_X_113916538	X	97726183	ENSSSCG00000012619	6-Sep	X	98033215	98106082	5.788211668	3.94E-08	1.14E-05	1.660859349	0.424979982	cis
WU_10.2_18_55896359	18	51002661	ENSSSCG00000027491	ENSSSCG00000027491	18	51220948	51310988	-5.787399013	3.95E-08	1.14E-05	-1.241917069	-0.42493109	cis
ALGA0065654	12	24572242	ENSSSCG00000032782	PNPO	12	24192853	24201411	-5.786489873	3.97E-08	1.14E-05	-0.965152978	-0.424876389	cis
WU_10.2_4_125677520	4	114559626	ENSSSCG00000028277	ENSSSCG00000028277	4	115206036	115214225	5.785750495	3.99E-08	1.15E-05	0.648573478	0.424831898	cis
ASGA0035125	7	88712394	ENSSSCG00000002279	GPX2	7	89007370	89011620	-5.785655693	3.99E-08	1.15E-05	-1.466624063	-0.424826194	cis
ALGA0113892	13	205643617	ENSSSCG00000012087	SLC37A1	13	205826532	205904276	-5.784259203	4.02E-08	1.15E-05	-0.689691893	-0.424742154	cis
WU_10.2_13_215405849	13	205080643	ENSSSCG00000012087	SLC37A1	13	205826532	205904276	-5.782622324	4.05E-08	1.16E-05	-0.661985784	-0.424643633	cis
H3GA0003992	1	238797027	ENSSSCG00000005358	SHB	1	238680810	238826387	5.780524002	4.09E-08	1.17E-05	1.077005641	0.424517317	cis
ASGA0008845	2	8465829	ENSSSCG00000020809	B3GAT3	2	9119631	9125063	5.779921754	4.10E-08	1.18E-05	0.971754901	0.424481058	cis
WU_10.2_7_4533045	7	4519759	ENSSSCG00000001022	SSR1	7	4662949	4685892	-5.777581909	4.15E-08	1.19E-05	-0.839799382	-0.424340166	cis
MARC0008753	13	165989146	ENSSSCG00000027432	NSUN3	13	165763891	165823188	5.77717838	4.16E-08	1.19E-05	0.933535191	0.424315865	cis
ALGA0102817	9	3081776	ENSSSCG00000037299	ENSSSCG00000037299	9	3248504	3249904	5.775237612	4.20E-08	1.20E-05	0.565590099	0.424198975	cis
M1GA0024018	9	66131586	ENSSSCG00000015290	CDK18	9	66175562	66203852	5.773847054	4.22E-08	1.21E-05	0.9227086	0.42411521	cis
INRA0044003	14	47736624	ENSSSCG00000029781	SELENOM	14	47902864	47905440	-5.770329872	4.30E-08	1.23E-05	-0.583623285	-0.423903293	cis
ASGA0031928	7	22682744	ENSSSCG00000001229	ENSSSCG00000001229	7	22823841	22962547	-5.769239408	4.32E-08	1.23E-05	-1.181737351	-0.423837577	cis
WU_10.2_5_88907381	5	84693252	ENSSSCG00000022083	ENSSSCG00000022083	5	84986748	85148983	-5.768864152	4.33E-08	1.24E-05	-0.88793314	-0.42381496	cis
ALGA0018458	3	33426299	ENSSSCG00000007914	METTL22	3	34035904	34055464	-5.768710236	4.33E-08	1.24E-05	-0.699690353	-0.423805684	cis
ALGA0002678	1	37288095	ENSSSCG00000004224	ENSSSCG00000004224	1	37640673	37660335	5.767533289	4.36E-08	1.24E-05	1.1652086	0.423734744	cis
H3GA0051439	X	7057133	ENSSSCG00000012108	WWC3	X	6815626	6930934	5.767455859	4.36E-08	1.24E-05	0.469433589	0.423730077	cis
WU_10.2_9_7998176	9	7237751	ENSSSCG00000014829	MRPL48	9	8222135	8267272	-5.766636691	4.37E-08	1.25E-05	-0.89843708	-0.423680697	cis
ASGA0070480	15	117815505	ENSSSCG00000016173	ATIC	15	117617502	117649108	5.763262637	4.45E-08	1.27E-05	0.663145234	0.423477269	cis
ALGA0013636	2	45073098	ENSSSCG00000013393	SPON1	2	44968385	45300189	5.759893731	4.52E-08	1.29E-05	0.655228795	0.423274086	cis
MARC0009689	5	69473204	ENSSSCG00000000774	USP18	5	70183279	70227984	5.758996557	4.54E-08	1.29E-05	0.753966111	0.423219966	cis
WU_10.2_12_53842377	12	51757248	ENSSSCG00000017913	PSMB6	12	52094191	52098267	5.757102428	4.58E-08	1.30E-05	0.644467225	0.423105691	cis
WU_10.2_5_89404398	5	85128007	ENSSSCG00000022083	ENSSSCG00000022083	5	84986748	85148983	-5.75393484	4.65E-08	1.32E-05	-0.766875817	-0.422914543	cis
ASGA0105325	10	59563626	ENSSSCG00000011119	ECHDC3	10	60117313	60133627	-5.752602677	4.68E-08	1.33E-05	-0.978828425	-0.422834136	cis
ALGA0066210	12	34599033	ENSSSCG00000017640	RNF43	12	34631674	34694784	5.7518628	4.70E-08	1.33E-05	0.883818759	0.422789475	cis
ALGA0113512	1	271192849	ENSSSCG00000005720	MED27	1	271724910	271928602	5.750555521	4.73E-08	1.34E-05	1.165628992	0.422710555	cis
ALGA0069430	13	32157517	ENSSSCG00000011415	MAPKAPK3	13	33097329	33125825	5.749305693	4.76E-08	1.35E-05	1.157187326	0.422635095	cis
DRGA0007984	7	88650429	ENSSSCG00000002275	PPP1R36	7	88614873	88652441	-5.745079539	4.86E-08	1.37E-05	-0.929699607	-0.422379869	cis
MARC0095887	4	115499600	ENSSSCG00000036331	ENSSSCG00000036331	4	115172035	115226565	5.743421271	4.90E-08	1.38E-05	0.902162409	0.422279695	cis
WU_10.2_18_37122442	18	34096868	ENSSSCG00000036020	ENSSSCG00000036020	18	33193085	33197711	5.741952624	4.93E-08	1.39E-05	0.813145142	0.422190963	cis
ALGA0113805	9	65383784	ENSSSCG00000015290	CDK18	9	66175562	66203852	5.740614455	4.96E-08	1.40E-05	1.114696458	0.422110104	cis
ALGA0079779	14	89674604	ENSSSCG00000035415	ENSSSCG00000035415	14	89616660	89632693	5.738532767	5.01E-08	1.41E-05	0.812420487	0.421984297	cis
WU_10.2_2_8221804	2	8862251	ENSSSCG00000038370	UQCC3	2	9074784	9078539	-5.735202002	5.10E-08	1.44E-05	-0.931333689	-0.421782952	cis
ALGA0067238	12	59116671	ENSSSCG00000033329	SLC47A1	12	60019858	60056951	-5.734545028	5.11E-08	1.44E-05	-0.919592857	-0.421743231	cis
ALGA0020674	3	106629420	ENSSSCG00000008515	MEMO1	3	107542131	107659006	5.734502124	5.11E-08	1.44E-05	1.180475237	0.421740637	cis
H3GA0010320	3	106674031	ENSSSCG00000008515	MEMO1	3	107542131	107659006	5.734502124	5.11E-08	1.44E-05	1.180475237	0.421740637	cis
H3GA0040014	14	43500853	ENSSSCG00000009963	TPST2	14	44122157	44186435	-5.730173651	5.22E-08	1.47E-05	-0.723542934	-0.42147887	cis
ALGA0123954	3	1469908	ENSSSCG00000007569	GRIFIN	3	1776157	1777520	-5.728272275	5.27E-08	1.48E-05	-0.922971927	-0.421363849	cis
ASGA0042699	9	41323099	ENSSSCG00000015047	TTC12	9	40988895	41032924	-5.725849005	5.33E-08	1.50E-05	-0.890472324	-0.421217229	cis
ASGA0056061	13	12475000	ENSSSCG00000011215	OXSM	13	12685933	12692146	-5.722811873	5.41E-08	1.52E-05	-0.628091423	-0.421033419	cis
WU_10.2_9_45961270	9	41152575	ENSSSCG00000015047	TTC12	9	40988895	41032924	-5.720607787	5.47E-08	1.53E-05	-0.889014493	-0.420899994	cis
WU_10.2_2_7561867	2	8293621	ENSSSCG00000038370	UQCC3	2	9074784	9078539	-5.717043326	5.57E-08	1.56E-05	-0.982684292	-0.42068416	cis
ASGA0077309	17	47962206	ENSSSCG00000039573	SLPI	17	47595158	47599301	5.716332032	5.58E-08	1.56E-05	1.11284522	0.420641082	cis
WU_10.2_12_19009522	12	18726896	ENSSSCG00000030167	SLC25A39	12	18913190	18921304	-5.716224221	5.59E-08	1.56E-05	-0.898583312	-0.420634552	cis
ALGA0109902	13	132071155	ENSSSCG00000011827	LSG1	13	131623827	131649214	-5.71570085	5.60E-08	1.56E-05	-0.897708258	-0.420602853	cis
WU_10.2_18_7080984	18	6842983	ENSSSCG00000035615	GSTK1	18	6988884	6999127	5.714229326	5.64E-08	1.57E-05	0.607494093	0.420513718	cis
ASGA0101795	X	676485	ENSSSCG00000038963	ENSSSCG00000038963	X	657621	753759	5.713968369	5.65E-08	1.58E-05	0.995984032	0.420497909	cis
WU_10.2_7_28249097	7	24376167	ENSSSCG00000001476	HSD17B8	7	25247608	25249786	5.712597448	5.69E-08	1.59E-05	0.836454416	0.420414855	cis
ALGA0097857	18	33063555	ENSSSCG00000036020	ENSSSCG00000036020	18	33193085	33197711	5.709670256	5.77E-08	1.61E-05	0.676608653	0.420237482	cis
ALGA0076846	14	34774477	ENSSSCG00000009853	WSB2	14	34609071	34632269	-5.709007222	5.79E-08	1.61E-05	-0.872139522	-0.420197299	cis
MARC0040598	4	90535929	ENSSSCG00000006395	ENSSSCG00000006395	4	90566267	90574761	5.707076544	5.84E-08	1.62E-05	0.775647232	0.420080276	cis
M1GA0021335	16	75717226	ENSSSCG00000017106	MED10	16	75517023	75524760	-5.705110219	5.90E-08	1.64E-05	-0.690450519	-0.419961071	cis
DRGA0002989	2	45084175	ENSSSCG00000013393	SPON1	2	44968385	45300189	5.704907004	5.90E-08	1.64E-05	0.67152988	0.419948751	cis
WU_10.2_14_7139869	14	6708360	ENSSSCG00000032622	PPP3CC	14	6639461	6803650	5.703377784	5.95E-08	1.65E-05	0.885134159	0.419856028	cis
WU_10.2_14_7175187	14	6744372	ENSSSCG00000032622	PPP3CC	14	6639461	6803650	5.703377784	5.95E-08	1.65E-05	0.885134159	0.419856028	cis
WU_10.2_14_7205835	14	6775012	ENSSSCG00000032622	PPP3CC	14	6639461	6803650	5.703377784	5.95E-08	1.65E-05	0.885134159	0.419856028	cis
WU_10.2_14_7294636	14	6814811	ENSSSCG00000032622	PPP3CC	14	6639461	6803650	5.703377784	5.95E-08	1.65E-05	0.885134159	0.419856028	cis
WU_10.2_14_7452023	14	6971982	ENSSSCG00000032622	PPP3CC	14	6639461	6803650	5.703377784	5.95E-08	1.65E-05	0.885134159	0.419856028	cis
WU_10.2_12_5607986	12	5661609	ENSSSCG00000037376	MXRA7	12	4822319	4862761	5.701582907	6.00E-08	1.66E-05	0.916670197	0.41974718	cis
WU_10.2_12_6034340	12	6071893	ENSSSCG00000017190	EXOC7	12	5325073	5356962	-5.701520939	6.00E-08	1.66E-05	-1.077920092	-0.419743422	cis
ASGA0052596	12	5387096	ENSSSCG00000017194	ENSSSCG00000017194	12	5430943	5451140	-5.701182569	6.01E-08	1.66E-05	-0.854810746	-0.4197229	cis
MARC0090739	13	205690779	ENSSSCG00000012087	SLC37A1	13	205826532	205904276	5.700447862	6.03E-08	1.66E-05	0.925192607	0.419678338	cis
H3GA0048595	17	32876461	ENSSSCG00000035995	ITPA	17	32458238	32474784	-5.699579835	6.06E-08	1.67E-05	-0.544465999	-0.419625685	cis
INRA0015761	4	95873242	ENSSSCG00000006581	ENSSSCG00000006581	4	96030569	96041858	5.697764534	6.11E-08	1.68E-05	0.722386672	0.41951556	cis
WU_10.2_5_24153921	5	22437697	ENSSSCG00000036731	TSPAN31	5	23036218	23038977	5.69522921	6.18E-08	1.70E-05	0.904283128	0.419361724	cis
WU_10.2_X_107856297	X	93441469	ENSSSCG00000012594	IL13RA2	X	94401713	94453171	5.693956052	6.22E-08	1.71E-05	0.485160366	0.419284459	cis
INRA0055685	18	32988674	ENSSSCG00000036020	ENSSSCG00000036020	18	33193085	33197711	5.69229073	6.27E-08	1.73E-05	0.829300153	0.41918338	cis
WU_10.2_3_17596583	3	17275833	ENSSSCG00000007744	PHKG1	3	16822009	16834329	5.691479658	6.30E-08	1.73E-05	0.809109785	0.419134145	cis
ALGA0045070	7	114908311	ENSSSCG00000002456	CHGA	7	114345091	114358571	5.689400764	6.36E-08	1.75E-05	0.631259654	0.419007933	cis
WU_10.2_4_33821	4	203790	ENSSSCG00000005880	C8orf33	4	58938	60259	5.688740239	6.38E-08	1.75E-05	0.940288803	0.418967827	cis
WU_10.2_6_45143458	6	49350594	ENSSSCG00000032711	DMAC2	6	49404220	49410238	-5.687866066	6.41E-08	1.76E-05	-1.087974957	-0.418914744	cis
MARC0067013	14	89515458	ENSSSCG00000035415	ENSSSCG00000035415	14	89616660	89632693	-5.687277332	6.43E-08	1.76E-05	-0.812404177	-0.418878992	cis
ALGA0068858	13	23152996	ENSSSCG00000027550	PLCD1	13	22851854	22872843	5.686350266	6.45E-08	1.77E-05	0.820072277	0.41882269	cis
H3GA0000077	1	856821	ENSSSCG00000004012	THBS2	1	855024	883694	5.686213587	6.46E-08	1.77E-05	0.79676499	0.418814389	cis
M1GA0012565	9	7868838	ENSSSCG00000014829	MRPL48	9	8222135	8267272	-5.684670744	6.51E-08	1.78E-05	-0.850103376	-0.418720677	cis
WU_10.2_4_15479590	4	14950660	ENSSSCG00000005976	NDUFB9	4	15105305	15113287	-5.684035713	6.53E-08	1.79E-05	-1.087786652	-0.418682102	cis
ASGA0064579	14	76109090	ENSSSCG00000025492	NUDT13	14	75918100	75958977	-5.683236163	6.55E-08	1.79E-05	-0.946680405	-0.41863353	cis
DRGA0006636	6	89470776	ENSSSCG00000031514	CCDC28B	6	88678194	88682819	-5.682666597	6.57E-08	1.79E-05	-0.843491481	-0.418598927	cis
WU_10.2_4_127056631	4	115696227	ENSSSCG00000036331	ENSSSCG00000036331	4	115172035	115226565	5.682251296	6.58E-08	1.80E-05	0.758878206	0.418573695	cis
MARC0098236	13	81372849	ENSSSCG00000031142	ENSSSCG00000031142	13	80431413	80556790	5.68156266	6.61E-08	1.80E-05	0.780746081	0.418531854	cis
ASGA0054658	12	41734343	ENSSSCG00000017727	TMEM98	12	42087696	42101250	-5.680590331	6.64E-08	1.81E-05	-0.770600693	-0.418472771	cis
WU_10.2_10_66672719	10	60907377	ENSSSCG00000011121	ENSSSCG00000011121	10	60505385	60867242	5.680586154	6.64E-08	1.81E-05	0.727920284	0.418472518	cis
M1GA0024654	12	23842286	ENSSSCG00000023263	MRPL45	12	23751923	23766467	5.678558256	6.70E-08	1.82E-05	0.633227965	0.418349278	cis
WU_10.2_3_1228444	3	1113585	ENSSSCG00000007569	GRIFIN	3	1776157	1777520	5.677052572	6.75E-08	1.84E-05	0.828393578	0.418257759	cis
ALGA0105002	18	34177185	ENSSSCG00000036020	ENSSSCG00000036020	18	33193085	33197711	5.674747354	6.83E-08	1.86E-05	0.808474292	0.418117618	cis
DIAS0000289	6	45095758	ENSSSCG00000032059	ENSSSCG00000032059	6	45171825	45174317	5.673941649	6.85E-08	1.86E-05	0.767534892	0.41806863	cis
DIAS0001393	5	6007135	ENSSSCG00000035991	CENPM	5	6672035	6690309	5.673683296	6.86E-08	1.86E-05	1.247965604	0.418052921	cis
ASGA0033282	7	41155162	ENSSSCG00000025788	ENPP4	7	40896454	40913605	-5.673409131	6.87E-08	1.86E-05	-1.15760738	-0.41803625	cis
ALGA0041064	7	41243723	ENSSSCG00000025788	ENPP4	7	40896454	40913605	-5.673409131	6.87E-08	1.86E-05	-1.15760738	-0.41803625	cis
ALGA0041087	7	41518702	ENSSSCG00000025788	ENPP4	7	40896454	40913605	-5.673409131	6.87E-08	1.86E-05	-1.15760738	-0.41803625	cis
WU_10.2_7_48102001	7	41435975	ENSSSCG00000025788	ENPP4	7	40896454	40913605	-5.673409131	6.87E-08	1.86E-05	-1.15760738	-0.41803625	cis
INRA0015224	4	81468014	ENSSSCG00000006289	F5	4	81403265	81485066	-5.672797476	6.89E-08	1.86E-05	-0.823240187	-0.417999056	cis
WU_10.2_6_147858104	6	160155228	ENSSSCG00000003867	TXNDC12	6	160137018	160168222	5.671749483	6.93E-08	1.87E-05	0.834330339	0.417935324	cis
INRA0022824	6	165271492	ENSSSCG00000029256	AKR1A1	6	165809753	165825184	5.67119755	6.94E-08	1.88E-05	0.739079077	0.417901756	cis
WU_10.2_15_156610888	15	57211161	ENSSSCG00000015854	OCA2	15	56657598	56869920	5.671010343	6.95E-08	1.88E-05	1.317798005	0.417890371	cis
WU_10.2_12_5433639	12	5516315	ENSSSCG00000029901	UBE2O	12	5054972	5115064	5.669966478	6.99E-08	1.88E-05	0.985341464	0.417826879	cis
ALGA0099944	X	98783529	ENSSSCG00000012619	6-Sep	X	98033215	98106082	5.666156279	7.11E-08	1.92E-05	2.847363077	0.417595078	cis
WU_10.2_2_9669248	2	10122447	ENSSSCG00000020809	B3GAT3	2	9119631	9125063	-5.664565902	7.17E-08	1.93E-05	-0.868462535	-0.4174983	cis
M1GA0001857	1	271083624	ENSSSCG00000005720	MED27	1	271724910	271928602	5.662477396	7.24E-08	1.95E-05	1.042715698	0.417371189	cis
WU_10.2_1_305081947	1	271054850	ENSSSCG00000005720	MED27	1	271724910	271928602	5.662477396	7.24E-08	1.95E-05	1.042715698	0.417371189	cis
WU_10.2_1_305301094	1	271273850	ENSSSCG00000005720	MED27	1	271724910	271928602	5.662477396	7.24E-08	1.95E-05	1.042715698	0.417371189	cis
ALGA0026994	4	95485304	ENSSSCG00000027628	IL6R	4	95322434	95381338	-5.662302246	7.25E-08	1.95E-05	-0.619359503	-0.417360527	cis
WU_10.2_10_71866847	10	65613895	ENSSSCG00000011147	ENSSSCG00000011147	10	65559040	65689638	5.660228655	7.32E-08	1.97E-05	0.743531507	0.417234297	cis
M1GA0012535	9	7324036	ENSSSCG00000014831	PAAF1	9	8278905	8334523	-5.657614112	7.41E-08	1.99E-05	-1.334390093	-0.417075102	cis
WU_10.2_9_8288028	9	7526785	ENSSSCG00000014831	PAAF1	9	8278905	8334523	-5.657614112	7.41E-08	1.99E-05	-1.334390093	-0.417075102	cis
M1GA0002857	2	39851047	ENSSSCG00000013349	HTATIP2	2	39035224	39052170	5.653204606	7.57E-08	2.03E-05	0.849302454	0.416806528	cis
ASGA0072106	16	6167081	ENSSSCG00000016793	ZNF622	16	5699094	5714377	5.652923313	7.58E-08	2.03E-05	0.729828912	0.416789391	cis
M1GA0009396	7	4368771	ENSSSCG00000001022	SSR1	7	4662949	4685892	-5.652728722	7.59E-08	2.03E-05	-0.91490979	-0.416777536	cis
ALGA0074739	14	6905812	ENSSSCG00000032622	PPP3CC	14	6639461	6803650	-5.65201579	7.62E-08	2.03E-05	-0.825976213	-0.416734101	cis
WU_10.2_12_23791623	12	23921778	ENSSSCG00000032782	PNPO	12	24192853	24201411	-5.651988143	7.62E-08	2.03E-05	-1.218305497	-0.416732416	cis
WU_10.2_12_23896898	12	24026238	ENSSSCG00000032782	PNPO	12	24192853	24201411	-5.651988143	7.62E-08	2.03E-05	-1.218305497	-0.416732416	cis
ASGA0031822	7	21349121	ENSSSCG00000021411	HIST1H2BD	7	20821090	20829491	-5.64791353	7.77E-08	2.07E-05	-0.596894036	-0.416484114	cis
WU_10.2_14_153092095	14	141129811	ENSSSCG00000040586	PAOX	14	141360464	141369641	-5.644684281	7.89E-08	2.10E-05	-0.631250475	-0.416287262	cis
ALGA0067532	13	3424024	ENSSSCG00000011197	OXNAD1	13	3396069	3437076	-5.641723022	8.00E-08	2.13E-05	-0.800534431	-0.416106694	cis
MARC0006151	3	23954733	ENSSSCG00000026686	PDZD9	3	24175845	24201864	-5.636912972	8.19E-08	2.18E-05	-0.712817933	-0.415813289	cis
MARC0113856	3	18505448	ENSSSCG00000027629	CDIPT	3	18087133	18091831	5.634896525	8.27E-08	2.20E-05	0.74600567	0.41569025	cis
ALGA0051084	9	8393770	ENSSSCG00000014831	PAAF1	9	8278905	8334523	-5.634797877	8.27E-08	2.20E-05	-0.716430369	-0.41568423	cis
WU_10.2_15_154433553	15	139487195	ENSSSCG00000032505	ING5	15	140264667	140280190	-5.63476276	8.27E-08	2.20E-05	-0.583517547	-0.415682087	cis
WU_10.2_7_27213610	7	23605646	ENSSSCG00000001395	ENSSSCG00000001395	7	23616984	23621159	-5.634663226	8.28E-08	2.20E-05	-0.854587315	-0.415676013	cis
14_7441057	14	6961022	ENSSSCG00000032622	PPP3CC	14	6639461	6803650	5.633175046	8.34E-08	2.21E-05	0.867885524	0.415585192	cis
ALGA0017362	3	9603588	ENSSSCG00000036391	SSC4D	3	9960611	9973617	5.631355231	8.41E-08	2.23E-05	0.964177901	0.415474114	cis
ALGA0039824	7	25616873	ENSSSCG00000001476	HSD17B8	7	25247608	25249786	-5.629039554	8.50E-08	2.25E-05	-0.870521734	-0.415332743	cis
WU_10.2_4_15899688	4	15272612	ENSSSCG00000005976	NDUFB9	4	15105305	15113287	5.626716482	8.60E-08	2.28E-05	0.671717719	0.41519089	cis
ALGA0075606	14	14186682	ENSSSCG00000028699	NEIL2	14	14945204	14966300	-5.626440455	8.61E-08	2.28E-05	-0.823070342	-0.415174033	cis
ASGA0020826	4	90323996	ENSSSCG00000023091	ENSSSCG00000023091	4	90197050	90206609	5.625321937	8.66E-08	2.29E-05	0.855380528	0.415105721	cis
3_17721904	3	17391394	ENSSSCG00000007744	PHKG1	3	16822009	16834329	-5.624802505	8.68E-08	2.30E-05	-0.703581514	-0.415073994	cis
ASGA0080338	18	51207566	ENSSSCG00000027491	ENSSSCG00000027491	18	51220948	51310988	5.623874152	8.72E-08	2.30E-05	0.652124763	0.415017288	cis
ALGA0065479	12	18515774	ENSSSCG00000030167	SLC25A39	12	18913190	18921304	-5.623743799	8.72E-08	2.30E-05	-0.889016846	-0.415009326	cis
3_1029690	3	914641	ENSSSCG00000032156	GPR146	3	691931	694741	5.62288043	8.76E-08	2.31E-05	0.791300073	0.414956584	cis
ALGA0092844	17	5061992	ENSSSCG00000036785	ENSSSCG00000036785	17	5006610	5062479	-5.622254415	8.78E-08	2.32E-05	-0.643266508	-0.414918339	cis
H3GA0036121	13	31281816	ENSSSCG00000033727	GPX1	13	31916246	31917433	-5.621455822	8.82E-08	2.32E-05	-1.312690256	-0.414869548	cis
ALGA0118692	1	75336902	ENSSSCG00000004405	FIG4	1	75693531	75847515	5.621444377	8.82E-08	2.32E-05	0.627076733	0.414868849	cis
WU_10.2_7_29343409	7	24979336	ENSSSCG00000024914	ENSSSCG00000024914	7	24033587	24041617	-5.621427014	8.82E-08	2.32E-05	-0.933049055	-0.414867788	cis
WU_10.2_2_6809468	2	7571699	ENSSSCG00000012986	KCNK7	2	6659253	6662286	-5.62106484	8.83E-08	2.32E-05	-0.902362455	-0.414845659	cis
DBWU0001071	2	142952127	ENSSSCG00000035062	ENSSSCG00000035062	2	143169308	143171623	-5.620730514	8.85E-08	2.33E-05	-1.087407329	-0.414825231	cis
WU_10.2_2_149721795	2	143520295	ENSSSCG00000035062	ENSSSCG00000035062	2	143169308	143171623	-5.620730514	8.85E-08	2.33E-05	-1.087407329	-0.414825231	cis
WU_10.2_12_40315688	12	38702451	ENSSSCG00000039569	ENSSSCG00000039569	12	39364818	39367023	5.620449657	8.86E-08	2.33E-05	1.211098424	0.41480807	cis
ALGA0041511	7	47295291	ENSSSCG00000001764	SH2D7	7	47812403	47825045	5.620349807	8.87E-08	2.33E-05	0.717751222	0.414801968	cis
ASGA0052596	12	5387096	ENSSSCG00000017190	EXOC7	12	5325073	5356962	-5.61552968	9.07E-08	2.38E-05	-0.7942989	-0.41450737	cis
WU_10.2_7_95351835	7	88970939	ENSSSCG00000002279	GPX2	7	89007370	89011620	-5.61197282	9.23E-08	2.42E-05	-1.411418216	-0.414289897	cis
MARC0101112	6	70418172	ENSSSCG00000003403	CENPS	6	70701585	70712465	-5.610968963	9.27E-08	2.43E-05	-0.799084391	-0.414228506	cis
H3GA0048555	17	32441577	ENSSSCG00000007160	DDRGK1	17	32479118	32491392	-5.610648142	9.29E-08	2.43E-05	-0.620748643	-0.414208885	cis
WU_10.2_12_5961700	12	5908277	ENSSSCG00000017232	SLC9A3R1	12	6466121	6483548	5.610377749	9.30E-08	2.43E-05	0.834143099	0.414192348	cis
WU_10.2_10_72435053	10	65985249	ENSSSCG00000036941	AKR1E2	10	65680316	65704886	-5.607748769	9.42E-08	2.46E-05	-0.859238486	-0.414031538	cis
INRA0015549	4	91111507	ENSSSCG00000033585	DUSP23	4	90718831	90722024	5.607191128	9.44E-08	2.46E-05	0.754432959	0.413997423	cis
MARC0002411	14	77900743	ENSSSCG00000034308	LRMDA	14	78543871	79056146	-5.606814627	9.46E-08	2.46E-05	-0.892052017	-0.413974389	cis
2_563882	2	2215904	ENSSSCG00000021181	DHCR7	2	2357714	2394851	-5.606688128	9.46E-08	2.46E-05	-1.203291938	-0.413966649	cis
WU_10.2_2_1226674	2	2825518	ENSSSCG00000021181	DHCR7	2	2357714	2394851	-5.606688128	9.46E-08	2.46E-05	-1.203291938	-0.413966649	cis
WU_10.2_2_632707	2	2047145	ENSSSCG00000021181	DHCR7	2	2357714	2394851	-5.606688128	9.46E-08	2.46E-05	-1.203291938	-0.413966649	cis
WU_10.2_2_830313	2	2407984	ENSSSCG00000021181	DHCR7	2	2357714	2394851	-5.606688128	9.46E-08	2.46E-05	-1.203291938	-0.413966649	cis
WU_10.2_2_849587	2	2393265	ENSSSCG00000021181	DHCR7	2	2357714	2394851	-5.606688128	9.46E-08	2.46E-05	-1.203291938	-0.413966649	cis
ALGA0118810	3	122671619	ENSSSCG00000008664	FAM84A	3	122717000	122720657	-5.606500543	9.47E-08	2.46E-05	-1.022008275	-0.413955173	cis
ASGA0084857	3	122617362	ENSSSCG00000008664	FAM84A	3	122717000	122720657	-5.606500543	9.47E-08	2.46E-05	-1.022008275	-0.413955173	cis
MARC0015816	3	122820961	ENSSSCG00000008664	FAM84A	3	122717000	122720657	-5.606500543	9.47E-08	2.46E-05	-1.022008275	-0.413955173	cis
ASGA0088640	3	122844545	ENSSSCG00000008664	FAM84A	3	122717000	122720657	-5.606500543	9.47E-08	2.46E-05	-1.022008275	-0.413955173	cis
ASGA0080380	18	52040307	ENSSSCG00000016756	BLVRA	18	51131584	51185446	-5.605309103	9.53E-08	2.47E-05	-0.952671764	-0.413882273	cis
WU_10.2_9_45897796	9	41068637	ENSSSCG00000015047	TTC12	9	40988895	41032924	5.604996068	9.54E-08	2.47E-05	0.875287064	0.413863118	cis
ASGA0001721	1	25977102	ENSSSCG00000004150	ENSSSCG00000004150	1	26002628	26011454	5.604942072	9.54E-08	2.47E-05	0.929992516	0.413859814	cis
DIAS0004367	1	25284574	ENSSSCG00000004150	ENSSSCG00000004150	1	26002628	26011454	5.604942072	9.54E-08	2.47E-05	0.929992516	0.413859814	cis
WU_10.2_14_7279646	14	6799881	ENSSSCG00000032622	PPP3CC	14	6639461	6803650	5.604233145	9.58E-08	2.48E-05	0.844907019	0.413816433	cis
MARC0021670	12	35502577	ENSSSCG00000017640	RNF43	12	34631674	34694784	5.602656728	9.65E-08	2.49E-05	0.815234617	0.413719957	cis
H3GA0033068	12	6322520	ENSSSCG00000017193	CDK3	12	5426761	5430868	-5.601511508	9.70E-08	2.50E-05	-0.84480305	-0.413649861	cis
MARC0114583	12	5968924	ENSSSCG00000017193	CDK3	12	5426761	5430868	-5.601511508	9.70E-08	2.50E-05	-0.84480305	-0.413649861	cis
H3GA0001174	1	26068717	ENSSSCG00000004150	ENSSSCG00000004150	1	26002628	26011454	5.60062064	9.74E-08	2.51E-05	0.840300751	0.413595328	cis
H3GA0001175	1	26132238	ENSSSCG00000004150	ENSSSCG00000004150	1	26002628	26011454	5.60062064	9.74E-08	2.51E-05	0.840300751	0.413595328	cis
WU_10.2_1_29472184	1	26217095	ENSSSCG00000004150	ENSSSCG00000004150	1	26002628	26011454	5.60062064	9.74E-08	2.51E-05	0.840300751	0.413595328	cis
WU_10.2_1_29573629	1	26201403	ENSSSCG00000004150	ENSSSCG00000004150	1	26002628	26011454	5.60062064	9.74E-08	2.51E-05	0.840300751	0.413595328	cis
M1GA0007834	5	64106265	ENSSSCG00000033913	C1RL	5	63591517	63641643	5.600603308	9.74E-08	2.51E-05	0.969607731	0.413594267	cis
ASGA0085221	18	33592322	ENSSSCG00000036020	ENSSSCG00000036020	18	33193085	33197711	-5.599734841	9.78E-08	2.52E-05	-0.598147516	-0.413541101	cis
ALGA0000131	1	2343464	ENSSSCG00000004022	RPS6KA2	1	2203606	2522601	-5.597659587	9.88E-08	2.54E-05	-0.682145571	-0.413414041	cis
H3GA0030509	10	58620026	ENSSSCG00000024021	ENSSSCG00000024021	10	57921989	57929071	5.593369795	1.01E-07	2.59E-05	0.589220803	0.413151316	cis
3_9853222	3	9965529	ENSSSCG00000036391	SSC4D	3	9960611	9973617	5.592526377	1.01E-07	2.60E-05	1.099725497	0.413099649	cis
ASGA0038996	8	72538628	ENSSSCG00000008976	ART3	8	71673799	71795343	5.592090056	1.01E-07	2.60E-05	0.803254101	0.413072919	cis
WU_10.2_2_8046859	2	8751524	ENSSSCG00000038370	UQCC3	2	9074784	9078539	-5.591809771	1.02E-07	2.61E-05	-1.129504546	-0.413055748	cis
WU_10.2_7_121883567	7	115202457	ENSSSCG00000002472	ENSSSCG00000002472	7	115367850	115369991	5.59157438	1.02E-07	2.61E-05	1.045664171	0.413041326	cis
ALGA0109657	2	138014980	ENSSSCG00000014314	ENSSSCG00000014314	2	138097010	138103963	5.59144558	1.02E-07	2.61E-05	0.818165337	0.413033435	cis
MARC0107581	14	133371965	ENSSSCG00000010735	LHPP	14	133863378	133999166	-5.589803157	1.03E-07	2.63E-05	-0.646421484	-0.412932801	cis
ASGA0101340	12	47038120	ENSSSCG00000028720	NXN	12	46909216	47075425	-5.589029035	1.03E-07	2.63E-05	-0.688673252	-0.412885364	cis
ASGA0095672	12	18454544	ENSSSCG00000017343	GFAP	12	18455952	18466680	-5.588598127	1.03E-07	2.64E-05	-0.672484694	-0.412858957	cis
ASGA0054479	12	39764063	ENSSSCG00000039569	ENSSSCG00000039569	12	39364818	39367023	5.588304072	1.03E-07	2.64E-05	0.922410135	0.412840937	cis
WU_10.2_9_14218123	9	12934636	ENSSSCG00000014891	ENSSSCG00000014891	9	12663661	12851374	5.587621237	1.04E-07	2.65E-05	0.839856152	0.412799088	cis
ALGA0066446	12	41438450	ENSSSCG00000017727	TMEM98	12	42087696	42101250	-5.584985921	1.05E-07	2.68E-05	-0.75521993	-0.412637554	cis
WU_10.2_12_6034340	12	6071893	ENSSSCG00000029901	UBE2O	12	5054972	5115064	-5.583674996	1.06E-07	2.69E-05	-0.98997282	-0.412557185	cis
ALGA0030818	5	15270597	ENSSSCG00000000199	ENSSSCG00000000199	5	15347633	15484936	-5.583038513	1.06E-07	2.70E-05	-0.660458585	-0.412518161	cis
WU_10.2_5_66693369	5	64231851	ENSSSCG00000033913	C1RL	5	63591517	63641643	5.582291989	1.06E-07	2.71E-05	0.959705852	0.412472387	cis
M1GA0009777	7	23985825	ENSSSCG00000001457	SLA-DQB1	7	24939676	24977270	-5.582287816	1.06E-07	2.71E-05	-0.617757904	-0.412472131	cis
WU_10.2_14_153087234	14	141124950	ENSSSCG00000010791	FUOM	14	141331804	141336093	5.581168337	1.07E-07	2.72E-05	0.628643762	0.412403483	cis
ALGA0013626	2	45055680	ENSSSCG00000013393	SPON1	2	44968385	45300189	-5.580931355	1.07E-07	2.72E-05	-0.661848716	-0.41238895	cis
WU_10.2_X_113066601	X	98436436	ENSSSCG00000012619	6-Sep	X	98033215	98106082	5.579934374	1.08E-07	2.73E-05	1.485599953	0.412327806	cis
WU_10.2_X_113387465	X	98224590	ENSSSCG00000012619	6-Sep	X	98033215	98106082	5.579934374	1.08E-07	2.73E-05	1.485599953	0.412327806	cis
ASGA0103302	1	75799912	ENSSSCG00000004405	FIG4	1	75693531	75847515	5.579564556	1.08E-07	2.73E-05	0.798181897	0.412305124	cis
WU_10.2_12_49048547	12	46905185	ENSSSCG00000028720	NXN	12	46909216	47075425	-5.578884332	1.08E-07	2.74E-05	-0.680788487	-0.412263402	cis
INRA0015761	4	95873242	ENSSSCG00000027628	IL6R	4	95322434	95381338	5.578867888	1.08E-07	2.74E-05	0.660068387	0.412262394	cis
M1GA0027045	13	205767178	ENSSSCG00000012087	SLC37A1	13	205826532	205904276	-5.57877037	1.08E-07	2.74E-05	-0.93603516	-0.412256412	cis
WU_10.2_12_41737349	12	40200435	ENSSSCG00000039569	ENSSSCG00000039569	12	39364818	39367023	-5.576910066	1.09E-07	2.76E-05	-1.059893602	-0.412142295	cis
WU_10.2_1_2621338	1	1471069	ENSSSCG00000004022	RPS6KA2	1	2203606	2522601	5.575354029	1.10E-07	2.78E-05	0.675039878	0.412046827	cis
ALGA0097891	18	33674692	ENSSSCG00000036020	ENSSSCG00000036020	18	33193085	33197711	5.575002863	1.10E-07	2.78E-05	0.708187022	0.41202528	cis
ASGA0000192	1	2535265	ENSSSCG00000004022	RPS6KA2	1	2203606	2522601	5.574973015	1.10E-07	2.78E-05	0.692482386	0.412023449	cis
ALGA0095137	17	41286497	ENSSSCG00000025722	SNORA71	17	41466321	41466451	-5.574889424	1.10E-07	2.78E-05	-0.87687793	-0.41201832	cis
ASGA0059923	13	199927492	ENSSSCG00000012061	PIGP	13	200686666	200695578	5.574652731	1.10E-07	2.78E-05	1.089464317	0.412003796	cis
WU_10.2_13_209861918	13	199849742	ENSSSCG00000012061	PIGP	13	200686666	200695578	5.574652731	1.10E-07	2.78E-05	1.089464317	0.412003796	cis
WU_10.2_13_209879800	13	199853114	ENSSSCG00000012061	PIGP	13	200686666	200695578	5.574652731	1.10E-07	2.78E-05	1.089464317	0.412003796	cis
DIAS0003229	2	8936150	ENSSSCG00000027847	METTL12	2	9082723	9084260	5.573131012	1.11E-07	2.80E-05	0.692035521	0.411910415	cis
M1GA0000883	1	27248937	ENSSSCG00000004160	PEX7	1	27257378	27383058	-5.572028213	1.12E-07	2.81E-05	-1.366027894	-0.411842733	cis
WU_10.2_14_7704039	14	7178449	ENSSSCG00000032622	PPP3CC	14	6639461	6803650	5.567331053	1.14E-07	2.87E-05	0.869175801	0.411554379	cis
MARC0021643	13	67581983	ENSSSCG00000011576	HRH1	13	67209260	67411314	-5.567212713	1.14E-07	2.87E-05	-0.723976164	-0.411547113	cis
WU_10.2_17_43422531	17	38236665	ENSSSCG00000040160	MMP24	17	38588362	38637434	-5.563366839	1.16E-07	2.92E-05	-0.782761449	-0.411310924	cis
MARC0072499	6	4949263	ENSSSCG00000038048	NECAB2	6	4599231	4641423	-5.56305625	1.17E-07	2.92E-05	-1.782745166	-0.411291846	cis
MARC0115029	17	31867849	ENSSSCG00000007161	LZTS3	17	32508186	32518523	5.561562452	1.17E-07	2.94E-05	0.604315215	0.411200081	cis
ASGA0036466	7	115078394	ENSSSCG00000002456	CHGA	7	114345091	114358571	-5.561451841	1.17E-07	2.94E-05	-0.716652006	-0.411193286	cis
ASGA0025083	5	21970939	ENSSSCG00000000419	RDH16	5	22251753	22293249	-5.558641348	1.19E-07	2.97E-05	-0.790137384	-0.4110206	cis
ASGA0103650	5	22323436	ENSSSCG00000000419	RDH16	5	22251753	22293249	-5.558641348	1.19E-07	2.97E-05	-0.790137384	-0.4110206	cis
DIAS0004585	5	22338939	ENSSSCG00000000419	RDH16	5	22251753	22293249	-5.558641348	1.19E-07	2.97E-05	-0.790137384	-0.4110206	cis
H3GA0016074	5	22066047	ENSSSCG00000000419	RDH16	5	22251753	22293249	-5.558641348	1.19E-07	2.97E-05	-0.790137384	-0.4110206	cis
WU_10.2_5_23435746	5	21889830	ENSSSCG00000000419	RDH16	5	22251753	22293249	-5.558641348	1.19E-07	2.97E-05	-0.790137384	-0.4110206	cis
WU_10.2_3_1775581	3	1464159	ENSSSCG00000007569	GRIFIN	3	1776157	1777520	-5.55832485	1.19E-07	2.98E-05	-0.873647038	-0.411001151	cis
WU_10.2_18_6705761	18	6292465	ENSSSCG00000031799	TMEM139	18	6967036	6974114	5.557327577	1.20E-07	2.99E-05	0.896905703	0.410939863	cis
WU_10.2_8_13159480	8	13338551	ENSSSCG00000034811	QDPR	8	12335252	12549964	-5.556261116	1.20E-07	3.00E-05	-0.596919231	-0.410874317	cis
WU_10.2_12_33613532	12	32763341	ENSSSCG00000017608	ENSSSCG00000017608	12	32043774	32075998	5.550194225	1.24E-07	3.09E-05	1.233161451	0.410501317	cis
ALGA0074152	14	268405	ENSSSCG00000009578	ENSSSCG00000009578	14	11779	24139	5.548579759	1.25E-07	3.11E-05	1.002783649	0.410402023	cis
WU_10.2_6_1281226	6	1278588	ENSSSCG00000032996	SLC7A5	6	1545941	1574285	-5.547109156	1.26E-07	3.13E-05	-0.839993922	-0.410311564	cis
WU_10.2_12_4237185	12	4490123	ENSSSCG00000037376	MXRA7	12	4822319	4862761	5.546483877	1.26E-07	3.14E-05	0.938513471	0.410273099	cis
WU_10.2_12_4371554	12	4574256	ENSSSCG00000037376	MXRA7	12	4822319	4862761	5.546483877	1.26E-07	3.14E-05	0.938513471	0.410273099	cis
MARC0041467	12	44871153	ENSSSCG00000017766	NEK8	12	44965187	44975613	-5.54436099	1.27E-07	3.17E-05	-0.582176985	-0.410142488	cis
WU_10.2_6_12918397	6	12959740	ENSSSCG00000002712	LDHD	6	12548131	12555648	5.541069693	1.29E-07	3.21E-05	0.73139149	0.409939941	cis
WU_10.2_2_9535333	2	9984480	ENSSSCG00000024015	FADS1	2	9735273	9750506	5.540217215	1.30E-07	3.22E-05	1.04585569	0.40988747	cis
H3GA0022648	7	97279129	ENSSSCG00000002354	COQ6	7	97258674	97271302	-5.539756857	1.30E-07	3.23E-05	-0.773665016	-0.409859132	cis
H3GA0055038	2	9041772	ENSSSCG00000038370	UQCC3	2	9074784	9078539	-5.539443722	1.30E-07	3.23E-05	-1.036993009	-0.409839856	cis
H3GA0005167	1	269869873	ENSSSCG00000005678	NTMT1	1	269825957	269828163	5.53897212	1.31E-07	3.24E-05	0.725157486	0.409810825	cis
MARC0091586	12	39682055	ENSSSCG00000039569	ENSSSCG00000039569	12	39364818	39367023	-5.538785278	1.31E-07	3.24E-05	-0.968550532	-0.409799322	cis
WU_10.2_12_58815246	12	55941334	ENSSSCG00000018005	MYH8	12	55135773	55166854	-5.537070168	1.32E-07	3.26E-05	-0.828848195	-0.409693728	cis
WU_10.2_13_211554490	13	201466231	ENSSSCG00000012061	PIGP	13	200686666	200695578	5.53694177	1.32E-07	3.26E-05	1.100134715	0.409685823	cis
ALGA0068152	13	13087935	ENSSSCG00000011215	OXSM	13	12685933	12692146	-5.534338577	1.34E-07	3.30E-05	-0.521730566	-0.409525519	cis
WU_10.2_12_4098327	12	4350801	ENSSSCG00000037376	MXRA7	12	4822319	4862761	5.53421838	1.34E-07	3.30E-05	0.936776594	0.409518116	cis
ASGA0093511	9	916815	ENSSSCG00000014575	ENSSSCG00000014575	9	422773	449504	5.533498333	1.34E-07	3.31E-05	0.63576548	0.409473768	cis
MARC0056921	18	6400611	ENSSSCG00000016444	TMEM176B	18	6342709	6348958	5.532861997	1.35E-07	3.32E-05	0.738197515	0.409434574	cis
WU_10.2_3_1083174	3	968540	ENSSSCG00000032156	GPR146	3	691931	694741	5.532764766	1.35E-07	3.32E-05	0.762643917	0.409428585	cis
H3GA0016520	5	64400494	ENSSSCG00000033913	C1RL	5	63591517	63641643	5.530974165	1.36E-07	3.34E-05	0.664092722	0.409318283	cis
ALGA0026905	4	93964070	ENSSSCG00000006480	NAXE	4	93490537	93495973	5.52783269	1.38E-07	3.39E-05	0.62171161	0.409124722	cis
WU_10.2_12_5433639	12	5516315	ENSSSCG00000017190	EXOC7	12	5325073	5356962	5.52705932	1.38E-07	3.40E-05	1.032426314	0.409077062	cis
ALGA0066656	12	44443257	ENSSSCG00000017766	NEK8	12	44965187	44975613	-5.526475211	1.39E-07	3.41E-05	-0.776949551	-0.409041064	cis
WU_10.2_12_46448883	12	44491255	ENSSSCG00000017766	NEK8	12	44965187	44975613	-5.526475211	1.39E-07	3.41E-05	-0.776949551	-0.409041064	cis
WU_10.2_12_49772077	12	47886472	ENSSSCG00000028720	NXN	12	46909216	47075425	5.524966997	1.40E-07	3.43E-05	0.824117308	0.408948105	cis
MARC0073797	13	22300091	ENSSSCG00000027550	PLCD1	13	22851854	22872843	-5.524288323	1.40E-07	3.44E-05	-0.66722705	-0.40890627	cis
WU_10.2_3_2278981	3	1748910	ENSSSCG00000007569	GRIFIN	3	1776157	1777520	-5.522381121	1.41E-07	3.47E-05	-0.879484277	-0.408788694	cis
ALGA0120319	18	48953276	ENSSSCG00000028523	HUS1	18	48522826	48538790	-5.520549564	1.43E-07	3.50E-05	-0.600930235	-0.408675762	cis
ALGA0018346	3	29712394	ENSSSCG00000036428	ENSSSCG00000036428	3	28896126	28914765	-5.520086587	1.43E-07	3.50E-05	-0.631387079	-0.408647212	cis
MARC0006813	1	271646184	ENSSSCG00000005720	MED27	1	271724910	271928602	5.515835082	1.46E-07	3.57E-05	1.093977735	0.408384985	cis
WU_10.2_12_4257354	12	4510199	ENSSSCG00000017193	CDK3	12	5426761	5430868	5.514797155	1.47E-07	3.59E-05	0.743667755	0.408320951	cis
ASGA0080389	18	51963799	ENSSSCG00000016756	BLVRA	18	51131584	51185446	5.514662524	1.47E-07	3.59E-05	0.825646652	0.408312645	cis
WU_10.2_1_212483076	1	191048963	ENSSSCG00000037343	MRPS11	1	191306305	191321638	-5.512010231	1.49E-07	3.63E-05	-0.853071704	-0.408148986	cis
WU_10.2_12_5201257	12	5296962	ENSSSCG00000029901	UBE2O	12	5054972	5115064	5.511648986	1.49E-07	3.63E-05	0.81255843	0.408126693	cis
ASGA0074618	16	75621329	ENSSSCG00000017106	MED10	16	75517023	75524760	-5.510763852	1.49E-07	3.65E-05	-0.79190606	-0.408072066	cis
WU_10.2_12_4497519	12	4724633	ENSSSCG00000017193	CDK3	12	5426761	5430868	5.508539526	1.51E-07	3.68E-05	0.790584246	0.407934769	cis
ALGA0068887	13	23857751	ENSSSCG00000027550	PLCD1	13	22851854	22872843	5.508252439	1.51E-07	3.69E-05	0.806190079	0.407917046	cis
WU_10.2_2_4637150	2	5615221	ENSSSCG00000012934	CCS	2	5819467	5833398	-5.508106483	1.51E-07	3.69E-05	-0.565312867	-0.407908036	cis
MARC0067731	4	14542268	ENSSSCG00000005976	NDUFB9	4	15105305	15113287	-5.50594419	1.53E-07	3.72E-05	-0.825079134	-0.407774536	cis
WU_10.2_3_948324	3	833860	ENSSSCG00000032156	GPR146	3	691931	694741	5.504043944	1.54E-07	3.75E-05	0.772664951	0.407657193	cis
WU_10.2_15_157532011	15	139636640	ENSSSCG00000028180	DUSP28	15	139537326	139542059	5.503921276	1.54E-07	3.75E-05	0.697607889	0.407649618	cis
H3GA0036213	13	34311312	ENSSSCG00000023033	PARP3	13	34075533	34088506	-5.501915665	1.56E-07	3.79E-05	-0.754113931	-0.407525745	cis
WU_10.2_16_20242299	16	19553964	ENSSSCG00000016821	SLC45A2	16	19958337	19999311	5.500163754	1.57E-07	3.82E-05	0.799436247	0.407417524	cis
WU_10.2_5_73144741	5	70703654	ENSSSCG00000000778	CPNE8	5	70394576	70659819	-5.495764458	1.60E-07	3.89E-05	-0.699199862	-0.407145689	cis
ASGA0063168	14	44919089	ENSSSCG00000009963	TPST2	14	44122157	44186435	-5.495530417	1.61E-07	3.90E-05	-0.644009447	-0.407131224	cis
H3GA0056035	1	75900456	ENSSSCG00000004405	FIG4	1	75693531	75847515	-5.484210708	1.69E-07	4.11E-05	-0.791068863	-0.406431261	cis
ISU10000047	2	6457022	ENSSSCG00000012973	MUS81	2	6463413	6470598	5.483555009	1.70E-07	4.12E-05	0.989618434	0.406390693	cis
MARC0016572	11	6015695	ENSSSCG00000037313	MTIF3	11	4865001	5043111	5.48181419	1.71E-07	4.15E-05	0.734030782	0.406282978	cis
WU_10.2_8_76067911	8	71872493	ENSSSCG00000008976	ART3	8	71673799	71795343	5.479236113	1.73E-07	4.20E-05	0.77766088	0.406123426	cis
ASGA0099825	3	24835225	ENSSSCG00000026686	PDZD9	3	24175845	24201864	-5.478367532	1.74E-07	4.21E-05	-0.698905728	-0.406069662	cis
WU_10.2_12_24150751	12	24419703	ENSSSCG00000017521	SCRN2	12	24042926	24095317	-5.477442663	1.75E-07	4.23E-05	-0.855867706	-0.406012411	cis
6_58424941	6	64109346	ENSSSCG00000003338	PUSL1	6	63593959	63596910	5.477279423	1.75E-07	4.23E-05	0.660236373	0.406002305	cis
WU_10.2_10_74772710	10	68021996	ENSSSCG00000029066	ENSSSCG00000029066	10	68534517	68539280	5.477214102	1.75E-07	4.23E-05	0.724637908	0.405998261	cis
WU_10.2_9_8973371	9	8184101	ENSSSCG00000014831	PAAF1	9	8278905	8334523	-5.475862641	1.76E-07	4.25E-05	-0.802311128	-0.405914592	cis
ALGA0065635	12	24102459	ENSSSCG00000017521	SCRN2	12	24042926	24095317	-5.474763862	1.77E-07	4.27E-05	-0.861775762	-0.405846558	cis
DBWU0000800	12	24079540	ENSSSCG00000017521	SCRN2	12	24042926	24095317	-5.474763862	1.77E-07	4.27E-05	-0.861775762	-0.405846558	cis
WU_10.2_12_40787505	12	39142316	ENSSSCG00000039569	ENSSSCG00000039569	12	39364818	39367023	5.473712466	1.78E-07	4.29E-05	0.896253473	0.405781453	cis
ASGA0008845	2	8465829	ENSSSCG00000038370	UQCC3	2	9074784	9078539	5.473006702	1.79E-07	4.30E-05	0.996499453	0.405737746	cis
ALGA0011791	2	10024147	ENSSSCG00000027847	METTL12	2	9082723	9084260	5.47191058	1.80E-07	4.32E-05	0.599298213	0.40566986	cis
ASGA0037591	8	5719937	ENSSSCG00000024399	EVC2	8	4904743	5023720	5.471353215	1.80E-07	4.32E-05	0.911289652	0.405635338	cis
ALGA0026911	4	94024286	ENSSSCG00000006538	CKS1B	4	94803397	94819597	5.471143864	1.80E-07	4.32E-05	0.829418473	0.40562237	cis
DIAS0001387	4	94736982	ENSSSCG00000006538	CKS1B	4	94803397	94819597	5.471143864	1.80E-07	4.32E-05	0.829418473	0.40562237	cis
M1GA0006136	4	94720625	ENSSSCG00000006538	CKS1B	4	94803397	94819597	5.471143864	1.80E-07	4.32E-05	0.829418473	0.40562237	cis
MARC0047043	4	94795753	ENSSSCG00000006538	CKS1B	4	94803397	94819597	5.471143864	1.80E-07	4.32E-05	0.829418473	0.40562237	cis
MARC0051061	4	94185015	ENSSSCG00000006538	CKS1B	4	94803397	94819597	5.471143864	1.80E-07	4.32E-05	0.829418473	0.40562237	cis
MARC0093093	4	94139347	ENSSSCG00000006538	CKS1B	4	94803397	94819597	5.471143864	1.80E-07	4.32E-05	0.829418473	0.40562237	cis
WU_10.2_9_45681036	9	40846528	ENSSSCG00000015047	TTC12	9	40988895	41032924	5.470870822	1.80E-07	4.32E-05	0.76946233	0.405605458	cis
WU_10.2_14_35933228	14	33850914	ENSSSCG00000009853	WSB2	14	34609071	34632269	-5.466844654	1.84E-07	4.40E-05	-0.84219746	-0.405356024	cis
ASGA0003506	1	74719532	ENSSSCG00000004405	FIG4	1	75693531	75847515	5.466364976	1.84E-07	4.40E-05	0.840555639	0.4053263	cis
INRA0002932	1	75060242	ENSSSCG00000004405	FIG4	1	75693531	75847515	5.466364976	1.84E-07	4.40E-05	0.840555639	0.4053263	cis
INRA0016983	4	115894190	ENSSSCG00000036331	ENSSSCG00000036331	4	115172035	115226565	5.464352813	1.86E-07	4.44E-05	0.810202804	0.4052016	cis
WU_10.2_12_1123188	12	1280066	ENSSSCG00000036973	RAC3	12	981074	984189	5.462249622	1.88E-07	4.48E-05	0.66893799	0.405071235	cis
ALGA0076771	14	33022925	ENSSSCG00000009839	CIT	14	33009877	33196286	-5.461072492	1.89E-07	4.51E-05	-0.780233698	-0.404998261	cis
ALGA0030301	5	10864858	ENSSSCG00000038190	MPST	5	10736051	10749752	-5.456325958	1.93E-07	4.61E-05	-0.541476733	-0.404703928	cis
WU_10.2_12_4739370	12	4887673	ENSSSCG00000017190	EXOC7	12	5325073	5356962	5.453508576	1.96E-07	4.66E-05	1.01075469	0.404529163	cis
M1GA0020167	14	141395576	ENSSSCG00000010774	ENSSSCG00000010774	14	141253368	141258556	-5.453276677	1.96E-07	4.67E-05	-0.701057122	-0.404514776	cis
WU_10.2_4_101116318	4	92728237	ENSSSCG00000006480	NAXE	4	93490537	93495973	-5.450030918	1.99E-07	4.74E-05	-1.12520437	-0.404313378	cis
WU_10.2_5_3136770	5	5714078	ENSSSCG00000035991	CENPM	5	6672035	6690309	-5.449831458	1.99E-07	4.74E-05	-1.748421666	-0.404301	cis
H3GA0031293	11	10367680	ENSSSCG00000009349	RFC3	11	10145974	10165194	5.448975899	2.00E-07	4.75E-05	0.633136685	0.404247902	cis
ASGA0053661	12	19210822	ENSSSCG00000017367	MPP2	12	19239380	19269755	-5.448788115	2.00E-07	4.75E-05	-0.702825655	-0.404236248	cis
ALGA0121122	14	7776094	ENSSSCG00000039915	ENSSSCG00000039915	14	7405818	7437418	5.447142089	2.02E-07	4.79E-05	1.030669736	0.404134079	cis
MARC0083424	13	205987622	ENSSSCG00000040779	ENSSSCG00000040779	13	206203136	206231345	-5.445328366	2.03E-07	4.82E-05	-0.538870575	-0.404021483	cis
H3GA0056209	9	9199317	ENSSSCG00000014831	PAAF1	9	8278905	8334523	-5.445184574	2.04E-07	4.82E-05	-1.229517399	-0.404012556	cis
WU_10.2_9_10534981	9	9239447	ENSSSCG00000014831	PAAF1	9	8278905	8334523	-5.445184574	2.04E-07	4.82E-05	-1.229517399	-0.404012556	cis
WU_10.2_3_1695805	3	1384474	ENSSSCG00000007569	GRIFIN	3	1776157	1777520	5.444094782	2.05E-07	4.85E-05	0.580690475	0.403944892	cis
H3GA0033984	12	26829227	ENSSSCG00000017563	MYCBPAP	12	26791667	26811544	-5.442459897	2.06E-07	4.87E-05	-0.934574664	-0.403843372	cis
MARC0001120	17	4193372	ENSSSCG00000036785	ENSSSCG00000036785	17	5006610	5062479	5.442438216	2.06E-07	4.87E-05	0.668609057	0.403842026	cis
ALGA0088819	16	5932420	ENSSSCG00000016793	ZNF622	16	5699094	5714377	-5.442401619	2.06E-07	4.87E-05	-0.758020298	-0.403839753	cis
6_156114137	6	168615818	ENSSSCG00000040559	ZNF691	6	168587555	168596351	5.442147141	2.06E-07	4.87E-05	0.948017372	0.40382395	cis
ASGA0084445	6	168540460	ENSSSCG00000040559	ZNF691	6	168587555	168596351	5.442147141	2.06E-07	4.87E-05	0.948017372	0.40382395	cis
ASGA0089364	6	168561890	ENSSSCG00000040559	ZNF691	6	168587555	168596351	5.442147141	2.06E-07	4.87E-05	0.948017372	0.40382395	cis
MARC0017341	6	168558609	ENSSSCG00000040559	ZNF691	6	168587555	168596351	5.442147141	2.06E-07	4.87E-05	0.948017372	0.40382395	cis
ASGA0016959	4	65339	ENSSSCG00000032763	PYCR3	4	959704	964211	5.441507302	2.07E-07	4.87E-05	1.012828969	0.403784213	cis
ASGA0023648	4	1100547	ENSSSCG00000032763	PYCR3	4	959704	964211	5.441507302	2.07E-07	4.87E-05	1.012828969	0.403784213	cis
H3GA0015032	4	972781	ENSSSCG00000032763	PYCR3	4	959704	964211	5.441507302	2.07E-07	4.87E-05	1.012828969	0.403784213	cis
MARC0042096	4	1274070	ENSSSCG00000032763	PYCR3	4	959704	964211	5.441507302	2.07E-07	4.87E-05	1.012828969	0.403784213	cis
WU_10.2_4_1209452	4	1057356	ENSSSCG00000032763	PYCR3	4	959704	964211	5.441507302	2.07E-07	4.87E-05	1.012828969	0.403784213	cis
WU_10.2_4_1388468	4	1298433	ENSSSCG00000032763	PYCR3	4	959704	964211	5.441507302	2.07E-07	4.87E-05	1.012828969	0.403784213	cis
WU_10.2_4_974069	4	884022	ENSSSCG00000032763	PYCR3	4	959704	964211	5.441507302	2.07E-07	4.87E-05	1.012828969	0.403784213	cis
WU_10.2_16_77975314	16	71742730	ENSSSCG00000039763	CMBL	16	72170737	72206592	5.440755896	2.08E-07	4.88E-05	0.846011754	0.403737545	cis
ASGA0097503	6	96306952	ENSSSCG00000024162	IMPA2	6	97280294	97299840	5.439016537	2.10E-07	4.91E-05	0.813321267	0.403629504	cis
ASGA0106427	6	96344704	ENSSSCG00000024162	IMPA2	6	97280294	97299840	5.439016537	2.10E-07	4.91E-05	0.813321267	0.403629504	cis
H3GA0038726	14	8134833	ENSSSCG00000039915	ENSSSCG00000039915	14	7405818	7437418	5.435530415	2.13E-07	4.99E-05	0.876381009	0.403412912	cis
WU_10.2_5_3385673	5	5914232	ENSSSCG00000035991	CENPM	5	6672035	6690309	-5.435156796	2.13E-07	5.00E-05	-1.479350327	-0.403389696	cis
WU_10.2_5_3406696	5	5893322	ENSSSCG00000035991	CENPM	5	6672035	6690309	-5.435156796	2.13E-07	5.00E-05	-1.479350327	-0.403389696	cis
ASGA0105795	12	18203102	ENSSSCG00000030167	SLC25A39	12	18913190	18921304	-5.432671725	2.16E-07	5.05E-05	-0.929090244	-0.403235252	cis
ASGA0008848	2	8494981	ENSSSCG00000038370	UQCC3	2	9074784	9078539	5.431037737	2.18E-07	5.09E-05	0.987680776	0.403133684	cis
DRGA0000334	1	26082829	ENSSSCG00000004150	ENSSSCG00000004150	1	26002628	26011454	5.430631486	2.18E-07	5.09E-05	0.708735852	0.403108429	cis
ALGA0066685	12	45415984	ENSSSCG00000017766	NEK8	12	44965187	44975613	5.427281346	2.21E-07	5.17E-05	0.697932893	0.40290013	cis
ASGA0063167	14	44898647	ENSSSCG00000009963	TPST2	14	44122157	44186435	-5.425287038	2.23E-07	5.22E-05	-1.030143553	-0.402776102	cis
WU_10.2_18_36650961	18	33795362	ENSSSCG00000036020	ENSSSCG00000036020	18	33193085	33197711	5.423941349	2.25E-07	5.25E-05	0.82173497	0.4026924	cis
MARC0045581	12	727439	ENSSSCG00000017129	ENSSSCG00000017129	12	493288	516963	5.423857557	2.25E-07	5.25E-05	0.744914693	0.402687188	cis
ASGA0052615	12	6199033	ENSSSCG00000017190	EXOC7	12	5325073	5356962	5.421954817	2.27E-07	5.29E-05	1.002888923	0.402568818	cis
WU_10.2_12_6099549	12	6137099	ENSSSCG00000017190	EXOC7	12	5325073	5356962	5.421954817	2.27E-07	5.29E-05	1.002888923	0.402568818	cis
ALGA0046149	8	5492965	ENSSSCG00000024399	EVC2	8	4904743	5023720	-5.418732784	2.30E-07	5.36E-05	-0.901819829	-0.40236833	cis
ALGA0046183	8	5797211	ENSSSCG00000024399	EVC2	8	4904743	5023720	-5.418732784	2.30E-07	5.36E-05	-0.901819829	-0.40236833	cis
H3GA0024188	8	5609149	ENSSSCG00000024399	EVC2	8	4904743	5023720	-5.418732784	2.30E-07	5.36E-05	-0.901819829	-0.40236833	cis
M1GA0004838	3	121864673	ENSSSCG00000008664	FAM84A	3	122717000	122720657	-5.418534828	2.31E-07	5.36E-05	-1.088270749	-0.402356011	cis
M1GA0010305	7	47941333	ENSSSCG00000001764	SH2D7	7	47812403	47825045	-5.417953316	2.31E-07	5.37E-05	-0.622943056	-0.40231982	cis
MARC0113700	5	64350471	ENSSSCG00000039512	RBP5	5	63601134	63609727	-5.417221589	2.32E-07	5.39E-05	-0.922014673	-0.402274277	cis
ASGA0090125	1	191408870	ENSSSCG00000037343	MRPS11	1	191306305	191321638	-5.415835666	2.34E-07	5.42E-05	-0.838823873	-0.40218801	cis
ASGA0091058	1	191369940	ENSSSCG00000037343	MRPS11	1	191306305	191321638	-5.415835666	2.34E-07	5.42E-05	-0.838823873	-0.40218801	cis
WU_10.2_3_1243958	3	1128630	ENSSSCG00000032156	GPR146	3	691931	694741	5.415660163	2.34E-07	5.42E-05	0.807158204	0.402177085	cis
DRGA0005958	5	62044524	ENSSSCG00000039287	CLEC12A	5	61922301	61940247	-5.415431426	2.34E-07	5.42E-05	-0.645966024	-0.402162846	cis
WU_10.2_7_4339725	7	4326750	ENSSSCG00000001022	SSR1	7	4662949	4685892	5.415101559	2.34E-07	5.42E-05	0.879751364	0.402142311	cis
MARC0019610	13	200429011	ENSSSCG00000020706	ENSSSCG00000020706	13	199600314	199719628	5.414240111	2.35E-07	5.44E-05	0.608367934	0.402088681	cis
WU_10.2_17_37287773	17	32916857	ENSSSCG00000035995	ITPA	17	32458238	32474784	-5.413360713	2.36E-07	5.46E-05	-0.55677989	-0.402033929	cis
WU_10.2_16_19415021	16	18597019	ENSSSCG00000038326	ENSSSCG00000038326	16	17903466	17903768	-5.413153997	2.37E-07	5.47E-05	-0.741954723	-0.402021058	cis
WU_10.2_12_43239840	12	41569782	ENSSSCG00000017727	TMEM98	12	42087696	42101250	-5.411686612	2.38E-07	5.50E-05	-0.770269967	-0.401929686	cis
WU_10.2_14_145170360	14	133536115	ENSSSCG00000010735	LHPP	14	133863378	133999166	5.411117099	2.39E-07	5.51E-05	0.542342495	0.40189422	cis
DIAS0004614	9	8161655	ENSSSCG00000014823	P2RY6	9	7750696	7759721	5.410750516	2.39E-07	5.52E-05	1.001752666	0.401871391	cis
INRA0007125	1	252942766	ENSSSCG00000005465	SUSD1	1	252754818	252956104	5.409382063	2.41E-07	5.55E-05	0.7362632	0.401786161	cis
ASGA0083973	3	26258591	ENSSSCG00000007866	TMC7	3	26305453	26360878	5.409134792	2.41E-07	5.55E-05	0.657731754	0.40177076	cis
MARC0072257	6	48376985	ENSSSCG00000003006	CYP2B6	6	49110789	49178413	-5.409093095	2.41E-07	5.55E-05	-1.05283849	-0.401768163	cis
MARC0007320	12	31298020	ENSSSCG00000017608	ENSSSCG00000017608	12	32043774	32075998	5.409047373	2.41E-07	5.55E-05	0.666845114	0.401765315	cis
WU_10.2_6_45143458	6	49350594	ENSSSCG00000003006	CYP2B6	6	49110789	49178413	-5.405759688	2.45E-07	5.63E-05	-1.051858571	-0.401560504	cis
ALGA0109040	16	74906726	ENSSSCG00000017106	MED10	16	75517023	75524760	-5.405508273	2.45E-07	5.63E-05	-0.741565757	-0.401544839	cis
ALGA0023416	4	14221268	ENSSSCG00000005976	NDUFB9	4	15105305	15113287	5.405324398	2.45E-07	5.64E-05	0.843678129	0.401533383	cis
ALGA0105635	18	7101088	ENSSSCG00000016459	EPHA1	18	6843135	6862568	5.401265668	2.50E-07	5.71E-05	1.493100573	0.401280446	cis
ALGA0104177	18	7306603	ENSSSCG00000016459	EPHA1	18	6843135	6862568	5.401265668	2.50E-07	5.71E-05	1.493100573	0.401280446	cis
ASGA0089762	18	7314165	ENSSSCG00000016459	EPHA1	18	6843135	6862568	5.401265668	2.50E-07	5.71E-05	1.493100573	0.401280446	cis
ASGA0098693	18	7274750	ENSSSCG00000016459	EPHA1	18	6843135	6862568	5.401265668	2.50E-07	5.71E-05	1.493100573	0.401280446	cis
MARC0068323	18	7391549	ENSSSCG00000016459	EPHA1	18	6843135	6862568	5.401265668	2.50E-07	5.71E-05	1.493100573	0.401280446	cis
MARC0078684	18	7497219	ENSSSCG00000016459	EPHA1	18	6843135	6862568	5.401265668	2.50E-07	5.71E-05	1.493100573	0.401280446	cis
WU_10.2_18_7439893	18	7110407	ENSSSCG00000016459	EPHA1	18	6843135	6862568	5.401265668	2.50E-07	5.71E-05	1.493100573	0.401280446	cis
WU_10.2_18_7534036	18	7300337	ENSSSCG00000016459	EPHA1	18	6843135	6862568	5.401265668	2.50E-07	5.71E-05	1.493100573	0.401280446	cis
WU_10.2_18_7659672	18	7356598	ENSSSCG00000016459	EPHA1	18	6843135	6862568	5.401265668	2.50E-07	5.71E-05	1.493100573	0.401280446	cis
H3GA0051546	X	12747819	ENSSSCG00000035893	TMEM27	X	12183799	12215748	5.401112325	2.50E-07	5.71E-05	2.661708651	0.401270888	cis
WU_10.2_X_13905536	X	12960341	ENSSSCG00000035893	TMEM27	X	12183799	12215748	5.401112325	2.50E-07	5.71E-05	2.661708651	0.401270888	cis
WU_10.2_2_3527332	2	4879273	ENSSSCG00000012934	CCS	2	5819467	5833398	-5.400562257	2.51E-07	5.72E-05	-0.87890193	-0.4012366	cis
WU_10.2_16_81869462	16	75510290	ENSSSCG00000017106	MED10	16	75517023	75524760	-5.399649645	2.52E-07	5.75E-05	-0.767442883	-0.401179711	cis
MARC0027760	14	89491245	ENSSSCG00000035415	ENSSSCG00000035415	14	89616660	89632693	5.399130587	2.53E-07	5.76E-05	0.624007487	0.401147352	cis
WU_10.2_17_44885580	17	39480201	ENSSSCG00000040160	MMP24	17	38588362	38637434	-5.398965016	2.53E-07	5.76E-05	-0.878357711	-0.40113703	cis
WU_10.2_13_216986355	13	207107663	ENSSSCG00000040779	ENSSSCG00000040779	13	206203136	206231345	-5.397280237	2.55E-07	5.80E-05	-0.60943674	-0.401031987	cis
M1GA0023446	18	55272842	ENSSSCG00000016773	ZNF282	18	55494592	55544699	-5.396994716	2.55E-07	5.80E-05	-0.785313096	-0.401014184	cis
WU_10.2_2_8538003	2	9193741	ENSSSCG00000027847	METTL12	2	9082723	9084260	-5.393387703	2.59E-07	5.89E-05	-0.621848868	-0.400789235	cis
MARC0089437	7	24217931	ENSSSCG00000001458	ENSSSCG00000001458	7	24993416	25001394	-5.392868856	2.60E-07	5.89E-05	-0.598376632	-0.400756871	cis
ASGA0085797	1	2409715	ENSSSCG00000004022	RPS6KA2	1	2203606	2522601	-5.392851136	2.60E-07	5.89E-05	-0.650055204	-0.400755766	cis
ALGA0077270	14	43934858	ENSSSCG00000009963	TPST2	14	44122157	44186435	-5.391983054	2.61E-07	5.89E-05	-0.766992388	-0.400701615	cis
ALGA0077290	14	44240102	ENSSSCG00000009963	TPST2	14	44122157	44186435	-5.391983054	2.61E-07	5.89E-05	-0.766992388	-0.400701615	cis
ALGA0077312	14	44053463	ENSSSCG00000009963	TPST2	14	44122157	44186435	-5.391983054	2.61E-07	5.89E-05	-0.766992388	-0.400701615	cis
ASGA0063083	14	43250657	ENSSSCG00000009963	TPST2	14	44122157	44186435	-5.391983054	2.61E-07	5.89E-05	-0.766992388	-0.400701615	cis
ASGA0063086	14	43312931	ENSSSCG00000009963	TPST2	14	44122157	44186435	-5.391983054	2.61E-07	5.89E-05	-0.766992388	-0.400701615	cis
ASGA0063113	14	43909637	ENSSSCG00000009963	TPST2	14	44122157	44186435	-5.391983054	2.61E-07	5.89E-05	-0.766992388	-0.400701615	cis
ASGA0063123	14	44144636	ENSSSCG00000009963	TPST2	14	44122157	44186435	5.391983054	2.61E-07	5.89E-05	0.766992388	0.400701615	cis
ASGA0063151	14	44463226	ENSSSCG00000009963	TPST2	14	44122157	44186435	5.391983054	2.61E-07	5.89E-05	0.766992388	0.400701615	cis
INRA0043833	14	43141331	ENSSSCG00000009963	TPST2	14	44122157	44186435	-5.391983054	2.61E-07	5.89E-05	-0.766992388	-0.400701615	cis
MARC0003342	14	43736961	ENSSSCG00000009963	TPST2	14	44122157	44186435	-5.391983054	2.61E-07	5.89E-05	-0.766992388	-0.400701615	cis
MARC0088240	14	43338326	ENSSSCG00000009963	TPST2	14	44122157	44186435	-5.391983054	2.61E-07	5.89E-05	-0.766992388	-0.400701615	cis
ALGA0103792	13	131126158	ENSSSCG00000034990	ENSSSCG00000034990	13	131129559	131134676	5.390570675	2.63E-07	5.92E-05	0.863831733	0.400613502	cis
MARC0044183	13	131113665	ENSSSCG00000034990	ENSSSCG00000034990	13	131129559	131134676	5.390570675	2.63E-07	5.92E-05	0.863831733	0.400613502	cis
ASGA0092808	3	9878432	ENSSSCG00000023912	ORAI2	3	9784078	9796760	-5.390561397	2.63E-07	5.92E-05	-0.781837063	-0.400612923	cis
WU_10.2_3_9794925	3	9918901	ENSSSCG00000023912	ORAI2	3	9784078	9796760	-5.390561397	2.63E-07	5.92E-05	-0.781837063	-0.400612923	cis
MARC0049197	5	14976533	ENSSSCG00000000199	ENSSSCG00000000199	5	15347633	15484936	5.39034489	2.63E-07	5.92E-05	0.580883511	0.400599415	cis
ALGA0115383	2	130010906	ENSSSCG00000036570	CTXN3	2	130596844	130606105	-5.389622238	2.64E-07	5.94E-05	-0.630232052	-0.400554327	cis
H3GA0030549	10	59233559	ENSSSCG00000011119	ECHDC3	10	60117313	60133627	-5.389058412	2.65E-07	5.95E-05	-0.68018746	-0.400519145	cis
ALGA0115329	6	88872986	ENSSSCG00000037566	ENSSSCG00000037566	6	88704599	88712853	-5.388580342	2.65E-07	5.96E-05	-0.804589406	-0.400489314	cis
ASGA0008575	2	5827995	ENSSSCG00000012986	KCNK7	2	6659253	6662286	5.38613402	2.68E-07	6.03E-05	0.831678519	0.400336644	cis
WU_10.2_1_244319261	1	218545415	ENSSSCG00000039823	ENSSSCG00000039823	1	218676232	218944664	-5.386059276	2.69E-07	6.03E-05	-1.243957501	-0.400331979	cis
H3GA0048872	17	37320510	ENSSSCG00000007287	GSS	17	38316169	38352815	5.385538133	2.69E-07	6.04E-05	0.752565961	0.40029945	cis
ASGA0093834	15	109215027	ENSSSCG00000016131	ADAM23	15	109695276	109886057	5.384339545	2.71E-07	6.07E-05	0.747131197	0.400224633	cis
MARC0051160	16	71892033	ENSSSCG00000039763	CMBL	16	72170737	72206592	5.384111747	2.71E-07	6.07E-05	0.758063971	0.400210412	cis
MARC0113700	5	64350471	ENSSSCG00000033913	C1RL	5	63591517	63641643	5.383684151	2.72E-07	6.08E-05	0.871506616	0.400183719	cis
Affx-114621280	6	53438197	ENSSSCG00000003158	DHDH	6	54210609	54217287	-5.383139851	2.72E-07	6.09E-05	-0.80007191	-0.400149738	cis
ASGA0101793	9	60517691	ENSSSCG00000028149	THYN1	9	60799831	60807751	5.381900918	2.74E-07	6.12E-05	0.807995292	0.400072385	cis
ASGA0076838	17	37939853	ENSSSCG00000007287	GSS	17	38316169	38352815	-5.381739344	2.74E-07	6.13E-05	-0.799821481	-0.400062297	cis
WU_10.2_3_11267238	3	11562990	ENSSSCG00000007717	METTL27	3	11053204	11057793	-5.381487	2.74E-07	6.13E-05	-1.039317103	-0.40004654	cis
WU_10.2_3_11614079	3	11895126	ENSSSCG00000007717	METTL27	3	11053204	11057793	-5.381487	2.74E-07	6.13E-05	-1.039317103	-0.40004654	cis
H3GA0047384	16	75753182	ENSSSCG00000017106	MED10	16	75517023	75524760	-5.381168066	2.75E-07	6.13E-05	-0.737122515	-0.400026626	cis
WU_10.2_17_46476321	17	41062302	ENSSSCG00000007336	NNAT	17	40627090	40629518	-5.377939029	2.79E-07	6.22E-05	-0.985136409	-0.399824967	cis
WU_10.2_12_48107944	12	46287492	ENSSSCG00000035173	ENSSSCG00000035173	12	45321480	45339209	5.376812505	2.80E-07	6.25E-05	0.627534301	0.3997546	cis
ALGA0065798	12	26295093	ENSSSCG00000017583	SGCA	12	26356809	26372155	5.37566582	2.82E-07	6.28E-05	0.695116509	0.399682967	cis
WU_10.2_6_83435669	6	89441222	ENSSSCG00000031514	CCDC28B	6	88678194	88682819	5.374208721	2.84E-07	6.32E-05	0.7597055	0.399591931	cis
H3GA0004043	1	239413426	ENSSSCG00000005358	SHB	1	238680810	238826387	5.373151695	2.85E-07	6.35E-05	0.816595257	0.399525884	cis
17_35195474	17	31161133	ENSSSCG00000007151	CDC25B	17	31910825	31921588	-5.371907548	2.87E-07	6.38E-05	-0.554910494	-0.399448136	cis
M1GA0026472	3	125109939	ENSSSCG00000008624	LPIN1	3	124940547	125074509	5.369613438	2.90E-07	6.45E-05	0.541049406	0.399304753	cis
ALGA0011799	2	10099016	ENSSSCG00000020809	B3GAT3	2	9119631	9125063	-5.369242127	2.90E-07	6.45E-05	-0.828503787	-0.399281543	cis
WU_10.2_2_9596854	2	10045649	ENSSSCG00000020809	B3GAT3	2	9119631	9125063	-5.369242127	2.90E-07	6.45E-05	-0.828503787	-0.399281543	cis
WU_10.2_8_120182358	8	112076456	ENSSSCG00000009138	CFI	8	112433640	112470946	5.367794851	2.92E-07	6.49E-05	1.236085816	0.39919107	cis
MARC0008262	14	59087264	ENSSSCG00000010183	COG2	14	59661772	59703990	5.367257933	2.93E-07	6.50E-05	1.43702055	0.399157503	cis
MARC0090835	8	72204749	ENSSSCG00000008976	ART3	8	71673799	71795343	5.366492241	2.94E-07	6.52E-05	0.74169873	0.39910963	cis
ASGA0036491	7	115616606	ENSSSCG00000002476	SERPINA1	7	115604299	115609726	-5.363823514	2.98E-07	6.60E-05	-0.78014724	-0.39894275	cis
ALGA0069394	13	31264769	ENSSSCG00000011347	ENSSSCG00000011347	13	31048369	31054069	5.363696096	2.98E-07	6.60E-05	0.762509319	0.398934781	cis
ASGA0033842	7	48737476	ENSSSCG00000001764	SH2D7	7	47812403	47825045	-5.36308541	2.99E-07	6.62E-05	-0.939805446	-0.398896588	cis
ALGA0013265	2	39864814	ENSSSCG00000013349	HTATIP2	2	39035224	39052170	-5.360347357	3.03E-07	6.70E-05	-0.838905918	-0.39872532	cis
M1GA0007274	5	5489822	ENSSSCG00000000034	TTLL12	5	5701532	5718999	-5.359757952	3.04E-07	6.71E-05	-1.165435954	-0.398688447	cis
DIAS0000275	5	78361124	ENSSSCG00000028397	ENSSSCG00000028397	5	78318972	78324906	5.359613382	3.04E-07	6.71E-05	0.888006572	0.398679402	cis
M1GA0009026	6	165421933	ENSSSCG00000034035	TMEM69	6	165704617	165709775	5.35928732	3.04E-07	6.72E-05	0.568208525	0.398659003	cis
ASGA0016193	3	112700892	ENSSSCG00000008571	HADHA	3	112752617	112800061	-5.356158987	3.09E-07	6.81E-05	-0.713426335	-0.398463253	cis
MARC0060367	14	133018191	ENSSSCG00000010735	LHPP	14	133863378	133999166	5.355741187	3.09E-07	6.82E-05	0.790776068	0.398437106	cis
WU_10.2_12_47873596	12	45816230	ENSSSCG00000035173	ENSSSCG00000035173	12	45321480	45339209	5.354646308	3.11E-07	6.85E-05	0.583295906	0.398368581	cis
DIAS0000868	9	23147664	ENSSSCG00000027093	FOLH1B	9	22903935	22961756	-5.354517436	3.11E-07	6.85E-05	-0.961213466	-0.398360515	cis
MARC0038324	14	76605091	ENSSSCG00000025492	NUDT13	14	75918100	75958977	-5.353314468	3.13E-07	6.89E-05	-0.935376291	-0.398285216	cis
WU_10.2_3_9106724	3	9478243	ENSSSCG00000023912	ORAI2	3	9784078	9796760	5.352854055	3.13E-07	6.90E-05	0.897621899	0.398256394	cis
ALGA0018228	3	28592115	ENSSSCG00000036428	ENSSSCG00000036428	3	28896126	28914765	5.352784279	3.14E-07	6.90E-05	0.612256236	0.398252026	cis
ALGA0094453	17	32289355	ENSSSCG00000007151	CDC25B	17	31910825	31921588	5.352171549	3.14E-07	6.91E-05	0.736774287	0.398213668	cis
DRGA0004794	4	51968832	ENSSSCG00000006143	CA13	4	51407809	51468961	5.352077533	3.15E-07	6.91E-05	0.675412634	0.398207782	cis
WU_10.2_4_57250466	4	52024266	ENSSSCG00000006143	CA13	4	51407809	51468961	5.352077533	3.15E-07	6.91E-05	0.675412634	0.398207782	cis
WU_10.2_3_9907599	3	10019773	ENSSSCG00000036391	SSC4D	3	9960611	9973617	-5.351166775	3.16E-07	6.93E-05	-1.073603928	-0.398150762	cis
ASGA0038506	8	31437007	ENSSSCG00000024428	CHRNA9	8	31441444	31456384	5.34655315	3.23E-07	7.08E-05	0.730015872	0.397861846	cis
H3GA0021609	7	48496620	ENSSSCG00000001764	SH2D7	7	47812403	47825045	-5.345287574	3.25E-07	7.12E-05	-0.865757998	-0.397782572	cis
WU_10.2_12_48804932	12	46713228	ENSSSCG00000028720	NXN	12	46909216	47075425	5.343254127	3.28E-07	7.18E-05	0.786547126	0.397655181	cis
ALGA0004377	1	74852014	ENSSSCG00000004405	FIG4	1	75693531	75847515	-5.343250958	3.28E-07	7.18E-05	-0.856937529	-0.397654982	cis
WU_10.2_12_23791623	12	23921778	ENSSSCG00000023263	MRPL45	12	23751923	23766467	-5.342268889	3.29E-07	7.20E-05	-1.060132717	-0.397593449	cis
WU_10.2_12_23896898	12	24026238	ENSSSCG00000023263	MRPL45	12	23751923	23766467	-5.342268889	3.29E-07	7.20E-05	-1.060132717	-0.397593449	cis
H3GA0044906	15	118494150	ENSSSCG00000016173	ATIC	15	117617502	117649108	-5.341320227	3.31E-07	7.23E-05	-0.827054746	-0.397534005	cis
MARC0072636	17	31418864	ENSSSCG00000007151	CDC25B	17	31910825	31921588	-5.340227656	3.32E-07	7.26E-05	-0.558789204	-0.397465536	cis
WU_10.2_1_141717122	1	126993674	ENSSSCG00000004672	GATM	1	126361880	126382617	-5.339546372	3.33E-07	7.28E-05	-0.761009611	-0.397422838	cis
WU_10.2_1_141934897	1	127275800	ENSSSCG00000004672	GATM	1	126361880	126382617	-5.339546372	3.33E-07	7.28E-05	-0.761009611	-0.397422838	cis
ALGA0077250	14	43459397	ENSSSCG00000009963	TPST2	14	44122157	44186435	5.337844648	3.36E-07	7.33E-05	0.75229252	0.397316176	cis
WU_10.2_1_11220855	1	9098857	ENSSSCG00000035027	ZDHHC14	1	9350255	9619672	5.336287169	3.39E-07	7.38E-05	1.473609893	0.397218541	cis
WU_10.2_12_5607986	12	5661609	ENSSSCG00000017193	CDK3	12	5426761	5430868	5.335958091	3.39E-07	7.39E-05	0.805633151	0.39719791	cis
WU_10.2_15_154915319	15	139798186	ENSSSCG00000016349	NDUFA10	15	138999156	139031897	5.335464293	3.40E-07	7.40E-05	0.577076081	0.397166951	cis
WU_10.2_12_63298864	12	23581002	ENSSSCG00000032782	PNPO	12	24192853	24201411	-5.334353296	3.42E-07	7.44E-05	-0.98638308	-0.397097291	cis
14_145101232	14	133466990	ENSSSCG00000010735	LHPP	14	133863378	133999166	-5.334162184	3.42E-07	7.44E-05	-0.654583543	-0.397085308	cis
ASGA0016959	4	65339	ENSSSCG00000005880	C8orf33	4	58938	60259	5.333433121	3.43E-07	7.45E-05	1.109408948	0.397039591	cis
H3GA0015032	4	972781	ENSSSCG00000005880	C8orf33	4	58938	60259	5.333433121	3.43E-07	7.45E-05	1.109408948	0.397039591	cis
WU_10.2_4_1209452	4	1057356	ENSSSCG00000005880	C8orf33	4	58938	60259	5.333433121	3.43E-07	7.45E-05	1.109408948	0.397039591	cis
WU_10.2_4_974069	4	884022	ENSSSCG00000005880	C8orf33	4	58938	60259	5.333433121	3.43E-07	7.45E-05	1.109408948	0.397039591	cis
ASGA0076107	17	28878576	ENSSSCG00000007108	KIZ	17	28975146	29268877	-5.33310124	3.44E-07	7.46E-05	-0.833378874	-0.397018779	cis
ASGA0008626	2	6263381	ENSSSCG00000012960	CST6	2	6323740	6325415	-5.331300448	3.46E-07	7.51E-05	-0.65679574	-0.396905842	cis
WU_10.2_12_63530123	12	23669036	ENSSSCG00000023263	MRPL45	12	23751923	23766467	-5.328234903	3.51E-07	7.62E-05	-0.893459307	-0.396713545	cis
CASI0006775	11	12761810	ENSSSCG00000009357	SMAD9	11	12701511	12765790	-5.327899749	3.52E-07	7.63E-05	-0.71246792	-0.396692518	cis
MARC0089437	7	24217931	ENSSSCG00000001455	ENSSSCG00000001455	7	24868656	24914037	5.325125338	3.56E-07	7.72E-05	0.646533525	0.396518433	cis
WU_10.2_17_46635017	17	41181716	ENSSSCG00000007336	NNAT	17	40627090	40629518	-5.324433132	3.58E-07	7.74E-05	-1.045413504	-0.396474993	cis
ASGA0041570	9	10839098	ENSSSCG00000014878	PAK1	9	11826805	11972555	-5.32323355	3.60E-07	7.78E-05	-0.742220517	-0.396399705	cis
MARC0019210	8	72498286	ENSSSCG00000008976	ART3	8	71673799	71795343	5.321039212	3.63E-07	7.86E-05	0.80176428	0.396261964	cis
WU_10.2_5_3182357	5	5760054	ENSSSCG00000035991	CENPM	5	6672035	6690309	-5.320530779	3.64E-07	7.87E-05	-1.700483952	-0.396230045	cis
ASGA0103060	18	6951485	ENSSSCG00000031897	GIMAP7	18	6447192	6452948	5.319940588	3.65E-07	7.89E-05	0.653942996	0.396192992	cis
ALGA0003413	1	52196681	ENSSSCG00000004281	KCNQ5	1	52732775	52939688	5.319632521	3.66E-07	7.89E-05	0.64841669	0.396173651	cis
ASGA0034088	7	51328974	ENSSSCG00000001800	TM6SF1	7	51815536	51845163	5.319057717	3.67E-07	7.91E-05	0.658802054	0.396137561	cis
ASGA0096635	3	1734237	ENSSSCG00000007569	GRIFIN	3	1776157	1777520	-5.317883986	3.69E-07	7.95E-05	-0.897323566	-0.39606386	cis
12_44317562	12	42558096	ENSSSCG00000017727	TMEM98	12	42087696	42101250	-5.317677112	3.69E-07	7.95E-05	-0.590997368	-0.39605087	cis
DRGA0009652	9	103020439	ENSSSCG00000015412	CCDC146	9	102787076	102919767	-5.316900305	3.70E-07	7.97E-05	-0.865937055	-0.396002088	cis
MARC0033407	9	102139395	ENSSSCG00000015412	CCDC146	9	102787076	102919767	-5.316900305	3.70E-07	7.97E-05	-0.865937055	-0.396002088	cis
MARC0071589	9	102094613	ENSSSCG00000015412	CCDC146	9	102787076	102919767	-5.316900305	3.70E-07	7.97E-05	-0.865937055	-0.396002088	cis
ASGA0060047	13	201648354	ENSSSCG00000012061	PIGP	13	200686666	200695578	-5.316862962	3.70E-07	7.97E-05	-0.958989974	-0.395999743	cis
ALGA0104388	12	59677731	ENSSSCG00000034364	SPECC1	12	59466786	59706556	-5.316365073	3.71E-07	7.98E-05	-0.636677196	-0.395968474	cis
WU_10.2_17_4314610	17	4061949	ENSSSCG00000036785	ENSSSCG00000036785	17	5006610	5062479	-5.314718339	3.74E-07	8.04E-05	-0.620160855	-0.395865047	cis
ALGA0048169	8	72516018	ENSSSCG00000008976	ART3	8	71673799	71795343	5.311674255	3.79E-07	8.15E-05	0.76876212	0.395673815	cis
ASGA0025075	5	21678113	ENSSSCG00000000362	RDH5	5	21166904	21170897	5.311370002	3.80E-07	8.15E-05	0.56628734	0.395654699	cis
WU_10.2_17_46260745	17	40905276	ENSSSCG00000007336	NNAT	17	40627090	40629518	-5.308820448	3.84E-07	8.24E-05	-0.787631459	-0.395494491	cis
WU_10.2_17_46383209	17	40862516	ENSSSCG00000007336	NNAT	17	40627090	40629518	-5.308820448	3.84E-07	8.24E-05	-0.787631459	-0.395494491	cis
WU_10.2_15_157532011	15	139636640	ENSSSCG00000016349	NDUFA10	15	138999156	139031897	-5.307419542	3.87E-07	8.29E-05	-0.730831296	-0.395406445	cis
INRA0035360	11	13552367	ENSSSCG00000009357	SMAD9	11	12701511	12765790	-5.306008298	3.89E-07	8.34E-05	-0.751233105	-0.395317739	cis
M1GA0009773	7	23781583	ENSSSCG00000001229	ENSSSCG00000001229	7	22823841	22962547	-5.30599536	3.90E-07	8.34E-05	-1.150034448	-0.395316926	cis
MARC0056470	5	7559194	ENSSSCG00000000077	ADSL	5	8027588	8045528	-5.304957102	3.91E-07	8.37E-05	-0.680952585	-0.395251657	cis
H3GA0039846	14	38653411	ENSSSCG00000034479	RITA1	14	38669034	38676841	-5.304869625	3.92E-07	8.37E-05	-0.741614632	-0.395246158	cis
WU_10.2_5_8887623	5	11206659	ENSSSCG00000038190	MPST	5	10736051	10749752	-5.304130032	3.93E-07	8.40E-05	-2.39419874	-0.39519966	cis
WU_10.2_2_9425931	2	9877004	ENSSSCG00000013072	FADS2	2	9632454	9667044	5.302991417	3.95E-07	8.44E-05	1.143428974	0.395128071	cis
MARC0084640	8	74474289	ENSSSCG00000026886	ENSSSCG00000026886	8	74664953	74848852	-5.301658532	3.97E-07	8.48E-05	-0.823584151	-0.395044257	cis
MARC0086427	1	169467833	ENSSSCG00000026486	ENSSSCG00000026486	1	169634747	169645187	-5.301215051	3.98E-07	8.50E-05	-0.682190763	-0.395016369	cis
H3GA0046118	16	18110637	ENSSSCG00000016808	C5orf22	16	17848383	17867297	5.301114631	3.98E-07	8.50E-05	0.606949308	0.395010054	cis
M1GA0010238	7	40681099	ENSSSCG00000025788	ENPP4	7	40896454	40913605	5.300629945	3.99E-07	8.50E-05	1.062319932	0.394979572	cis
ALGA0090664	16	48030456	ENSSSCG00000016969	ENSSSCG00000016969	16	47792889	47796656	5.300602343	3.99E-07	8.50E-05	0.837170768	0.394977836	cis
ASGA0094031	6	3144723	ENSSSCG00000002660	MTHFSD	6	2561212	2586607	-5.300592185	3.99E-07	8.50E-05	-0.753824286	-0.394977197	cis
ALGA0065635	12	24102459	ENSSSCG00000017519	MRPL10	12	24075632	24083070	-5.30008422	4.00E-07	8.51E-05	-0.902911684	-0.39494525	cis
DBWU0000800	12	24079540	ENSSSCG00000017519	MRPL10	12	24075632	24083070	-5.30008422	4.00E-07	8.51E-05	-0.902911684	-0.39494525	cis
H3GA0055748	6	164878207	ENSSSCG00000034035	TMEM69	6	165704617	165709775	5.298924761	4.02E-07	8.55E-05	0.560954081	0.394872324	cis
DIAS0000287	12	24287493	ENSSSCG00000017521	SCRN2	12	24042926	24095317	-5.29866814	4.03E-07	8.56E-05	-0.903682904	-0.394856182	cis
ALGA0069247	13	27301386	ENSSSCG00000029268	TOPAZ1	13	27574879	27643934	5.297593264	4.05E-07	8.60E-05	0.839072813	0.394788568	cis
H3GA0039764	14	35235178	ENSSSCG00000009853	WSB2	14	34609071	34632269	5.29723564	4.06E-07	8.61E-05	0.822173439	0.39476607	cis
WU_10.2_2_5537770	2	6433744	ENSSSCG00000012973	MUS81	2	6463413	6470598	-5.296383909	4.07E-07	8.64E-05	-0.958595215	-0.394712487	cis
DIAS0003229	2	8936150	ENSSSCG00000038370	UQCC3	2	9074784	9078539	5.294614925	4.11E-07	8.70E-05	0.650902271	0.394601184	cis
ASGA0091117	17	46620943	ENSSSCG00000039573	SLPI	17	47595158	47599301	5.293381232	4.13E-07	8.75E-05	1.292960659	0.394523551	cis
WU_10.2_12_44365069	12	42605268	ENSSSCG00000017727	TMEM98	12	42087696	42101250	-5.291472003	4.17E-07	8.82E-05	-0.649453703	-0.394403392	cis
17_35253807	17	31103123	ENSSSCG00000007151	CDC25B	17	31910825	31921588	-5.289142677	4.21E-07	8.91E-05	-0.564345872	-0.394256766	cis
WU_10.2_12_4154172	12	4406490	ENSSSCG00000029901	UBE2O	12	5054972	5115064	5.288553679	4.22E-07	8.93E-05	0.840554768	0.394219685	cis
WU_10.2_12_4516280	12	4705874	ENSSSCG00000029901	UBE2O	12	5054972	5115064	5.288553679	4.22E-07	8.93E-05	0.840554768	0.394219685	cis
WU_10.2_17_46476321	17	41062302	ENSSSCG00000025722	SNORA71	17	41466321	41466451	-5.287834832	4.24E-07	8.95E-05	-0.960228151	-0.394174427	cis
WU_10.2_12_6034340	12	6071893	ENSSSCG00000017232	SLC9A3R1	12	6466121	6483548	-5.286615645	4.26E-07	9.00E-05	-0.901313591	-0.394097661	cis
WU_10.2_9_8476992	9	7786843	ENSSSCG00000014831	PAAF1	9	8278905	8334523	5.285811672	4.28E-07	9.03E-05	1.432404941	0.394047034	cis
ASGA0033277	7	41053415	ENSSSCG00000025788	ENPP4	7	40896454	40913605	-5.285428612	4.28E-07	9.04E-05	-0.608800419	-0.394022911	cis
M1GA0000100	1	834129	ENSSSCG00000004012	THBS2	1	855024	883694	5.284599541	4.30E-07	9.07E-05	0.741528635	0.393970699	cis
WU_10.2_18_36894098	18	33885435	ENSSSCG00000036020	ENSSSCG00000036020	18	33193085	33197711	-5.284126304	4.31E-07	9.08E-05	-0.649194209	-0.393940894	cis
ASGA0025077	5	21606108	ENSSSCG00000000419	RDH16	5	22251753	22293249	-5.283704567	4.32E-07	9.09E-05	-0.821445899	-0.393914331	cis
CADI0000251	5	21745636	ENSSSCG00000000419	RDH16	5	22251753	22293249	-5.283704567	4.32E-07	9.09E-05	-0.821445899	-0.393914331	cis
H3GA0016069	5	21768540	ENSSSCG00000000419	RDH16	5	22251753	22293249	-5.283704567	4.32E-07	9.09E-05	-0.821445899	-0.393914331	cis
DRGA0015283	15	83890342	ENSSSCG00000016002	ENSSSCG00000016002	15	84541498	84742497	5.282992934	4.33E-07	9.11E-05	0.677031871	0.393869508	cis
ASGA0094502	1	27566388	ENSSSCG00000004160	PEX7	1	27257378	27383058	-5.282957412	4.33E-07	9.11E-05	-0.91259143	-0.393867271	cis
ASGA0089261	15	118554659	ENSSSCG00000016173	ATIC	15	117617502	117649108	-5.274614719	4.50E-07	9.46E-05	-0.602786839	-0.393341583	cis
MARC0075372	14	77888646	ENSSSCG00000034308	LRMDA	14	78543871	79056146	-5.273905244	4.52E-07	9.49E-05	-0.86628165	-0.39329686	cis
ASGA0101681	13	197570477	ENSSSCG00000012042	ATP5O	13	197509331	197519588	5.273794772	4.52E-07	9.49E-05	0.870473826	0.393289896	cis
WU_10.2_12_18398838	12	18150127	ENSSSCG00000030167	SLC25A39	12	18913190	18921304	-5.27310114	4.53E-07	9.51E-05	-0.783621577	-0.393246168	cis
WU_10.2_14_153806388	14	141484327	ENSSSCG00000040586	PAOX	14	141360464	141369641	5.272136149	4.55E-07	9.55E-05	0.58123256	0.39318533	cis
WU_10.2_12_40075270	12	38458374	ENSSSCG00000039569	ENSSSCG00000039569	12	39364818	39367023	5.271021498	4.58E-07	9.59E-05	0.71954159	0.393115049	cis
H3GA0046180	16	20264243	ENSSSCG00000016821	SLC45A2	16	19958337	19999311	5.268500608	4.63E-07	9.70E-05	0.752694	0.392956077	cis
ALGA0065635	12	24102459	ENSSSCG00000023263	MRPL45	12	23751923	23766467	-5.268218533	4.64E-07	9.70E-05	-0.887327343	-0.392938287	cis
DBWU0000800	12	24079540	ENSSSCG00000023263	MRPL45	12	23751923	23766467	-5.268218533	4.64E-07	9.70E-05	-0.887327343	-0.392938287	cis
WU_10.2_1_305390652	1	271382273	ENSSSCG00000005720	MED27	1	271724910	271928602	5.266761532	4.67E-07	9.76E-05	0.968378821	0.392846387	cis
ASGA0043326	9	56830250	ENSSSCG00000015252	SNX19	9	57513167	57558388	-5.266557445	4.67E-07	9.77E-05	-0.715635507	-0.392833514	cis
ALGA0008657	1	239046421	ENSSSCG00000005358	SHB	1	238680810	238826387	5.266334103	4.68E-07	9.77E-05	0.710610994	0.392819425	cis
ALGA0124106	1	27508441	ENSSSCG00000004160	PEX7	1	27257378	27383058	5.265803804	4.69E-07	9.79E-05	0.909285533	0.392785973	cis
H3GA0024195	8	5692101	ENSSSCG00000024399	EVC2	8	4904743	5023720	5.265168919	4.70E-07	9.81E-05	0.84138099	0.392745921	cis
MARC0000035	6	120909790	ENSSSCG00000003747	ENSSSCG00000003747	6	120794841	121036285	-5.264753898	4.71E-07	9.83E-05	-0.917899976	-0.392719738	cis
ALGA0027789	4	106164873	ENSSSCG00000038970	BCL2L15	4	106674518	106813974	5.263563001	4.74E-07	9.88E-05	0.906142702	0.392644601	cis
WU_10.2_11_13414629	11	13387756	ENSSSCG00000009357	SMAD9	11	12701511	12765790	5.261936122	4.77E-07	9.95E-05	0.941912069	0.392541943	cis
WU_10.2_12_43208657	12	41601807	ENSSSCG00000017727	TMEM98	12	42087696	42101250	-5.260781727	4.80E-07	9.99E-05	-0.716405156	-0.392469091	cis
MARC0096091	X	20580417	ENSSSCG00000012181	PDK3	X	20366404	20595842	5.260306825	4.81E-07	0.000100095	0.496234802	0.392439119	cis
ALGA0054385	9	103278912	ENSSSCG00000015412	CCDC146	9	102787076	102919767	-5.25924853	4.83E-07	0.000100422	-0.849614243	-0.392372322	cis
WU_10.2_9_113848196	9	103242014	ENSSSCG00000015412	CCDC146	9	102787076	102919767	-5.25924853	4.83E-07	0.000100422	-0.849614243	-0.392372322	cis
WU_10.2_9_113852478	9	103246297	ENSSSCG00000015412	CCDC146	9	102787076	102919767	-5.25924853	4.83E-07	0.000100422	-0.849614243	-0.392372322	cis
H3GA0033064	12	6284901	ENSSSCG00000017193	CDK3	12	5426761	5430868	-5.259122697	4.83E-07	0.000100422	-0.800614461	-0.39236438	cis
MARC0023178	13	22873539	ENSSSCG00000027550	PLCD1	13	22851854	22872843	-5.259034711	4.84E-07	0.000100422	-0.538663382	-0.392358826	cis
ASGA0020862	4	90646811	ENSSSCG00000006395	ENSSSCG00000006395	4	90566267	90574761	-5.257026065	4.88E-07	0.000101276	-0.832339286	-0.392232027	cis
ASGA0032063	7	24247099	ENSSSCG00000001458	ENSSSCG00000001458	7	24993416	25001394	5.256969825	4.88E-07	0.000101276	0.892795336	0.392228476	cis
ALGA0094134	17	28210436	ENSSSCG00000007108	KIZ	17	28975146	29268877	5.255703539	4.91E-07	0.000101814	0.783913633	0.392148527	cis
ASGA0060892	14	7108189	ENSSSCG00000032622	PPP3CC	14	6639461	6803650	5.254020356	4.95E-07	0.000102552	0.824931333	0.392042244	cis
WU_10.2_6_58708833	6	64313544	ENSSSCG00000003338	PUSL1	6	63593959	63596910	5.252956414	4.97E-07	0.000103002	0.913689147	0.391975054	cis
H3GA0048569	17	32556741	ENSSSCG00000007161	LZTS3	17	32508186	32518523	5.25176335	5.00E-07	0.000103514	0.630852085	0.391899702	cis
WU_10.2_12_4801182	12	4949477	ENSSSCG00000017190	EXOC7	12	5325073	5356962	-5.249715276	5.05E-07	0.000104439	-0.574645693	-0.391770331	cis
ASGA0096207	12	18015865	ENSSSCG00000030167	SLC25A39	12	18913190	18921304	-5.248426271	5.08E-07	0.000105005	-0.702359775	-0.391688896	cis
ASGA0020884	4	91183159	ENSSSCG00000006395	ENSSSCG00000006395	4	90566267	90574761	-5.247979685	5.09E-07	0.000105158	-0.721951955	-0.39166068	cis
ASGA0080381	18	52022085	ENSSSCG00000016756	BLVRA	18	51131584	51185446	5.24788547	5.09E-07	0.000105158	0.583749652	0.391654727	cis
ASGA0085111	2	88861795	ENSSSCG00000014119	SERINC5	2	88843020	88961132	5.247769846	5.09E-07	0.00010516	0.852056841	0.391647422	cis
MARC0001110	7	34290940	ENSSSCG00000033246	SAYSD1	7	34549776	34555602	-5.247652843	5.10E-07	0.000105163	-1.238250187	-0.391640029	cis
WU_10.2_17_47356309	17	41880032	ENSSSCG00000025722	SNORA71	17	41466321	41466451	5.24720465	5.11E-07	0.000105325	0.879945056	0.39161171	cis
WU_10.2_5_9470176	5	11700560	ENSSSCG00000038190	MPST	5	10736051	10749752	-5.24695728	5.11E-07	0.000105337	-1.230459918	-0.391596079	cis
WU_10.2_5_9502991	5	11733583	ENSSSCG00000038190	MPST	5	10736051	10749752	-5.24695728	5.11E-07	0.000105337	-1.230459918	-0.391596079	cis
DRGA0003842	3	29740511	ENSSSCG00000036428	ENSSSCG00000036428	3	28896126	28914765	-5.244484791	5.17E-07	0.000106485	-0.758131294	-0.39143983	cis
MARC0043998	3	113846555	ENSSSCG00000008577	DNAJC27	3	113816718	113857125	5.244097306	5.18E-07	0.00010662	1.105197078	0.39141534	cis
DIAS0000287	12	24287493	ENSSSCG00000023263	MRPL45	12	23751923	23766467	-5.243804855	5.19E-07	0.000106708	-0.952624103	-0.391396855	cis
ALGA0021093	3	113357150	ENSSSCG00000008571	HADHA	3	112752617	112800061	5.241819166	5.24E-07	0.00010763	0.501804669	0.391271338	cis
WU_10.2_8_76025664	8	71829946	ENSSSCG00000008976	ART3	8	71673799	71795343	-5.241405867	5.24E-07	0.000107779	-0.79118918	-0.39124521	cis
WU_10.2_1_307873967	1	273911411	ENSSSCG00000023333	FCN2	1	274106006	274111977	5.23912054	5.30E-07	0.00010886	1.318519329	0.391100719	cis
WU_10.2_7_103232787	7	97584287	ENSSSCG00000002349	ACOT4	7	96867399	96948726	-5.236784959	5.36E-07	0.000109954	-0.562537884	-0.390953022	cis
3_140608341	3	131398473	ENSSSCG00000025305	ENSSSCG00000025305	3	131268911	131279030	-5.236717827	5.36E-07	0.000109954	-0.714235454	-0.390948776	cis
WU_10.2_8_4395652	8	2733146	ENSSSCG00000008723	HTRA3	8	2793644	2819695	5.236092633	5.37E-07	0.000110213	0.567181752	0.390909235	cis
ASGA0082757	1	272695161	ENSSSCG00000005720	MED27	1	271724910	271928602	5.235833062	5.38E-07	0.000110288	0.922636245	0.390892817	cis
WU_10.2_5_3694708	5	6658023	ENSSSCG00000000067	CHADL	5	7246700	7252936	5.234960543	5.40E-07	0.000110674	0.611275369	0.390837628	cis
WU_10.2_12_43119060	12	41388792	ENSSSCG00000017727	TMEM98	12	42087696	42101250	-5.234062734	5.42E-07	0.000111073	-0.688366683	-0.390780835	cis
ALGA0071929	13	127253315	ENSSSCG00000011813	P3H2	13	127414958	127572844	-5.233380636	5.44E-07	0.000111308	-0.849614733	-0.390737685	cis
INRA0040979	13	127275596	ENSSSCG00000011813	P3H2	13	127414958	127572844	-5.233380636	5.44E-07	0.000111308	-0.849614733	-0.390737685	cis
ASGA0025069	5	21238507	ENSSSCG00000000399	TIMELESS	5	21759475	21787521	-5.232777095	5.46E-07	0.00011154	-0.54093667	-0.390699502	cis
ASGA0032106	7	24986445	ENSSSCG00000024914	ENSSSCG00000024914	7	24033587	24041617	5.232704302	5.46E-07	0.00011154	0.759678773	0.390694896	cis
WU_10.2_14_153681817	14	141663445	ENSSSCG00000040586	PAOX	14	141360464	141369641	5.232091649	5.47E-07	0.000111797	0.564542263	0.390656134	cis
ALGA0098790	18	51213086	ENSSSCG00000027491	ENSSSCG00000027491	18	51220948	51310988	5.230868479	5.50E-07	0.000112368	0.636143921	0.39057874	cis
WU_10.2_13_210779355	13	200705647	ENSSSCG00000012061	PIGP	13	200686666	200695578	5.229831502	5.53E-07	0.000112846	0.955621828	0.39051312	cis
H3GA0044238	15	39040709	ENSSSCG00000020934	ENSSSCG00000020934	15	37957508	38066021	-5.228693395	5.56E-07	0.000113092	-0.69689955	-0.390441093	cis
ASGA0033842	7	48737476	ENSSSCG00000001762	CIB2	7	47788918	47812748	-5.228346288	5.57E-07	0.000113092	-0.877211395	-0.390419125	cis
H3GA0044681	15	83587122	ENSSSCG00000016002	ENSSSCG00000016002	15	84541498	84742497	-5.228288048	5.57E-07	0.000113092	-0.712838009	-0.390415439	cis
ALGA0078023	14	59145949	ENSSSCG00000010183	COG2	14	59661772	59703990	-5.227809837	5.58E-07	0.000113092	-1.617253323	-0.390385171	cis
ALGA0078075	14	59656180	ENSSSCG00000010183	COG2	14	59661772	59703990	-5.227809837	5.58E-07	0.000113092	-1.617253323	-0.390385171	cis
ALGA0078091	14	59831072	ENSSSCG00000010183	COG2	14	59661772	59703990	-5.227809837	5.58E-07	0.000113092	-1.617253323	-0.390385171	cis
ASGA0063866	14	59843493	ENSSSCG00000010183	COG2	14	59661772	59703990	-5.227809837	5.58E-07	0.000113092	-1.617253323	-0.390385171	cis
DIAS0004301	14	59204776	ENSSSCG00000010183	COG2	14	59661772	59703990	-5.227809837	5.58E-07	0.000113092	-1.617253323	-0.390385171	cis
H3GA0040514	14	59588244	ENSSSCG00000010183	COG2	14	59661772	59703990	-5.227809837	5.58E-07	0.000113092	-1.617253323	-0.390385171	cis
H3GA0040590	14	60504875	ENSSSCG00000010183	COG2	14	59661772	59703990	-5.227809837	5.58E-07	0.000113092	-1.617253323	-0.390385171	cis
INRA0044343	14	59170546	ENSSSCG00000010183	COG2	14	59661772	59703990	-5.227809837	5.58E-07	0.000113092	-1.617253323	-0.390385171	cis
MARC0004519	14	59803997	ENSSSCG00000010183	COG2	14	59661772	59703990	-5.227809837	5.58E-07	0.000113092	-1.617253323	-0.390385171	cis
MARC0008126	14	60221930	ENSSSCG00000010183	COG2	14	59661772	59703990	-5.227809837	5.58E-07	0.000113092	-1.617253323	-0.390385171	cis
MARC0112777	14	60491303	ENSSSCG00000010183	COG2	14	59661772	59703990	-5.227809837	5.58E-07	0.000113092	-1.617253323	-0.390385171	cis
WU_10.2_12_48121999	12	46301133	ENSSSCG00000035173	ENSSSCG00000035173	12	45321480	45339209	5.227610518	5.59E-07	0.000113138	0.663279971	0.390372555	cis
WU_10.2_12_4257354	12	4510199	ENSSSCG00000029901	UBE2O	12	5054972	5115064	5.226062783	5.63E-07	0.000113886	0.657538038	0.390274584	cis
ALGA0076829	14	34151351	ENSSSCG00000009853	WSB2	14	34609071	34632269	-5.22344342	5.70E-07	0.000114913	-0.803651579	-0.390108749	cis
ASGA0062659	14	34406258	ENSSSCG00000009853	WSB2	14	34609071	34632269	-5.22344342	5.70E-07	0.000114913	-0.803651579	-0.390108749	cis
MARC0060323	14	33722981	ENSSSCG00000009853	WSB2	14	34609071	34632269	-5.22344342	5.70E-07	0.000114913	-0.803651579	-0.390108749	cis
WU_10.2_14_35843595	14	33769639	ENSSSCG00000009853	WSB2	14	34609071	34632269	-5.22344342	5.70E-07	0.000114913	-0.803651579	-0.390108749	cis
ASGA0062661	14	34517036	ENSSSCG00000009853	WSB2	14	34609071	34632269	5.22344342	5.70E-07	0.000114913	0.803651579	0.390108749	cis
WU_10.2_14_36295226	14	34218184	ENSSSCG00000009853	WSB2	14	34609071	34632269	5.22344342	5.70E-07	0.000114913	0.803651579	0.390108749	cis
M1GA0020100	14	140755263	ENSSSCG00000040586	PAOX	14	141360464	141369641	-5.223045181	5.71E-07	0.000115065	-0.594907489	-0.390083533	cis
ALGA0078729	14	73118420	ENSSSCG00000010275	PCBD1	14	73800761	73807281	-5.221414277	5.75E-07	0.000115869	-0.608646817	-0.389980256	cis
WU_10.2_X_112997111	X	98505915	ENSSSCG00000012619	6-Sep	X	98033215	98106082	5.219900174	5.79E-07	0.000116617	2.27075638	0.389884362	cis
WU_10.2_17_37287773	17	32916857	ENSSSCG00000007151	CDC25B	17	31910825	31921588	-5.21892002	5.81E-07	0.000117082	-0.542921923	-0.389822278	cis
WU_10.2_5_682526	5	3544485	ENSSSCG00000000002	GTSE1	5	3227814	3246479	5.218745448	5.82E-07	0.000117117	0.92450575	0.38981122	cis
13_215731085	13	205395806	ENSSSCG00000012087	SLC37A1	13	205826532	205904276	5.216135799	5.89E-07	0.000118464	0.89986637	0.389645895	cis
WU_10.2_2_6514147	2	7381573	ENSSSCG00000013022	PYGM	2	7406764	7423914	5.215839772	5.90E-07	0.000118506	0.735583283	0.389627139	cis
WU_10.2_4_16315514	4	15596154	ENSSSCG00000005976	NDUFB9	4	15105305	15113287	-5.215839703	5.90E-07	0.000118506	-0.85347376	-0.389627134	cis
[truncated: 8,694 more rows]
