# Supplementary material for: Genome-wide analysis of expression QTL (eQTL) and allele-specific expression (ASE) in pig muscle identifies candidate genes for meat quality traits
Source: Genet Sel Evol. 2020 Oct 9;52:59. doi: 10.1186/s12711-020-00579-x (PMC7547458; doi:10.1186/s12711-020-00579-x)
Supplement: Supplementary file 3 — Additional file 3: Table S3. Identified trans-eQTL. [file 12711_2020_579_MOESM3_ESM.csv]

snpid	chr	pos	Gene.ID	Gene.Name	Reference	Start	End	statistic	pvalue	FDR	beta	r	type
ASGA0063185	14	45153374	ENSSSCG00000010039	SLC5A4	14	48708047	48741440	-14.99535082	8.93E-32	1.08E-23	-1.15455179	-0.772442737	trans
ASGA0063192	14	45329416	ENSSSCG00000010039	SLC5A4	14	48708047	48741440	-14.99535082	8.93E-32	1.08E-23	-1.15455179	-0.772442737	trans
ASGA0063198	14	45347247	ENSSSCG00000010039	SLC5A4	14	48708047	48741440	-14.99535082	8.93E-32	1.08E-23	-1.15455179	-0.772442737	trans
ASGA0063201	14	45389735	ENSSSCG00000010039	SLC5A4	14	48708047	48741440	-14.99535082	8.93E-32	1.08E-23	-1.15455179	-0.772442737	trans
ASGA0063179	14	45106186	ENSSSCG00000010039	SLC5A4	14	48708047	48741440	-14.77580226	3.40E-31	3.29E-23	-1.154358095	-0.76782093	trans
ALGA0077352	14	45167309	ENSSSCG00000010039	SLC5A4	14	48708047	48741440	-14.31743903	5.59E-30	4.51E-22	-1.14210326	-0.757770839	trans
ASGA0099133	5	60867432	ENSSSCG00000026812	EMG1	5	63745476	63751607	14.23814276	9.08E-30	5.50E-22	1.558988398	0.755975328	trans
H3GA0052449	5	60850184	ENSSSCG00000026812	EMG1	5	63745476	63751607	14.23814276	9.08E-30	5.50E-22	1.558988398	0.755975328	trans
M1GA0001790	1	270081546	ENSSSCG00000039824	ARRDC1	AEMK02000682.1	390200	401852	-13.83139303	1.10E-28	5.95E-21	-1.731866685	-0.746490558	trans
ALGA0077399	14	46494819	ENSSSCG00000010039	SLC5A4	14	48708047	48741440	-13.76031757	1.71E-28	8.29E-21	-1.093444165	-0.744784847	trans
ALGA0077337	14	44941006	ENSSSCG00000010039	SLC5A4	14	48708047	48741440	-13.51440417	7.79E-28	3.43E-20	-1.07508648	-0.738768804	trans
WU_10.2_1_307024737	1	273050924	ENSSSCG00000039824	ARRDC1	AEMK02000682.1	390200	401852	-13.15607925	7.13E-27	2.88E-19	-1.701477756	-0.729675456	trans
ASGA0063175	14	44986229	ENSSSCG00000010039	SLC5A4	14	48708047	48741440	-13.12019789	8.91E-27	3.32E-19	-1.062735592	-0.728742913	trans
ASGA0008258	1	273421292	ENSSSCG00000039824	ARRDC1	AEMK02000682.1	390200	401852	-13.05870571	1.30E-26	4.21E-19	-1.649016475	-0.727135277	trans
WU_10.2_1_307515291	1	273542334	ENSSSCG00000039824	ARRDC1	AEMK02000682.1	390200	401852	-13.05870571	1.30E-26	4.21E-19	-1.649016475	-0.727135277	trans
WU_10.2_1_306577232	1	272544834	ENSSSCG00000039824	ARRDC1	AEMK02000682.1	390200	401852	12.50137623	4.12E-25	1.25E-17	1.510360574	0.712003364	trans
DBNP0002145	14	46436960	ENSSSCG00000010039	SLC5A4	14	48708047	48741440	-12.23702911	2.12E-24	5.72E-17	-1.068800667	-0.704459511	trans
INRA0043964	14	46418356	ENSSSCG00000010039	SLC5A4	14	48708047	48741440	-12.23702911	2.12E-24	5.72E-17	-1.068800667	-0.704459511	trans
WU_10.2_5_64468753	5	61745268	ENSSSCG00000026812	EMG1	5	63745476	63751607	11.91516924	1.56E-23	3.99E-16	1.384932732	0.694940752	trans
ASGA0026261	5	71672068	ENSSSCG00000026812	EMG1	5	63745476	63751607	-11.84302215	2.45E-23	5.65E-16	-1.587303809	-0.692755451	trans
ALGA0032799	5	71494266	ENSSSCG00000026812	EMG1	5	63745476	63751607	-11.84302215	2.45E-23	5.65E-16	-1.587303809	-0.692755451	trans
WU_10.2_5_63191063	5	60660867	ENSSSCG00000026812	EMG1	5	63745476	63751607	11.71635726	5.37E-23	1.18E-15	1.290866377	0.688872163	trans
ALGA0032639	5	68534852	ENSSSCG00000026812	EMG1	5	63745476	63751607	11.6471309	8.24E-23	1.66E-15	1.586782361	0.686724427	trans
ALGA0032643	5	68606636	ENSSSCG00000026812	EMG1	5	63745476	63751607	11.6471309	8.24E-23	1.66E-15	1.586782361	0.686724427	trans
H3GA0005125	1	269527781	ENSSSCG00000039824	ARRDC1	AEMK02000682.1	390200	401852	11.36035825	4.87E-22	9.44E-15	1.393479793	0.67763254	trans
MARC0058824	4	89884025	ENSSSCG00000006581	ENSSSCG00000006581	4	96030569	96041858	-10.97455042	5.29E-21	6.72E-14	-1.551886189	-0.664891375	trans
DBWU0000459	4	89398587	ENSSSCG00000006581	ENSSSCG00000006581	4	96030569	96041858	10.96745789	5.53E-21	6.72E-14	1.381307199	0.664651534	trans
6_37390283	6	41905151	ENSSSCG00000029070	PAFAH1B3	6	49632882	49642165	10.94411299	6.38E-21	6.72E-14	1.770925182	0.663860651	trans
6_59569487	6	64870406	ENSSSCG00000029070	PAFAH1B3	6	49632882	49642165	10.94411299	6.38E-21	6.72E-14	1.770925182	0.663860651	trans
ALGA0035258	6	45342655	ENSSSCG00000029070	PAFAH1B3	6	49632882	49642165	10.94411299	6.38E-21	6.72E-14	1.770925182	0.663860651	trans
ALGA0035291	6	46920574	ENSSSCG00000029070	PAFAH1B3	6	49632882	49642165	10.94411299	6.38E-21	6.72E-14	1.770925182	0.663860651	trans
ALGA0105608	6	65491229	ENSSSCG00000029070	PAFAH1B3	6	49632882	49642165	10.94411299	6.38E-21	6.72E-14	1.770925182	0.663860651	trans
ALGA0106326	6	64407960	ENSSSCG00000029070	PAFAH1B3	6	49632882	49642165	10.94411299	6.38E-21	6.72E-14	1.770925182	0.663860651	trans
ALGA0117348	6	66068747	ENSSSCG00000029070	PAFAH1B3	6	49632882	49642165	10.94411299	6.38E-21	6.72E-14	1.770925182	0.663860651	trans
ALGA0118319	6	65464862	ENSSSCG00000029070	PAFAH1B3	6	49632882	49642165	10.94411299	6.38E-21	6.72E-14	1.770925182	0.663860651	trans
ASGA0083172	6	65514681	ENSSSCG00000029070	PAFAH1B3	6	49632882	49642165	10.94411299	6.38E-21	6.72E-14	1.770925182	0.663860651	trans
ASGA0101969	6	45019251	ENSSSCG00000029070	PAFAH1B3	6	49632882	49642165	10.94411299	6.38E-21	6.72E-14	1.770925182	0.663860651	trans
ASGA0106067	6	65483240	ENSSSCG00000029070	PAFAH1B3	6	49632882	49642165	10.94411299	6.38E-21	6.72E-14	1.770925182	0.663860651	trans
H3GA0054032	6	65189989	ENSSSCG00000029070	PAFAH1B3	6	49632882	49642165	10.94411299	6.38E-21	6.72E-14	1.770925182	0.663860651	trans
H3GA0056767	6	65483397	ENSSSCG00000029070	PAFAH1B3	6	49632882	49642165	10.94411299	6.38E-21	6.72E-14	1.770925182	0.663860651	trans
M1GA0008510	6	45374792	ENSSSCG00000029070	PAFAH1B3	6	49632882	49642165	10.94411299	6.38E-21	6.72E-14	1.770925182	0.663860651	trans
MARC0030882	6	64904540	ENSSSCG00000029070	PAFAH1B3	6	49632882	49642165	10.94411299	6.38E-21	6.72E-14	1.770925182	0.663860651	trans
WU_10.2_6_41671356	6	46214931	ENSSSCG00000029070	PAFAH1B3	6	49632882	49642165	10.94411299	6.38E-21	6.72E-14	1.770925182	0.663860651	trans
WU_10.2_6_42752872	6	47252470	ENSSSCG00000029070	PAFAH1B3	6	49632882	49642165	10.94411299	6.38E-21	6.72E-14	1.770925182	0.663860651	trans
WU_10.2_6_59038121	6	64496246	ENSSSCG00000029070	PAFAH1B3	6	49632882	49642165	10.94411299	6.38E-21	6.72E-14	1.770925182	0.663860651	trans
WU_10.2_6_59740645	6	64939880	ENSSSCG00000029070	PAFAH1B3	6	49632882	49642165	10.94411299	6.38E-21	6.72E-14	1.770925182	0.663860651	trans
H3GA0004988	1	267645722	ENSSSCG00000039824	ARRDC1	AEMK02000682.1	390200	401852	-10.84353876	1.19E-20	1.22E-13	-1.361486964	-0.660427764	trans
MARC0005951	14	46297598	ENSSSCG00000010039	SLC5A4	14	48708047	48741440	-10.76855105	1.88E-20	1.90E-13	-1.417972236	-0.657840967	trans
INRA0015689	4	93673165	ENSSSCG00000006581	ENSSSCG00000006581	4	96030569	96041858	10.76384571	1.94E-20	1.92E-13	1.407026364	0.657677869	trans
ALGA0115192	6	41803624	ENSSSCG00000029070	PAFAH1B3	6	49632882	49642165	10.68320855	3.19E-20	3.09E-13	1.886874237	0.654868376	trans
ALGA0026572	4	88516456	ENSSSCG00000006581	ENSSSCG00000006581	4	96030569	96041858	10.66075929	3.66E-20	3.41E-13	1.368615921	0.654081349	trans
WU_10.2_4_96468454	4	88528079	ENSSSCG00000006581	ENSSSCG00000006581	4	96030569	96041858	10.66075929	3.66E-20	3.41E-13	1.368615921	0.654081349	trans
ASGA0063217	14	46323552	ENSSSCG00000010039	SLC5A4	14	48708047	48741440	-10.61752267	4.77E-20	4.36E-13	-1.33399323	-0.652559551	trans
WU_10.2_1_300993513	1	266992094	ENSSSCG00000039824	ARRDC1	AEMK02000682.1	390200	401852	-10.60863848	5.04E-20	4.52E-13	-1.526840241	-0.652245873	trans
ASGA0069679	15	54914946	ENSSSCG00000015854	OCA2	15	56657598	56869920	10.59216358	5.58E-20	4.91E-13	1.441774728	0.651663298	trans
ASGA0093685	12	40358820	ENSSSCG00000017727	TMEM98	12	42087696	42101250	10.52618958	8.37E-20	6.78E-13	1.703421516	0.649318768	trans
WU_10.2_12_41623718	12	40112677	ENSSSCG00000017727	TMEM98	12	42087696	42101250	10.52618958	8.37E-20	6.78E-13	1.703421516	0.649318768	trans
WU_10.2_12_41685027	12	40123965	ENSSSCG00000017727	TMEM98	12	42087696	42101250	10.52618958	8.37E-20	6.78E-13	1.703421516	0.649318768	trans
ALGA0120026	6	42850591	ENSSSCG00000029070	PAFAH1B3	6	49632882	49642165	10.5256833	8.39E-20	6.78E-13	1.742506608	0.649300704	trans
H3GA0052836	6	42557759	ENSSSCG00000029070	PAFAH1B3	6	49632882	49642165	-10.5256833	8.39E-20	6.78E-13	-1.742506608	-0.649300704	trans
ALGA0035299	6	51427663	ENSSSCG00000029070	PAFAH1B3	6	49632882	49642165	-10.50768446	9.37E-20	7.09E-13	-1.73864632	-0.648657802	trans
ALGA0114446	6	51038832	ENSSSCG00000029070	PAFAH1B3	6	49632882	49642165	-10.50768446	9.37E-20	7.09E-13	-1.73864632	-0.648657802	trans
M1GA0008519	6	51439243	ENSSSCG00000029070	PAFAH1B3	6	49632882	49642165	-10.50768446	9.37E-20	7.09E-13	-1.73864632	-0.648657802	trans
MARC0072257	6	48376985	ENSSSCG00000029070	PAFAH1B3	6	49632882	49642165	-10.50768446	9.37E-20	7.09E-13	-1.73864632	-0.648657802	trans
M1GA0026456	5	70225253	ENSSSCG00000026812	EMG1	5	63745476	63751607	-10.4940083	1.02E-19	7.60E-13	-1.479050323	-0.648168373	trans
Affx-114669186	6	61124257	ENSSSCG00000029070	PAFAH1B3	6	49632882	49642165	-10.44904019	1.34E-19	7.75E-13	-1.730918312	-0.646553417	trans
ALGA0035274	6	45744000	ENSSSCG00000029070	PAFAH1B3	6	49632882	49642165	-10.44904019	1.34E-19	7.75E-13	-1.730918312	-0.646553417	trans
MARC0011569	6	61261671	ENSSSCG00000029070	PAFAH1B3	6	49632882	49642165	-10.44904019	1.34E-19	7.75E-13	-1.730918312	-0.646553417	trans
WU_10.2_6_60093779	6	65432163	ENSSSCG00000029070	PAFAH1B3	6	49632882	49642165	-10.44904019	1.34E-19	7.75E-13	-1.730918312	-0.646553417	trans
ALGA0035275	6	45791829	ENSSSCG00000029070	PAFAH1B3	6	49632882	49642165	10.44904019	1.34E-19	7.75E-13	1.730918312	0.646553417	trans
ASGA0028164	6	45162579	ENSSSCG00000029070	PAFAH1B3	6	49632882	49642165	10.44904019	1.34E-19	7.75E-13	1.730918312	0.646553417	trans
ASGA0087439	6	47605459	ENSSSCG00000029070	PAFAH1B3	6	49632882	49642165	10.44904019	1.34E-19	7.75E-13	1.730918312	0.646553417	trans
ASGA0090528	6	46165487	ENSSSCG00000029070	PAFAH1B3	6	49632882	49642165	10.44904019	1.34E-19	7.75E-13	1.730918312	0.646553417	trans
ASGA0096693	6	46387903	ENSSSCG00000029070	PAFAH1B3	6	49632882	49642165	10.44904019	1.34E-19	7.75E-13	1.730918312	0.646553417	trans
DIAS0000020	6	47551487	ENSSSCG00000029070	PAFAH1B3	6	49632882	49642165	10.44904019	1.34E-19	7.75E-13	1.730918312	0.646553417	trans
DIAS0000149	6	45460146	ENSSSCG00000029070	PAFAH1B3	6	49632882	49642165	10.44904019	1.34E-19	7.75E-13	1.730918312	0.646553417	trans
H3GA0055874	6	47536918	ENSSSCG00000029070	PAFAH1B3	6	49632882	49642165	10.44904019	1.34E-19	7.75E-13	1.730918312	0.646553417	trans
INRA0059537	6	47516650	ENSSSCG00000029070	PAFAH1B3	6	49632882	49642165	10.44904019	1.34E-19	7.75E-13	1.730918312	0.646553417	trans
MARC0017436	6	47530872	ENSSSCG00000029070	PAFAH1B3	6	49632882	49642165	10.44904019	1.34E-19	7.75E-13	1.730918312	0.646553417	trans
SIRI0000740	6	46858013	ENSSSCG00000029070	PAFAH1B3	6	49632882	49642165	10.44904019	1.34E-19	7.75E-13	1.730918312	0.646553417	trans
WU_10.2_6_41481312	6	46024395	ENSSSCG00000029070	PAFAH1B3	6	49632882	49642165	10.44904019	1.34E-19	7.75E-13	1.730918312	0.646553417	trans
WU_10.2_6_41753044	6	46296079	ENSSSCG00000029070	PAFAH1B3	6	49632882	49642165	10.44904019	1.34E-19	7.75E-13	1.730918312	0.646553417	trans
WU_10.2_6_42180078	6	46777551	ENSSSCG00000029070	PAFAH1B3	6	49632882	49642165	10.44904019	1.34E-19	7.75E-13	1.730918312	0.646553417	trans
WU_10.2_6_42244800	6	46758514	ENSSSCG00000029070	PAFAH1B3	6	49632882	49642165	10.44904019	1.34E-19	7.75E-13	1.730918312	0.646553417	trans
WU_10.2_12_51707039	12	49796869	ENSSSCG00000017727	TMEM98	12	42087696	42101250	-10.3877674	1.96E-19	1.11E-12	-1.547519634	-0.644338831	trans
ALGA0026911	4	94024286	ENSSSCG00000006581	ENSSSCG00000006581	4	96030569	96041858	10.37081886	2.17E-19	1.11E-12	1.277968598	0.64372338	trans
DIAS0001387	4	94736982	ENSSSCG00000006581	ENSSSCG00000006581	4	96030569	96041858	10.37081886	2.17E-19	1.11E-12	1.277968598	0.64372338	trans
M1GA0006136	4	94720625	ENSSSCG00000006581	ENSSSCG00000006581	4	96030569	96041858	10.37081886	2.17E-19	1.11E-12	1.277968598	0.64372338	trans
MARC0047043	4	94795753	ENSSSCG00000006581	ENSSSCG00000006581	4	96030569	96041858	10.37081886	2.17E-19	1.11E-12	1.277968598	0.64372338	trans
MARC0051061	4	94185015	ENSSSCG00000006581	ENSSSCG00000006581	4	96030569	96041858	10.37081886	2.17E-19	1.11E-12	1.277968598	0.64372338	trans
MARC0093093	4	94139347	ENSSSCG00000006581	ENSSSCG00000006581	4	96030569	96041858	10.37081886	2.17E-19	1.11E-12	1.277968598	0.64372338	trans
WU_10.2_4_102419327	4	93717288	ENSSSCG00000006581	ENSSSCG00000006581	4	96030569	96041858	10.37081886	2.17E-19	1.11E-12	1.277968598	0.64372338	trans
ALGA0035361	6	56197784	ENSSSCG00000003278	ENSSSCG00000003278	6	59167777	59174470	10.36656706	2.23E-19	1.11E-12	1.212558602	0.643568788	trans
WU_10.2_12_39801078	12	38182976	ENSSSCG00000017727	TMEM98	12	42087696	42101250	10.32771287	2.83E-19	1.11E-12	1.526980467	0.642152431	trans
MARC0020934	17	39736258	ENSSSCG00000007287	GSS	17	38316169	38352815	10.32674585	2.84E-19	1.11E-12	1.26846408	0.642117095	trans
ALGA0077342	14	45036066	ENSSSCG00000010039	SLC5A4	14	48708047	48741440	-10.32492727	2.87E-19	1.11E-12	-1.519613041	-0.642050633	trans
ALGA0077360	14	45237972	ENSSSCG00000010039	SLC5A4	14	48708047	48741440	-10.32492727	2.87E-19	1.11E-12	-1.519613041	-0.642050633	trans
ALGA0077394	14	46473900	ENSSSCG00000010039	SLC5A4	14	48708047	48741440	-10.32492727	2.87E-19	1.11E-12	-1.519613041	-0.642050633	trans
ALGA0077404	14	46563973	ENSSSCG00000010039	SLC5A4	14	48708047	48741440	-10.32492727	2.87E-19	1.11E-12	-1.519613041	-0.642050633	trans
ALGA0077409	14	46867218	ENSSSCG00000010039	SLC5A4	14	48708047	48741440	-10.32492727	2.87E-19	1.11E-12	-1.519613041	-0.642050633	trans
ALGA0077425	14	47243327	ENSSSCG00000010039	SLC5A4	14	48708047	48741440	-10.32492727	2.87E-19	1.11E-12	-1.519613041	-0.642050633	trans
ALGA0077427	14	47319004	ENSSSCG00000010039	SLC5A4	14	48708047	48741440	-10.32492727	2.87E-19	1.11E-12	-1.519613041	-0.642050633	trans
ALGA0077450	14	47681212	ENSSSCG00000010039	SLC5A4	14	48708047	48741440	-10.32492727	2.87E-19	1.11E-12	-1.519613041	-0.642050633	trans
ASGA0063176	14	45080096	ENSSSCG00000010039	SLC5A4	14	48708047	48741440	-10.32492727	2.87E-19	1.11E-12	-1.519613041	-0.642050633	trans
ASGA0063186	14	45182965	ENSSSCG00000010039	SLC5A4	14	48708047	48741440	-10.32492727	2.87E-19	1.11E-12	-1.519613041	-0.642050633	trans
ASGA0063188	14	45211763	ENSSSCG00000010039	SLC5A4	14	48708047	48741440	-10.32492727	2.87E-19	1.11E-12	-1.519613041	-0.642050633	trans
ASGA0063205	14	45602780	ENSSSCG00000010039	SLC5A4	14	48708047	48741440	-10.32492727	2.87E-19	1.11E-12	-1.519613041	-0.642050633	trans
ASGA0063228	14	46835059	ENSSSCG00000010039	SLC5A4	14	48708047	48741440	-10.32492727	2.87E-19	1.11E-12	-1.519613041	-0.642050633	trans
ASGA0063229	14	46848009	ENSSSCG00000010039	SLC5A4	14	48708047	48741440	-10.32492727	2.87E-19	1.11E-12	-1.519613041	-0.642050633	trans
ASGA0063232	14	46912685	ENSSSCG00000010039	SLC5A4	14	48708047	48741440	-10.32492727	2.87E-19	1.11E-12	-1.519613041	-0.642050633	trans
ASGA0063238	14	47184743	ENSSSCG00000010039	SLC5A4	14	48708047	48741440	-10.32492727	2.87E-19	1.11E-12	-1.519613041	-0.642050633	trans
ASGA0063245	14	47204154	ENSSSCG00000010039	SLC5A4	14	48708047	48741440	-10.32492727	2.87E-19	1.11E-12	-1.519613041	-0.642050633	trans
ASGA0063261	14	47561362	ENSSSCG00000010039	SLC5A4	14	48708047	48741440	-10.32492727	2.87E-19	1.11E-12	-1.519613041	-0.642050633	trans
H3GA0040104	14	47274781	ENSSSCG00000010039	SLC5A4	14	48708047	48741440	-10.32492727	2.87E-19	1.11E-12	-1.519613041	-0.642050633	trans
INRA0043972	14	46796639	ENSSSCG00000010039	SLC5A4	14	48708047	48741440	-10.32492727	2.87E-19	1.11E-12	-1.519613041	-0.642050633	trans
INRA0043976	14	46951151	ENSSSCG00000010039	SLC5A4	14	48708047	48741440	-10.32492727	2.87E-19	1.11E-12	-1.519613041	-0.642050633	trans
INRA0043983	14	47164317	ENSSSCG00000010039	SLC5A4	14	48708047	48741440	-10.32492727	2.87E-19	1.11E-12	-1.519613041	-0.642050633	trans
INRA0043998	14	47541057	ENSSSCG00000010039	SLC5A4	14	48708047	48741440	-10.32492727	2.87E-19	1.11E-12	-1.519613041	-0.642050633	trans
ISU10000541	14	47222826	ENSSSCG00000010039	SLC5A4	14	48708047	48741440	-10.32492727	2.87E-19	1.11E-12	-1.519613041	-0.642050633	trans
MARC0021603	14	45277886	ENSSSCG00000010039	SLC5A4	14	48708047	48741440	-10.32492727	2.87E-19	1.11E-12	-1.519613041	-0.642050633	trans
MARC0030251	14	45469163	ENSSSCG00000010039	SLC5A4	14	48708047	48741440	-10.32492727	2.87E-19	1.11E-12	-1.519613041	-0.642050633	trans
MARC0036724	14	46738288	ENSSSCG00000010039	SLC5A4	14	48708047	48741440	-10.32492727	2.87E-19	1.11E-12	-1.519613041	-0.642050633	trans
MARC0042884	14	46974113	ENSSSCG00000010039	SLC5A4	14	48708047	48741440	-10.32492727	2.87E-19	1.11E-12	-1.519613041	-0.642050633	trans
MARC0048650	14	46520497	ENSSSCG00000010039	SLC5A4	14	48708047	48741440	-10.32492727	2.87E-19	1.11E-12	-1.519613041	-0.642050633	trans
MARC0094212	14	47467063	ENSSSCG00000010039	SLC5A4	14	48708047	48741440	-10.32492727	2.87E-19	1.11E-12	-1.519613041	-0.642050633	trans
WU_10.2_6_40444628	6	44987976	ENSSSCG00000029070	PAFAH1B3	6	49632882	49642165	-10.30142868	3.32E-19	1.28E-12	-1.702193436	-0.641190544	trans
H3GA0017980	6	56221493	ENSSSCG00000029070	PAFAH1B3	6	49632882	49642165	10.22180115	5.40E-19	2.04E-12	1.63708397	0.638257986	trans
MARC0027286	6	50902184	ENSSSCG00000029070	PAFAH1B3	6	49632882	49642165	10.22180115	5.40E-19	2.04E-12	1.63708397	0.638257986	trans
Affx-114798860	14	50207691	ENSSSCG00000010039	SLC5A4	14	48708047	48741440	-10.19326584	6.43E-19	2.36E-12	-1.498090411	-0.637200259	trans
ALGA0077581	14	49915589	ENSSSCG00000010039	SLC5A4	14	48708047	48741440	-10.19326584	6.43E-19	2.36E-12	-1.498090411	-0.637200259	trans
ALGA0077615	14	51589659	ENSSSCG00000010039	SLC5A4	14	48708047	48741440	-10.19326584	6.43E-19	2.36E-12	-1.498090411	-0.637200259	trans
ASGA0063395	14	51367013	ENSSSCG00000010039	SLC5A4	14	48708047	48741440	-10.19326584	6.43E-19	2.36E-12	-1.498090411	-0.637200259	trans
WU_10.2_12_40271308	12	38654450	ENSSSCG00000017727	TMEM98	12	42087696	42101250	10.18378583	6.82E-19	2.48E-12	1.108870721	0.636848061	trans
ASGA0090672	12	46772050	ENSSSCG00000017727	TMEM98	12	42087696	42101250	-10.17710606	7.10E-19	2.57E-12	-1.646206527	-0.636599658	trans
INRA0015549	4	91111507	ENSSSCG00000006581	ENSSSCG00000006581	4	96030569	96041858	-10.14730447	8.52E-19	3.06E-12	-1.260023388	-0.635488994	trans
WU_10.2_9_6987721	9	6202601	ENSSSCG00000014831	PAAF1	9	8278905	8334523	-10.14207398	8.79E-19	3.13E-12	-1.127691906	-0.635293653	trans
WU_10.2_12_41344517	12	39833637	ENSSSCG00000017727	TMEM98	12	42087696	42101250	10.13495006	9.19E-19	3.25E-12	1.224110082	0.635027402	trans
ALGA0079771	14	89648421	ENSSSCG00000024048	MMRN2	14	87900482	87916342	10.12653104	9.67E-19	3.37E-12	1.762532738	0.634712457	trans
MARC0048620	14	89752035	ENSSSCG00000024048	MMRN2	14	87900482	87916342	10.12653104	9.67E-19	3.37E-12	1.762532738	0.634712457	trans
WU_10.2_5_63022007	5	60834888	ENSSSCG00000026812	EMG1	5	63745476	63751607	10.09948506	1.14E-18	3.95E-12	1.461139995	0.633698554	trans
WU_10.2_12_40677475	12	39035616	ENSSSCG00000017727	TMEM98	12	42087696	42101250	10.08102989	1.28E-18	4.39E-12	1.643240535	0.633004824	trans
H3GA0040076	14	46148505	ENSSSCG00000010039	SLC5A4	14	48708047	48741440	-10.0635734	1.42E-18	4.81E-12	-1.330551986	-0.632347229	trans
H3GA0055275	6	165030056	ENSSSCG00000035894	ENSSSCG00000035894	9	103060693	103064019	-10.06353796	1.42E-18	4.81E-12	-1.150590768	-0.632345892	trans
H3GA0038663	14	7214439	ENSSSCG00000037347	ENSSSCG00000037347	AEMK02000214.1	12150	20665	10.03361753	1.70E-18	5.67E-12	0.830772569	0.631215581	trans
WU_10.2_1_300725429	1	266767416	ENSSSCG00000039824	ARRDC1	AEMK02000682.1	390200	401852	10.03303093	1.71E-18	5.67E-12	1.349935183	0.631193381	trans
WU_10.2_1_300796817	1	266942535	ENSSSCG00000039824	ARRDC1	AEMK02000682.1	390200	401852	10.03303093	1.71E-18	5.67E-12	1.349935183	0.631193381	trans
ALGA0077382	14	46031358	ENSSSCG00000010039	SLC5A4	14	48708047	48741440	-10.02510747	1.80E-18	5.80E-12	-1.395129238	-0.630893358	trans
ASGA0063206	14	45643020	ENSSSCG00000010039	SLC5A4	14	48708047	48741440	-10.02510747	1.80E-18	5.80E-12	-1.395129238	-0.630893358	trans
ASGA0063207	14	45656863	ENSSSCG00000010039	SLC5A4	14	48708047	48741440	-10.02510747	1.80E-18	5.80E-12	-1.395129238	-0.630893358	trans
MARC0006658	14	45412495	ENSSSCG00000010039	SLC5A4	14	48708047	48741440	-10.02510747	1.80E-18	5.80E-12	-1.395129238	-0.630893358	trans
WU_10.2_5_63129016	5	60722688	ENSSSCG00000026812	EMG1	5	63745476	63751607	10.01012568	1.97E-18	6.31E-12	1.486549772	0.630325296	trans
ALGA0113112	6	66475413	ENSSSCG00000029070	PAFAH1B3	6	49632882	49642165	10.00111644	2.08E-18	6.49E-12	1.692360599	0.629983206	trans
MARC0086195	6	66365094	ENSSSCG00000029070	PAFAH1B3	6	49632882	49642165	10.00111644	2.08E-18	6.49E-12	1.692360599	0.629983206	trans
WU_10.2_6_61077129	6	66385103	ENSSSCG00000029070	PAFAH1B3	6	49632882	49642165	10.00111644	2.08E-18	6.49E-12	1.692360599	0.629983206	trans
WU_10.2_6_61442927	6	66546113	ENSSSCG00000029070	PAFAH1B3	6	49632882	49642165	10.00111644	2.08E-18	6.49E-12	1.692360599	0.629983206	trans
H3GA0017878	6	40212335	ENSSSCG00000029070	PAFAH1B3	6	49632882	49642165	9.990554322	2.22E-18	6.88E-12	1.810271868	0.629581684	trans
ALGA0122277	4	93363364	ENSSSCG00000006581	ENSSSCG00000006581	4	96030569	96041858	9.983058836	2.32E-18	6.92E-12	1.394541221	0.629296435	trans
H3GA0013517	4	93282977	ENSSSCG00000006581	ENSSSCG00000006581	4	96030569	96041858	9.983058836	2.32E-18	6.92E-12	1.394541221	0.629296435	trans
WU_10.2_4_102092851	4	93429351	ENSSSCG00000006581	ENSSSCG00000006581	4	96030569	96041858	9.983058836	2.32E-18	6.92E-12	1.394541221	0.629296435	trans
ALGA0026925	4	94447563	ENSSSCG00000006581	ENSSSCG00000006581	4	96030569	96041858	9.983058836	2.32E-18	6.92E-12	1.394541221	0.629296435	trans
H3GA0013556	4	94541942	ENSSSCG00000006581	ENSSSCG00000006581	4	96030569	96041858	9.983058836	2.32E-18	6.92E-12	1.394541221	0.629296435	trans
INRA0015708	4	94242003	ENSSSCG00000006581	ENSSSCG00000006581	4	96030569	96041858	9.983058836	2.32E-18	6.92E-12	1.394541221	0.629296435	trans
WU_10.2_12_46521542	12	44609048	ENSSSCG00000017727	TMEM98	12	42087696	42101250	-9.982404504	2.33E-18	6.92E-12	-1.359454875	-0.629271522	trans
ALGA0053913	9	76986728	ENSSSCG00000015346	ICA1	9	78330545	78515475	9.964705334	2.59E-18	7.57E-12	1.416158103	0.628596896	trans
ALGA0053916	9	77198841	ENSSSCG00000015346	ICA1	9	78330545	78515475	9.964705334	2.59E-18	7.57E-12	1.416158103	0.628596896	trans
WU_10.2_9_84655300	9	77113574	ENSSSCG00000015346	ICA1	9	78330545	78515475	9.964705334	2.59E-18	7.57E-12	1.416158103	0.628596896	trans
ASGA0063168	14	44919089	ENSSSCG00000010039	SLC5A4	14	48708047	48741440	-9.961057764	2.65E-18	7.69E-12	-1.073329625	-0.628457688	trans
M1GA0018898	14	81678663	ENSSSCG00000024048	MMRN2	14	87900482	87916342	9.929305454	3.22E-18	9.27E-12	1.680067482	0.627243319	trans
WU_10.2_12_41369481	12	39858600	ENSSSCG00000017727	TMEM98	12	42087696	42101250	9.90473199	3.73E-18	1.04E-11	1.237898819	0.626300353	trans
ASGA0065116	14	89185576	ENSSSCG00000024048	MMRN2	14	87900482	87916342	9.888721032	4.12E-18	1.04E-11	1.708368538	0.625684476	trans
ASGA0065194	14	89888396	ENSSSCG00000024048	MMRN2	14	87900482	87916342	9.888721032	4.12E-18	1.04E-11	1.708368538	0.625684476	trans
Affx-114742577	6	59836305	ENSSSCG00000029070	PAFAH1B3	6	49632882	49642165	9.876131228	4.44E-18	1.04E-11	1.618593821	0.625199374	trans
ALGA0035365	6	58817365	ENSSSCG00000029070	PAFAH1B3	6	49632882	49642165	9.876131228	4.44E-18	1.04E-11	1.618593821	0.625199374	trans
ALGA0102795	6	48081581	ENSSSCG00000029070	PAFAH1B3	6	49632882	49642165	9.876131228	4.44E-18	1.04E-11	1.618593821	0.625199374	trans
ALGA0103194	6	48184287	ENSSSCG00000029070	PAFAH1B3	6	49632882	49642165	9.876131228	4.44E-18	1.04E-11	1.618593821	0.625199374	trans
ASGA0030401	6	62235659	ENSSSCG00000029070	PAFAH1B3	6	49632882	49642165	9.876131228	4.44E-18	1.04E-11	1.618593821	0.625199374	trans
ASGA0083191	6	58819012	ENSSSCG00000029070	PAFAH1B3	6	49632882	49642165	9.876131228	4.44E-18	1.04E-11	1.618593821	0.625199374	trans
ASGA0085299	6	47715812	ENSSSCG00000029070	PAFAH1B3	6	49632882	49642165	9.876131228	4.44E-18	1.04E-11	1.618593821	0.625199374	trans
ASGA0090044	6	59865226	ENSSSCG00000029070	PAFAH1B3	6	49632882	49642165	9.876131228	4.44E-18	1.04E-11	1.618593821	0.625199374	trans
ASGA0094554	6	61761131	ENSSSCG00000029070	PAFAH1B3	6	49632882	49642165	9.876131228	4.44E-18	1.04E-11	1.618593821	0.625199374	trans
ASGA0095121	6	63596920	ENSSSCG00000029070	PAFAH1B3	6	49632882	49642165	9.876131228	4.44E-18	1.04E-11	1.618593821	0.625199374	trans
DIAS0003489	6	48130586	ENSSSCG00000029070	PAFAH1B3	6	49632882	49642165	9.876131228	4.44E-18	1.04E-11	1.618593821	0.625199374	trans
DIAS0004358	6	47728980	ENSSSCG00000029070	PAFAH1B3	6	49632882	49642165	9.876131228	4.44E-18	1.04E-11	1.618593821	0.625199374	trans
H3GA0056560	6	63336711	ENSSSCG00000029070	PAFAH1B3	6	49632882	49642165	9.876131228	4.44E-18	1.04E-11	1.618593821	0.625199374	trans
M1GA0008559	6	58871156	ENSSSCG00000029070	PAFAH1B3	6	49632882	49642165	9.876131228	4.44E-18	1.04E-11	1.618593821	0.625199374	trans
M1GA0008562	6	59150980	ENSSSCG00000029070	PAFAH1B3	6	49632882	49642165	9.876131228	4.44E-18	1.04E-11	1.618593821	0.625199374	trans
M1GA0009140	6	62190493	ENSSSCG00000029070	PAFAH1B3	6	49632882	49642165	9.876131228	4.44E-18	1.04E-11	1.618593821	0.625199374	trans
M1GA0024787	6	61401730	ENSSSCG00000029070	PAFAH1B3	6	49632882	49642165	9.876131228	4.44E-18	1.04E-11	1.618593821	0.625199374	trans
M1GA0025063	6	48210169	ENSSSCG00000029070	PAFAH1B3	6	49632882	49642165	9.876131228	4.44E-18	1.04E-11	1.618593821	0.625199374	trans
M1GA0025298	6	63567557	ENSSSCG00000029070	PAFAH1B3	6	49632882	49642165	9.876131228	4.44E-18	1.04E-11	1.618593821	0.625199374	trans
M1GA0026195	6	63470629	ENSSSCG00000029070	PAFAH1B3	6	49632882	49642165	9.876131228	4.44E-18	1.04E-11	1.618593821	0.625199374	trans
MARC0001121	6	60112015	ENSSSCG00000029070	PAFAH1B3	6	49632882	49642165	9.876131228	4.44E-18	1.04E-11	1.618593821	0.625199374	trans
MARC0014518	6	48220418	ENSSSCG00000029070	PAFAH1B3	6	49632882	49642165	9.876131228	4.44E-18	1.04E-11	1.618593821	0.625199374	trans
MARC0018157	6	60966969	ENSSSCG00000029070	PAFAH1B3	6	49632882	49642165	9.876131228	4.44E-18	1.04E-11	1.618593821	0.625199374	trans
MARC0018804	6	48146868	ENSSSCG00000029070	PAFAH1B3	6	49632882	49642165	9.876131228	4.44E-18	1.04E-11	1.618593821	0.625199374	trans
MARC0020138	6	62350290	ENSSSCG00000029070	PAFAH1B3	6	49632882	49642165	9.876131228	4.44E-18	1.04E-11	1.618593821	0.625199374	trans
MARC0048569	6	63566418	ENSSSCG00000029070	PAFAH1B3	6	49632882	49642165	9.876131228	4.44E-18	1.04E-11	1.618593821	0.625199374	trans
MARC0082369	6	60282797	ENSSSCG00000029070	PAFAH1B3	6	49632882	49642165	9.876131228	4.44E-18	1.04E-11	1.618593821	0.625199374	trans
WU_10.2_14_143732890	6	48011157	ENSSSCG00000029070	PAFAH1B3	6	49632882	49642165	9.876131228	4.44E-18	1.04E-11	1.618593821	0.625199374	trans
WU_10.2_14_143801280	6	47946317	ENSSSCG00000029070	PAFAH1B3	6	49632882	49642165	9.876131228	4.44E-18	1.04E-11	1.618593821	0.625199374	trans
WU_10.2_6_43338310	6	47770178	ENSSSCG00000029070	PAFAH1B3	6	49632882	49642165	9.876131228	4.44E-18	1.04E-11	1.618593821	0.625199374	trans
WU_10.2_6_55378179	6	60238015	ENSSSCG00000029070	PAFAH1B3	6	49632882	49642165	9.876131228	4.44E-18	1.04E-11	1.618593821	0.625199374	trans
WU_10.2_6_56654232	6	61317971	ENSSSCG00000029070	PAFAH1B3	6	49632882	49642165	9.876131228	4.44E-18	1.04E-11	1.618593821	0.625199374	trans
WU_10.2_6_57897137	6	63319787	ENSSSCG00000029070	PAFAH1B3	6	49632882	49642165	9.876131228	4.44E-18	1.04E-11	1.618593821	0.625199374	trans
WU_10.2_6_58125604	6	63627526	ENSSSCG00000029070	PAFAH1B3	6	49632882	49642165	9.876131228	4.44E-18	1.04E-11	1.618593821	0.625199374	trans
WU_10.2_6_58322243	6	63718540	ENSSSCG00000029070	PAFAH1B3	6	49632882	49642165	9.876131228	4.44E-18	1.04E-11	1.618593821	0.625199374	trans
ASGA0025668	5	58958978	ENSSSCG00000026812	EMG1	5	63745476	63751607	-9.853486838	5.10E-18	1.18E-11	-1.257630567	-0.624325029	trans
H3GA0016370	5	58739168	ENSSSCG00000026812	EMG1	5	63745476	63751607	-9.853486838	5.10E-18	1.18E-11	-1.257630567	-0.624325029	trans
WU_10.2_5_62276156	5	58930950	ENSSSCG00000026812	EMG1	5	63745476	63751607	9.853486838	5.10E-18	1.18E-11	1.257630567	0.624325029	trans
WU_10.2_1_301515686	1	267601307	ENSSSCG00000039824	ARRDC1	AEMK02000682.1	390200	401852	-9.830556314	5.86E-18	1.35E-11	-1.33235899	-0.623437237	trans
WU_10.2_5_62172255	5	58836893	ENSSSCG00000026812	EMG1	5	63745476	63751607	-9.829501738	5.90E-18	1.35E-11	-1.221609673	-0.62339635	trans
WU_10.2_5_64711770	5	61879366	ENSSSCG00000026812	EMG1	5	63745476	63751607	9.805270377	6.83E-18	1.56E-11	1.443342614	0.622455449	trans
WU_10.2_1_300815838	1	266923468	ENSSSCG00000039824	ARRDC1	AEMK02000682.1	390200	401852	-9.7878382	7.59E-18	1.73E-11	-1.089196714	-0.621776886	trans
WU_10.2_12_42547198	12	40828223	ENSSSCG00000017727	TMEM98	12	42087696	42101250	-9.765389956	8.70E-18	1.97E-11	-1.222051211	-0.620901001	trans
H3GA0004911	1	266968213	ENSSSCG00000039824	ARRDC1	AEMK02000682.1	390200	401852	-9.761110966	8.93E-18	2.01E-11	-1.193063426	-0.62073378	trans
WU_10.2_1_301927443	1	268017808	ENSSSCG00000039824	ARRDC1	AEMK02000682.1	390200	401852	9.753081823	9.38E-18	2.10E-11	1.21703774	0.620419774	trans
ALGA0066214	12	34687264	ENSSSCG00000017727	TMEM98	12	42087696	42101250	9.724214696	1.12E-17	2.44E-11	1.516150859	0.619288362	trans
ALGA0116573	12	34885951	ENSSSCG00000017727	TMEM98	12	42087696	42101250	9.724214696	1.12E-17	2.44E-11	1.516150859	0.619288362	trans
DRGA0011732	12	34467908	ENSSSCG00000017727	TMEM98	12	42087696	42101250	9.724214696	1.12E-17	2.44E-11	1.516150859	0.619288362	trans
WU_10.2_12_35831702	12	34928713	ENSSSCG00000017727	TMEM98	12	42087696	42101250	9.724214696	1.12E-17	2.44E-11	1.516150859	0.619288362	trans
WU_10.2_12_35938691	12	34827198	ENSSSCG00000017727	TMEM98	12	42087696	42101250	9.724214696	1.12E-17	2.44E-11	1.516150859	0.619288362	trans
WU_10.2_12_36028648	12	34787363	ENSSSCG00000017727	TMEM98	12	42087696	42101250	9.724214696	1.12E-17	2.44E-11	1.516150859	0.619288362	trans
WU_10.2_18_55494975	18	50606439	ENSSSCG00000028523	HUS1	18	48522826	48538790	9.712988044	1.20E-17	2.60E-11	1.484970566	0.618847302	trans
ASGA0007710	1	267577244	ENSSSCG00000039824	ARRDC1	AEMK02000682.1	390200	401852	9.707056809	1.24E-17	2.67E-11	1.214811737	0.618614046	trans
WU_10.2_1_301476135	1	267559633	ENSSSCG00000039824	ARRDC1	AEMK02000682.1	390200	401852	9.707056809	1.24E-17	2.67E-11	1.214811737	0.618614046	trans
ASGA0084528	12	44772226	ENSSSCG00000017727	TMEM98	12	42087696	42101250	-9.696535403	1.32E-17	2.83E-11	-1.308074233	-0.618199871	trans
H3GA0055238	12	44649805	ENSSSCG00000017727	TMEM98	12	42087696	42101250	-9.691222588	1.36E-17	2.91E-11	-1.306152074	-0.617990536	trans
ALGA0079421	14	86114673	ENSSSCG00000024048	MMRN2	14	87900482	87916342	9.679399479	1.46E-17	3.01E-11	1.689967706	0.617524211	trans
ALGA0079430	14	86474491	ENSSSCG00000024048	MMRN2	14	87900482	87916342	9.679399479	1.46E-17	3.01E-11	1.689967706	0.617524211	trans
ALGA0079722	14	89112702	ENSSSCG00000024048	MMRN2	14	87900482	87916342	9.679399479	1.46E-17	3.01E-11	1.689967706	0.617524211	trans
ASGA0064850	14	83843293	ENSSSCG00000024048	MMRN2	14	87900482	87916342	9.679399479	1.46E-17	3.01E-11	1.689967706	0.617524211	trans
ASGA0064904	14	86413234	ENSSSCG00000024048	MMRN2	14	87900482	87916342	9.679399479	1.46E-17	3.01E-11	1.689967706	0.617524211	trans
MARC0046149	14	86782062	ENSSSCG00000024048	MMRN2	14	87900482	87916342	9.679399479	1.46E-17	3.01E-11	1.689967706	0.617524211	trans
SIRI0000575	14	83820476	ENSSSCG00000024048	MMRN2	14	87900482	87916342	9.679399479	1.46E-17	3.01E-11	1.689967706	0.617524211	trans
WU_10.2_14_90809836	14	84106381	ENSSSCG00000024048	MMRN2	14	87900482	87916342	9.679399479	1.46E-17	3.01E-11	1.689967706	0.617524211	trans
WU_10.2_14_96851074	14	89015921	ENSSSCG00000024048	MMRN2	14	87900482	87916342	9.679399479	1.46E-17	3.01E-11	1.689967706	0.617524211	trans
ALGA0079221	14	81218547	ENSSSCG00000024048	MMRN2	14	87900482	87916342	9.673170544	1.52E-17	3.02E-11	1.681640068	0.617278268	trans
ALGA0079229	14	81269076	ENSSSCG00000024048	MMRN2	14	87900482	87916342	9.673170544	1.52E-17	3.02E-11	1.681640068	0.617278268	trans
ALGA0079308	14	82541744	ENSSSCG00000024048	MMRN2	14	87900482	87916342	9.673170544	1.52E-17	3.02E-11	1.681640068	0.617278268	trans
ALGA0079341	14	83476201	ENSSSCG00000024048	MMRN2	14	87900482	87916342	9.673170544	1.52E-17	3.02E-11	1.681640068	0.617278268	trans
ALGA0079343	14	83497018	ENSSSCG00000024048	MMRN2	14	87900482	87916342	9.673170544	1.52E-17	3.02E-11	1.681640068	0.617278268	trans
ASGA0064785	14	82246631	ENSSSCG00000024048	MMRN2	14	87900482	87916342	9.673170544	1.52E-17	3.02E-11	1.681640068	0.617278268	trans
ASGA0064824	14	83084191	ENSSSCG00000024048	MMRN2	14	87900482	87916342	9.673170544	1.52E-17	3.02E-11	1.681640068	0.617278268	trans
MARC0113429	14	81316141	ENSSSCG00000024048	MMRN2	14	87900482	87916342	9.673170544	1.52E-17	3.02E-11	1.681640068	0.617278268	trans
M1GA0023373	18	50412559	ENSSSCG00000028523	HUS1	18	48522826	48538790	9.664231853	1.61E-17	3.17E-11	1.449624458	0.616925017	trans
WU_10.2_12_41135707	12	39566229	ENSSSCG00000017727	TMEM98	12	42087696	42101250	9.634444698	1.92E-17	3.79E-11	1.205311287	0.615745153	trans
WU_10.2_5_62199482	5	58854272	ENSSSCG00000026812	EMG1	5	63745476	63751607	-9.630209737	1.97E-17	3.87E-11	-1.18558846	-0.61557707	trans
WU_10.2_12_44409809	12	42817054	ENSSSCG00000035173	ENSSSCG00000035173	12	45321480	45339209	9.611492043	2.21E-17	4.31E-11	1.22566676	0.614833168	trans
MARC0070998	6	50602824	ENSSSCG00000003006	CYP2B6	6	49110789	49178413	-9.593209512	2.47E-17	4.80E-11	-1.079773073	-0.614104973	trans
ASGA0025985	5	66156715	ENSSSCG00000026812	EMG1	5	63745476	63751607	-9.592349025	2.48E-17	4.80E-11	-1.452445808	-0.614070661	trans
ASGA0063366	14	49795147	ENSSSCG00000010039	SLC5A4	14	48708047	48741440	-9.590807166	2.50E-17	4.83E-11	-1.356887968	-0.61400917	trans
ALGA0077373	14	45556841	ENSSSCG00000010039	SLC5A4	14	48708047	48741440	-9.588001862	2.54E-17	4.83E-11	-1.704845013	-0.613897264	trans
DRGA0013807	14	45727087	ENSSSCG00000010039	SLC5A4	14	48708047	48741440	-9.588001862	2.54E-17	4.83E-11	-1.704845013	-0.613897264	trans
H3GA0040075	14	46084075	ENSSSCG00000010039	SLC5A4	14	48708047	48741440	-9.588001862	2.54E-17	4.83E-11	-1.704845013	-0.613897264	trans
MARC0092574	14	45766858	ENSSSCG00000010039	SLC5A4	14	48708047	48741440	-9.588001862	2.54E-17	4.83E-11	-1.704845013	-0.613897264	trans
WU_10.2_12_39307673	12	37823958	ENSSSCG00000017727	TMEM98	12	42087696	42101250	9.576060731	2.73E-17	5.14E-11	1.213514501	0.613420507	trans
WU_10.2_12_39438023	12	37852187	ENSSSCG00000017727	TMEM98	12	42087696	42101250	9.576060731	2.73E-17	5.14E-11	1.213514501	0.613420507	trans
WU_10.2_12_39460882	12	37872429	ENSSSCG00000017727	TMEM98	12	42087696	42101250	9.576060731	2.73E-17	5.14E-11	1.213514501	0.613420507	trans
DRGA0009506	9	77234719	ENSSSCG00000015346	ICA1	9	78330545	78515475	-9.569242757	2.85E-17	5.29E-11	-1.391160288	-0.613147993	trans
H3GA0027825	9	77291145	ENSSSCG00000015346	ICA1	9	78330545	78515475	-9.569242757	2.85E-17	5.29E-11	-1.391160288	-0.613147993	trans
WU_10.2_18_36853238	9	77159061	ENSSSCG00000015346	ICA1	9	78330545	78515475	-9.569242757	2.85E-17	5.29E-11	-1.391160288	-0.613147993	trans
ALGA0124340	6	66250398	ENSSSCG00000029070	PAFAH1B3	6	49632882	49642165	9.555526886	3.10E-17	5.72E-11	1.774157923	0.612599108	trans
ASGA0089746	6	33983361	ENSSSCG00000029070	PAFAH1B3	6	49632882	49642165	9.544695626	3.30E-17	6.09E-11	1.556767229	0.612165033	trans
H3GA0041215	14	83450946	ENSSSCG00000024048	MMRN2	14	87900482	87916342	9.534935974	3.51E-17	6.43E-11	1.630455284	0.61177343	trans
ALGA0023691	4	17072014	ENSSSCG00000005976	NDUFB9	4	15105305	15113287	-9.530305775	3.60E-17	6.51E-11	-1.278420947	-0.611587486	trans
CASI0009592	4	17129944	ENSSSCG00000005976	NDUFB9	4	15105305	15113287	-9.530305775	3.60E-17	6.51E-11	-1.278420947	-0.611587486	trans
DRGA0004508	4	17041571	ENSSSCG00000005976	NDUFB9	4	15105305	15113287	-9.530305775	3.60E-17	6.51E-11	-1.278420947	-0.611587486	trans
DRGA0004510	4	17162722	ENSSSCG00000005976	NDUFB9	4	15105305	15113287	-9.530305775	3.60E-17	6.51E-11	-1.278420947	-0.611587486	trans
H3GA0026456	9	9898353	ENSSSCG00000014831	PAAF1	9	8278905	8334523	-9.521052243	3.81E-17	6.69E-11	-1.240496853	-0.611215572	trans
WU_10.2_6_36198833	6	40728396	ENSSSCG00000029070	PAFAH1B3	6	49632882	49642165	9.520420934	3.83E-17	6.69E-11	1.765316924	0.611190184	trans
Affx-114803947	6	60839981	ENSSSCG00000029070	PAFAH1B3	6	49632882	49642165	-9.520420934	3.83E-17	6.69E-11	-1.765316924	-0.611190184	trans
ALGA0117083	6	60714725	ENSSSCG00000029070	PAFAH1B3	6	49632882	49642165	-9.520420934	3.83E-17	6.69E-11	-1.765316924	-0.611190184	trans
ASGA0103330	6	65775703	ENSSSCG00000029070	PAFAH1B3	6	49632882	49642165	-9.520420934	3.83E-17	6.69E-11	-1.765316924	-0.611190184	trans
H3GA0056145	6	41648520	ENSSSCG00000029070	PAFAH1B3	6	49632882	49642165	-9.520420934	3.83E-17	6.69E-11	-1.765316924	-0.611190184	trans
H3GA0056468	6	41605774	ENSSSCG00000029070	PAFAH1B3	6	49632882	49642165	-9.520420934	3.83E-17	6.69E-11	-1.765316924	-0.611190184	trans
WU_10.2_6_59128520	6	64535073	ENSSSCG00000029070	PAFAH1B3	6	49632882	49642165	-9.520420934	3.83E-17	6.69E-11	-1.765316924	-0.611190184	trans
WU_10.2_6_59187594	6	64654780	ENSSSCG00000029070	PAFAH1B3	6	49632882	49642165	-9.520420934	3.83E-17	6.69E-11	-1.765316924	-0.611190184	trans
ASGA0063141	14	44316076	ENSSSCG00000010039	SLC5A4	14	48708047	48741440	-9.506369933	4.16E-17	7.26E-11	-0.877903531	-0.610624634	trans
WU_10.2_5_62035587	5	58697082	ENSSSCG00000026812	EMG1	5	63745476	63751607	9.447719628	5.93E-17	1.03E-10	1.226890486	0.608253854	trans
ALGA0051139	9	8965669	ENSSSCG00000014878	PAK1	9	11826805	11972555	-9.446270397	5.98E-17	1.03E-10	-1.348227799	-0.608195066	trans
ALGA0026861	4	93382039	ENSSSCG00000006581	ENSSSCG00000006581	4	96030569	96041858	9.445898163	5.99E-17	1.03E-10	0.91041174	0.608179964	trans
14_57263991	14	53345812	ENSSSCG00000010039	SLC5A4	14	48708047	48741440	-9.435521359	6.38E-17	1.08E-10	-1.672771432	-0.607758716	trans
ALGA0077647	14	53553166	ENSSSCG00000010039	SLC5A4	14	48708047	48741440	-9.435521359	6.38E-17	1.08E-10	-1.672771432	-0.607758716	trans
ASGA0063376	14	50431778	ENSSSCG00000010039	SLC5A4	14	48708047	48741440	-9.435521359	6.38E-17	1.08E-10	-1.672771432	-0.607758716	trans
ASGA0063411	14	51956982	ENSSSCG00000010039	SLC5A4	14	48708047	48741440	-9.435521359	6.38E-17	1.08E-10	-1.672771432	-0.607758716	trans
DIAS0000466	12	34501587	ENSSSCG00000017727	TMEM98	12	42087696	42101250	9.411935962	7.35E-17	1.24E-10	1.462057673	0.60679935	trans
H3GA0026222	9	6179348	ENSSSCG00000014831	PAAF1	9	8278905	8334523	-9.399178646	7.94E-17	1.34E-10	-0.831666356	-0.606279322	trans
MARC0006813	1	271646184	ENSSSCG00000039824	ARRDC1	AEMK02000682.1	390200	401852	-9.390006864	8.39E-17	1.39E-10	-1.63110876	-0.605904971	trans
ALGA0018003	3	22050930	ENSSSCG00000026686	PDZD9	3	24175845	24201864	9.389428372	8.42E-17	1.39E-10	2.223013503	0.605881346	trans
ALGA0018021	3	21951392	ENSSSCG00000026686	PDZD9	3	24175845	24201864	9.389428372	8.42E-17	1.39E-10	2.223013503	0.605881346	trans
ALGA0123606	3	21418569	ENSSSCG00000026686	PDZD9	3	24175845	24201864	9.389428372	8.42E-17	1.39E-10	2.223013503	0.605881346	trans
ASGA0013862	3	22103750	ENSSSCG00000026686	PDZD9	3	24175845	24201864	9.389428372	8.42E-17	1.39E-10	2.223013503	0.605881346	trans
H3GA0009037	3	21939479	ENSSSCG00000026686	PDZD9	3	24175845	24201864	9.389428372	8.42E-17	1.39E-10	2.223013503	0.605881346	trans
ASGA0008809	2	7778736	ENSSSCG00000012986	KCNK7	2	6659253	6662286	9.388200793	8.48E-17	1.39E-10	1.59353188	0.605831208	trans
WU_10.2_2_7314349	2	8143526	ENSSSCG00000012986	KCNK7	2	6659253	6662286	9.388200793	8.48E-17	1.39E-10	1.59353188	0.605831208	trans
WU_10.2_2_7480581	2	8186465	ENSSSCG00000012986	KCNK7	2	6659253	6662286	9.388200793	8.48E-17	1.39E-10	1.59353188	0.605831208	trans
WU_10.2_12_49543567	12	47377162	ENSSSCG00000039569	ENSSSCG00000039569	12	39364818	39367023	-9.363990705	9.80E-17	1.60E-10	-1.139549136	-0.604840913	trans
MARC0026738	12	34094191	ENSSSCG00000017727	TMEM98	12	42087696	42101250	9.363769458	9.82E-17	1.60E-10	1.112820278	0.60483185	trans
WU_10.2_12_38477807	12	37029965	ENSSSCG00000017727	TMEM98	12	42087696	42101250	9.360815629	9.99E-17	1.62E-10	1.194601057	0.604710831	trans
ALGA0117166	14	52300187	ENSSSCG00000010039	SLC5A4	14	48708047	48741440	-9.347286958	1.08E-16	1.75E-10	-0.948243082	-0.604156019	trans
ALGA0115003	6	60492855	ENSSSCG00000029070	PAFAH1B3	6	49632882	49642165	-9.341681545	1.12E-16	1.80E-10	-1.744787295	-0.603925883	trans
ALGA0054026	9	82684693	ENSSSCG00000015346	ICA1	9	78330545	78515475	9.334172501	1.17E-16	1.88E-10	1.36045109	0.603617355	trans
DRGA0016598	17	17258153	ENSSSCG00000035995	ITPA	17	32458238	32474784	-9.332698276	1.18E-16	1.89E-10	-1.262957133	-0.603556751	trans
ASGA0021065	4	94760760	ENSSSCG00000006581	ENSSSCG00000006581	4	96030569	96041858	9.320831081	1.27E-16	2.02E-10	1.303569679	0.603068519	trans
ALGA0102719	12	36805413	ENSSSCG00000017727	TMEM98	12	42087696	42101250	-9.297368575	1.46E-16	2.32E-10	-1.403868515	-0.602101243	trans
ALGA0093822	17	22884365	ENSSSCG00000035995	ITPA	17	32458238	32474784	-9.286405744	1.56E-16	2.44E-10	-1.152819751	-0.601648373	trans
ASGA0105926	17	23467786	ENSSSCG00000035995	ITPA	17	32458238	32474784	-9.286405744	1.56E-16	2.44E-10	-1.152819751	-0.601648373	trans
DBMA0000204	17	22940818	ENSSSCG00000035995	ITPA	17	32458238	32474784	-9.286405744	1.56E-16	2.44E-10	-1.152819751	-0.601648373	trans
WU_10.2_17_25038457	17	22355243	ENSSSCG00000035995	ITPA	17	32458238	32474784	-9.286405744	1.56E-16	2.44E-10	-1.152819751	-0.601648373	trans
WU_10.2_17_26420026	17	23373554	ENSSSCG00000035995	ITPA	17	32458238	32474784	-9.286405744	1.56E-16	2.44E-10	-1.152819751	-0.601648373	trans
ASGA0031812	7	21133874	ENSSSCG00000001458	ENSSSCG00000001458	7	24993416	25001394	9.276398644	1.66E-16	2.58E-10	1.170475705	0.601234478	trans
ALGA0093772	17	22010607	ENSSSCG00000035995	ITPA	17	32458238	32474784	9.272681877	1.70E-16	2.63E-10	1.17084349	0.601080628	trans
WU_10.2_14_6010341	14	5689468	ENSSSCG00000037347	ENSSSCG00000037347	AEMK02000214.1	12150	20665	-9.253455501	1.90E-16	2.94E-10	-1.297257696	-0.600283714	trans
9_7650481	9	6888112	ENSSSCG00000014831	PAAF1	9	8278905	8334523	9.246575433	1.98E-16	3.05E-10	1.287594723	0.599998107	trans
H3GA0052765	9	6719508	ENSSSCG00000014831	PAAF1	9	8278905	8334523	9.246575433	1.98E-16	3.05E-10	1.287594723	0.599998107	trans
MARC0085248	4	89992601	ENSSSCG00000006581	ENSSSCG00000006581	4	96030569	96041858	-9.245229372	2.00E-16	3.06E-10	-1.327923987	-0.599942203	trans
ASGA0075780	17	22286059	ENSSSCG00000035995	ITPA	17	32458238	32474784	-9.240969622	2.05E-16	3.12E-10	-1.279835065	-0.599765228	trans
WU_10.2_17_24123079	17	21577874	ENSSSCG00000035995	ITPA	17	32458238	32474784	-9.240969622	2.05E-16	3.12E-10	-1.279835065	-0.599765228	trans
ALGA0093681	17	20084543	ENSSSCG00000035995	ITPA	17	32458238	32474784	9.220971574	2.31E-16	3.51E-10	1.283220737	0.598933216	trans
ALGA0051253	9	10434300	ENSSSCG00000014831	PAAF1	9	8278905	8334523	-9.215425346	2.39E-16	3.59E-10	-1.216786996	-0.598702123	trans
MARC0059260	9	10356403	ENSSSCG00000014831	PAAF1	9	8278905	8334523	-9.215425346	2.39E-16	3.59E-10	-1.216786996	-0.598702123	trans
WU_10.2_9_11433081	9	10344884	ENSSSCG00000014831	PAAF1	9	8278905	8334523	-9.215425346	2.39E-16	3.59E-10	-1.216786996	-0.598702123	trans
ASGA0026185	5	69449751	ENSSSCG00000026812	EMG1	5	63745476	63751607	9.213139906	2.42E-16	3.62E-10	1.211238721	0.598606853	trans
WU_10.2_5_72352991	5	70106807	ENSSSCG00000026812	EMG1	5	63745476	63751607	-9.213139906	2.42E-16	3.62E-10	-1.211238721	-0.598606853	trans
WU_10.2_6_146988063	6	159368651	ENSSSCG00000034035	TMEM69	6	165704617	165709775	-9.20634662	2.52E-16	3.74E-10	-1.2945974	-0.598323519	trans
WU_10.2_14_6414849	14	5834942	ENSSSCG00000037347	ENSSSCG00000037347	AEMK02000214.1	12150	20665	-9.206060388	2.53E-16	3.74E-10	-1.288626633	-0.598311576	trans
WU_10.2_14_5727947	14	5397781	ENSSSCG00000037347	ENSSSCG00000037347	AEMK02000214.1	12150	20665	9.206060388	2.53E-16	3.74E-10	1.288626633	0.598311576	trans
WU_10.2_6_147223902	6	159462617	ENSSSCG00000034035	TMEM69	6	165704617	165709775	9.193214084	2.73E-16	4.03E-10	1.299627941	0.597775153	trans
WU_10.2_12_42547198	12	40828223	ENSSSCG00000039569	ENSSSCG00000039569	12	39364818	39367023	9.188626756	2.80E-16	4.13E-10	1.167456166	0.597583405	trans
WU_10.2_1_301871436	1	267960912	ENSSSCG00000039824	ARRDC1	AEMK02000682.1	390200	401852	9.179822793	2.95E-16	4.34E-10	1.138395756	0.597215116	trans
H3GA0020222	7	19833122	ENSSSCG00000001458	ENSSSCG00000001458	7	24993416	25001394	-9.17009243	3.13E-16	4.58E-10	-1.210468265	-0.596807634	trans
MARC0016324	6	64629304	ENSSSCG00000029070	PAFAH1B3	6	49632882	49642165	9.167165919	3.19E-16	4.65E-10	1.682665919	0.596684989	trans
ASGA0080389	18	51963799	ENSSSCG00000028523	HUS1	18	48522826	48538790	-9.158087701	3.36E-16	4.89E-10	-1.189281934	-0.59630427	trans
12784648	6	54079560	ENSSSCG00000029070	PAFAH1B3	6	49632882	49642165	-9.153671872	3.45E-16	5.01E-10	-1.679183085	-0.596118936	trans
H3GA0055981	5	68921213	ENSSSCG00000026812	EMG1	5	63745476	63751607	-9.152962866	3.47E-16	5.01E-10	-1.33848709	-0.596089169	trans
WU_10.2_4_92797234	4	85141320	ENSSSCG00000006581	ENSSSCG00000006581	4	96030569	96041858	9.15134148	3.50E-16	5.05E-10	1.413598092	0.596021089	trans
ALGA0077324	14	44752740	ENSSSCG00000010039	SLC5A4	14	48708047	48741440	-9.150730104	3.51E-16	5.05E-10	-1.408759508	-0.595995415	trans
ALGA0039856	7	26251689	ENSSSCG00000001458	ENSSSCG00000001458	7	24993416	25001394	9.144616524	3.64E-16	5.22E-10	1.17318339	0.59573858	trans
WU_10.2_2_8046859	2	8751524	ENSSSCG00000012986	KCNK7	2	6659253	6662286	9.137312565	3.81E-16	5.42E-10	1.557984535	0.595431495	trans
WU_10.2_6_62907039	6	68176232	ENSSSCG00000029070	PAFAH1B3	6	49632882	49642165	9.137306227	3.81E-16	5.42E-10	1.655131355	0.595431229	trans
ASGA0054824	12	45235512	ENSSSCG00000017727	TMEM98	12	42087696	42101250	-9.137107436	3.81E-16	5.42E-10	-1.404313425	-0.595422867	trans
WU_10.2_12_46209606	12	44363255	ENSSSCG00000017727	TMEM98	12	42087696	42101250	-9.136501617	3.83E-16	5.42E-10	-1.194228568	-0.595397384	trans
ASGA0041218	9	6389263	ENSSSCG00000014831	PAAF1	9	8278905	8334523	-9.128689418	4.01E-16	5.66E-10	-1.23797147	-0.595068612	trans
ALGA0124037	6	68746870	ENSSSCG00000029070	PAFAH1B3	6	49632882	49642165	9.105472486	4.60E-16	6.39E-10	1.724948148	0.594089774	trans
H3GA0052873	6	67428053	ENSSSCG00000029070	PAFAH1B3	6	49632882	49642165	9.105472486	4.60E-16	6.39E-10	1.724948148	0.594089774	trans
MARC0049661	6	67301889	ENSSSCG00000029070	PAFAH1B3	6	49632882	49642165	9.105472486	4.60E-16	6.39E-10	1.724948148	0.594089774	trans
WU_10.2_6_61900709	6	66986351	ENSSSCG00000029070	PAFAH1B3	6	49632882	49642165	9.105472486	4.60E-16	6.39E-10	1.724948148	0.594089774	trans
WU_10.2_6_62332770	6	67379563	ENSSSCG00000029070	PAFAH1B3	6	49632882	49642165	9.105472486	4.60E-16	6.39E-10	1.724948148	0.594089774	trans
WU_10.2_6_62970280	6	68674521	ENSSSCG00000029070	PAFAH1B3	6	49632882	49642165	9.105472486	4.60E-16	6.39E-10	1.724948148	0.594089774	trans
MARC0063649	6	44866818	ENSSSCG00000029070	PAFAH1B3	6	49632882	49642165	-9.09560664	4.88E-16	6.76E-10	-1.494188583	-0.593673023	trans
DIAS0003457	14	7253735	ENSSSCG00000037347	ENSSSCG00000037347	AEMK02000214.1	12150	20665	-9.069688928	5.70E-16	7.86E-10	-1.293598923	-0.592575936	trans
ASGA0041224	9	6362659	ENSSSCG00000014831	PAAF1	9	8278905	8334523	9.068165319	5.75E-16	7.87E-10	1.277854134	0.592511339	trans
M1GA0012522	9	6319039	ENSSSCG00000014831	PAAF1	9	8278905	8334523	9.068165319	5.75E-16	7.87E-10	1.277854134	0.592511339	trans
MARC0037038	9	6707861	ENSSSCG00000014831	PAAF1	9	8278905	8334523	9.068165319	5.75E-16	7.87E-10	1.277854134	0.592511339	trans
WU_10.2_6_154664040	6	167192729	ENSSSCG00000034035	TMEM69	6	165704617	165709775	9.056124859	6.18E-16	8.43E-10	1.221551999	0.592000455	trans
MARC0082954	10	56568604	ENSSSCG00000024021	ENSSSCG00000024021	10	57921989	57929071	-9.05296982	6.29E-16	8.56E-10	-1.33062675	-0.591866467	trans
DIAS0003456	14	7253723	ENSSSCG00000037347	ENSSSCG00000037347	AEMK02000214.1	12150	20665	-9.037879251	6.88E-16	9.34E-10	-1.163301852	-0.591224921	trans
ASGA0020859	4	90668438	ENSSSCG00000006581	ENSSSCG00000006581	4	96030569	96041858	9.02913403	7.25E-16	9.81E-10	0.913108952	0.590852621	trans
WU_10.2_17_18761886	17	16693614	ENSSSCG00000035995	ITPA	17	32458238	32474784	9.028071212	7.30E-16	9.82E-10	1.241112471	0.590807349	trans
WU_10.2_17_18818236	17	16749957	ENSSSCG00000035995	ITPA	17	32458238	32474784	9.028071212	7.30E-16	9.82E-10	1.241112471	0.590807349	trans
ALGA0010898	1	271534151	ENSSSCG00000039824	ARRDC1	AEMK02000682.1	390200	401852	-9.019495508	7.68E-16	1.03E-09	-1.616574091	-0.590441854	trans
WU_10.2_5_73584468	5	71027854	ENSSSCG00000026812	EMG1	5	63745476	63751607	-9.007148081	8.26E-16	1.11E-09	-1.208002001	-0.589914969	trans
WU_10.2_12_34691739	12	33923668	ENSSSCG00000017727	TMEM98	12	42087696	42101250	9.005578509	8.34E-16	1.11E-09	1.534420199	0.589847939	trans
WU_10.2_12_25113599	12	25147838	ENSSSCG00000017727	TMEM98	12	42087696	42101250	-8.978584154	9.79E-16	1.30E-09	-1.555626942	-0.588693207	trans
H3GA0040397	14	57407462	ENSSSCG00000010039	SLC5A4	14	48708047	48741440	-8.962254456	1.08E-15	1.42E-09	-1.467404242	-0.58799292	trans
ALGA0018083	3	25909629	ENSSSCG00000036428	ENSSSCG00000036428	3	28896126	28914765	8.962070974	1.08E-15	1.42E-09	1.455638419	0.587985044	trans
ALGA0106209	3	26196960	ENSSSCG00000036428	ENSSSCG00000036428	3	28896126	28914765	8.962070974	1.08E-15	1.42E-09	1.455638419	0.587985044	trans
ASGA0105223	3	26514284	ENSSSCG00000036428	ENSSSCG00000036428	3	28896126	28914765	8.962070974	1.08E-15	1.42E-09	1.455638419	0.587985044	trans
MARC0094635	3	26299982	ENSSSCG00000036428	ENSSSCG00000036428	3	28896126	28914765	8.962070974	1.08E-15	1.42E-09	1.455638419	0.587985044	trans
WU_10.2_2_7076023	2	7960262	ENSSSCG00000012986	KCNK7	2	6659253	6662286	8.960052563	1.09E-15	1.43E-09	1.538521143	0.587898392	trans
12_41185242	12	39615976	ENSSSCG00000017727	TMEM98	12	42087696	42101250	8.955432888	1.12E-15	1.47E-09	1.070444246	0.58769999	trans
ALGA0054033	9	82853264	ENSSSCG00000015346	ICA1	9	78330545	78515475	-8.951897442	1.15E-15	1.48E-09	-1.332649019	-0.587548081	trans
ALGA0102488	9	86045337	ENSSSCG00000015346	ICA1	9	78330545	78515475	-8.951897442	1.15E-15	1.48E-09	-1.332649019	-0.587548081	trans
H3GA0027850	9	82708169	ENSSSCG00000015346	ICA1	9	78330545	78515475	-8.951897442	1.15E-15	1.48E-09	-1.332649019	-0.587548081	trans
INRA0032151	9	86743853	ENSSSCG00000015346	ICA1	9	78330545	78515475	-8.951897442	1.15E-15	1.48E-09	-1.332649019	-0.587548081	trans
MARC0025053	9	86943213	ENSSSCG00000015346	ICA1	9	78330545	78515475	-8.951897442	1.15E-15	1.48E-09	-1.332649019	-0.587548081	trans
WU_10.2_5_62703985	5	59276513	ENSSSCG00000026812	EMG1	5	63745476	63751607	8.94112548	1.22E-15	1.57E-09	1.014351428	0.587084854	trans
WU_10.2_6_151171020	6	163627271	ENSSSCG00000034035	TMEM69	6	165704617	165709775	8.937525504	1.25E-15	1.60E-09	1.291043591	0.586929915	trans
MARC0013253	17	15995802	ENSSSCG00000035995	ITPA	17	32458238	32474784	8.92733908	1.33E-15	1.69E-09	1.243969915	0.586491154	trans
WU_10.2_17_17623956	17	16009648	ENSSSCG00000035995	ITPA	17	32458238	32474784	8.92733908	1.33E-15	1.69E-09	1.243969915	0.586491154	trans
WU_10.2_12_37408276	12	36133162	ENSSSCG00000017727	TMEM98	12	42087696	42101250	8.910879406	1.46E-15	1.86E-09	1.250992592	0.585781092	trans
WU_10.2_12_46097409	12	44249825	ENSSSCG00000017727	TMEM98	12	42087696	42101250	-8.895619121	1.60E-15	2.03E-09	-1.234642731	-0.585121564	trans
H3GA0040054	14	44825864	ENSSSCG00000010039	SLC5A4	14	48708047	48741440	8.878301681	1.77E-15	2.24E-09	1.342451023	0.58437172	trans
MARC0029447	14	44840955	ENSSSCG00000010039	SLC5A4	14	48708047	48741440	8.878301681	1.77E-15	2.24E-09	1.342451023	0.58437172	trans
ASGA0075694	17	19679617	ENSSSCG00000035995	ITPA	17	32458238	32474784	-8.87718016	1.79E-15	2.25E-09	-1.047798235	-0.584323106	trans
ASGA0028250	6	56213956	ENSSSCG00000029070	PAFAH1B3	6	49632882	49642165	-8.870121663	1.86E-15	2.34E-09	-1.387724805	-0.584017004	trans
ASGA0089442	3	26285330	ENSSSCG00000036428	ENSSSCG00000036428	3	28896126	28914765	8.867641552	1.89E-15	2.37E-09	1.424520892	0.583909391	trans
ASGA0026215	5	70055270	ENSSSCG00000026812	EMG1	5	63745476	63751607	-8.849257935	2.11E-15	2.63E-09	-0.972820947	-0.583110758	trans
WU_10.2_1_305390652	1	271382273	ENSSSCG00000039824	ARRDC1	AEMK02000682.1	390200	401852	-8.845887007	2.15E-15	2.68E-09	-1.444122523	-0.582964132	trans
H3GA0005027	1	268076490	ENSSSCG00000039824	ARRDC1	AEMK02000682.1	390200	401852	8.838916142	2.24E-15	2.78E-09	0.986026703	0.582660739	trans
WU_10.2_5_78913119	5	76027695	ENSSSCG00000026812	EMG1	5	63745476	63751607	-8.823783274	2.45E-15	3.03E-09	-1.504220265	-0.582001271	trans
MARC0074154	1	274287862	ENSSSCG00000039824	ARRDC1	AEMK02000682.1	390200	401852	8.81506411	2.58E-15	3.19E-09	1.300352335	0.581620781	trans
WU_10.2_12_46061303	12	44213728	ENSSSCG00000017727	TMEM98	12	42087696	42101250	-8.814010055	2.59E-15	3.20E-09	-1.223615037	-0.581574758	trans
M1GA0006049	4	88559394	ENSSSCG00000006581	ENSSSCG00000006581	4	96030569	96041858	8.813155235	2.61E-15	3.21E-09	1.187744052	0.581537429	trans
M1GA0002294	2	5002263	ENSSSCG00000012986	KCNK7	2	6659253	6662286	-8.809838613	2.66E-15	3.25E-09	-1.390225942	-0.581392565	trans
WU_10.2_2_4365471	2	5454470	ENSSSCG00000012986	KCNK7	2	6659253	6662286	-8.809838613	2.66E-15	3.25E-09	-1.390225942	-0.581392565	trans
ALGA0032100	5	58872749	ENSSSCG00000026812	EMG1	5	63745476	63751607	-8.803873687	2.75E-15	3.36E-09	-0.990250956	-0.581131888	trans
WU_10.2_12_23791623	12	23921778	ENSSSCG00000017727	TMEM98	12	42087696	42101250	8.797611926	2.86E-15	3.47E-09	1.540211744	0.580858047	trans
WU_10.2_12_23896898	12	24026238	ENSSSCG00000017727	TMEM98	12	42087696	42101250	8.797611926	2.86E-15	3.47E-09	1.540211744	0.580858047	trans
WU_10.2_12_49543567	12	47377162	ENSSSCG00000017727	TMEM98	12	42087696	42101250	8.792302101	2.95E-15	3.57E-09	1.102080015	0.580625681	trans
ASGA0063911	14	60203919	ENSSSCG00000010039	SLC5A4	14	48708047	48741440	8.789025569	3.01E-15	3.61E-09	1.44371084	0.580482225	trans
H3GA0051007	18	45825833	ENSSSCG00000028523	HUS1	18	48522826	48538790	-8.78886396	3.01E-15	3.61E-09	-1.462395732	-0.580475147	trans
MARC0033103	18	45834175	ENSSSCG00000028523	HUS1	18	48522826	48538790	-8.78886396	3.01E-15	3.61E-09	-1.462395732	-0.580475147	trans
WU_10.2_18_50486250	18	45801997	ENSSSCG00000028523	HUS1	18	48522826	48538790	-8.78886396	3.01E-15	3.61E-09	-1.462395732	-0.580475147	trans
ALGA0079223	14	81230484	ENSSSCG00000024048	MMRN2	14	87900482	87916342	-8.787846756	3.03E-15	3.61E-09	-1.538424462	-0.580430599	trans
H3GA0041168	14	81564217	ENSSSCG00000024048	MMRN2	14	87900482	87916342	-8.787846756	3.03E-15	3.61E-09	-1.538424462	-0.580430599	trans
ALGA0079756	14	89559487	ENSSSCG00000024048	MMRN2	14	87900482	87916342	-8.781005117	3.15E-15	3.74E-09	-1.463887489	-0.580130836	trans
ALGA0079760	14	89571427	ENSSSCG00000024048	MMRN2	14	87900482	87916342	-8.781005117	3.15E-15	3.74E-09	-1.463887489	-0.580130836	trans
ASGA0101414	8	115409757	ENSSSCG00000009138	CFI	8	112433640	112470946	-8.77639108	3.24E-15	3.84E-09	-1.274755173	-0.579928541	trans
DRGA0016582	17	15949323	ENSSSCG00000035995	ITPA	17	32458238	32474784	8.772914314	3.31E-15	3.91E-09	1.181314034	0.579776037	trans
WU_10.2_9_11270624	9	10180053	ENSSSCG00000014878	PAK1	9	11826805	11972555	8.768479746	3.39E-15	3.99E-09	1.280395643	0.579581432	trans
DIAS0002487	1	269989630	ENSSSCG00000039824	ARRDC1	AEMK02000682.1	390200	401852	-8.768349844	3.40E-15	3.99E-09	-1.435080772	-0.57957573	trans
WU_10.2_4_117272087	4	107125678	ENSSSCG00000006581	ENSSSCG00000006581	4	96030569	96041858	8.767316075	3.42E-15	4.01E-09	1.239873351	0.579530349	trans
ALGA0066210	12	34599033	ENSSSCG00000017727	TMEM98	12	42087696	42101250	8.761953278	3.53E-15	4.13E-09	1.14410415	0.579294846	trans
MARC0010450	14	130655512	ENSSSCG00000010735	LHPP	14	133863378	133999166	-8.755961122	3.65E-15	4.26E-09	-1.584172709	-0.579031533	trans
WU_10.2_14_141186318	14	129660420	ENSSSCG00000010735	LHPP	14	133863378	133999166	-8.755961122	3.65E-15	4.26E-09	-1.584172709	-0.579031533	trans
M1GA0026399	1	274055415	ENSSSCG00000039824	ARRDC1	AEMK02000682.1	390200	401852	-8.754373851	3.69E-15	4.29E-09	-1.575714826	-0.578961753	trans
MARC0054602	10	57561661	ENSSSCG00000031855	ENSSSCG00000031855	AEMK02000574.1	21398	40449	-8.752225009	3.74E-15	4.31E-09	-1.285316833	-0.578867265	trans
MARC0094059	10	57593745	ENSSSCG00000031855	ENSSSCG00000031855	AEMK02000574.1	21398	40449	-8.752225009	3.74E-15	4.31E-09	-1.285316833	-0.578867265	trans
WU_10.2_10_63479252	10	57870364	ENSSSCG00000031855	ENSSSCG00000031855	AEMK02000574.1	21398	40449	-8.752225009	3.74E-15	4.31E-09	-1.285316833	-0.578867265	trans
WU_10.2_12_41406009	12	39895126	ENSSSCG00000017727	TMEM98	12	42087696	42101250	8.749536582	3.80E-15	4.36E-09	1.09713243	0.578749018	trans
ALGA0053840	9	73318620	ENSSSCG00000015346	ICA1	9	78330545	78515475	8.748831324	3.81E-15	4.36E-09	1.312475847	0.578717992	trans
WU_10.2_9_80812522	9	73771250	ENSSSCG00000015346	ICA1	9	78330545	78515475	8.748831324	3.81E-15	4.36E-09	1.312475847	0.578717992	trans
H3GA0042671	14	129243172	ENSSSCG00000010735	LHPP	14	133863378	133999166	8.74656239	3.86E-15	4.36E-09	1.374068251	0.578618159	trans
WU_10.2_14_142343216	14	130728899	ENSSSCG00000010735	LHPP	14	133863378	133999166	8.74656239	3.86E-15	4.36E-09	1.374068251	0.578618159	trans
14_57263991	14	53345812	ENSSSCG00000024048	MMRN2	14	87900482	87916342	-8.745807059	3.88E-15	4.36E-09	-1.640281919	-0.578584919	trans
ALGA0077505	14	48883032	ENSSSCG00000024048	MMRN2	14	87900482	87916342	-8.745807059	3.88E-15	4.36E-09	-1.640281919	-0.578584919	trans
ALGA0077647	14	53553166	ENSSSCG00000024048	MMRN2	14	87900482	87916342	-8.745807059	3.88E-15	4.36E-09	-1.640281919	-0.578584919	trans
ASGA0063376	14	50431778	ENSSSCG00000024048	MMRN2	14	87900482	87916342	-8.745807059	3.88E-15	4.36E-09	-1.640281919	-0.578584919	trans
ASGA0063411	14	51956982	ENSSSCG00000024048	MMRN2	14	87900482	87916342	-8.745807059	3.88E-15	4.36E-09	-1.640281919	-0.578584919	trans
DRGA0013821	14	48287074	ENSSSCG00000024048	MMRN2	14	87900482	87916342	-8.745807059	3.88E-15	4.36E-09	-1.640281919	-0.578584919	trans
H3GA0052708	1	237132096	ENSSSCG00000005349	GRHPR	1	238139729	238151681	8.745488126	3.89E-15	4.36E-09	1.288548072	0.578570883	trans
WU_10.2_17_18300615	17	16401737	ENSSSCG00000035995	ITPA	17	32458238	32474784	8.743285549	3.94E-15	4.41E-09	1.211934537	0.578473933	trans
M1GA0019295	14	129322484	ENSSSCG00000010735	LHPP	14	133863378	133999166	8.742317595	3.96E-15	4.42E-09	1.216108527	0.578431319	trans
ALGA0079199	14	80867749	ENSSSCG00000024048	MMRN2	14	87900482	87916342	-8.739704372	4.02E-15	4.47E-09	-1.372634381	-0.57831625	trans
MARC0027659	14	82660183	ENSSSCG00000024048	MMRN2	14	87900482	87916342	8.739704372	4.02E-15	4.47E-09	1.372634381	0.57831625	trans
WU_10.2_12_34446711	12	33727618	ENSSSCG00000017727	TMEM98	12	42087696	42101250	8.733172386	4.18E-15	4.63E-09	1.480821045	0.578028472	trans
ASGA0089146	6	57833037	ENSSSCG00000003158	DHDH	6	54210609	54217287	8.731980968	4.21E-15	4.66E-09	1.151255736	0.577975958	trans
ALGA0066210	12	34599033	ENSSSCG00000039569	ENSSSCG00000039569	12	39364818	39367023	-8.727110518	4.33E-15	4.78E-09	-1.132633202	-0.577761212	trans
ALGA0032692	5	69295292	ENSSSCG00000026812	EMG1	5	63745476	63751607	-8.72181766	4.47E-15	4.92E-09	-0.9511318	-0.577527706	trans
ALGA0079348	14	83566141	ENSSSCG00000024048	MMRN2	14	87900482	87916342	-8.719909062	4.52E-15	4.94E-09	-1.373776462	-0.577443469	trans
ALGA0079359	14	83768644	ENSSSCG00000024048	MMRN2	14	87900482	87916342	-8.719909062	4.52E-15	4.94E-09	-1.373776462	-0.577443469	trans
ASGA0064847	14	83789718	ENSSSCG00000024048	MMRN2	14	87900482	87916342	-8.719909062	4.52E-15	4.94E-09	-1.373776462	-0.577443469	trans
DRGA0010768	11	7326173	ENSSSCG00000009305	GTF3A	11	4849624	4869353	-8.715618215	4.63E-15	5.06E-09	-1.12028284	-0.577254022	trans
ASGA0041513	9	10403658	ENSSSCG00000014831	PAAF1	9	8278905	8334523	-8.706145766	4.90E-15	5.30E-09	-0.629795243	-0.576835472	trans
ALGA0077373	14	45556841	ENSSSCG00000024048	MMRN2	14	87900482	87916342	-8.705748113	4.91E-15	5.30E-09	-1.649961872	-0.576817891	trans
DRGA0013807	14	45727087	ENSSSCG00000024048	MMRN2	14	87900482	87916342	-8.705748113	4.91E-15	5.30E-09	-1.649961872	-0.576817891	trans
H3GA0040075	14	46084075	ENSSSCG00000024048	MMRN2	14	87900482	87916342	-8.705748113	4.91E-15	5.30E-09	-1.649961872	-0.576817891	trans
MARC0092574	14	45766858	ENSSSCG00000024048	MMRN2	14	87900482	87916342	-8.705748113	4.91E-15	5.30E-09	-1.649961872	-0.576817891	trans
ASGA0008803	2	7829245	ENSSSCG00000012986	KCNK7	2	6659253	6662286	-8.696835843	5.18E-15	5.57E-09	-1.592773292	-0.576423659	trans
MARC0067004	6	68038039	ENSSSCG00000029070	PAFAH1B3	6	49632882	49642165	-8.674643906	5.90E-15	6.33E-09	-1.678656446	-0.575440254	trans
ASGA0054167	12	33564945	ENSSSCG00000017727	TMEM98	12	42087696	42101250	-8.669085206	6.09E-15	6.53E-09	-1.249835164	-0.575193536	trans
ALGA0032456	5	65522304	ENSSSCG00000026812	EMG1	5	63745476	63751607	8.649747111	6.83E-15	7.30E-09	1.060175543	0.574334007	trans
ALGA0082378	14	129955099	ENSSSCG00000010735	LHPP	14	133863378	133999166	-8.644147918	7.05E-15	7.45E-09	-1.206396312	-0.574084782	trans
ASGA0067120	14	130093374	ENSSSCG00000010735	LHPP	14	133863378	133999166	-8.644147918	7.05E-15	7.45E-09	-1.206396312	-0.574084782	trans
WU_10.2_14_141038461	14	129514157	ENSSSCG00000010735	LHPP	14	133863378	133999166	-8.644147918	7.05E-15	7.45E-09	-1.206396312	-0.574084782	trans
WU_10.2_14_141794469	14	130075906	ENSSSCG00000010735	LHPP	14	133863378	133999166	-8.644147918	7.05E-15	7.45E-09	-1.206396312	-0.574084782	trans
ALGA0082376	14	129932156	ENSSSCG00000010735	LHPP	14	133863378	133999166	-8.642148583	7.14E-15	7.45E-09	-1.204845455	-0.573995751	trans
ASGA0067073	14	129647765	ENSSSCG00000010735	LHPP	14	133863378	133999166	-8.642148583	7.14E-15	7.45E-09	-1.204845455	-0.573995751	trans
H3GA0042707	14	129401709	ENSSSCG00000010735	LHPP	14	133863378	133999166	-8.642148583	7.14E-15	7.45E-09	-1.204845455	-0.573995751	trans
WU_10.2_14_140957517	14	129433238	ENSSSCG00000010735	LHPP	14	133863378	133999166	-8.642148583	7.14E-15	7.45E-09	-1.204845455	-0.573995751	trans
WU_10.2_14_141208015	14	129681458	ENSSSCG00000010735	LHPP	14	133863378	133999166	-8.642148583	7.14E-15	7.45E-09	-1.204845455	-0.573995751	trans
WU_10.2_14_141780397	14	130089978	ENSSSCG00000010735	LHPP	14	133863378	133999166	-8.642148583	7.14E-15	7.45E-09	-1.204845455	-0.573995751	trans
WU_10.2_14_141822289	14	130268122	ENSSSCG00000010735	LHPP	14	133863378	133999166	-8.642148583	7.14E-15	7.45E-09	-1.204845455	-0.573995751	trans
WU_10.2_12_40575128	12	38953583	ENSSSCG00000017727	TMEM98	12	42087696	42101250	-8.635780296	7.41E-15	7.71E-09	-1.053853701	-0.573712035	trans
ASGA0020862	4	90646811	ENSSSCG00000006581	ENSSSCG00000006581	4	96030569	96041858	8.635241734	7.43E-15	7.71E-09	1.266049869	0.573688031	trans
M1GA0010698	12	56536142	ENSSSCG00000022999	ZNF232	12	51832716	51837843	8.634966644	7.45E-15	7.71E-09	1.239306248	0.57367577	trans
M1GA0017106	12	56285163	ENSSSCG00000022999	ZNF232	12	51832716	51837843	8.634966644	7.45E-15	7.71E-09	1.239306248	0.57367577	trans
WU_10.2_12_39201235	12	37665714	ENSSSCG00000017727	TMEM98	12	42087696	42101250	8.624231809	7.93E-15	8.08E-09	1.374100265	0.573197005	trans
WU_10.2_12_39216137	12	37650812	ENSSSCG00000017727	TMEM98	12	42087696	42101250	8.624231809	7.93E-15	8.08E-09	1.374100265	0.573197005	trans
ALGA0077602	14	51028482	ENSSSCG00000010039	SLC5A4	14	48708047	48741440	-8.62404769	7.94E-15	8.08E-09	-1.048615955	-0.573188788	trans
ALGA0077603	14	51113679	ENSSSCG00000010039	SLC5A4	14	48708047	48741440	-8.62404769	7.94E-15	8.08E-09	-1.048615955	-0.573188788	trans
ASGA0063388	14	51174528	ENSSSCG00000010039	SLC5A4	14	48708047	48741440	-8.62404769	7.94E-15	8.08E-09	-1.048615955	-0.573188788	trans
ASGA0063392	14	51198382	ENSSSCG00000010039	SLC5A4	14	48708047	48741440	-8.62404769	7.94E-15	8.08E-09	-1.048615955	-0.573188788	trans
H3GA0040220	14	51127172	ENSSSCG00000010039	SLC5A4	14	48708047	48741440	-8.62404769	7.94E-15	8.08E-09	-1.048615955	-0.573188788	trans
MARC0059175	14	51228283	ENSSSCG00000010039	SLC5A4	14	48708047	48741440	-8.62404769	7.94E-15	8.08E-09	-1.048615955	-0.573188788	trans
ALGA0082467	14	130606369	ENSSSCG00000010735	LHPP	14	133863378	133999166	8.623349215	7.97E-15	8.09E-09	1.540037953	0.573157615	trans
ASGA0060727	14	5675019	ENSSSCG00000037347	ENSSSCG00000037347	AEMK02000214.1	12150	20665	8.619899669	8.13E-15	8.22E-09	1.173887363	0.573003628	trans
H3GA0038523	14	5651597	ENSSSCG00000037347	ENSSSCG00000037347	AEMK02000214.1	12150	20665	8.619899669	8.13E-15	8.22E-09	1.173887363	0.573003628	trans
H3GA0041209	14	82672736	ENSSSCG00000024048	MMRN2	14	87900482	87916342	8.618727352	8.19E-15	8.26E-09	1.357633833	0.572951282	trans
ASGA0048778	10	61014460	ENSSSCG00000031855	ENSSSCG00000031855	AEMK02000574.1	21398	40449	8.617748919	8.24E-15	8.29E-09	1.132087964	0.572907588	trans
ALGA0122725	17	19402351	ENSSSCG00000035995	ITPA	17	32458238	32474784	-8.606369172	8.80E-15	8.85E-09	-1.179099148	-0.572399041	trans
WU_10.2_14_6975867	14	6541807	ENSSSCG00000037347	ENSSSCG00000037347	AEMK02000214.1	12150	20665	-8.600058899	9.14E-15	9.16E-09	-1.242459386	-0.572116758	trans
WU_10.2_5_64589174	5	61800624	ENSSSCG00000026812	EMG1	5	63745476	63751607	8.597495925	9.27E-15	9.28E-09	1.24544161	0.572002048	trans
ALGA0113512	1	271192849	ENSSSCG00000039824	ARRDC1	AEMK02000682.1	390200	401852	-8.593795285	9.48E-15	9.47E-09	-1.584633025	-0.571836361	trans
ASGA0076328	17	30803219	ENSSSCG00000035995	ITPA	17	32458238	32474784	8.593369399	9.50E-15	9.47E-09	1.131522569	0.571817288	trans
WU_10.2_4_18077509	4	17231747	ENSSSCG00000005976	NDUFB9	4	15105305	15113287	-8.591958827	9.58E-15	9.53E-09	-1.068546204	-0.571754112	trans
ASGA0026210	5	69961004	ENSSSCG00000026812	EMG1	5	63745476	63751607	-8.586434641	9.90E-15	9.76E-09	-1.150647972	-0.571506598	trans
H3GA0016790	5	70032357	ENSSSCG00000026812	EMG1	5	63745476	63751607	-8.586434641	9.90E-15	9.76E-09	-1.150647972	-0.571506598	trans
INRA0019871	5	69976623	ENSSSCG00000026812	EMG1	5	63745476	63751607	-8.586434641	9.90E-15	9.76E-09	-1.150647972	-0.571506598	trans
MARC0012051	5	69770951	ENSSSCG00000026812	EMG1	5	63745476	63751607	-8.586434641	9.90E-15	9.76E-09	-1.150647972	-0.571506598	trans
WU_10.2_12_49772077	12	47886472	ENSSSCG00000035173	ENSSSCG00000035173	12	45321480	45339209	8.586185205	9.91E-15	9.76E-09	1.146988606	0.571495418	trans
ASGA0075727	17	21202988	ENSSSCG00000035995	ITPA	17	32458238	32474784	-8.585293263	9.96E-15	9.79E-09	-1.160028093	-0.571455438	trans
ALGA0082172	14	127945595	ENSSSCG00000010735	LHPP	14	133863378	133999166	8.580748187	1.02E-14	1.00E-08	1.42404588	0.57125165	trans
ASGA0018453	4	13307806	ENSSSCG00000005976	NDUFB9	4	15105305	15113287	-8.57888115	1.03E-14	1.01E-08	-0.938526249	-0.571167907	trans
ALGA0078637	14	69672751	ENSSSCG00000010039	SLC5A4	14	48708047	48741440	8.576152868	1.05E-14	1.03E-08	1.554432174	0.571045502	trans
DRGA0013483	14	7620229	ENSSSCG00000037347	ENSSSCG00000037347	AEMK02000214.1	12150	20665	-8.57578619	1.05E-14	1.03E-08	-1.038354053	-0.571029048	trans
ALGA0066256	12	36648462	ENSSSCG00000017727	TMEM98	12	42087696	42101250	8.569157324	1.09E-14	1.07E-08	1.345634005	0.57073147	trans
ALGA0066249	12	36357955	ENSSSCG00000017727	TMEM98	12	42087696	42101250	8.566673266	1.11E-14	1.08E-08	1.366168491	0.5706199	trans
WU_10.2_12_37973334	12	36679255	ENSSSCG00000017727	TMEM98	12	42087696	42101250	8.566673266	1.11E-14	1.08E-08	1.366168491	0.5706199	trans
ASGA0054522	12	40916459	ENSSSCG00000017727	TMEM98	12	42087696	42101250	-8.565509806	1.12E-14	1.08E-08	-1.056087812	-0.570567633	trans
ASGA0105561	12	38311427	ENSSSCG00000039569	ENSSSCG00000039569	12	39364818	39367023	8.56500975	1.12E-14	1.08E-08	0.85119268	0.570545167	trans
ASGA0105325	10	59563626	ENSSSCG00000031855	ENSSSCG00000031855	AEMK02000574.1	21398	40449	8.564349006	1.13E-14	1.08E-08	1.223398794	0.570515479	trans
MARC0023572	11	6748637	ENSSSCG00000009305	GTF3A	11	4849624	4869353	-8.559857537	1.16E-14	1.11E-08	-1.10540906	-0.570313613	trans
MARC0056609	1	273077006	ENSSSCG00000039824	ARRDC1	AEMK02000682.1	390200	401852	-8.550355692	1.22E-14	1.17E-08	-0.936733083	-0.569886219	trans
ALGA0082381	14	130024315	ENSSSCG00000010735	LHPP	14	133863378	133999166	-8.549839871	1.23E-14	1.17E-08	-1.498762613	-0.569863004	trans
MARC0069703	17	25378015	ENSSSCG00000035995	ITPA	17	32458238	32474784	8.542744957	1.28E-14	1.22E-08	1.081842449	0.569543554	trans
WU_10.2_6_62693332	6	67981178	ENSSSCG00000029070	PAFAH1B3	6	49632882	49642165	-8.539287986	1.30E-14	1.24E-08	-1.665218927	-0.569387809	trans
WU_10.2_11_6479535	11	6724010	ENSSSCG00000009305	GTF3A	11	4849624	4869353	8.534559177	1.34E-14	1.28E-08	1.101249897	0.569174665	trans
ASGA0067091	14	129819947	ENSSSCG00000010735	LHPP	14	133863378	133999166	-8.532155319	1.36E-14	1.28E-08	-1.528187487	-0.569066271	trans
MARC0013517	14	128771941	ENSSSCG00000010735	LHPP	14	133863378	133999166	-8.532155319	1.36E-14	1.28E-08	-1.528187487	-0.569066271	trans
WU_10.2_14_140085260	14	128570681	ENSSSCG00000010735	LHPP	14	133863378	133999166	-8.532155319	1.36E-14	1.28E-08	-1.528187487	-0.569066271	trans
WU_10.2_14_140199680	14	128688157	ENSSSCG00000010735	LHPP	14	133863378	133999166	-8.532155319	1.36E-14	1.28E-08	-1.528187487	-0.569066271	trans
ALGA0010528	1	267671972	ENSSSCG00000039824	ARRDC1	AEMK02000682.1	390200	401852	8.532115011	1.36E-14	1.28E-08	1.148048763	0.569064454	trans
ALGA0093671	17	19856612	ENSSSCG00000035995	ITPA	17	32458238	32474784	-8.528274783	1.39E-14	1.31E-08	-1.095451901	-0.568891229	trans
M1GA0016672	12	37966952	ENSSSCG00000017727	TMEM98	12	42087696	42101250	8.519923496	1.46E-14	1.37E-08	1.032254912	0.568514258	trans
DIAS0000242	12	40010805	ENSSSCG00000017727	TMEM98	12	42087696	42101250	8.519700386	1.46E-14	1.37E-08	0.974580093	0.568504182	trans
WU_10.2_9_90410068	9	82203809	ENSSSCG00000015346	ICA1	9	78330545	78515475	8.510008785	1.55E-14	1.45E-08	1.239497244	0.56806625	trans
WU_10.2_2_6981719	2	7914666	ENSSSCG00000012986	KCNK7	2	6659253	6662286	8.507733889	1.57E-14	1.46E-08	1.610083991	0.567963385	trans
WU_10.2_2_7040795	2	7925284	ENSSSCG00000012986	KCNK7	2	6659253	6662286	8.507733889	1.57E-14	1.46E-08	1.610083991	0.567963385	trans
ALGA0118516	6	63743210	ENSSSCG00000029070	PAFAH1B3	6	49632882	49642165	8.50370185	1.61E-14	1.49E-08	1.226494256	0.567781001	trans
DRGA0013810	14	46888572	ENSSSCG00000010039	SLC5A4	14	48708047	48741440	-8.494737373	1.69E-14	1.57E-08	-1.117819759	-0.567375204	trans
ALGA0082253	14	128818036	ENSSSCG00000010735	LHPP	14	133863378	133999166	8.492826228	1.71E-14	1.57E-08	1.506775654	0.567288639	trans
INRA0047808	14	129187869	ENSSSCG00000010735	LHPP	14	133863378	133999166	8.492826228	1.71E-14	1.57E-08	1.506775654	0.567288639	trans
WU_10.2_14_139888206	14	128373630	ENSSSCG00000010735	LHPP	14	133863378	133999166	8.492826228	1.71E-14	1.57E-08	1.506775654	0.567288639	trans
WU_10.2_14_139906120	14	128391542	ENSSSCG00000010735	LHPP	14	133863378	133999166	8.492826228	1.71E-14	1.57E-08	1.506775654	0.567288639	trans
WU_10.2_14_139930834	14	128416255	ENSSSCG00000010735	LHPP	14	133863378	133999166	8.492826228	1.71E-14	1.57E-08	1.506775654	0.567288639	trans
WU_10.2_14_139947667	14	128433088	ENSSSCG00000010735	LHPP	14	133863378	133999166	8.492826228	1.71E-14	1.57E-08	1.506775654	0.567288639	trans
WU_10.2_14_140027602	14	128513024	ENSSSCG00000010735	LHPP	14	133863378	133999166	8.492826228	1.71E-14	1.57E-08	1.506775654	0.567288639	trans
ASGA0065349	14	91598259	ENSSSCG00000024048	MMRN2	14	87900482	87916342	-8.49197708	1.72E-14	1.57E-08	-1.420754887	-0.56725017	trans
ASGA0065354	14	91623959	ENSSSCG00000024048	MMRN2	14	87900482	87916342	-8.49197708	1.72E-14	1.57E-08	-1.420754887	-0.56725017	trans
M1GA0001857	1	271083624	ENSSSCG00000039824	ARRDC1	AEMK02000682.1	390200	401852	-8.490440433	1.73E-14	1.57E-08	-1.423981871	-0.567180547	trans
WU_10.2_1_305081947	1	271054850	ENSSSCG00000039824	ARRDC1	AEMK02000682.1	390200	401852	-8.490440433	1.73E-14	1.57E-08	-1.423981871	-0.567180547	trans
WU_10.2_1_305301094	1	271273850	ENSSSCG00000039824	ARRDC1	AEMK02000682.1	390200	401852	-8.490440433	1.73E-14	1.57E-08	-1.423981871	-0.567180547	trans
WU_10.2_1_308271889	1	274180559	ENSSSCG00000039824	ARRDC1	AEMK02000682.1	390200	401852	-8.489657507	1.74E-14	1.58E-08	-1.152673605	-0.567145069	trans
ALGA0035318	6	58511405	ENSSSCG00000003158	DHDH	6	54210609	54217287	8.488190747	1.76E-14	1.59E-08	1.080418756	0.567078596	trans
H3GA0020186	7	19228484	ENSSSCG00000001229	ENSSSCG00000001229	7	22823841	22962547	8.483969203	1.80E-14	1.62E-08	1.362398329	0.566887213	trans
M1GA0008597	6	69911699	ENSSSCG00000029070	PAFAH1B3	6	49632882	49642165	8.480343645	1.84E-14	1.66E-08	1.655453678	0.566722775	trans
WU_10.2_5_74590144	5	71881066	ENSSSCG00000026812	EMG1	5	63745476	63751607	-8.463491865	2.03E-14	1.82E-08	-1.528424521	-0.565957572	trans
M1GA0019364	14	131865293	ENSSSCG00000010735	LHPP	14	133863378	133999166	8.462793163	2.04E-14	1.83E-08	1.332580563	0.565925814	trans
ASGA0076924	17	39664649	ENSSSCG00000035995	ITPA	17	32458238	32474784	-8.457701522	2.10E-14	1.88E-08	-1.126376381	-0.565694307	trans
ALGA0081097	14	111671438	ENSSSCG00000024048	MMRN2	14	87900482	87916342	8.442073809	2.30E-14	2.04E-08	1.545355074	0.564982909	trans
ASGA0066126	14	111896310	ENSSSCG00000024048	MMRN2	14	87900482	87916342	8.442073809	2.30E-14	2.04E-08	1.545355074	0.564982909	trans
CASI0010164	14	111646452	ENSSSCG00000024048	MMRN2	14	87900482	87916342	8.442073809	2.30E-14	2.04E-08	1.545355074	0.564982909	trans
INRA0046679	14	111519923	ENSSSCG00000024048	MMRN2	14	87900482	87916342	8.442073809	2.30E-14	2.04E-08	1.545355074	0.564982909	trans
MARC0049861	14	111554642	ENSSSCG00000024048	MMRN2	14	87900482	87916342	8.442073809	2.30E-14	2.04E-08	1.545355074	0.564982909	trans
ALGA0078631	14	69576192	ENSSSCG00000010039	SLC5A4	14	48708047	48741440	8.438322027	2.35E-14	2.07E-08	1.564048402	0.564811934	trans
DRGA0014012	14	67147013	ENSSSCG00000010039	SLC5A4	14	48708047	48741440	8.438322027	2.35E-14	2.07E-08	1.564048402	0.564811934	trans
MARC0095482	14	67221608	ENSSSCG00000010039	SLC5A4	14	48708047	48741440	8.438322027	2.35E-14	2.07E-08	1.564048402	0.564811934	trans
WU_10.2_14_8485086	14	7632771	ENSSSCG00000037347	ENSSSCG00000037347	AEMK02000214.1	12150	20665	-8.43403748	2.41E-14	2.11E-08	-1.244703564	-0.564616591	trans
WU_10.2_14_8508530	14	7656087	ENSSSCG00000037347	ENSSSCG00000037347	AEMK02000214.1	12150	20665	-8.43403748	2.41E-14	2.11E-08	-1.244703564	-0.564616591	trans
WU_10.2_14_8931210	14	8053108	ENSSSCG00000037347	ENSSSCG00000037347	AEMK02000214.1	12150	20665	-8.43403748	2.41E-14	2.11E-08	-1.244703564	-0.564616591	trans
ALGA0027851	4	107086538	ENSSSCG00000006581	ENSSSCG00000006581	4	96030569	96041858	-8.432782965	2.43E-14	2.11E-08	-1.244401134	-0.564559377	trans
DBNP0001666	4	106773638	ENSSSCG00000006581	ENSSSCG00000006581	4	96030569	96041858	-8.432782965	2.43E-14	2.11E-08	-1.244401134	-0.564559377	trans
MARC0003940	4	107078063	ENSSSCG00000006581	ENSSSCG00000006581	4	96030569	96041858	-8.432782965	2.43E-14	2.11E-08	-1.244401134	-0.564559377	trans
WU_10.2_4_116954689	4	106808015	ENSSSCG00000006581	ENSSSCG00000006581	4	96030569	96041858	-8.432782965	2.43E-14	2.11E-08	-1.244401134	-0.564559377	trans
H3GA0030476	10	57794053	ENSSSCG00000031855	ENSSSCG00000031855	AEMK02000574.1	21398	40449	-8.432123137	2.44E-14	2.12E-08	-1.242179938	-0.564529281	trans
ASGA0098263	18	52451087	ENSSSCG00000028523	HUS1	18	48522826	48538790	8.432074117	2.44E-14	2.12E-08	1.422999044	0.564527045	trans
ASGA0006330	1	239741131	ENSSSCG00000005349	GRHPR	1	238139729	238151681	-8.430310907	2.46E-14	2.13E-08	-1.233806197	-0.564446611	trans
ASGA0006333	1	239755990	ENSSSCG00000005349	GRHPR	1	238139729	238151681	8.430310907	2.46E-14	2.13E-08	1.233806197	0.564446611	trans
ASGA0085258	4	93440441	ENSSSCG00000006581	ENSSSCG00000006581	4	96030569	96041858	-8.429733066	2.47E-14	2.13E-08	-0.80473404	-0.564420247	trans
WU_10.2_1_301162820	1	267215088	ENSSSCG00000039824	ARRDC1	AEMK02000682.1	390200	401852	-8.42138791	2.59E-14	2.24E-08	-1.144556389	-0.564039313	trans
ALGA0079416	14	85972793	ENSSSCG00000024048	MMRN2	14	87900482	87916342	-8.418681127	2.64E-14	2.26E-08	-1.340142833	-0.563915678	trans
INRA0045391	14	86452917	ENSSSCG00000024048	MMRN2	14	87900482	87916342	-8.418681127	2.64E-14	2.26E-08	-1.340142833	-0.563915678	trans
MARC0039132	14	86541947	ENSSSCG00000024048	MMRN2	14	87900482	87916342	-8.418681127	2.64E-14	2.26E-08	-1.340142833	-0.563915678	trans
WU_10.2_1_308225184	1	274134038	ENSSSCG00000039824	ARRDC1	AEMK02000682.1	390200	401852	8.416313426	2.67E-14	2.29E-08	1.143216175	0.5638075	trans
ALGA0093770	17	21990952	ENSSSCG00000035995	ITPA	17	32458238	32474784	-8.414771148	2.70E-14	2.30E-08	-1.009655901	-0.56373702	trans
DIAS0004236	17	19358832	ENSSSCG00000035995	ITPA	17	32458238	32474784	-8.411553494	2.75E-14	2.34E-08	-1.039245815	-0.563589936	trans
H3GA0005630	2	5069573	ENSSSCG00000012986	KCNK7	2	6659253	6662286	8.411443448	2.75E-14	2.34E-08	1.266974223	0.563584904	trans
ALGA0032087	5	58798123	ENSSSCG00000026812	EMG1	5	63745476	63751607	-8.409080468	2.79E-14	2.36E-08	-1.54273488	-0.563476854	trans
WU_10.2_5_62395617	5	59050106	ENSSSCG00000026812	EMG1	5	63745476	63751607	-8.409080468	2.79E-14	2.36E-08	-1.54273488	-0.563476854	trans
WU_10.2_12_58151795	12	55332425	ENSSSCG00000022999	ZNF232	12	51832716	51837843	8.408394555	2.80E-14	2.37E-08	1.223242966	0.563445484	trans
WU_10.2_5_75465827	5	72523648	ENSSSCG00000026812	EMG1	5	63745476	63751607	-8.406106778	2.84E-14	2.40E-08	-0.880077839	-0.563340836	trans
ALGA0053843	9	73376675	ENSSSCG00000015346	ICA1	9	78330545	78515475	-8.396524307	3.00E-14	2.53E-08	-1.285944421	-0.562902219	trans
ASGA0043783	9	74083906	ENSSSCG00000015346	ICA1	9	78330545	78515475	-8.396524307	3.00E-14	2.53E-08	-1.285944421	-0.562902219	trans
ASGA0020826	4	90323996	ENSSSCG00000006581	ENSSSCG00000006581	4	96030569	96041858	-8.38154538	3.27E-14	2.75E-08	-1.190122034	-0.562215636	trans
ASGA0020660	4	87395519	ENSSSCG00000006581	ENSSSCG00000006581	4	96030569	96041858	-8.379175555	3.32E-14	2.78E-08	-1.236101485	-0.562106905	trans
MARC0025303	4	87543317	ENSSSCG00000006581	ENSSSCG00000006581	4	96030569	96041858	-8.379175555	3.32E-14	2.78E-08	-1.236101485	-0.562106905	trans
ASGA0026230	5	70588230	ENSSSCG00000026812	EMG1	5	63745476	63751607	-8.375768979	3.38E-14	2.83E-08	-1.143753946	-0.561950555	trans
ASGA0066225	14	114471571	ENSSSCG00000024048	MMRN2	14	87900482	87916342	-8.373428091	3.43E-14	2.85E-08	-1.561634605	-0.561843081	trans
H3GA0042130	14	114457304	ENSSSCG00000024048	MMRN2	14	87900482	87916342	-8.373428091	3.43E-14	2.85E-08	-1.561634605	-0.561843081	trans
INRA0046767	14	113852052	ENSSSCG00000024048	MMRN2	14	87900482	87916342	-8.373428091	3.43E-14	2.85E-08	-1.561634605	-0.561843081	trans
WU_10.2_14_124008369	14	114036885	ENSSSCG00000024048	MMRN2	14	87900482	87916342	8.373428091	3.43E-14	2.85E-08	1.561634605	0.561843081	trans
ASGA0075788	17	22603215	ENSSSCG00000035995	ITPA	17	32458238	32474784	8.373136696	3.43E-14	2.85E-08	1.03295264	0.561829701	trans
INRA0045133	14	79899791	ENSSSCG00000024048	MMRN2	14	87900482	87916342	8.372330208	3.45E-14	2.86E-08	1.400616243	0.561792666	trans
WU_10.2_9_7998176	9	7237751	ENSSSCG00000014878	PAK1	9	11826805	11972555	8.362844247	3.65E-14	3.01E-08	1.196177204	0.561356806	trans
ASGA0076045	17	28192131	ENSSSCG00000035995	ITPA	17	32458238	32474784	-8.360649289	3.69E-14	3.05E-08	-1.019121087	-0.561255886	trans
ASGA0063167	14	44898647	ENSSSCG00000024048	MMRN2	14	87900482	87916342	-8.359757686	3.71E-14	3.06E-08	-1.596277755	-0.561214884	trans
ASGA0020621	4	86272964	ENSSSCG00000006581	ENSSSCG00000006581	4	96030569	96041858	-8.355053658	3.81E-14	3.13E-08	-1.271171721	-0.560998495	trans
WU_10.2_9_7998176	9	7237751	ENSSSCG00000014831	PAAF1	9	8278905	8334523	8.354981892	3.82E-14	3.13E-08	1.277983306	0.560995193	trans
WU_10.2_14_8899158	14	8021125	ENSSSCG00000037347	ENSSSCG00000037347	AEMK02000214.1	12150	20665	-8.347984286	3.97E-14	3.26E-08	-1.23665815	-0.560673082	trans
M1GA0001903	1	271765890	ENSSSCG00000039824	ARRDC1	AEMK02000682.1	390200	401852	-8.343730319	4.07E-14	3.33E-08	-1.389781762	-0.56047714	trans
WU_10.2_18_55343249	18	50508627	ENSSSCG00000028523	HUS1	18	48522826	48538790	8.338545697	4.20E-14	3.43E-08	1.128362019	0.560238205	trans
ALGA0093699	17	20819496	ENSSSCG00000035995	ITPA	17	32458238	32474784	-8.329277692	4.43E-14	3.61E-08	-1.095675737	-0.559810736	trans
DBWU0000835	12	34125050	ENSSSCG00000017727	TMEM98	12	42087696	42101250	8.323842691	4.57E-14	3.72E-08	1.266518023	0.559559849	trans
ASGA0054522	12	40916459	ENSSSCG00000039569	ENSSSCG00000039569	12	39364818	39367023	8.31692146	4.76E-14	3.87E-08	1.027463113	0.559240133	trans
MARC0019934	3	25709497	ENSSSCG00000026686	PDZD9	3	24175845	24201864	-8.315363552	4.80E-14	3.90E-08	-2.03462618	-0.559168133	trans
M1GA0012671	9	9862005	ENSSSCG00000014831	PAAF1	9	8278905	8334523	-8.301747416	5.20E-14	4.20E-08	-0.835365412	-0.558538316	trans
ALGA0078631	14	69576192	ENSSSCG00000024048	MMRN2	14	87900482	87916342	8.301131779	5.21E-14	4.20E-08	1.593026924	0.558509817	trans
DRGA0014012	14	67147013	ENSSSCG00000024048	MMRN2	14	87900482	87916342	8.301131779	5.21E-14	4.20E-08	1.593026924	0.558509817	trans
MARC0095482	14	67221608	ENSSSCG00000024048	MMRN2	14	87900482	87916342	8.301131779	5.21E-14	4.20E-08	1.593026924	0.558509817	trans
CASI0010207	14	86856698	ENSSSCG00000024048	MMRN2	14	87900482	87916342	-8.298412599	5.30E-14	4.26E-08	-1.325703259	-0.558383916	trans
INRA0045411	14	86835250	ENSSSCG00000024048	MMRN2	14	87900482	87916342	-8.298412599	5.30E-14	4.26E-08	-1.325703259	-0.558383916	trans
ALGA0094877	17	37341393	ENSSSCG00000035995	ITPA	17	32458238	32474784	8.297266564	5.33E-14	4.28E-08	1.109269259	0.558330842	trans
ALGA0082396	14	130175621	ENSSSCG00000010735	LHPP	14	133863378	133999166	-8.296326754	5.36E-14	4.29E-08	-1.117410947	-0.558287313	trans
ALGA0105397	5	65066558	ENSSSCG00000026812	EMG1	5	63745476	63751607	-8.293653288	5.44E-14	4.32E-08	-1.557110496	-0.558163462	trans
ASGA0100690	5	65206917	ENSSSCG00000026812	EMG1	5	63745476	63751607	-8.293653288	5.44E-14	4.32E-08	-1.557110496	-0.558163462	trans
ALGA0120187	5	64987740	ENSSSCG00000026812	EMG1	5	63745476	63751607	-8.293653288	5.44E-14	4.32E-08	-1.557110496	-0.558163462	trans
WU_10.2_5_67308033	5	65081513	ENSSSCG00000026812	EMG1	5	63745476	63751607	-8.293653288	5.44E-14	4.32E-08	-1.557110496	-0.558163462	trans
WU_10.2_5_67361702	5	65131652	ENSSSCG00000026812	EMG1	5	63745476	63751607	-8.293653288	5.44E-14	4.32E-08	-1.557110496	-0.558163462	trans
H3GA0004037	1	239303825	ENSSSCG00000005349	GRHPR	1	238139729	238151681	-8.286111823	5.69E-14	4.51E-08	-1.180023563	-0.557813895	trans
ASGA0063167	14	44898647	ENSSSCG00000010039	SLC5A4	14	48708047	48741440	-8.28181346	5.83E-14	4.62E-08	-1.53981085	-0.557614522	trans
WU_10.2_12_22965608	12	22507059	ENSSSCG00000017727	TMEM98	12	42087696	42101250	8.28035588	5.88E-14	4.65E-08	1.430773076	0.557546892	trans
DBWU0000481	18	44824396	ENSSSCG00000028523	HUS1	18	48522826	48538790	-8.278451659	5.95E-14	4.69E-08	-1.366524611	-0.557458522	trans
WU_10.2_17_26539197	17	23492736	ENSSSCG00000035995	ITPA	17	32458238	32474784	8.276735711	6.00E-14	4.73E-08	1.139437926	0.557378873	trans
WU_10.2_6_60567239	6	65748838	ENSSSCG00000029070	PAFAH1B3	6	49632882	49642165	8.272778397	6.14E-14	4.83E-08	1.158516388	0.557195128	trans
WU_10.2_18_55487553	18	50599695	ENSSSCG00000028523	HUS1	18	48522826	48538790	-8.272536297	6.15E-14	4.83E-08	-1.303009245	-0.557183884	trans
ALGA0078637	14	69672751	ENSSSCG00000024048	MMRN2	14	87900482	87916342	8.271680063	6.18E-14	4.85E-08	1.562120714	0.557144116	trans
ASGA0041763	9	13067021	ENSSSCG00000014878	PAK1	9	11826805	11972555	-8.271310407	6.20E-14	4.85E-08	-1.02049507	-0.557126946	trans
ALGA0111531	12	37552924	ENSSSCG00000017727	TMEM98	12	42087696	42101250	-8.266759718	6.36E-14	4.97E-08	-1.126823845	-0.556915514	trans
ALGA0008726	1	239657474	ENSSSCG00000005349	GRHPR	1	238139729	238151681	8.264666304	6.44E-14	4.99E-08	1.199345588	0.556818214	trans
ASGA0091778	1	240243132	ENSSSCG00000005349	GRHPR	1	238139729	238151681	8.264666304	6.44E-14	4.99E-08	1.199345588	0.556818214	trans
ASGA0006297	1	239327187	ENSSSCG00000005349	GRHPR	1	238139729	238151681	-8.264666304	6.44E-14	4.99E-08	-1.199345588	-0.556818214	trans
DIAS0001962	1	239361292	ENSSSCG00000005349	GRHPR	1	238139729	238151681	-8.264666304	6.44E-14	4.99E-08	-1.199345588	-0.556818214	trans
MARC0027678	1	240303765	ENSSSCG00000005349	GRHPR	1	238139729	238151681	-8.264666304	6.44E-14	4.99E-08	-1.199345588	-0.556818214	trans
INRA0044634	14	66411511	ENSSSCG00000010039	SLC5A4	14	48708047	48741440	8.257252979	6.72E-14	5.20E-08	1.449876644	0.556473466	trans
ALGA0059548	10	57768070	ENSSSCG00000031855	ENSSSCG00000031855	AEMK02000574.1	21398	40449	-8.248223315	7.08E-14	5.28E-08	-1.226067865	-0.556053163	trans
ALGA0008008	1	221042610	ENSSSCG00000039823	ENSSSCG00000039823	1	218676232	218944664	-8.246774774	7.14E-14	5.28E-08	-2.341425463	-0.555985698	trans
ALGA0008046	1	221582864	ENSSSCG00000039823	ENSSSCG00000039823	1	218676232	218944664	-8.246774774	7.14E-14	5.28E-08	-2.341425463	-0.555985698	trans
ALGA0008134	1	223400425	ENSSSCG00000039823	ENSSSCG00000039823	1	218676232	218944664	-8.246774774	7.14E-14	5.28E-08	-2.341425463	-0.555985698	trans
ALGA0008166	1	224359298	ENSSSCG00000039823	ENSSSCG00000039823	1	218676232	218944664	-8.246774774	7.14E-14	5.28E-08	-2.341425463	-0.555985698	trans
ALGA0008188	1	225366171	ENSSSCG00000039823	ENSSSCG00000039823	1	218676232	218944664	-8.246774774	7.14E-14	5.28E-08	-2.341425463	-0.555985698	trans
ALGA0008267	1	228431410	ENSSSCG00000039823	ENSSSCG00000039823	1	218676232	218944664	-8.246774774	7.14E-14	5.28E-08	-2.341425463	-0.555985698	trans
ALGA0008275	1	228780889	ENSSSCG00000039823	ENSSSCG00000039823	1	218676232	218944664	-8.246774774	7.14E-14	5.28E-08	-2.341425463	-0.555985698	trans
ASGA0005726	1	217176272	ENSSSCG00000039823	ENSSSCG00000039823	1	218676232	218944664	-8.246774774	7.14E-14	5.28E-08	-2.341425463	-0.555985698	trans
ASGA0005807	1	221621926	ENSSSCG00000039823	ENSSSCG00000039823	1	218676232	218944664	-8.246774774	7.14E-14	5.28E-08	-2.341425463	-0.555985698	trans
ASGA0005879	1	223619368	ENSSSCG00000039823	ENSSSCG00000039823	1	218676232	218944664	-8.246774774	7.14E-14	5.28E-08	-2.341425463	-0.555985698	trans
ASGA0005904	1	225309503	ENSSSCG00000039823	ENSSSCG00000039823	1	218676232	218944664	-8.246774774	7.14E-14	5.28E-08	-2.341425463	-0.555985698	trans
ASGA0005906	1	225753860	ENSSSCG00000039823	ENSSSCG00000039823	1	218676232	218944664	-8.246774774	7.14E-14	5.28E-08	-2.341425463	-0.555985698	trans
ASGA0005912	1	226038083	ENSSSCG00000039823	ENSSSCG00000039823	1	218676232	218944664	-8.246774774	7.14E-14	5.28E-08	-2.341425463	-0.555985698	trans
ASGA0005955	1	228971819	ENSSSCG00000039823	ENSSSCG00000039823	1	218676232	218944664	-8.246774774	7.14E-14	5.28E-08	-2.341425463	-0.555985698	trans
DRGA0001995	1	221607740	ENSSSCG00000039823	ENSSSCG00000039823	1	218676232	218944664	-8.246774774	7.14E-14	5.28E-08	-2.341425463	-0.555985698	trans
DRGA0001997	1	221758619	ENSSSCG00000039823	ENSSSCG00000039823	1	218676232	218944664	-8.246774774	7.14E-14	5.28E-08	-2.341425463	-0.555985698	trans
DRGA0002012	1	222954699	ENSSSCG00000039823	ENSSSCG00000039823	1	218676232	218944664	-8.246774774	7.14E-14	5.28E-08	-2.341425463	-0.555985698	trans
H3GA0003690	1	217659647	ENSSSCG00000039823	ENSSSCG00000039823	1	218676232	218944664	-8.246774774	7.14E-14	5.28E-08	-2.341425463	-0.555985698	trans
H3GA0003768	1	223759624	ENSSSCG00000039823	ENSSSCG00000039823	1	218676232	218944664	-8.246774774	7.14E-14	5.28E-08	-2.341425463	-0.555985698	trans
H3GA0003770	1	224061481	ENSSSCG00000039823	ENSSSCG00000039823	1	218676232	218944664	-8.246774774	7.14E-14	5.28E-08	-2.341425463	-0.555985698	trans
INRA0006189	1	223030893	ENSSSCG00000039823	ENSSSCG00000039823	1	218676232	218944664	-8.246774774	7.14E-14	5.28E-08	-2.341425463	-0.555985698	trans
INRA0006204	1	224084929	ENSSSCG00000039823	ENSSSCG00000039823	1	218676232	218944664	-8.246774774	7.14E-14	5.28E-08	-2.341425463	-0.555985698	trans
MARC0034113	1	228725246	ENSSSCG00000039823	ENSSSCG00000039823	1	218676232	218944664	-8.246774774	7.14E-14	5.28E-08	-2.341425463	-0.555985698	trans
MARC0052771	1	225614369	ENSSSCG00000039823	ENSSSCG00000039823	1	218676232	218944664	-8.246774774	7.14E-14	5.28E-08	-2.341425463	-0.555985698	trans
MARC0070487	1	217149267	ENSSSCG00000039823	ENSSSCG00000039823	1	218676232	218944664	-8.246774774	7.14E-14	5.28E-08	-2.341425463	-0.555985698	trans
MARC0099224	1	222759863	ENSSSCG00000039823	ENSSSCG00000039823	1	218676232	218944664	-8.246774774	7.14E-14	5.28E-08	-2.341425463	-0.555985698	trans
WU_10.2_1_253878416	1	227117327	ENSSSCG00000039823	ENSSSCG00000039823	1	218676232	218944664	-8.246774774	7.14E-14	5.28E-08	-2.341425463	-0.555985698	trans
WU_10.2_1_254152972	1	227243051	ENSSSCG00000039823	ENSSSCG00000039823	1	218676232	218944664	-8.246774774	7.14E-14	5.28E-08	-2.341425463	-0.555985698	trans
ALGA0079925	14	91401914	ENSSSCG00000024048	MMRN2	14	87900482	87916342	-8.23715047	7.55E-14	5.57E-08	-1.465215604	-0.555537173	trans
ASGA0065311	14	91297186	ENSSSCG00000024048	MMRN2	14	87900482	87916342	-8.23715047	7.55E-14	5.57E-08	-1.465215604	-0.555537173	trans
ALGA0098610	18	47470289	ENSSSCG00000028523	HUS1	18	48522826	48538790	8.236398027	7.58E-14	5.58E-08	1.103795733	0.555502086	trans
ASGA0037872	8	13806400	ENSSSCG00000023604	LAP3	8	12590330	12619107	8.235191246	7.63E-14	5.61E-08	1.12778511	0.555445807	trans
MARC0027977	17	17667594	ENSSSCG00000035995	ITPA	17	32458238	32474784	-8.23154758	7.80E-14	5.72E-08	-1.106749859	-0.555275836	trans
WU_10.2_1_260009641	1	233027655	ENSSSCG00000005349	GRHPR	1	238139729	238151681	-8.224842908	8.10E-14	5.93E-08	-1.209001407	-0.554962892	trans
WU_10.2_1_307349009	1	273376080	ENSSSCG00000039824	ARRDC1	AEMK02000682.1	390200	401852	8.22483653	8.11E-14	5.93E-08	1.269875455	0.554962594	trans
ASGA0048625	10	59106264	ENSSSCG00000024021	ENSSSCG00000024021	10	57921989	57929071	8.219566865	8.36E-14	6.10E-08	1.329571099	0.554716464	trans
WU_10.2_10_65143396	10	59345643	ENSSSCG00000024021	ENSSSCG00000024021	10	57921989	57929071	8.219566865	8.36E-14	6.10E-08	1.329571099	0.554716464	trans
DRGA0016597	17	17215846	ENSSSCG00000035995	ITPA	17	32458238	32474784	-8.212709052	8.69E-14	6.33E-08	-1.10714474	-0.554395939	trans
WU_10.2_4_18120857	4	17275093	ENSSSCG00000005976	NDUFB9	4	15105305	15113287	-8.207029314	8.98E-14	6.53E-08	-0.98895633	-0.554130288	trans
ASGA0064709	14	80551246	ENSSSCG00000024048	MMRN2	14	87900482	87916342	-8.206876242	8.99E-14	6.53E-08	-1.230543748	-0.554123126	trans
MARC0086178	9	86395303	ENSSSCG00000015346	ICA1	9	78330545	78515475	-8.205691408	9.05E-14	6.56E-08	-1.226059438	-0.554067687	trans
WU_10.2_1_277938553	1	247646429	ENSSSCG00000005349	GRHPR	1	238139729	238151681	8.203999439	9.14E-14	6.62E-08	1.054839061	0.553988506	trans
WU_10.2_6_62671262	6	67959109	ENSSSCG00000029070	PAFAH1B3	6	49632882	49642165	-8.203277085	9.18E-14	6.64E-08	-1.635179941	-0.553954697	trans
ASGA0064820	14	82697924	ENSSSCG00000024048	MMRN2	14	87900482	87916342	8.196203859	9.56E-14	6.90E-08	1.149091393	0.553623494	trans
WU_10.2_12_38036281	12	36618243	ENSSSCG00000017727	TMEM98	12	42087696	42101250	8.195979507	9.57E-14	6.90E-08	0.875756742	0.553612985	trans
MARC0077053	5	69617196	ENSSSCG00000026812	EMG1	5	63745476	63751607	-8.193824834	9.69E-14	6.98E-08	-0.766540595	-0.553512038	trans
ASGA0026301	5	73637732	ENSSSCG00000026812	EMG1	5	63745476	63751607	8.189176865	9.96E-14	7.16E-08	1.456669616	0.553294196	trans
WU_10.2_5_70087013	5	67662549	ENSSSCG00000026812	EMG1	5	63745476	63751607	8.188008738	1.00E-13	7.19E-08	1.54691542	0.55323943	trans
WU_10.2_12_22487839	12	22286305	ENSSSCG00000017727	TMEM98	12	42087696	42101250	8.184707406	1.02E-13	7.31E-08	1.466131984	0.553084613	trans
WU_10.2_12_22880546	12	22422284	ENSSSCG00000017727	TMEM98	12	42087696	42101250	-8.184707406	1.02E-13	7.31E-08	-1.466131984	-0.553084613	trans
ASGA0067071	14	129611113	ENSSSCG00000010735	LHPP	14	133863378	133999166	-8.184306473	1.02E-13	7.32E-08	-1.154105253	-0.553065808	trans
WU_10.2_13_211691754	13	201603939	ENSSSCG00000040779	ENSSSCG00000040779	13	206203136	206231345	-8.182762776	1.03E-13	7.37E-08	-1.004454643	-0.552993393	trans
ALGA0123239	18	50214879	ENSSSCG00000028523	HUS1	18	48522826	48538790	-8.175832287	1.08E-13	7.66E-08	-1.112337647	-0.552668129	trans
ASGA0075704	17	19823783	ENSSSCG00000035995	ITPA	17	32458238	32474784	-8.167597729	1.13E-13	8.02E-08	-1.083718537	-0.552281333	trans
INRA0044634	14	66411511	ENSSSCG00000024048	MMRN2	14	87900482	87916342	8.166904358	1.13E-13	8.04E-08	1.482065212	0.552248747	trans
WU_10.2_9_11059489	9	9879002	ENSSSCG00000014831	PAAF1	9	8278905	8334523	-8.157383496	1.20E-13	8.48E-08	-0.954910332	-0.551801051	trans
ALGA0079164	14	79571407	ENSSSCG00000024048	MMRN2	14	87900482	87916342	-8.15456997	1.22E-13	8.56E-08	-1.397692005	-0.55166866	trans
ASGA0064696	14	79858562	ENSSSCG00000024048	MMRN2	14	87900482	87916342	-8.15456997	1.22E-13	8.56E-08	-1.397692005	-0.55166866	trans
ALGA0079160	14	79423770	ENSSSCG00000024048	MMRN2	14	87900482	87916342	8.15456997	1.22E-13	8.56E-08	1.397692005	0.55166866	trans
WU_10.2_14_85706329	14	79325911	ENSSSCG00000024048	MMRN2	14	87900482	87916342	8.15456997	1.22E-13	8.56E-08	1.397692005	0.55166866	trans
WU_10.2_14_85788649	14	79354577	ENSSSCG00000024048	MMRN2	14	87900482	87916342	8.15456997	1.22E-13	8.56E-08	1.397692005	0.55166866	trans
ASGA0031662	7	19567933	ENSSSCG00000001458	ENSSSCG00000001458	7	24993416	25001394	-8.150418664	1.24E-13	8.75E-08	-0.969392224	-0.551473244	trans
SIRI0000856	17	30172440	ENSSSCG00000035995	ITPA	17	32458238	32474784	8.142413311	1.30E-13	9.15E-08	0.878420071	0.551096148	trans
ASGA0103121	15	111522290	ENSSSCG00000016173	ATIC	15	117617502	117649108	8.136662345	1.35E-13	9.44E-08	0.784239282	0.550825037	trans
WU_10.2_17_17763080	17	16059255	ENSSSCG00000035995	ITPA	17	32458238	32474784	8.128377172	1.41E-13	9.89E-08	1.05491679	0.550434152	trans
ASGA0054291	12	34318233	ENSSSCG00000039569	ENSSSCG00000039569	12	39364818	39367023	-8.127237153	1.42E-13	9.91E-08	-1.134032478	-0.550380339	trans
ASGA0054326	12	34325911	ENSSSCG00000039569	ENSSSCG00000039569	12	39364818	39367023	-8.127237153	1.42E-13	9.91E-08	-1.134032478	-0.550380339	trans
DIAS0001138	12	34280973	ENSSSCG00000039569	ENSSSCG00000039569	12	39364818	39367023	-8.127237153	1.42E-13	9.91E-08	-1.134032478	-0.550380339	trans
ALGA0009024	1	248798103	ENSSSCG00000005349	GRHPR	1	238139729	238151681	-8.123646573	1.45E-13	1.01E-07	-1.051626622	-0.550210806	trans
MARC0055276	1	248828772	ENSSSCG00000005349	GRHPR	1	238139729	238151681	-8.123646573	1.45E-13	1.01E-07	-1.051626622	-0.550210806	trans
WU_10.2_12_38477807	12	37029965	ENSSSCG00000039569	ENSSSCG00000039569	12	39364818	39367023	-8.122679308	1.46E-13	1.01E-07	-1.078805652	-0.550165124	trans
Affx-114797318	6	52321657	ENSSSCG00000003006	CYP2B6	6	49110789	49178413	8.11971844	1.48E-13	1.03E-07	1.266598435	0.550025257	trans
ASGA0082996	1	270888682	ENSSSCG00000023333	FCN2	1	274106006	274111977	8.115776961	1.52E-13	1.05E-07	1.536037622	0.549838995	trans
H3GA0055161	1	270920337	ENSSSCG00000023333	FCN2	1	274106006	274111977	8.115776961	1.52E-13	1.05E-07	1.536037622	0.549838995	trans
WU_10.2_1_304518583	1	270595961	ENSSSCG00000023333	FCN2	1	274106006	274111977	8.115776961	1.52E-13	1.05E-07	1.536037622	0.549838995	trans
ASGA0080381	18	52022085	ENSSSCG00000028523	HUS1	18	48522826	48538790	-8.112744931	1.55E-13	1.06E-07	-0.808092496	-0.549695655	trans
WU_10.2_14_122012045	14	112268473	ENSSSCG00000024048	MMRN2	14	87900482	87916342	-8.106947275	1.60E-13	1.10E-07	-1.128373692	-0.549421434	trans
H3GA0003639	1	209668505	ENSSSCG00000039823	ENSSSCG00000039823	1	218676232	218944664	8.105999863	1.61E-13	1.10E-07	0.928932783	0.549376606	trans
ALGA0098804	18	51455200	ENSSSCG00000028523	HUS1	18	48522826	48538790	8.102163013	1.64E-13	1.13E-07	1.04256019	0.549195012	trans
ALGA0066446	12	41438450	ENSSSCG00000039569	ENSSSCG00000039569	12	39364818	39367023	8.098850946	1.67E-13	1.15E-07	0.997429613	0.549038193	trans
ASGA0100696	18	5676655	ENSSSCG00000031799	TMEM139	18	6967036	6974114	-8.098428108	1.68E-13	1.15E-07	-1.554395426	-0.549018168	trans
ALGA0076953	14	37031127	ENSSSCG00000010039	SLC5A4	14	48708047	48741440	-8.092951343	1.73E-13	1.18E-07	-1.277936273	-0.548758715	trans
ASGA0062753	14	36926328	ENSSSCG00000010039	SLC5A4	14	48708047	48741440	-8.092951343	1.73E-13	1.18E-07	-1.277936273	-0.548758715	trans
WU_10.2_9_17072580	9	15421343	ENSSSCG00000014831	PAAF1	9	8278905	8334523	8.092813364	1.73E-13	1.18E-07	1.105916524	0.548752177	trans
WU_10.2_1_301681942	1	267768364	ENSSSCG00000039824	ARRDC1	AEMK02000682.1	390200	401852	-8.090665432	1.75E-13	1.19E-07	-1.305992254	-0.548650377	trans
ALGA0081166	14	113193277	ENSSSCG00000024048	MMRN2	14	87900482	87916342	8.087358923	1.79E-13	1.21E-07	1.49182641	0.54849362	trans
DIAS0004744	14	113435462	ENSSSCG00000024048	MMRN2	14	87900482	87916342	8.087358923	1.79E-13	1.21E-07	1.49182641	0.54849362	trans
H3GA0042111	14	113642045	ENSSSCG00000024048	MMRN2	14	87900482	87916342	8.087358923	1.79E-13	1.21E-07	1.49182641	0.54849362	trans
INRA0046735	14	112737326	ENSSSCG00000024048	MMRN2	14	87900482	87916342	8.087358923	1.79E-13	1.21E-07	1.49182641	0.54849362	trans
MARC0012665	14	112271963	ENSSSCG00000024048	MMRN2	14	87900482	87916342	8.087358923	1.79E-13	1.21E-07	1.49182641	0.54849362	trans
WU_10.2_14_122998888	14	113146039	ENSSSCG00000024048	MMRN2	14	87900482	87916342	8.087358923	1.79E-13	1.21E-07	1.49182641	0.54849362	trans
ASGA0085663	9	6773022	ENSSSCG00000014831	PAAF1	9	8278905	8334523	8.087106782	1.79E-13	1.21E-07	1.053607286	0.548481663	trans
H3GA0048816	17	36478991	ENSSSCG00000035995	ITPA	17	32458238	32474784	8.085687682	1.81E-13	1.21E-07	0.996146935	0.548414366	trans
WU_10.2_12_39307673	12	37823958	ENSSSCG00000039569	ENSSSCG00000039569	12	39364818	39367023	-8.084923824	1.81E-13	1.21E-07	-1.076816798	-0.548378138	trans
WU_10.2_12_39438023	12	37852187	ENSSSCG00000039569	ENSSSCG00000039569	12	39364818	39367023	-8.084923824	1.81E-13	1.21E-07	-1.076816798	-0.548378138	trans
WU_10.2_12_39460882	12	37872429	ENSSSCG00000039569	ENSSSCG00000039569	12	39364818	39367023	-8.084923824	1.81E-13	1.21E-07	-1.076816798	-0.548378138	trans
ASGA0064809	14	82562259	ENSSSCG00000024048	MMRN2	14	87900482	87916342	-8.079450737	1.87E-13	1.25E-07	-1.272692815	-0.548118468	trans
ASGA0064823	14	82851144	ENSSSCG00000024048	MMRN2	14	87900482	87916342	-8.079450737	1.87E-13	1.25E-07	-1.272692815	-0.548118468	trans
ASGA0064826	14	83345531	ENSSSCG00000024048	MMRN2	14	87900482	87916342	-8.079450737	1.87E-13	1.25E-07	-1.272692815	-0.548118468	trans
ALGA0039903	7	26633761	ENSSSCG00000001229	ENSSSCG00000001229	7	22823841	22962547	8.078028941	1.89E-13	1.26E-07	1.206948561	0.548050985	trans
MARC0021944	6	82148927	ENSSSCG00000036593	ENSSSCG00000036593	6	83590894	83593279	-8.077396537	1.89E-13	1.26E-07	-1.156248489	-0.548020966	trans
WU_10.2_17_17981232	17	16253154	ENSSSCG00000035995	ITPA	17	32458238	32474784	8.070295814	1.97E-13	1.31E-07	1.099014346	0.54768376	trans
WU_10.2_8_119036157	8	110934427	ENSSSCG00000009138	CFI	8	112433640	112470946	8.06735229	2.01E-13	1.33E-07	1.299324466	0.547543897	trans
MARC0060007	6	82458905	ENSSSCG00000036593	ENSSSCG00000036593	6	83590894	83593279	-8.066537585	2.01E-13	1.33E-07	-1.222081297	-0.547505177	trans
WU_10.2_6_76184030	6	82433725	ENSSSCG00000036593	ENSSSCG00000036593	6	83590894	83593279	-8.066537585	2.01E-13	1.33E-07	-1.222081297	-0.547505177	trans
WU_10.2_14_8985637	14	8107043	ENSSSCG00000037347	ENSSSCG00000037347	AEMK02000214.1	12150	20665	-8.064717395	2.04E-13	1.35E-07	-0.823729963	-0.547418659	trans
ALGA0019328	3	59477841	ENSSSCG00000025106	ENSSSCG00000025106	3	57799029	57823413	8.057225002	2.13E-13	1.40E-07	1.45588156	0.547062342	trans
WU_10.2_1_301789956	1	267879773	ENSSSCG00000039824	ARRDC1	AEMK02000682.1	390200	401852	8.048014835	2.24E-13	1.46E-07	0.825324429	0.546623924	trans
WU_10.2_8_119507398	8	111397243	ENSSSCG00000009138	CFI	8	112433640	112470946	8.046842831	2.26E-13	1.46E-07	1.085403271	0.546568103	trans
Affx-114742577	6	59836305	ENSSSCG00000003338	PUSL1	6	63593959	63596910	-8.043730002	2.30E-13	1.46E-07	-1.346471082	-0.546419807	trans
ALGA0035365	6	58817365	ENSSSCG00000003338	PUSL1	6	63593959	63596910	-8.043730002	2.30E-13	1.46E-07	-1.346471082	-0.546419807	trans
ALGA0102795	6	48081581	ENSSSCG00000003338	PUSL1	6	63593959	63596910	-8.043730002	2.30E-13	1.46E-07	-1.346471082	-0.546419807	trans
ALGA0103194	6	48184287	ENSSSCG00000003338	PUSL1	6	63593959	63596910	-8.043730002	2.30E-13	1.46E-07	-1.346471082	-0.546419807	trans
ASGA0030401	6	62235659	ENSSSCG00000003338	PUSL1	6	63593959	63596910	-8.043730002	2.30E-13	1.46E-07	-1.346471082	-0.546419807	trans
ASGA0083191	6	58819012	ENSSSCG00000003338	PUSL1	6	63593959	63596910	-8.043730002	2.30E-13	1.46E-07	-1.346471082	-0.546419807	trans
ASGA0085299	6	47715812	ENSSSCG00000003338	PUSL1	6	63593959	63596910	-8.043730002	2.30E-13	1.46E-07	-1.346471082	-0.546419807	trans
ASGA0090044	6	59865226	ENSSSCG00000003338	PUSL1	6	63593959	63596910	-8.043730002	2.30E-13	1.46E-07	-1.346471082	-0.546419807	trans
ASGA0094554	6	61761131	ENSSSCG00000003338	PUSL1	6	63593959	63596910	-8.043730002	2.30E-13	1.46E-07	-1.346471082	-0.546419807	trans
DIAS0003489	6	48130586	ENSSSCG00000003338	PUSL1	6	63593959	63596910	-8.043730002	2.30E-13	1.46E-07	-1.346471082	-0.546419807	trans
DIAS0004358	6	47728980	ENSSSCG00000003338	PUSL1	6	63593959	63596910	-8.043730002	2.30E-13	1.46E-07	-1.346471082	-0.546419807	trans
M1GA0008559	6	58871156	ENSSSCG00000003338	PUSL1	6	63593959	63596910	-8.043730002	2.30E-13	1.46E-07	-1.346471082	-0.546419807	trans
M1GA0008562	6	59150980	ENSSSCG00000003338	PUSL1	6	63593959	63596910	-8.043730002	2.30E-13	1.46E-07	-1.346471082	-0.546419807	trans
M1GA0009140	6	62190493	ENSSSCG00000003338	PUSL1	6	63593959	63596910	-8.043730002	2.30E-13	1.46E-07	-1.346471082	-0.546419807	trans
M1GA0024787	6	61401730	ENSSSCG00000003338	PUSL1	6	63593959	63596910	-8.043730002	2.30E-13	1.46E-07	-1.346471082	-0.546419807	trans
M1GA0025063	6	48210169	ENSSSCG00000003338	PUSL1	6	63593959	63596910	-8.043730002	2.30E-13	1.46E-07	-1.346471082	-0.546419807	trans
MARC0001121	6	60112015	ENSSSCG00000003338	PUSL1	6	63593959	63596910	-8.043730002	2.30E-13	1.46E-07	-1.346471082	-0.546419807	trans
MARC0014518	6	48220418	ENSSSCG00000003338	PUSL1	6	63593959	63596910	-8.043730002	2.30E-13	1.46E-07	-1.346471082	-0.546419807	trans
MARC0018157	6	60966969	ENSSSCG00000003338	PUSL1	6	63593959	63596910	-8.043730002	2.30E-13	1.46E-07	-1.346471082	-0.546419807	trans
MARC0018804	6	48146868	ENSSSCG00000003338	PUSL1	6	63593959	63596910	-8.043730002	2.30E-13	1.46E-07	-1.346471082	-0.546419807	trans
MARC0020138	6	62350290	ENSSSCG00000003338	PUSL1	6	63593959	63596910	-8.043730002	2.30E-13	1.46E-07	-1.346471082	-0.546419807	trans
MARC0082369	6	60282797	ENSSSCG00000003338	PUSL1	6	63593959	63596910	-8.043730002	2.30E-13	1.46E-07	-1.346471082	-0.546419807	trans
WU_10.2_14_143732890	6	48011157	ENSSSCG00000003338	PUSL1	6	63593959	63596910	-8.043730002	2.30E-13	1.46E-07	-1.346471082	-0.546419807	trans
WU_10.2_14_143801280	6	47946317	ENSSSCG00000003338	PUSL1	6	63593959	63596910	-8.043730002	2.30E-13	1.46E-07	-1.346471082	-0.546419807	trans
WU_10.2_6_43338310	6	47770178	ENSSSCG00000003338	PUSL1	6	63593959	63596910	-8.043730002	2.30E-13	1.46E-07	-1.346471082	-0.546419807	trans
WU_10.2_6_55378179	6	60238015	ENSSSCG00000003338	PUSL1	6	63593959	63596910	-8.043730002	2.30E-13	1.46E-07	-1.346471082	-0.546419807	trans
WU_10.2_6_56654232	6	61317971	ENSSSCG00000003338	PUSL1	6	63593959	63596910	-8.043730002	2.30E-13	1.46E-07	-1.346471082	-0.546419807	trans
ASGA0030343	6	167936003	ENSSSCG00000034035	TMEM69	6	165704617	165709775	-8.04370744	2.30E-13	1.46E-07	-1.140579254	-0.546418732	trans
ASGA0021779	4	106354741	ENSSSCG00000006581	ENSSSCG00000006581	4	96030569	96041858	8.035131029	2.41E-13	1.53E-07	1.142807429	0.546009881	trans
ALGA0007793	1	209520240	ENSSSCG00000039823	ENSSSCG00000039823	1	218676232	218944664	8.032727718	2.45E-13	1.54E-07	0.904761413	0.545895242	trans
ASGA0005681	1	209948568	ENSSSCG00000039823	ENSSSCG00000039823	1	218676232	218944664	8.032727718	2.45E-13	1.54E-07	0.904761413	0.545895242	trans
WU_10.2_17_19105831	17	17044687	ENSSSCG00000035995	ITPA	17	32458238	32474784	8.026077901	2.54E-13	1.60E-07	0.951150186	0.545577881	trans
ALGA0106983	6	68603999	ENSSSCG00000029070	PAFAH1B3	6	49632882	49642165	-8.025490539	2.55E-13	1.61E-07	-1.555866644	-0.545549838	trans
H3GA0047937	17	13692477	ENSSSCG00000035995	ITPA	17	32458238	32474784	-8.018331019	2.66E-13	1.67E-07	-1.01684052	-0.545207867	trans
MARC0015087	14	111922361	ENSSSCG00000024048	MMRN2	14	87900482	87916342	-8.01220187	2.75E-13	1.73E-07	-1.381724383	-0.544914895	trans
ALGA0010477	1	267154724	ENSSSCG00000039824	ARRDC1	AEMK02000682.1	390200	401852	8.010591718	2.78E-13	1.74E-07	0.899832883	0.544837897	trans
MARC0069568	1	271184444	ENSSSCG00000039824	ARRDC1	AEMK02000682.1	390200	401852	-8.00975266	2.79E-13	1.75E-07	-1.230056058	-0.544797768	trans
WU_10.2_17_18106530	17	16312580	ENSSSCG00000035995	ITPA	17	32458238	32474784	8.002788582	2.90E-13	1.82E-07	1.085399006	0.544464553	trans
MARC0091414	10	63375523	ENSSSCG00000031855	ENSSSCG00000031855	AEMK02000574.1	21398	40449	-7.998118168	2.98E-13	1.86E-07	-1.050880944	-0.544240941	trans
MARC0089099	2	8368988	ENSSSCG00000012986	KCNK7	2	6659253	6662286	-7.99693435	3.00E-13	1.87E-07	-1.439002018	-0.544184243	trans
H3GA0022723	7	99847007	ENSSSCG00000002354	COQ6	7	97258674	97271302	-7.995001115	3.03E-13	1.89E-07	-1.299836919	-0.544091636	trans
WU_10.2_14_143116114	14	131834831	ENSSSCG00000010735	LHPP	14	133863378	133999166	7.994474614	3.04E-13	1.89E-07	1.397478967	0.544066412	trans
M1GA0014856	11	7240184	ENSSSCG00000009305	GTF3A	11	4849624	4869353	-7.98701243	3.18E-13	1.97E-07	-1.016325686	-0.543708748	trans
H3GA0026467	9	10418988	ENSSSCG00000014878	PAK1	9	11826805	11972555	7.98580252	3.20E-13	1.99E-07	1.201247683	0.543650728	trans
ALGA0077597	14	50973391	ENSSSCG00000010039	SLC5A4	14	48708047	48741440	7.984760972	3.22E-13	2.00E-07	1.220680899	0.543600777	trans
WU_10.2_1_302292218	1	268369906	ENSSSCG00000039824	ARRDC1	AEMK02000682.1	390200	401852	7.977632527	3.35E-13	2.08E-07	1.357466767	0.543258746	trans
WU_10.2_12_40183345	12	38566410	ENSSSCG00000017727	TMEM98	12	42087696	42101250	-7.975995755	3.38E-13	2.09E-07	-0.753653954	-0.543180174	trans
CASI0010079	9	6512037	ENSSSCG00000014831	PAAF1	9	8278905	8334523	7.97048674	3.49E-13	2.16E-07	1.173693963	0.542915612	trans
Affx-114742577	6	59836305	ENSSSCG00000002906	ETV2	6	45087299	45089576	-7.955297131	3.81E-13	2.25E-07	-1.295705681	-0.542185317	trans
ALGA0035365	6	58817365	ENSSSCG00000002906	ETV2	6	45087299	45089576	-7.955297131	3.81E-13	2.25E-07	-1.295705681	-0.542185317	trans
ALGA0102795	6	48081581	ENSSSCG00000002906	ETV2	6	45087299	45089576	-7.955297131	3.81E-13	2.25E-07	-1.295705681	-0.542185317	trans
ALGA0103194	6	48184287	ENSSSCG00000002906	ETV2	6	45087299	45089576	-7.955297131	3.81E-13	2.25E-07	-1.295705681	-0.542185317	trans
ASGA0030401	6	62235659	ENSSSCG00000002906	ETV2	6	45087299	45089576	-7.955297131	3.81E-13	2.25E-07	-1.295705681	-0.542185317	trans
ASGA0083191	6	58819012	ENSSSCG00000002906	ETV2	6	45087299	45089576	-7.955297131	3.81E-13	2.25E-07	-1.295705681	-0.542185317	trans
ASGA0085299	6	47715812	ENSSSCG00000002906	ETV2	6	45087299	45089576	-7.955297131	3.81E-13	2.25E-07	-1.295705681	-0.542185317	trans
ASGA0090044	6	59865226	ENSSSCG00000002906	ETV2	6	45087299	45089576	-7.955297131	3.81E-13	2.25E-07	-1.295705681	-0.542185317	trans
ASGA0094554	6	61761131	ENSSSCG00000002906	ETV2	6	45087299	45089576	-7.955297131	3.81E-13	2.25E-07	-1.295705681	-0.542185317	trans
ASGA0095121	6	63596920	ENSSSCG00000002906	ETV2	6	45087299	45089576	-7.955297131	3.81E-13	2.25E-07	-1.295705681	-0.542185317	trans
DIAS0003489	6	48130586	ENSSSCG00000002906	ETV2	6	45087299	45089576	-7.955297131	3.81E-13	2.25E-07	-1.295705681	-0.542185317	trans
DIAS0004358	6	47728980	ENSSSCG00000002906	ETV2	6	45087299	45089576	-7.955297131	3.81E-13	2.25E-07	-1.295705681	-0.542185317	trans
H3GA0056560	6	63336711	ENSSSCG00000002906	ETV2	6	45087299	45089576	-7.955297131	3.81E-13	2.25E-07	-1.295705681	-0.542185317	trans
M1GA0008559	6	58871156	ENSSSCG00000002906	ETV2	6	45087299	45089576	-7.955297131	3.81E-13	2.25E-07	-1.295705681	-0.542185317	trans
M1GA0008562	6	59150980	ENSSSCG00000002906	ETV2	6	45087299	45089576	-7.955297131	3.81E-13	2.25E-07	-1.295705681	-0.542185317	trans
M1GA0009140	6	62190493	ENSSSCG00000002906	ETV2	6	45087299	45089576	-7.955297131	3.81E-13	2.25E-07	-1.295705681	-0.542185317	trans
M1GA0024787	6	61401730	ENSSSCG00000002906	ETV2	6	45087299	45089576	-7.955297131	3.81E-13	2.25E-07	-1.295705681	-0.542185317	trans
M1GA0025063	6	48210169	ENSSSCG00000002906	ETV2	6	45087299	45089576	-7.955297131	3.81E-13	2.25E-07	-1.295705681	-0.542185317	trans
M1GA0025298	6	63567557	ENSSSCG00000002906	ETV2	6	45087299	45089576	-7.955297131	3.81E-13	2.25E-07	-1.295705681	-0.542185317	trans
M1GA0026195	6	63470629	ENSSSCG00000002906	ETV2	6	45087299	45089576	-7.955297131	3.81E-13	2.25E-07	-1.295705681	-0.542185317	trans
MARC0001121	6	60112015	ENSSSCG00000002906	ETV2	6	45087299	45089576	-7.955297131	3.81E-13	2.25E-07	-1.295705681	-0.542185317	trans
MARC0014518	6	48220418	ENSSSCG00000002906	ETV2	6	45087299	45089576	-7.955297131	3.81E-13	2.25E-07	-1.295705681	-0.542185317	trans
MARC0018157	6	60966969	ENSSSCG00000002906	ETV2	6	45087299	45089576	-7.955297131	3.81E-13	2.25E-07	-1.295705681	-0.542185317	trans
MARC0018804	6	48146868	ENSSSCG00000002906	ETV2	6	45087299	45089576	-7.955297131	3.81E-13	2.25E-07	-1.295705681	-0.542185317	trans
MARC0020138	6	62350290	ENSSSCG00000002906	ETV2	6	45087299	45089576	-7.955297131	3.81E-13	2.25E-07	-1.295705681	-0.542185317	trans
MARC0048569	6	63566418	ENSSSCG00000002906	ETV2	6	45087299	45089576	-7.955297131	3.81E-13	2.25E-07	-1.295705681	-0.542185317	trans
MARC0082369	6	60282797	ENSSSCG00000002906	ETV2	6	45087299	45089576	-7.955297131	3.81E-13	2.25E-07	-1.295705681	-0.542185317	trans
WU_10.2_14_143732890	6	48011157	ENSSSCG00000002906	ETV2	6	45087299	45089576	-7.955297131	3.81E-13	2.25E-07	-1.295705681	-0.542185317	trans
WU_10.2_14_143801280	6	47946317	ENSSSCG00000002906	ETV2	6	45087299	45089576	-7.955297131	3.81E-13	2.25E-07	-1.295705681	-0.542185317	trans
WU_10.2_6_43338310	6	47770178	ENSSSCG00000002906	ETV2	6	45087299	45089576	-7.955297131	3.81E-13	2.25E-07	-1.295705681	-0.542185317	trans
WU_10.2_6_55378179	6	60238015	ENSSSCG00000002906	ETV2	6	45087299	45089576	-7.955297131	3.81E-13	2.25E-07	-1.295705681	-0.542185317	trans
WU_10.2_6_56654232	6	61317971	ENSSSCG00000002906	ETV2	6	45087299	45089576	-7.955297131	3.81E-13	2.25E-07	-1.295705681	-0.542185317	trans
WU_10.2_6_57897137	6	63319787	ENSSSCG00000002906	ETV2	6	45087299	45089576	-7.955297131	3.81E-13	2.25E-07	-1.295705681	-0.542185317	trans
WU_10.2_6_58125604	6	63627526	ENSSSCG00000002906	ETV2	6	45087299	45089576	-7.955297131	3.81E-13	2.25E-07	-1.295705681	-0.542185317	trans
WU_10.2_6_58322243	6	63718540	ENSSSCG00000002906	ETV2	6	45087299	45089576	-7.955297131	3.81E-13	2.25E-07	-1.295705681	-0.542185317	trans
WU_10.2_14_123751610	14	113784268	ENSSSCG00000024048	MMRN2	14	87900482	87916342	-7.951358659	3.89E-13	2.30E-07	-1.482274267	-0.541995759	trans
WU_10.2_1_300989453	1	266988221	ENSSSCG00000039824	ARRDC1	AEMK02000682.1	390200	401852	-7.948959067	3.95E-13	2.33E-07	-1.063658384	-0.541880227	trans
ALGA0027730	4	105152424	ENSSSCG00000006581	ENSSSCG00000006581	4	96030569	96041858	-7.943820415	4.06E-13	2.37E-07	-1.137196539	-0.541632716	trans
ALGA0027770	4	105879653	ENSSSCG00000006581	ENSSSCG00000006581	4	96030569	96041858	-7.943820415	4.06E-13	2.37E-07	-1.137196539	-0.541632716	trans
ASGA0021701	4	105007700	ENSSSCG00000006581	ENSSSCG00000006581	4	96030569	96041858	-7.943820415	4.06E-13	2.37E-07	-1.137196539	-0.541632716	trans
ASGA0021732	4	105325335	ENSSSCG00000006581	ENSSSCG00000006581	4	96030569	96041858	-7.943820415	4.06E-13	2.37E-07	-1.137196539	-0.541632716	trans
H3GA0013994	4	105485188	ENSSSCG00000006581	ENSSSCG00000006581	4	96030569	96041858	-7.943820415	4.06E-13	2.37E-07	-1.137196539	-0.541632716	trans
WU_10.2_4_115480692	4	105342023	ENSSSCG00000006581	ENSSSCG00000006581	4	96030569	96041858	-7.943820415	4.06E-13	2.37E-07	-1.137196539	-0.541632716	trans
WU_10.2_4_115532840	4	105394215	ENSSSCG00000006581	ENSSSCG00000006581	4	96030569	96041858	-7.943820415	4.06E-13	2.37E-07	-1.137196539	-0.541632716	trans
WU_10.2_4_115973280	4	105784712	ENSSSCG00000006581	ENSSSCG00000006581	4	96030569	96041858	-7.943820415	4.06E-13	2.37E-07	-1.137196539	-0.541632716	trans
WU_10.2_4_116248062	4	106062165	ENSSSCG00000006581	ENSSSCG00000006581	4	96030569	96041858	-7.943820415	4.06E-13	2.37E-07	-1.137196539	-0.541632716	trans
WU_10.2_4_116265848	4	106079954	ENSSSCG00000006581	ENSSSCG00000006581	4	96030569	96041858	-7.943820415	4.06E-13	2.37E-07	-1.137196539	-0.541632716	trans
ALGA0032428	5	65232068	ENSSSCG00000026812	EMG1	5	63745476	63751607	7.933490202	4.31E-13	2.51E-07	1.395446808	0.541134718	trans
WU_10.2_14_7704039	14	7178449	ENSSSCG00000037347	ENSSSCG00000037347	AEMK02000214.1	12150	20665	-7.931727176	4.35E-13	2.53E-07	-1.057964509	-0.541049669	trans
ASGA0097167	6	58063080	ENSSSCG00000003158	DHDH	6	54210609	54217287	7.92916178	4.42E-13	2.57E-07	1.046793185	0.540925884	trans
ALGA0010487	1	267132656	ENSSSCG00000039824	ARRDC1	AEMK02000682.1	390200	401852	-7.928125721	4.44E-13	2.58E-07	-1.288825818	-0.540875882	trans
ALGA0027847	4	107027602	ENSSSCG00000006581	ENSSSCG00000006581	4	96030569	96041858	-7.928059617	4.44E-13	2.58E-07	-1.194270549	-0.540872692	trans
WU_10.2_3_15320461	3	15097898	ENSSSCG00000026686	PDZD9	3	24175845	24201864	-7.926304921	4.49E-13	2.60E-07	-1.957496512	-0.540787994	trans
WU_10.2_1_307840201	1	273945163	ENSSSCG00000039824	ARRDC1	AEMK02000682.1	390200	401852	-7.925441066	4.51E-13	2.60E-07	-1.138018534	-0.54074629	trans
WU_10.2_1_307845794	1	273939577	ENSSSCG00000039824	ARRDC1	AEMK02000682.1	390200	401852	-7.925441066	4.51E-13	2.60E-07	-1.138018534	-0.54074629	trans
ALGA0032979	5	76105010	ENSSSCG00000026812	EMG1	5	63745476	63751607	-7.907767302	4.99E-13	2.88E-07	-1.356441382	-0.539892192	trans
WU_10.2_4_116327748	4	106143277	ENSSSCG00000006581	ENSSSCG00000006581	4	96030569	96041858	-7.904020829	5.10E-13	2.93E-07	-1.135555679	-0.539710927	trans
ALGA0032715	5	69601646	ENSSSCG00000026812	EMG1	5	63745476	63751607	-7.903923776	5.10E-13	2.93E-07	-0.88493548	-0.53970623	trans
WU_10.2_12_51790398	12	49858631	ENSSSCG00000017727	TMEM98	12	42087696	42101250	-7.903610556	5.11E-13	2.94E-07	-1.154754466	-0.539691072	trans
ALGA0117698	1	272795916	ENSSSCG00000039824	ARRDC1	AEMK02000682.1	390200	401852	-7.896381266	5.32E-13	3.05E-07	-0.993000471	-0.539341069	trans
ALGA0104130	3	32118724	ENSSSCG00000036428	ENSSSCG00000036428	3	28896126	28914765	-7.891218578	5.48E-13	3.13E-07	-1.372826337	-0.539090948	trans
ASGA0105017	3	32429051	ENSSSCG00000036428	ENSSSCG00000036428	3	28896126	28914765	-7.891218578	5.48E-13	3.13E-07	-1.372826337	-0.539090948	trans
MARC0055489	3	32107696	ENSSSCG00000036428	ENSSSCG00000036428	3	28896126	28914765	-7.891218578	5.48E-13	3.13E-07	-1.372826337	-0.539090948	trans
WU_10.2_3_33079901	3	32347958	ENSSSCG00000036428	ENSSSCG00000036428	3	28896126	28914765	-7.891218578	5.48E-13	3.13E-07	-1.372826337	-0.539090948	trans
ASGA0066174	14	113229750	ENSSSCG00000024048	MMRN2	14	87900482	87916342	7.887160778	5.61E-13	3.20E-07	1.413098825	0.538894257	trans
ASGA0054291	12	34318233	ENSSSCG00000017727	TMEM98	12	42087696	42101250	7.883457774	5.73E-13	3.26E-07	1.118269259	0.538714686	trans
ASGA0054326	12	34325911	ENSSSCG00000017727	TMEM98	12	42087696	42101250	7.883457774	5.73E-13	3.26E-07	1.118269259	0.538714686	trans
DIAS0001138	12	34280973	ENSSSCG00000017727	TMEM98	12	42087696	42101250	7.883457774	5.73E-13	3.26E-07	1.118269259	0.538714686	trans
H3GA0048041	17	19302196	ENSSSCG00000035995	ITPA	17	32458238	32474784	7.876992238	5.94E-13	3.37E-07	0.967568223	0.538400975	trans
MARC0052389	14	62104646	ENSSSCG00000010039	SLC5A4	14	48708047	48741440	7.865000124	6.36E-13	3.61E-07	0.814675286	0.53781852	trans
Affx-114730460	3	21510800	ENSSSCG00000026686	PDZD9	3	24175845	24201864	7.860989884	6.51E-13	3.68E-07	1.554607844	0.53762357	trans
ALGA0018040	3	22269733	ENSSSCG00000026686	PDZD9	3	24175845	24201864	7.860989884	6.51E-13	3.68E-07	1.554607844	0.53762357	trans
WU_10.2_16_83904086	16	77575610	ENSSSCG00000017106	MED10	16	75517023	75524760	-7.858288673	6.61E-13	3.74E-07	-1.350261213	-0.537492208	trans
H3GA0053613	5	66527456	ENSSSCG00000026812	EMG1	5	63745476	63751607	-7.857791402	6.63E-13	3.74E-07	-1.428060191	-0.537468021	trans
ALGA0093561	17	17801643	ENSSSCG00000035995	ITPA	17	32458238	32474784	-7.855628308	6.71E-13	3.78E-07	-1.025465613	-0.537362794	trans
ASGA0006294	1	239269915	ENSSSCG00000005349	GRHPR	1	238139729	238151681	-7.851203342	6.88E-13	3.87E-07	-1.160664577	-0.537147457	trans
ALGA0039240	7	19853784	ENSSSCG00000001458	ENSSSCG00000001458	7	24993416	25001394	-7.847780529	7.01E-13	3.94E-07	-1.046613664	-0.536980817	trans
ALGA0079538	14	72086976	ENSSSCG00000024048	MMRN2	14	87900482	87916342	7.847321521	7.03E-13	3.94E-07	1.306958092	0.536958465	trans
ASGA0064431	14	73856887	ENSSSCG00000024048	MMRN2	14	87900482	87916342	-7.847321521	7.03E-13	3.94E-07	-1.306958092	-0.536958465	trans
ASGA0064464	14	74119670	ENSSSCG00000024048	MMRN2	14	87900482	87916342	-7.847321521	7.03E-13	3.94E-07	-1.306958092	-0.536958465	trans
MARC0049149	14	74094388	ENSSSCG00000024048	MMRN2	14	87900482	87916342	-7.847321521	7.03E-13	3.94E-07	-1.306958092	-0.536958465	trans
M1GA0006343	4	106419243	ENSSSCG00000006581	ENSSSCG00000006581	4	96030569	96041858	-7.839516521	7.35E-13	4.11E-07	-1.125381662	-0.536578222	trans
MARC0054224	4	106675400	ENSSSCG00000006581	ENSSSCG00000006581	4	96030569	96041858	-7.839516521	7.35E-13	4.11E-07	-1.125381662	-0.536578222	trans
WU_10.2_10_65008871	10	59301293	ENSSSCG00000031855	ENSSSCG00000031855	AEMK02000574.1	21398	40449	-7.838917297	7.38E-13	4.12E-07	-0.969794589	-0.536549016	trans
WU_10.2_4_98911880	4	90915904	ENSSSCG00000006581	ENSSSCG00000006581	4	96030569	96041858	7.830986022	7.71E-13	4.30E-07	1.296406116	0.53616226	trans
ASGA0008896	2	9614500	ENSSSCG00000012986	KCNK7	2	6659253	6662286	-7.829030839	7.80E-13	4.34E-07	-1.485822188	-0.536066867	trans
WU_10.2_5_67129696	5	64904939	ENSSSCG00000026812	EMG1	5	63745476	63751607	-7.827000336	7.89E-13	4.38E-07	-1.183632019	-0.535967777	trans
CASI0009552	17	17503748	ENSSSCG00000035995	ITPA	17	32458238	32474784	-7.826971698	7.89E-13	4.38E-07	-1.023710294	-0.53596638	trans
ALGA0035323	6	55802967	ENSSSCG00000003158	DHDH	6	54210609	54217287	7.8252175	7.97E-13	4.42E-07	1.067164246	0.535880756	trans
ALGA0035324	6	55827433	ENSSSCG00000003158	DHDH	6	54210609	54217287	7.8252175	7.97E-13	4.42E-07	1.067164246	0.535880756	trans
WU_10.2_12_44685510	12	42886779	ENSSSCG00000032450	ENSSSCG00000032450	12	44271412	44289645	7.823423553	8.05E-13	4.46E-07	1.181776218	0.535793174	trans
ALGA0066000	12	32625930	ENSSSCG00000017727	TMEM98	12	42087696	42101250	-7.821481461	8.14E-13	4.50E-07	-1.201357768	-0.535698341	trans
WU_10.2_12_48804932	12	46713228	ENSSSCG00000035173	ENSSSCG00000035173	12	45321480	45339209	7.814950811	8.45E-13	4.67E-07	1.054642316	0.535379298	trans
ALGA0113265	3	32157759	ENSSSCG00000036428	ENSSSCG00000036428	3	28896126	28914765	-7.8111503	8.63E-13	4.76E-07	-1.339685336	-0.535193525	trans
DRGA0008753	8	115001081	ENSSSCG00000009138	CFI	8	112433640	112470946	7.81054681	8.66E-13	4.77E-07	1.47285448	0.535164018	trans
H3GA0016585	5	66194434	ENSSSCG00000026812	EMG1	5	63745476	63751607	7.809925938	8.69E-13	4.78E-07	0.808427973	0.53513366	trans
ALGA0018136	3	27201874	ENSSSCG00000036428	ENSSSCG00000036428	3	28896126	28914765	7.808167122	8.78E-13	4.83E-07	1.226706053	0.535047649	trans
M1GA0023425	18	52223641	ENSSSCG00000028523	HUS1	18	48522826	48538790	7.806789126	8.85E-13	4.86E-07	1.017068817	0.53498025	trans
WU_10.2_14_11040411	14	9875402	ENSSSCG00000037347	ENSSSCG00000037347	AEMK02000214.1	12150	20665	-7.804091805	8.98E-13	4.93E-07	-1.096605157	-0.534848292	trans
ASGA0064345	14	73076159	ENSSSCG00000024048	MMRN2	14	87900482	87916342	7.800790659	9.15E-13	5.02E-07	1.2992427	0.53468674	trans
DRGA0003928	3	60551600	ENSSSCG00000025106	ENSSSCG00000025106	3	57799029	57823413	-7.796722468	9.37E-13	5.13E-07	-1.36011337	-0.53448757	trans
MARC0004505	5	76180231	ENSSSCG00000026812	EMG1	5	63745476	63751607	-7.793569659	9.53E-13	5.19E-07	-1.287806705	-0.534333154	trans
Affx-114765632	1	211613437	ENSSSCG00000039823	ENSSSCG00000039823	1	218676232	218944664	-7.789721045	9.74E-13	5.19E-07	-2.267763795	-0.534144586	trans
Affx-114804492	1	211424440	ENSSSCG00000039823	ENSSSCG00000039823	1	218676232	218944664	-7.789721045	9.74E-13	5.19E-07	-2.267763795	-0.534144586	trans
ALGA0007789	1	209406072	ENSSSCG00000039823	ENSSSCG00000039823	1	218676232	218944664	-7.789721045	9.74E-13	5.19E-07	-2.267763795	-0.534144586	trans
ALGA0007825	1	212398959	ENSSSCG00000039823	ENSSSCG00000039823	1	218676232	218944664	-7.789721045	9.74E-13	5.19E-07	-2.267763795	-0.534144586	trans
ALGA0007880	1	215008801	ENSSSCG00000039823	ENSSSCG00000039823	1	218676232	218944664	-7.789721045	9.74E-13	5.19E-07	-2.267763795	-0.534144586	trans
ALGA0007881	1	215067709	ENSSSCG00000039823	ENSSSCG00000039823	1	218676232	218944664	-7.789721045	9.74E-13	5.19E-07	-2.267763795	-0.534144586	trans
ALGA0008419	1	231863419	ENSSSCG00000039823	ENSSSCG00000039823	1	218676232	218944664	-7.789721045	9.74E-13	5.19E-07	-2.267763795	-0.534144586	trans
ASGA0005686	1	213188617	ENSSSCG00000039823	ENSSSCG00000039823	1	218676232	218944664	-7.789721045	9.74E-13	5.19E-07	-2.267763795	-0.534144586	trans
ASGA0005688	1	213398338	ENSSSCG00000039823	ENSSSCG00000039823	1	218676232	218944664	-7.789721045	9.74E-13	5.19E-07	-2.267763795	-0.534144586	trans
ASGA0005692	1	214032391	ENSSSCG00000039823	ENSSSCG00000039823	1	218676232	218944664	-7.789721045	9.74E-13	5.19E-07	-2.267763795	-0.534144586	trans
ASGA0005703	1	215031222	ENSSSCG00000039823	ENSSSCG00000039823	1	218676232	218944664	-7.789721045	9.74E-13	5.19E-07	-2.267763795	-0.534144586	trans
DRGA0001945	1	211903410	ENSSSCG00000039823	ENSSSCG00000039823	1	218676232	218944664	-7.789721045	9.74E-13	5.19E-07	-2.267763795	-0.534144586	trans
H3GA0003654	1	214388341	ENSSSCG00000039823	ENSSSCG00000039823	1	218676232	218944664	-7.789721045	9.74E-13	5.19E-07	-2.267763795	-0.534144586	trans
INRA0005930	1	213600116	ENSSSCG00000039823	ENSSSCG00000039823	1	218676232	218944664	-7.789721045	9.74E-13	5.19E-07	-2.267763795	-0.534144586	trans
INRA0006383	1	230308471	ENSSSCG00000039823	ENSSSCG00000039823	1	218676232	218944664	-7.789721045	9.74E-13	5.19E-07	-2.267763795	-0.534144586	trans
MARC0025508	1	208965095	ENSSSCG00000039823	ENSSSCG00000039823	1	218676232	218944664	-7.789721045	9.74E-13	5.19E-07	-2.267763795	-0.534144586	trans
MARC0033132	1	209543489	ENSSSCG00000039823	ENSSSCG00000039823	1	218676232	218944664	-7.789721045	9.74E-13	5.19E-07	-2.267763795	-0.534144586	trans
MARC0040272	1	212255704	ENSSSCG00000039823	ENSSSCG00000039823	1	218676232	218944664	-7.789721045	9.74E-13	5.19E-07	-2.267763795	-0.534144586	trans
MARC0082691	1	213567963	ENSSSCG00000039823	ENSSSCG00000039823	1	218676232	218944664	-7.789721045	9.74E-13	5.19E-07	-2.267763795	-0.534144586	trans
MARC0086022	1	214462000	ENSSSCG00000039823	ENSSSCG00000039823	1	218676232	218944664	-7.789721045	9.74E-13	5.19E-07	-2.267763795	-0.534144586	trans
MARC0088012	1	208428063	ENSSSCG00000039823	ENSSSCG00000039823	1	218676232	218944664	-7.789721045	9.74E-13	5.19E-07	-2.267763795	-0.534144586	trans
MARC0093314	1	230496080	ENSSSCG00000039823	ENSSSCG00000039823	1	218676232	218944664	-7.789721045	9.74E-13	5.19E-07	-2.267763795	-0.534144586	trans
MARC0114708	1	209634970	ENSSSCG00000039823	ENSSSCG00000039823	1	218676232	218944664	-7.789721045	9.74E-13	5.19E-07	-2.267763795	-0.534144586	trans
WU_10.2_1_238927793	1	213814512	ENSSSCG00000039823	ENSSSCG00000039823	1	218676232	218944664	-7.789721045	9.74E-13	5.19E-07	-2.267763795	-0.534144586	trans
ASGA0063262	14	47627213	ENSSSCG00000010039	SLC5A4	14	48708047	48741440	-7.788386764	9.82E-13	5.22E-07	-1.164193919	-0.534079193	trans
WU_10.2_9_11270624	9	10180053	ENSSSCG00000014831	PAAF1	9	8278905	8334523	7.787586372	9.86E-13	5.24E-07	1.261284305	0.534039961	trans
M1GA0012565	9	7868838	ENSSSCG00000014878	PAK1	9	11826805	11972555	7.786165812	9.94E-13	5.28E-07	1.089361425	0.533970322	trans
ALGA0040984	7	40581807	ENSSSCG00000002627	GSTA4	7	46635904	46656452	-7.78436395	1.00E-12	5.32E-07	-1.237424413	-0.533881976	trans
ALGA0006027	1	131811261	ENSSSCG00000031997	ENSSSCG00000031997	8	51576485	51579375	-7.783195448	1.01E-12	5.35E-07	-1.065385113	-0.533824674	trans
WU_10.2_12_53826627	12	51773096	ENSSSCG00000017727	TMEM98	12	42087696	42101250	-7.781442987	1.02E-12	5.40E-07	-1.164291612	-0.533738722	trans
ALGA0075053	14	9681221	ENSSSCG00000037347	ENSSSCG00000037347	AEMK02000214.1	12150	20665	7.779725788	1.03E-12	5.45E-07	1.099416664	0.533654484	trans
WU_10.2_6_40947214	6	45615112	ENSSSCG00000029070	PAFAH1B3	6	49632882	49642165	7.778239622	1.04E-12	5.49E-07	0.952092942	0.533581566	trans
WU_10.2_8_13977071	8	13836704	ENSSSCG00000023604	LAP3	8	12590330	12619107	-7.777098602	1.05E-12	5.51E-07	-1.071455108	-0.533525574	trans
DRGA0008317	8	13688214	ENSSSCG00000023604	LAP3	8	12590330	12619107	7.777098602	1.05E-12	5.51E-07	1.071455108	0.533525574	trans
ALGA0118442	1	274093226	ENSSSCG00000039824	ARRDC1	AEMK02000682.1	390200	401852	-7.772965507	1.07E-12	5.63E-07	-1.009957006	-0.533322699	trans
ALGA0078644	14	69845965	ENSSSCG00000010039	SLC5A4	14	48708047	48741440	7.772018229	1.08E-12	5.66E-07	0.858699586	0.533276188	trans
WU_10.2_6_59303671	6	64580917	ENSSSCG00000029070	PAFAH1B3	6	49632882	49642165	-7.771127598	1.08E-12	5.68E-07	-0.894658221	-0.533232454	trans
ALGA0054101	9	85233732	ENSSSCG00000015346	ICA1	9	78330545	78515475	-7.769594325	1.09E-12	5.68E-07	-1.128910997	-0.533157153	trans
ALGA0054144	9	86863365	ENSSSCG00000015346	ICA1	9	78330545	78515475	-7.769594325	1.09E-12	5.68E-07	-1.128910997	-0.533157153	trans
ASGA0043938	9	85259598	ENSSSCG00000015346	ICA1	9	78330545	78515475	-7.769594325	1.09E-12	5.68E-07	-1.128910997	-0.533157153	trans
ASGA0043959	9	86791976	ENSSSCG00000015346	ICA1	9	78330545	78515475	-7.769594325	1.09E-12	5.68E-07	-1.128910997	-0.533157153	trans
ASGA0043969	9	87327648	ENSSSCG00000015346	ICA1	9	78330545	78515475	-7.769594325	1.09E-12	5.68E-07	-1.128910997	-0.533157153	trans
H3GA0027878	9	87477591	ENSSSCG00000015346	ICA1	9	78330545	78515475	-7.769594325	1.09E-12	5.68E-07	-1.128910997	-0.533157153	trans
MARC0055652	9	87156020	ENSSSCG00000015346	ICA1	9	78330545	78515475	-7.769594325	1.09E-12	5.68E-07	-1.128910997	-0.533157153	trans
MARC0072553	9	86068903	ENSSSCG00000015346	ICA1	9	78330545	78515475	-7.769594325	1.09E-12	5.68E-07	-1.128910997	-0.533157153	trans
WU_10.2_9_93503815	9	84937221	ENSSSCG00000015346	ICA1	9	78330545	78515475	-7.769594325	1.09E-12	5.68E-07	-1.128910997	-0.533157153	trans
ASGA0032725	7	33285346	ENSSSCG00000001458	ENSSSCG00000001458	7	24993416	25001394	7.764160181	1.13E-12	5.85E-07	1.030368905	0.532890176	trans
ASGA0037872	8	13806400	ENSSSCG00000034811	QDPR	8	12335252	12549964	7.757918109	1.17E-12	6.04E-07	1.098689236	0.532583308	trans
H3GA0034599	12	48832012	ENSSSCG00000035173	ENSSSCG00000035173	12	45321480	45339209	7.757900187	1.17E-12	6.04E-07	1.043169435	0.532582427	trans
WU_10.2_12_49952359	12	48099377	ENSSSCG00000035173	ENSSSCG00000035173	12	45321480	45339209	7.757900187	1.17E-12	6.04E-07	1.043169435	0.532582427	trans
WU_10.2_7_19981304	7	18850047	ENSSSCG00000001458	ENSSSCG00000001458	7	24993416	25001394	7.757147763	1.17E-12	6.06E-07	1.147784758	0.532545423	trans
MARC0031246	1	207513753	ENSSSCG00000039823	ENSSSCG00000039823	1	218676232	218944664	7.752079996	1.21E-12	6.22E-07	0.905991266	0.53229611	trans
ALGA0067189	12	57686255	ENSSSCG00000034364	SPECC1	12	59466786	59706556	7.746490893	1.24E-12	6.42E-07	0.887952815	0.532020989	trans
DRGA0016627	17	20677863	ENSSSCG00000035995	ITPA	17	32458238	32474784	-7.745629455	1.25E-12	6.44E-07	-0.929494764	-0.53197857	trans
ASGA0084424	6	40861160	ENSSSCG00000029070	PAFAH1B3	6	49632882	49642165	-7.74159281	1.28E-12	6.58E-07	-1.343112442	-0.531779744	trans
Affx-114973260	1	132698168	ENSSSCG00000031997	ENSSSCG00000031997	8	51576485	51579375	-7.738935085	1.30E-12	6.61E-07	-1.235245164	-0.531648789	trans
ALGA0006038	1	132002472	ENSSSCG00000031997	ENSSSCG00000031997	8	51576485	51579375	-7.738935085	1.30E-12	6.61E-07	-1.235245164	-0.531648789	trans
ALGA0006042	1	132440220	ENSSSCG00000031997	ENSSSCG00000031997	8	51576485	51579375	-7.738935085	1.30E-12	6.61E-07	-1.235245164	-0.531648789	trans
ALGA0006075	1	134503780	ENSSSCG00000031997	ENSSSCG00000031997	8	51576485	51579375	-7.738935085	1.30E-12	6.61E-07	-1.235245164	-0.531648789	trans
ASGA0004574	1	131447528	ENSSSCG00000031997	ENSSSCG00000031997	8	51576485	51579375	-7.738935085	1.30E-12	6.61E-07	-1.235245164	-0.531648789	trans
ASGA0004618	1	133665918	ENSSSCG00000031997	ENSSSCG00000031997	8	51576485	51579375	-7.738935085	1.30E-12	6.61E-07	-1.235245164	-0.531648789	trans
MARC0020010	1	132122843	ENSSSCG00000031997	ENSSSCG00000031997	8	51576485	51579375	-7.738935085	1.30E-12	6.61E-07	-1.235245164	-0.531648789	trans
MARC0040501	1	130295942	ENSSSCG00000031997	ENSSSCG00000031997	8	51576485	51579375	-7.738935085	1.30E-12	6.61E-07	-1.235245164	-0.531648789	trans
MARC0056240	1	132309024	ENSSSCG00000031997	ENSSSCG00000031997	8	51576485	51579375	-7.738935085	1.30E-12	6.61E-07	-1.235245164	-0.531648789	trans
MARC0088600	1	132894037	ENSSSCG00000031997	ENSSSCG00000031997	8	51576485	51579375	-7.738935085	1.30E-12	6.61E-07	-1.235245164	-0.531648789	trans
H3GA0013583	4	95018659	ENSSSCG00000023091	ENSSSCG00000023091	4	90197050	90206609	7.737152924	1.31E-12	6.66E-07	1.291197703	0.531560955	trans
H3GA0013596	4	95369253	ENSSSCG00000023091	ENSSSCG00000023091	4	90197050	90206609	7.737152924	1.31E-12	6.66E-07	1.291197703	0.531560955	trans
WU_10.2_12_49470166	12	47361863	ENSSSCG00000017727	TMEM98	12	42087696	42101250	7.736959528	1.31E-12	6.66E-07	0.913797446	0.531551423	trans
ALGA0102136	9	96597912	ENSSSCG00000015346	ICA1	9	78330545	78515475	7.736832732	1.31E-12	6.66E-07	1.291266096	0.531545173	trans
ALGA0054096	9	85154442	ENSSSCG00000015346	ICA1	9	78330545	78515475	-7.735375217	1.32E-12	6.71E-07	-1.08465974	-0.531473323	trans
ALGA0018417	3	32691934	ENSSSCG00000036428	ENSSSCG00000036428	3	28896126	28914765	-7.73333012	1.34E-12	6.76E-07	-1.354005964	-0.53137249	trans
ALGA0018424	3	33050383	ENSSSCG00000036428	ENSSSCG00000036428	3	28896126	28914765	-7.73333012	1.34E-12	6.76E-07	-1.354005964	-0.53137249	trans
MARC0058300	3	33644598	ENSSSCG00000036428	ENSSSCG00000036428	3	28896126	28914765	-7.73333012	1.34E-12	6.76E-07	-1.354005964	-0.53137249	trans
MARC0063080	3	33642977	ENSSSCG00000036428	ENSSSCG00000036428	3	28896126	28914765	-7.73333012	1.34E-12	6.76E-07	-1.354005964	-0.53137249	trans
ALGA0066302	12	38621011	ENSSSCG00000035193	MRPS23	12	34122209	34132840	7.732313755	1.35E-12	6.79E-07	0.882880814	0.531322369	trans
WU_10.2_14_6010341	14	5689468	ENSSSCG00000039915	ENSSSCG00000039915	14	7405818	7437418	7.727324017	1.39E-12	6.98E-07	1.113861275	0.531076227	trans
H3GA0017980	6	56221493	ENSSSCG00000003338	PUSL1	6	63593959	63596910	-7.725831482	1.40E-12	7.02E-07	-1.296350917	-0.531002575	trans
MARC0027286	6	50902184	ENSSSCG00000003338	PUSL1	6	63593959	63596910	-7.725831482	1.40E-12	7.02E-07	-1.296350917	-0.531002575	trans
WU_10.2_6_44535099	6	48638562	ENSSSCG00000003338	PUSL1	6	63593959	63596910	-7.725831482	1.40E-12	7.02E-07	-1.296350917	-0.531002575	trans
WU_10.2_2_7561867	2	8293621	ENSSSCG00000012986	KCNK7	2	6659253	6662286	7.721869304	1.43E-12	7.17E-07	1.18644201	0.530806994	trans
WU_10.2_1_300931716	1	266807652	ENSSSCG00000039824	ARRDC1	AEMK02000682.1	390200	401852	-7.720566327	1.44E-12	7.19E-07	-1.118951515	-0.530742658	trans
ALGA0008336	1	230067988	ENSSSCG00000005349	GRHPR	1	238139729	238151681	-7.720094189	1.44E-12	7.19E-07	-1.151391481	-0.530719343	trans
ALGA0008360	1	230514814	ENSSSCG00000005349	GRHPR	1	238139729	238151681	-7.720094189	1.44E-12	7.19E-07	-1.151391481	-0.530719343	trans
ASGA0006059	1	231964644	ENSSSCG00000005349	GRHPR	1	238139729	238151681	-7.720094189	1.44E-12	7.19E-07	-1.151391481	-0.530719343	trans
H3GA0003857	1	232051754	ENSSSCG00000005349	GRHPR	1	238139729	238151681	-7.720094189	1.44E-12	7.19E-07	-1.151391481	-0.530719343	trans
MARC0042010	1	229950442	ENSSSCG00000005349	GRHPR	1	238139729	238151681	-7.720094189	1.44E-12	7.19E-07	-1.151391481	-0.530719343	trans
MARC0085056	1	231369273	ENSSSCG00000005349	GRHPR	1	238139729	238151681	-7.720094189	1.44E-12	7.19E-07	-1.151391481	-0.530719343	trans
WU_10.2_7_19336223	7	18354018	ENSSSCG00000001458	ENSSSCG00000001458	7	24993416	25001394	-7.717257796	1.47E-12	7.30E-07	-1.146154133	-0.530579254	trans
ASGA0042962	9	46133569	ENSSSCG00000015047	TTC12	9	40988895	41032924	-7.71348379	1.50E-12	7.42E-07	-1.168087552	-0.530392789	trans
WU_10.2_9_50566643	9	45525595	ENSSSCG00000015047	TTC12	9	40988895	41032924	-7.71348379	1.50E-12	7.42E-07	-1.168087552	-0.530392789	trans
WU_10.2_9_50598711	9	45557665	ENSSSCG00000015047	TTC12	9	40988895	41032924	-7.71348379	1.50E-12	7.42E-07	-1.168087552	-0.530392789	trans
WU_10.2_9_51481991	9	46446840	ENSSSCG00000015047	TTC12	9	40988895	41032924	-7.71348379	1.50E-12	7.42E-07	-1.168087552	-0.530392789	trans
WU_10.2_14_5727947	14	5397781	ENSSSCG00000039915	ENSSSCG00000039915	14	7405818	7437418	-7.705776373	1.56E-12	7.74E-07	-1.10787239	-0.530011744	trans
WU_10.2_14_6414849	14	5834942	ENSSSCG00000039915	ENSSSCG00000039915	14	7405818	7437418	7.705776373	1.56E-12	7.74E-07	1.10787239	0.530011744	trans
WU_10.2_1_302379506	1	268457756	ENSSSCG00000039824	ARRDC1	AEMK02000682.1	390200	401852	-7.70530785	1.57E-12	7.75E-07	-1.34800758	-0.52998857	trans
ASGA0104487	8	78937920	ENSSSCG00000009138	CFI	8	112433640	112470946	7.703569266	1.58E-12	7.82E-07	1.381238397	0.529902568	trans
CASI0005722	18	29122174	ENSSSCG00000036020	ENSSSCG00000036020	18	33193085	33197711	7.697651662	1.64E-12	8.07E-07	1.264486525	0.52960972	trans
MARC0003105	14	38016878	ENSSSCG00000010039	SLC5A4	14	48708047	48741440	-7.691571652	1.70E-12	8.34E-07	-1.058824053	-0.529308638	trans
ASGA0020976	4	92700306	ENSSSCG00000023091	ENSSSCG00000023091	4	90197050	90206609	7.68924843	1.72E-12	8.45E-07	1.042406417	0.529193539	trans
DRGA0011723	12	33114337	ENSSSCG00000017727	TMEM98	12	42087696	42101250	7.688471003	1.72E-12	8.47E-07	1.208139337	0.529155016	trans
WU_10.2_12_33709155	12	32811158	ENSSSCG00000017727	TMEM98	12	42087696	42101250	7.688471003	1.72E-12	8.47E-07	1.208139337	0.529155016	trans
MARC0081319	1	248814254	ENSSSCG00000005349	GRHPR	1	238139729	238151681	-7.682640464	1.78E-12	8.74E-07	-0.930078123	-0.528866002	trans
MARC0070952	9	13492371	ENSSSCG00000014831	PAAF1	9	8278905	8334523	-7.672555013	1.89E-12	9.24E-07	-1.206125012	-0.528365641	trans
DIAS0001080	14	80447681	ENSSSCG00000024048	MMRN2	14	87900482	87916342	-7.669546234	1.92E-12	9.36E-07	-1.15326769	-0.528216262	trans
H3GA0041116	14	80502942	ENSSSCG00000024048	MMRN2	14	87900482	87916342	-7.669546234	1.92E-12	9.36E-07	-1.15326769	-0.528216262	trans
MARC0111209	14	80425004	ENSSSCG00000024048	MMRN2	14	87900482	87916342	-7.669546234	1.92E-12	9.36E-07	-1.15326769	-0.528216262	trans
WU_10.2_14_86835185	14	80302674	ENSSSCG00000024048	MMRN2	14	87900482	87916342	-7.669546234	1.92E-12	9.36E-07	-1.15326769	-0.528216262	trans
ASGA0048625	10	59106264	ENSSSCG00000031855	ENSSSCG00000031855	AEMK02000574.1	21398	40449	-7.668170976	1.93E-12	9.41E-07	-1.23339438	-0.528147968	trans
WU_10.2_10_65143396	10	59345643	ENSSSCG00000031855	ENSSSCG00000031855	AEMK02000574.1	21398	40449	-7.668170976	1.93E-12	9.41E-07	-1.23339438	-0.528147968	trans
ALGA0079525	14	71604272	ENSSSCG00000010039	SLC5A4	14	48708047	48741440	-7.665599891	1.96E-12	9.54E-07	-0.846134376	-0.528020261	trans
ALGA0114830	3	30276679	ENSSSCG00000036428	ENSSSCG00000036428	3	28896126	28914765	7.665499464	1.96E-12	9.54E-07	1.240971403	0.528015272	trans
WU_10.2_5_79574309	5	76646898	ENSSSCG00000026812	EMG1	5	63745476	63751607	-7.658114215	2.05E-12	9.90E-07	-1.401857557	-0.527648242	trans
WU_10.2_5_79634609	5	76707157	ENSSSCG00000026812	EMG1	5	63745476	63751607	-7.658114215	2.05E-12	9.90E-07	-1.401857557	-0.527648242	trans
WU_10.2_5_79682793	5	76755125	ENSSSCG00000026812	EMG1	5	63745476	63751607	-7.658114215	2.05E-12	9.90E-07	-1.401857557	-0.527648242	trans
WU_10.2_5_79714980	5	76787294	ENSSSCG00000026812	EMG1	5	63745476	63751607	-7.658114215	2.05E-12	9.90E-07	-1.401857557	-0.527648242	trans
H3GA0042104	14	113483827	ENSSSCG00000024048	MMRN2	14	87900482	87916342	7.657846105	2.05E-12	9.91E-07	1.444111035	0.527634912	trans
ASGA0105325	10	59563626	ENSSSCG00000024021	ENSSSCG00000024021	10	57921989	57929071	-7.656494568	2.06E-12	9.97E-07	-1.16110897	-0.52756771	trans
WU_10.2_12_38571219	12	37126499	ENSSSCG00000017727	TMEM98	12	42087696	42101250	7.653349166	2.10E-12	1.01E-06	1.130537396	0.527411273	trans
ASGA0064092	14	63538905	ENSSSCG00000010039	SLC5A4	14	48708047	48741440	-7.652921176	2.11E-12	1.01E-06	-0.847190825	-0.527389983	trans
ALGA0006048	1	132572509	ENSSSCG00000031997	ENSSSCG00000031997	8	51576485	51579375	7.65229586	2.11E-12	1.01E-06	1.043978767	0.527358875	trans
ASGA0004593	1	132037747	ENSSSCG00000031997	ENSSSCG00000031997	8	51576485	51579375	7.65229586	2.11E-12	1.01E-06	1.043978767	0.527358875	trans
ASGA0004595	1	132059514	ENSSSCG00000031997	ENSSSCG00000031997	8	51576485	51579375	7.65229586	2.11E-12	1.01E-06	1.043978767	0.527358875	trans
H3GA0002778	1	131888278	ENSSSCG00000031997	ENSSSCG00000031997	8	51576485	51579375	7.65229586	2.11E-12	1.01E-06	1.043978767	0.527358875	trans
ALGA0035323	6	55802967	ENSSSCG00000003278	ENSSSCG00000003278	6	59167777	59174470	-7.651803884	2.12E-12	1.01E-06	-0.977230169	-0.527334399	trans
ALGA0035324	6	55827433	ENSSSCG00000003278	ENSSSCG00000003278	6	59167777	59174470	-7.651803884	2.12E-12	1.01E-06	-0.977230169	-0.527334399	trans
ASGA0099340	12	57170988	ENSSSCG00000017727	TMEM98	12	42087696	42101250	-7.650909396	2.13E-12	1.01E-06	-1.04472286	-0.527289894	trans
DRGA0017431	12	57258583	ENSSSCG00000017727	TMEM98	12	42087696	42101250	-7.650909396	2.13E-12	1.01E-06	-1.04472286	-0.527289894	trans
ALGA0035275	6	45791829	ENSSSCG00000003338	PUSL1	6	63593959	63596910	-7.649550326	2.15E-12	1.01E-06	-1.343436545	-0.527222266	trans
ASGA0028164	6	45162579	ENSSSCG00000003338	PUSL1	6	63593959	63596910	-7.649550326	2.15E-12	1.01E-06	-1.343436545	-0.527222266	trans
ASGA0087439	6	47605459	ENSSSCG00000003338	PUSL1	6	63593959	63596910	-7.649550326	2.15E-12	1.01E-06	-1.343436545	-0.527222266	trans
ASGA0090528	6	46165487	ENSSSCG00000003338	PUSL1	6	63593959	63596910	-7.649550326	2.15E-12	1.01E-06	-1.343436545	-0.527222266	trans
ASGA0096693	6	46387903	ENSSSCG00000003338	PUSL1	6	63593959	63596910	-7.649550326	2.15E-12	1.01E-06	-1.343436545	-0.527222266	trans
DIAS0000020	6	47551487	ENSSSCG00000003338	PUSL1	6	63593959	63596910	-7.649550326	2.15E-12	1.01E-06	-1.343436545	-0.527222266	trans
DIAS0000149	6	45460146	ENSSSCG00000003338	PUSL1	6	63593959	63596910	-7.649550326	2.15E-12	1.01E-06	-1.343436545	-0.527222266	trans
H3GA0055874	6	47536918	ENSSSCG00000003338	PUSL1	6	63593959	63596910	-7.649550326	2.15E-12	1.01E-06	-1.343436545	-0.527222266	trans
INRA0059537	6	47516650	ENSSSCG00000003338	PUSL1	6	63593959	63596910	-7.649550326	2.15E-12	1.01E-06	-1.343436545	-0.527222266	trans
MARC0017436	6	47530872	ENSSSCG00000003338	PUSL1	6	63593959	63596910	-7.649550326	2.15E-12	1.01E-06	-1.343436545	-0.527222266	trans
SIRI0000740	6	46858013	ENSSSCG00000003338	PUSL1	6	63593959	63596910	-7.649550326	2.15E-12	1.01E-06	-1.343436545	-0.527222266	trans
WU_10.2_6_41481312	6	46024395	ENSSSCG00000003338	PUSL1	6	63593959	63596910	-7.649550326	2.15E-12	1.01E-06	-1.343436545	-0.527222266	trans
WU_10.2_6_41753044	6	46296079	ENSSSCG00000003338	PUSL1	6	63593959	63596910	-7.649550326	2.15E-12	1.01E-06	-1.343436545	-0.527222266	trans
WU_10.2_6_42180078	6	46777551	ENSSSCG00000003338	PUSL1	6	63593959	63596910	-7.649550326	2.15E-12	1.01E-06	-1.343436545	-0.527222266	trans
WU_10.2_6_42244800	6	46758514	ENSSSCG00000003338	PUSL1	6	63593959	63596910	-7.649550326	2.15E-12	1.01E-06	-1.343436545	-0.527222266	trans
Affx-114669186	6	61124257	ENSSSCG00000003338	PUSL1	6	63593959	63596910	7.649550326	2.15E-12	1.01E-06	1.343436545	0.527222266	trans
ALGA0035274	6	45744000	ENSSSCG00000003338	PUSL1	6	63593959	63596910	7.649550326	2.15E-12	1.01E-06	1.343436545	0.527222266	trans
MARC0011569	6	61261671	ENSSSCG00000003338	PUSL1	6	63593959	63596910	7.649550326	2.15E-12	1.01E-06	1.343436545	0.527222266	trans
WU_10.2_6_60093779	6	65432163	ENSSSCG00000003338	PUSL1	6	63593959	63596910	7.649550326	2.15E-12	1.01E-06	1.343436545	0.527222266	trans
WU_10.2_6_45143458	6	49350594	ENSSSCG00000003338	PUSL1	6	63593959	63596910	7.647998502	2.17E-12	1.02E-06	1.344302782	0.527145034	trans
WU_10.2_3_15816293	3	15594738	ENSSSCG00000007717	METTL27	3	11053204	11057793	7.647544538	2.17E-12	1.02E-06	1.449228593	0.527122438	trans
ALGA0113645	6	82133705	ENSSSCG00000036593	ENSSSCG00000036593	6	83590894	83593279	7.639639113	2.27E-12	1.06E-06	1.031670922	0.526728776	trans
ALGA0094347	17	30585730	ENSSSCG00000007151	CDC25B	17	31910825	31921588	-7.637214933	2.30E-12	1.08E-06	-1.115020659	-0.526607992	trans
WU_10.2_2_7276277	2	8109176	ENSSSCG00000012986	KCNK7	2	6659253	6662286	-7.636712359	2.31E-12	1.08E-06	-1.150664494	-0.526582947	trans
WU_10.2_3_38634545	3	37563483	ENSSSCG00000036428	ENSSSCG00000036428	3	28896126	28914765	-7.634899746	2.33E-12	1.09E-06	-1.406740693	-0.526492609	trans
WU_10.2_3_38969226	3	37914280	ENSSSCG00000036428	ENSSSCG00000036428	3	28896126	28914765	-7.634899746	2.33E-12	1.09E-06	-1.406740693	-0.526492609	trans
ASGA0087439	6	47605459	ENSSSCG00000002906	ETV2	6	45087299	45089576	-7.632587867	2.36E-12	1.09E-06	-1.300794319	-0.526377362	trans
ASGA0090528	6	46165487	ENSSSCG00000002906	ETV2	6	45087299	45089576	-7.632587867	2.36E-12	1.09E-06	-1.300794319	-0.526377362	trans
ASGA0096693	6	46387903	ENSSSCG00000002906	ETV2	6	45087299	45089576	-7.632587867	2.36E-12	1.09E-06	-1.300794319	-0.526377362	trans
DIAS0000020	6	47551487	ENSSSCG00000002906	ETV2	6	45087299	45089576	-7.632587867	2.36E-12	1.09E-06	-1.300794319	-0.526377362	trans
H3GA0055874	6	47536918	ENSSSCG00000002906	ETV2	6	45087299	45089576	-7.632587867	2.36E-12	1.09E-06	-1.300794319	-0.526377362	trans
INRA0059537	6	47516650	ENSSSCG00000002906	ETV2	6	45087299	45089576	-7.632587867	2.36E-12	1.09E-06	-1.300794319	-0.526377362	trans
MARC0017436	6	47530872	ENSSSCG00000002906	ETV2	6	45087299	45089576	-7.632587867	2.36E-12	1.09E-06	-1.300794319	-0.526377362	trans
SIRI0000740	6	46858013	ENSSSCG00000002906	ETV2	6	45087299	45089576	-7.632587867	2.36E-12	1.09E-06	-1.300794319	-0.526377362	trans
WU_10.2_6_41753044	6	46296079	ENSSSCG00000002906	ETV2	6	45087299	45089576	-7.632587867	2.36E-12	1.09E-06	-1.300794319	-0.526377362	trans
WU_10.2_6_42180078	6	46777551	ENSSSCG00000002906	ETV2	6	45087299	45089576	-7.632587867	2.36E-12	1.09E-06	-1.300794319	-0.526377362	trans
WU_10.2_6_42244800	6	46758514	ENSSSCG00000002906	ETV2	6	45087299	45089576	-7.632587867	2.36E-12	1.09E-06	-1.300794319	-0.526377362	trans
Affx-114669186	6	61124257	ENSSSCG00000002906	ETV2	6	45087299	45089576	7.632587867	2.36E-12	1.09E-06	1.300794319	0.526377362	trans
MARC0011569	6	61261671	ENSSSCG00000002906	ETV2	6	45087299	45089576	7.632587867	2.36E-12	1.09E-06	1.300794319	0.526377362	trans
WU_10.2_6_60093779	6	65432163	ENSSSCG00000002906	ETV2	6	45087299	45089576	7.632587867	2.36E-12	1.09E-06	1.300794319	0.526377362	trans
WU_10.2_6_58708833	6	64313544	ENSSSCG00000029070	PAFAH1B3	6	49632882	49642165	-7.632367073	2.36E-12	1.09E-06	-1.289071197	-0.526366354	trans
ASGA0099340	12	57170988	ENSSSCG00000018064	ENSSSCG00000018064	MT	3845	3919	-7.624951768	2.46E-12	1.13E-06	-1.029166515	-0.525996496	trans
DRGA0017431	12	57258583	ENSSSCG00000018064	ENSSSCG00000018064	MT	3845	3919	-7.624951768	2.46E-12	1.13E-06	-1.029166515	-0.525996496	trans
WU_10.2_7_17212267	7	16300615	ENSSSCG00000001229	ENSSSCG00000001229	7	22823841	22962547	7.620311131	2.53E-12	1.16E-06	1.169252217	0.52576488	trans
ALGA0017611	3	12442760	ENSSSCG00000007717	METTL27	3	11053204	11057793	7.61904599	2.55E-12	1.17E-06	1.237779271	0.525701716	trans
ALGA0048459	8	85104298	ENSSSCG00000009138	CFI	8	112433640	112470946	-7.617337692	2.57E-12	1.18E-06	-1.297971806	-0.525616413	trans
WU_10.2_8_89529583	8	84379833	ENSSSCG00000009138	CFI	8	112433640	112470946	-7.617337692	2.57E-12	1.18E-06	-1.297971806	-0.525616413	trans
WU_10.2_4_115119127	4	105033613	ENSSSCG00000006581	ENSSSCG00000006581	4	96030569	96041858	7.609665914	2.68E-12	1.23E-06	1.004071618	0.525233132	trans
H3GA0055468	9	65986183	ENSSSCG00000015047	TTC12	9	40988895	41032924	7.607657778	2.72E-12	1.24E-06	1.148470723	0.525132753	trans
MARC0046930	5	74457959	ENSSSCG00000026812	EMG1	5	63745476	63751607	7.607205545	2.72E-12	1.24E-06	1.086225001	0.525110144	trans
MARC0095887	4	115499600	ENSSSCG00000039921	ENSSSCG00000039921	AEMK02000229.1	45546	53732	7.606778081	2.73E-12	1.24E-06	1.090576977	0.525088773	trans
ASGA0066844	14	126901849	ENSSSCG00000010735	LHPP	14	133863378	133999166	-7.600000536	2.83E-12	1.29E-06	-1.209657543	-0.524749795	trans
INRA0047694	14	127503357	ENSSSCG00000010735	LHPP	14	133863378	133999166	7.600000536	2.83E-12	1.29E-06	1.209657543	0.524749795	trans
MARC0082296	18	11384836	ENSSSCG00000031799	TMEM139	18	6967036	6974114	7.598312779	2.86E-12	1.30E-06	1.458247697	0.524665343	trans
WU_10.2_18_12279137	18	11607063	ENSSSCG00000031799	TMEM139	18	6967036	6974114	-7.598312779	2.86E-12	1.30E-06	-1.458247697	-0.524665343	trans
WU_10.2_3_15706824	3	15490042	ENSSSCG00000007717	METTL27	3	11053204	11057793	7.592840958	2.95E-12	1.33E-06	1.453061659	0.524391438	trans
WU_10.2_3_15801899	3	15580278	ENSSSCG00000007717	METTL27	3	11053204	11057793	7.592840958	2.95E-12	1.33E-06	1.453061659	0.524391438	trans
WU_10.2_3_16004111	3	15760091	ENSSSCG00000007717	METTL27	3	11053204	11057793	7.592840958	2.95E-12	1.33E-06	1.453061659	0.524391438	trans
MARC0027760	14	89491245	ENSSSCG00000024048	MMRN2	14	87900482	87916342	7.590686828	2.99E-12	1.35E-06	0.850182206	0.524283563	trans
DRGA0011720	12	32830735	ENSSSCG00000017727	TMEM98	12	42087696	42101250	7.586718443	3.05E-12	1.38E-06	0.895758824	0.524084767	trans
ASGA0095271	6	67872473	ENSSSCG00000029070	PAFAH1B3	6	49632882	49642165	-7.585428208	3.07E-12	1.39E-06	-1.283250677	-0.524020115	trans
ASGA0008811	2	7792852	ENSSSCG00000012986	KCNK7	2	6659253	6662286	-7.585077422	3.08E-12	1.39E-06	-1.298594896	-0.524002536	trans
H3GA0017980	6	56221493	ENSSSCG00000002906	ETV2	6	45087299	45089576	-7.584879041	3.08E-12	1.39E-06	-1.240620962	-0.523992594	trans
MARC0027286	6	50902184	ENSSSCG00000002906	ETV2	6	45087299	45089576	-7.584879041	3.08E-12	1.39E-06	-1.240620962	-0.523992594	trans
WU_10.2_6_44535099	6	48638562	ENSSSCG00000002906	ETV2	6	45087299	45089576	-7.584879041	3.08E-12	1.39E-06	-1.240620962	-0.523992594	trans
H3GA0020948	7	33332688	ENSSSCG00000001458	ENSSSCG00000001458	7	24993416	25001394	-7.582473052	3.13E-12	1.40E-06	-1.08400879	-0.523872	trans
MARC0015119	1	122602525	ENSSSCG00000031997	ENSSSCG00000031997	8	51576485	51579375	-7.576733178	3.23E-12	1.45E-06	-1.068524792	-0.523584178	trans
ALGA0113190	6	96078027	ENSSSCG00000024162	IMPA2	6	97280294	97299840	7.575223539	3.26E-12	1.46E-06	0.925509195	0.523508449	trans
ALGA0077463	14	47895001	ENSSSCG00000040740	C22orf39	14	51107998	51112345	-7.572584431	3.30E-12	1.46E-06	-1.199874001	-0.52337603	trans
ALGA0077464	14	47999414	ENSSSCG00000040740	C22orf39	14	51107998	51112345	-7.572584431	3.30E-12	1.46E-06	-1.199874001	-0.52337603	trans
ALGA0077469	14	48084968	ENSSSCG00000040740	C22orf39	14	51107998	51112345	-7.572584431	3.30E-12	1.46E-06	-1.199874001	-0.52337603	trans
ALGA0077581	14	49915589	ENSSSCG00000040740	C22orf39	14	51107998	51112345	-7.572584431	3.30E-12	1.46E-06	-1.199874001	-0.52337603	trans
ASGA0063274	14	47853282	ENSSSCG00000040740	C22orf39	14	51107998	51112345	-7.572584431	3.30E-12	1.46E-06	-1.199874001	-0.52337603	trans
ASGA0063279	14	47909198	ENSSSCG00000040740	C22orf39	14	51107998	51112345	-7.572584431	3.30E-12	1.46E-06	-1.199874001	-0.52337603	trans
ASGA0063286	14	48062822	ENSSSCG00000040740	C22orf39	14	51107998	51112345	-7.572584431	3.30E-12	1.46E-06	-1.199874001	-0.52337603	trans
ASGA0063298	14	48381042	ENSSSCG00000040740	C22orf39	14	51107998	51112345	-7.572584431	3.30E-12	1.46E-06	-1.199874001	-0.52337603	trans
ASGA0063323	14	49178238	ENSSSCG00000040740	C22orf39	14	51107998	51112345	-7.572584431	3.30E-12	1.46E-06	-1.199874001	-0.52337603	trans
DIAS0001036	14	49198015	ENSSSCG00000040740	C22orf39	14	51107998	51112345	-7.572584431	3.30E-12	1.46E-06	-1.199874001	-0.52337603	trans
H3GA0040130	14	47881136	ENSSSCG00000040740	C22orf39	14	51107998	51112345	-7.572584431	3.30E-12	1.46E-06	-1.199874001	-0.52337603	trans
H3GA0040144	14	48467285	ENSSSCG00000040740	C22orf39	14	51107998	51112345	-7.572584431	3.30E-12	1.46E-06	-1.199874001	-0.52337603	trans
H3GA0040186	14	49596139	ENSSSCG00000040740	C22orf39	14	51107998	51112345	-7.572584431	3.30E-12	1.46E-06	-1.199874001	-0.52337603	trans
H3GA0040188	14	49608713	ENSSSCG00000040740	C22orf39	14	51107998	51112345	-7.572584431	3.30E-12	1.46E-06	-1.199874001	-0.52337603	trans
H3GA0040193	14	49631532	ENSSSCG00000040740	C22orf39	14	51107998	51112345	-7.572584431	3.30E-12	1.46E-06	-1.199874001	-0.52337603	trans
M1GA0018646	14	49150883	ENSSSCG00000040740	C22orf39	14	51107998	51112345	-7.572584431	3.30E-12	1.46E-06	-1.199874001	-0.52337603	trans
M1GA0018651	14	49457291	ENSSSCG00000040740	C22orf39	14	51107998	51112345	-7.572584431	3.30E-12	1.46E-06	-1.199874001	-0.52337603	trans
DRGA0001865	1	199955034	ENSSSCG00000039623	ENSSSCG00000039623	1	201456457	201457002	7.568625649	3.38E-12	1.49E-06	1.023673416	0.523177326	trans
ALGA0018577	3	42838594	ENSSSCG00000036428	ENSSSCG00000036428	3	28896126	28914765	7.56620836	3.42E-12	1.50E-06	1.389641146	0.523055952	trans
WU_10.2_3_37926663	3	36974365	ENSSSCG00000036428	ENSSSCG00000036428	3	28896126	28914765	7.56620836	3.42E-12	1.50E-06	1.389641146	0.523055952	trans
WU_10.2_3_44410049	3	43055325	ENSSSCG00000036428	ENSSSCG00000036428	3	28896126	28914765	7.56620836	3.42E-12	1.50E-06	1.389641146	0.523055952	trans
ALGA0028052	4	110381245	ENSSSCG00000006581	ENSSSCG00000006581	4	96030569	96041858	7.566129122	3.43E-12	1.50E-06	1.097922826	0.523051973	trans
ASGA0005995	1	230005686	ENSSSCG00000005349	GRHPR	1	238139729	238151681	-7.561698966	3.51E-12	1.54E-06	-1.094269893	-0.522829447	trans
ASGA0039145	8	82021406	ENSSSCG00000009138	CFI	8	112433640	112470946	-7.560681219	3.53E-12	1.55E-06	-1.320198556	-0.522778311	trans
ALGA0026645	4	90038831	ENSSSCG00000006581	ENSSSCG00000006581	4	96030569	96041858	-7.557246877	3.60E-12	1.57E-06	-1.116620804	-0.522605712	trans
ASGA0020788	4	89952657	ENSSSCG00000006581	ENSSSCG00000006581	4	96030569	96041858	-7.557246877	3.60E-12	1.57E-06	-1.116620804	-0.522605712	trans
ASGA0020797	4	90060427	ENSSSCG00000006581	ENSSSCG00000006581	4	96030569	96041858	-7.557246877	3.60E-12	1.57E-06	-1.116620804	-0.522605712	trans
H3GA0013414	4	90308301	ENSSSCG00000006581	ENSSSCG00000006581	4	96030569	96041858	-7.557246877	3.60E-12	1.57E-06	-1.116620804	-0.522605712	trans
MARC0019710	4	90224214	ENSSSCG00000006581	ENSSSCG00000006581	4	96030569	96041858	-7.557246877	3.60E-12	1.57E-06	-1.116620804	-0.522605712	trans
INRA0004035	1	122463450	ENSSSCG00000031997	ENSSSCG00000031997	8	51576485	51579375	-7.554595048	3.65E-12	1.59E-06	-1.184998901	-0.522472396	trans
WU_10.2_12_58860439	12	55986462	ENSSSCG00000022999	ZNF232	12	51832716	51837843	-7.551016321	3.73E-12	1.62E-06	-0.99957081	-0.522292421	trans
ALGA0082302	14	129285753	ENSSSCG00000010735	LHPP	14	133863378	133999166	-7.550380362	3.74E-12	1.63E-06	-1.158631141	-0.522260431	trans
ASGA0063168	14	44919089	ENSSSCG00000024048	MMRN2	14	87900482	87916342	-7.549916006	3.75E-12	1.63E-06	-0.918693728	-0.522237071	trans
WU_10.2_14_7139869	14	6708360	ENSSSCG00000037347	ENSSSCG00000037347	AEMK02000214.1	12150	20665	-7.54943793	3.76E-12	1.63E-06	-1.019318647	-0.522213021	trans
WU_10.2_14_7175187	14	6744372	ENSSSCG00000037347	ENSSSCG00000037347	AEMK02000214.1	12150	20665	-7.54943793	3.76E-12	1.63E-06	-1.019318647	-0.522213021	trans
WU_10.2_14_7205835	14	6775012	ENSSSCG00000037347	ENSSSCG00000037347	AEMK02000214.1	12150	20665	-7.54943793	3.76E-12	1.63E-06	-1.019318647	-0.522213021	trans
WU_10.2_14_7294636	14	6814811	ENSSSCG00000037347	ENSSSCG00000037347	AEMK02000214.1	12150	20665	-7.54943793	3.76E-12	1.63E-06	-1.019318647	-0.522213021	trans
WU_10.2_14_7452023	14	6971982	ENSSSCG00000037347	ENSSSCG00000037347	AEMK02000214.1	12150	20665	-7.54943793	3.76E-12	1.63E-06	-1.019318647	-0.522213021	trans
WU_10.2_18_58792374	18	53604798	ENSSSCG00000028523	HUS1	18	48522826	48538790	7.54356565	3.89E-12	1.68E-06	1.102836774	0.5219175	trans
MARC0098332	1	246665137	ENSSSCG00000005349	GRHPR	1	238139729	238151681	-7.543251613	3.89E-12	1.68E-06	-1.099402612	-0.521901691	trans
ALGA0032998	5	76317972	ENSSSCG00000026812	EMG1	5	63745476	63751607	-7.542766472	3.90E-12	1.68E-06	-1.325860191	-0.521877267	trans
WU_10.2_14_146938783	14	135309011	ENSSSCG00000010735	LHPP	14	133863378	133999166	-7.540679561	3.95E-12	1.70E-06	-1.230250323	-0.52177219	trans
ALGA0074698	14	6594809	ENSSSCG00000037347	ENSSSCG00000037347	AEMK02000214.1	12150	20665	-7.540578349	3.95E-12	1.70E-06	-1.055163997	-0.521767093	trans
H3GA0038580	14	6432121	ENSSSCG00000037347	ENSSSCG00000037347	AEMK02000214.1	12150	20665	-7.540578349	3.95E-12	1.70E-06	-1.055163997	-0.521767093	trans
8_79861137	8	75467051	ENSSSCG00000009138	CFI	8	112433640	112470946	-7.540000978	3.96E-12	1.70E-06	-1.362000727	-0.521738017	trans
WU_10.2_12_48219719	12	46419422	ENSSSCG00000035173	ENSSSCG00000035173	12	45321480	45339209	7.539358439	3.98E-12	1.71E-06	0.982956108	0.521705658	trans
WU_10.2_12_48577807	12	46488138	ENSSSCG00000035173	ENSSSCG00000035173	12	45321480	45339209	7.539358439	3.98E-12	1.71E-06	0.982956108	0.521705658	trans
WU_10.2_12_48714768	12	46625071	ENSSSCG00000035173	ENSSSCG00000035173	12	45321480	45339209	7.539358439	3.98E-12	1.71E-06	0.982956108	0.521705658	trans
H3GA0040397	14	57407462	ENSSSCG00000024048	MMRN2	14	87900482	87916342	-7.538655125	3.99E-12	1.71E-06	-1.340972008	-0.521670235	trans
ALGA0074590	14	5412995	ENSSSCG00000037347	ENSSSCG00000037347	AEMK02000214.1	12150	20665	-7.530584194	4.18E-12	1.79E-06	-0.709332655	-0.521263545	trans
H3GA0016825	5	72491681	ENSSSCG00000026812	EMG1	5	63745476	63751607	-7.527591456	4.25E-12	1.82E-06	-1.128397545	-0.521112652	trans
WU_10.2_3_13940265	3	13836034	ENSSSCG00000007717	METTL27	3	11053204	11057793	-7.526114313	4.28E-12	1.83E-06	-1.453872936	-0.521038157	trans
WU_10.2_5_73622084	5	71064978	ENSSSCG00000026812	EMG1	5	63745476	63751607	-7.524275414	4.33E-12	1.85E-06	-1.39532391	-0.520945401	trans
WU_10.2_5_73660856	5	71103348	ENSSSCG00000026812	EMG1	5	63745476	63751607	-7.524275414	4.33E-12	1.85E-06	-1.39532391	-0.520945401	trans
WU_10.2_17_18040810	17	16262725	ENSSSCG00000035995	ITPA	17	32458238	32474784	7.522176355	4.38E-12	1.87E-06	1.059505632	0.5208395	trans
WU_10.2_4_101116318	4	92728237	ENSSSCG00000006581	ENSSSCG00000006581	4	96030569	96041858	7.51992315	4.43E-12	1.89E-06	1.497194575	0.520725796	trans
WU_10.2_12_49470166	12	47361863	ENSSSCG00000039569	ENSSSCG00000039569	12	39364818	39367023	-7.516959066	4.51E-12	1.92E-06	-0.888308776	-0.520576175	trans
H3GA0048438	17	30288371	ENSSSCG00000035995	ITPA	17	32458238	32474784	7.516561569	4.52E-12	1.92E-06	0.759174596	0.520556107	trans
ALGA0079160	14	79423770	ENSSSCG00000010039	SLC5A4	14	48708047	48741440	7.510354642	4.68E-12	1.98E-06	1.279655655	0.520242626	trans
WU_10.2_14_85706329	14	79325911	ENSSSCG00000010039	SLC5A4	14	48708047	48741440	7.510354642	4.68E-12	1.98E-06	1.279655655	0.520242626	trans
WU_10.2_14_85788649	14	79354577	ENSSSCG00000010039	SLC5A4	14	48708047	48741440	7.510354642	4.68E-12	1.98E-06	1.279655655	0.520242626	trans
ALGA0079164	14	79571407	ENSSSCG00000010039	SLC5A4	14	48708047	48741440	-7.510354642	4.68E-12	1.98E-06	-1.279655655	-0.520242626	trans
ASGA0064696	14	79858562	ENSSSCG00000010039	SLC5A4	14	48708047	48741440	-7.510354642	4.68E-12	1.98E-06	-1.279655655	-0.520242626	trans
ALGA0010398	1	264628715	ENSSSCG00000023333	FCN2	1	274106006	274111977	7.50551846	4.80E-12	2.02E-06	1.390810544	0.519998229	trans
WU_10.2_1_298058956	1	264437179	ENSSSCG00000023333	FCN2	1	274106006	274111977	7.50551846	4.80E-12	2.02E-06	1.390810544	0.519998229	trans
WU_10.2_1_298235593	1	264617707	ENSSSCG00000023333	FCN2	1	274106006	274111977	7.50551846	4.80E-12	2.02E-06	1.390810544	0.519998229	trans
WU_10.2_1_298267369	1	264649479	ENSSSCG00000023333	FCN2	1	274106006	274111977	7.50551846	4.80E-12	2.02E-06	1.390810544	0.519998229	trans
WU_10.2_1_298303339	1	264687946	ENSSSCG00000023333	FCN2	1	274106006	274111977	7.50551846	4.80E-12	2.02E-06	1.390810544	0.519998229	trans
WU_10.2_1_298356205	1	264740820	ENSSSCG00000023333	FCN2	1	274106006	274111977	7.50551846	4.80E-12	2.02E-06	1.390810544	0.519998229	trans
WU_10.2_1_298376788	1	264761400	ENSSSCG00000023333	FCN2	1	274106006	274111977	7.50551846	4.80E-12	2.02E-06	1.390810544	0.519998229	trans
WU_10.2_12_57536583	12	54778859	ENSSSCG00000017727	TMEM98	12	42087696	42101250	-7.503883213	4.85E-12	2.04E-06	-1.005679266	-0.519915562	trans
WU_10.2_10_66864267	10	60940147	ENSSSCG00000031855	ENSSSCG00000031855	AEMK02000574.1	21398	40449	7.50334441	4.86E-12	2.04E-06	0.786557814	0.519888321	trans
ALGA0124488	3	19252547	ENSSSCG00000026686	PDZD9	3	24175845	24201864	7.503063795	4.87E-12	2.04E-06	2.081048075	0.519874133	trans
ASGA0090018	3	19239839	ENSSSCG00000026686	PDZD9	3	24175845	24201864	7.503063795	4.87E-12	2.04E-06	2.081048075	0.519874133	trans
ASGA0099044	12	49721591	ENSSSCG00000017727	TMEM98	12	42087696	42101250	7.502590628	4.88E-12	2.05E-06	1.002227166	0.519850208	trans
WU_10.2_17_19763129	17	17558892	ENSSSCG00000035995	ITPA	17	32458238	32474784	-7.497341048	5.03E-12	2.09E-06	-0.983554224	-0.519584691	trans
INRA0004288	1	134594000	ENSSSCG00000031997	ENSSSCG00000031997	8	51576485	51579375	7.497306809	5.03E-12	2.09E-06	1.185448872	0.519582959	trans
MARC0110031	1	134440592	ENSSSCG00000031997	ENSSSCG00000031997	8	51576485	51579375	7.497306809	5.03E-12	2.09E-06	1.185448872	0.519582959	trans
WU_10.2_12_58492767	12	55687316	ENSSSCG00000018064	ENSSSCG00000018064	MT	3845	3919	7.496815682	5.04E-12	2.09E-06	1.221144734	0.519558111	trans
WU_10.2_9_111817735	9	101265038	ENSSSCG00000015346	ICA1	9	78330545	78515475	7.49396505	5.12E-12	2.09E-06	1.263925759	0.519413858	trans
ASGA0075744	17	21608690	ENSSSCG00000035995	ITPA	17	32458238	32474784	-7.493517637	5.14E-12	2.09E-06	-0.996508858	-0.519391213	trans
ALGA0048854	8	101476164	ENSSSCG00000009138	CFI	8	112433640	112470946	-7.493505663	5.14E-12	2.09E-06	-1.243192428	-0.519390607	trans
ALGA0077342	14	45036066	ENSSSCG00000040740	C22orf39	14	51107998	51112345	-7.493337808	5.14E-12	2.09E-06	-1.198699859	-0.519382111	trans
ALGA0077360	14	45237972	ENSSSCG00000040740	C22orf39	14	51107998	51112345	-7.493337808	5.14E-12	2.09E-06	-1.198699859	-0.519382111	trans
ALGA0077394	14	46473900	ENSSSCG00000040740	C22orf39	14	51107998	51112345	-7.493337808	5.14E-12	2.09E-06	-1.198699859	-0.519382111	trans
ALGA0077404	14	46563973	ENSSSCG00000040740	C22orf39	14	51107998	51112345	-7.493337808	5.14E-12	2.09E-06	-1.198699859	-0.519382111	trans
ALGA0077409	14	46867218	ENSSSCG00000040740	C22orf39	14	51107998	51112345	-7.493337808	5.14E-12	2.09E-06	-1.198699859	-0.519382111	trans
ALGA0077425	14	47243327	ENSSSCG00000040740	C22orf39	14	51107998	51112345	-7.493337808	5.14E-12	2.09E-06	-1.198699859	-0.519382111	trans
ALGA0077427	14	47319004	ENSSSCG00000040740	C22orf39	14	51107998	51112345	-7.493337808	5.14E-12	2.09E-06	-1.198699859	-0.519382111	trans
ALGA0077450	14	47681212	ENSSSCG00000040740	C22orf39	14	51107998	51112345	-7.493337808	5.14E-12	2.09E-06	-1.198699859	-0.519382111	trans
ASGA0063176	14	45080096	ENSSSCG00000040740	C22orf39	14	51107998	51112345	-7.493337808	5.14E-12	2.09E-06	-1.198699859	-0.519382111	trans
ASGA0063186	14	45182965	ENSSSCG00000040740	C22orf39	14	51107998	51112345	-7.493337808	5.14E-12	2.09E-06	-1.198699859	-0.519382111	trans
ASGA0063188	14	45211763	ENSSSCG00000040740	C22orf39	14	51107998	51112345	-7.493337808	5.14E-12	2.09E-06	-1.198699859	-0.519382111	trans
ASGA0063205	14	45602780	ENSSSCG00000040740	C22orf39	14	51107998	51112345	-7.493337808	5.14E-12	2.09E-06	-1.198699859	-0.519382111	trans
ASGA0063228	14	46835059	ENSSSCG00000040740	C22orf39	14	51107998	51112345	-7.493337808	5.14E-12	2.09E-06	-1.198699859	-0.519382111	trans
ASGA0063229	14	46848009	ENSSSCG00000040740	C22orf39	14	51107998	51112345	-7.493337808	5.14E-12	2.09E-06	-1.198699859	-0.519382111	trans
ASGA0063232	14	46912685	ENSSSCG00000040740	C22orf39	14	51107998	51112345	-7.493337808	5.14E-12	2.09E-06	-1.198699859	-0.519382111	trans
ASGA0063238	14	47184743	ENSSSCG00000040740	C22orf39	14	51107998	51112345	-7.493337808	5.14E-12	2.09E-06	-1.198699859	-0.519382111	trans
ASGA0063245	14	47204154	ENSSSCG00000040740	C22orf39	14	51107998	51112345	-7.493337808	5.14E-12	2.09E-06	-1.198699859	-0.519382111	trans
ASGA0063261	14	47561362	ENSSSCG00000040740	C22orf39	14	51107998	51112345	-7.493337808	5.14E-12	2.09E-06	-1.198699859	-0.519382111	trans
H3GA0040104	14	47274781	ENSSSCG00000040740	C22orf39	14	51107998	51112345	-7.493337808	5.14E-12	2.09E-06	-1.198699859	-0.519382111	trans
INRA0043972	14	46796639	ENSSSCG00000040740	C22orf39	14	51107998	51112345	-7.493337808	5.14E-12	2.09E-06	-1.198699859	-0.519382111	trans
INRA0043976	14	46951151	ENSSSCG00000040740	C22orf39	14	51107998	51112345	-7.493337808	5.14E-12	2.09E-06	-1.198699859	-0.519382111	trans
INRA0043983	14	47164317	ENSSSCG00000040740	C22orf39	14	51107998	51112345	-7.493337808	5.14E-12	2.09E-06	-1.198699859	-0.519382111	trans
INRA0043998	14	47541057	ENSSSCG00000040740	C22orf39	14	51107998	51112345	-7.493337808	5.14E-12	2.09E-06	-1.198699859	-0.519382111	trans
ISU10000541	14	47222826	ENSSSCG00000040740	C22orf39	14	51107998	51112345	-7.493337808	5.14E-12	2.09E-06	-1.198699859	-0.519382111	trans
MARC0021603	14	45277886	ENSSSCG00000040740	C22orf39	14	51107998	51112345	-7.493337808	5.14E-12	2.09E-06	-1.198699859	-0.519382111	trans
MARC0024032	14	47712987	ENSSSCG00000040740	C22orf39	14	51107998	51112345	-7.493337808	5.14E-12	2.09E-06	-1.198699859	-0.519382111	trans
MARC0030251	14	45469163	ENSSSCG00000040740	C22orf39	14	51107998	51112345	-7.493337808	5.14E-12	2.09E-06	-1.198699859	-0.519382111	trans
MARC0036724	14	46738288	ENSSSCG00000040740	C22orf39	14	51107998	51112345	-7.493337808	5.14E-12	2.09E-06	-1.198699859	-0.519382111	trans
MARC0042884	14	46974113	ENSSSCG00000040740	C22orf39	14	51107998	51112345	-7.493337808	5.14E-12	2.09E-06	-1.198699859	-0.519382111	trans
MARC0048650	14	46520497	ENSSSCG00000040740	C22orf39	14	51107998	51112345	-7.493337808	5.14E-12	2.09E-06	-1.198699859	-0.519382111	trans
MARC0094212	14	47467063	ENSSSCG00000040740	C22orf39	14	51107998	51112345	-7.493337808	5.14E-12	2.09E-06	-1.198699859	-0.519382111	trans
WU_10.2_12_49543567	12	47377162	ENSSSCG00000022999	ZNF232	12	51832716	51837843	7.490303869	5.23E-12	2.12E-06	0.969784549	0.519228524	trans
ALGA0032109	5	58984249	ENSSSCG00000026812	EMG1	5	63745476	63751607	7.490101985	5.23E-12	2.12E-06	1.410217612	0.519218302	trans
ALGA0018228	3	28592115	ENSSSCG00000040569	PLA2G10	3	7623311	7643818	7.488953458	5.27E-12	2.13E-06	0.764812876	0.519160145	trans
WU_10.2_9_41095074	9	36909534	ENSSSCG00000015047	TTC12	9	40988895	41032924	-7.487732043	5.30E-12	2.14E-06	-1.128373696	-0.51909829	trans
H3GA0043093	14	135029058	ENSSSCG00000010735	LHPP	14	133863378	133999166	7.487338994	5.31E-12	2.14E-06	1.208456674	0.519078384	trans
H3GA0043096	14	135090006	ENSSSCG00000010735	LHPP	14	133863378	133999166	7.487338994	5.31E-12	2.14E-06	1.208456674	0.519078384	trans
WU_10.2_14_146623094	14	135014889	ENSSSCG00000010735	LHPP	14	133863378	133999166	7.487338994	5.31E-12	2.14E-06	1.208456674	0.519078384	trans
WU_10.2_14_146683511	14	135054099	ENSSSCG00000010735	LHPP	14	133863378	133999166	7.487338994	5.31E-12	2.14E-06	1.208456674	0.519078384	trans
WU_10.2_14_146703754	14	135074342	ENSSSCG00000010735	LHPP	14	133863378	133999166	7.487338994	5.31E-12	2.14E-06	1.208456674	0.519078384	trans
WU_10.2_14_146825835	14	135196235	ENSSSCG00000010735	LHPP	14	133863378	133999166	7.487338994	5.31E-12	2.14E-06	1.208456674	0.519078384	trans
WU_10.2_3_16609087	3	16356820	ENSSSCG00000026686	PDZD9	3	24175845	24201864	-7.484555835	5.40E-12	2.17E-06	-1.534551696	-0.518937402	trans
WU_10.2_3_16330560	3	16083309	ENSSSCG00000026686	PDZD9	3	24175845	24201864	7.484555835	5.40E-12	2.17E-06	1.534551696	0.518937402	trans
ALGA0005792	1	122299372	ENSSSCG00000031997	ENSSSCG00000031997	8	51576485	51579375	7.477666711	5.61E-12	2.25E-06	1.172984443	0.518588249	trans
WU_10.2_1_134784017	1	121344333	ENSSSCG00000031997	ENSSSCG00000031997	8	51576485	51579375	7.477666711	5.61E-12	2.25E-06	1.172984443	0.518588249	trans
ALGA0077634	14	52849895	ENSSSCG00000010039	SLC5A4	14	48708047	48741440	-7.474863814	5.70E-12	2.28E-06	-0.847320296	-0.518446119	trans
H3GA0021101	7	35594623	ENSSSCG00000001458	ENSSSCG00000001458	7	24993416	25001394	-7.474267602	5.72E-12	2.29E-06	-1.013445888	-0.51841588	trans
Affx-114969865	14	112815936	ENSSSCG00000024048	MMRN2	14	87900482	87916342	7.473230326	5.75E-12	2.30E-06	1.389920455	0.518363267	trans
ALGA0079720	14	89255703	ENSSSCG00000024048	MMRN2	14	87900482	87916342	7.470649708	5.83E-12	2.33E-06	1.105623506	0.518232348	trans
WU_10.2_1_277784146	1	247791808	ENSSSCG00000005349	GRHPR	1	238139729	238151681	7.468242404	5.91E-12	2.36E-06	0.869878895	0.518110187	trans
ALGA0120072	8	78773256	ENSSSCG00000009138	CFI	8	112433640	112470946	7.466569579	5.97E-12	2.38E-06	1.339358156	0.51802528	trans
MARC0015377	6	57607401	ENSSSCG00000003278	ENSSSCG00000003278	6	59167777	59174470	7.46349138	6.07E-12	2.42E-06	0.902738034	0.517869001	trans
ASGA0004479	1	126381240	ENSSSCG00000031997	ENSSSCG00000031997	8	51576485	51579375	-7.458313783	6.25E-12	2.49E-06	-1.196568985	-0.517606018	trans
WU_10.2_1_299836456	1	266093243	ENSSSCG00000023333	FCN2	1	274106006	274111977	-7.456631207	6.30E-12	2.51E-06	-1.280460765	-0.517520525	trans
ALGA0017562	3	12145439	ENSSSCG00000007717	METTL27	3	11053204	11057793	7.455622061	6.34E-12	2.52E-06	1.415287626	0.517469242	trans
ALGA0103628	13	84523052	ENSSSCG00000031142	ENSSSCG00000031142	13	80431413	80556790	-7.455322443	6.35E-12	2.52E-06	-1.062037977	-0.517454014	trans
H3GA0037061	13	84492289	ENSSSCG00000031142	ENSSSCG00000031142	13	80431413	80556790	-7.455322443	6.35E-12	2.52E-06	-1.062037977	-0.517454014	trans
MARC0075708	13	84206422	ENSSSCG00000031142	ENSSSCG00000031142	13	80431413	80556790	-7.455322443	6.35E-12	2.52E-06	-1.062037977	-0.517454014	trans
WU_10.2_12_41406009	12	39895126	ENSSSCG00000022999	ZNF232	12	51832716	51837843	7.455231126	6.35E-12	2.52E-06	0.965242604	0.517449373	trans
ALGA0077457	14	47826895	ENSSSCG00000040740	C22orf39	14	51107998	51112345	-7.453955601	6.40E-12	2.53E-06	-1.114756691	-0.517384542	trans
ALGA0054405	9	103676233	ENSSSCG00000015346	ICA1	9	78330545	78515475	-7.453802739	6.40E-12	2.53E-06	-1.274461745	-0.517376772	trans
MARC0087292	9	96241306	ENSSSCG00000015346	ICA1	9	78330545	78515475	-7.453802739	6.40E-12	2.53E-06	-1.274461745	-0.517376772	trans
WU_10.2_9_108219840	9	97931640	ENSSSCG00000015346	ICA1	9	78330545	78515475	-7.453802739	6.40E-12	2.53E-06	-1.274461745	-0.517376772	trans
WU_10.2_6_7517270	6	6982078	ENSSSCG00000010489	ENSSSCG00000010489	14	106656759	106659220	7.449163416	6.57E-12	2.59E-06	1.153844807	0.517140891	trans
ASGA0020720	4	88538791	ENSSSCG00000006581	ENSSSCG00000006581	4	96030569	96041858	-7.445505005	6.71E-12	2.65E-06	-0.851899491	-0.5169548	trans
WU_10.2_14_141391425	14	129854885	ENSSSCG00000010735	LHPP	14	133863378	133999166	-7.445190955	6.72E-12	2.65E-06	-0.932206895	-0.516938821	trans
H3GA0048762	17	35179741	ENSSSCG00000007151	CDC25B	17	31910825	31921588	-7.44422848	6.75E-12	2.66E-06	-1.08268364	-0.51688985	trans
DBWU0001050	4	94666722	ENSSSCG00000006581	ENSSSCG00000006581	4	96030569	96041858	-7.442801119	6.81E-12	2.68E-06	-0.816628621	-0.516817215	trans
ALGA0059493	10	56772300	ENSSSCG00000024021	ENSSSCG00000024021	10	57921989	57929071	7.440811418	6.88E-12	2.71E-06	1.048047578	0.516715945	trans
ASGA0066243	14	114854426	ENSSSCG00000024048	MMRN2	14	87900482	87916342	-7.438866239	6.96E-12	2.73E-06	-1.43958808	-0.51661692	trans
H3GA0030885	11	1715503	ENSSSCG00000009305	GTF3A	11	4849624	4869353	-7.437860949	7.00E-12	2.74E-06	-1.194953023	-0.516565735	trans
ALGA0035299	6	51427663	ENSSSCG00000003338	PUSL1	6	63593959	63596910	7.437463269	7.01E-12	2.74E-06	1.317817964	0.516545486	trans
ALGA0114446	6	51038832	ENSSSCG00000003338	PUSL1	6	63593959	63596910	7.437463269	7.01E-12	2.74E-06	1.317817964	0.516545486	trans
M1GA0008519	6	51439243	ENSSSCG00000003338	PUSL1	6	63593959	63596910	7.437463269	7.01E-12	2.74E-06	1.317817964	0.516545486	trans
MARC0072257	6	48376985	ENSSSCG00000003338	PUSL1	6	63593959	63596910	7.437463269	7.01E-12	2.74E-06	1.317817964	0.516545486	trans
ALGA0107378	3	20172596	ENSSSCG00000026686	PDZD9	3	24175845	24201864	-7.436444015	7.05E-12	2.76E-06	-2.133401242	-0.516493581	trans
ALGA0031072	5	19260282	ENSSSCG00000000399	TIMELESS	5	21759475	21787521	7.43525539	7.10E-12	2.77E-06	0.891177826	0.516433045	trans
WU_10.2_5_19701825	5	19235687	ENSSSCG00000000399	TIMELESS	5	21759475	21787521	7.43525539	7.10E-12	2.77E-06	0.891177826	0.516433045	trans
WU_10.2_5_19738253	5	19226584	ENSSSCG00000000399	TIMELESS	5	21759475	21787521	7.43525539	7.10E-12	2.77E-06	0.891177826	0.516433045	trans
WU_10.2_12_39231652	12	37635034	ENSSSCG00000017727	TMEM98	12	42087696	42101250	-7.431307465	7.25E-12	2.83E-06	-1.139500048	-0.516231924	trans
MARC0068396	14	63488234	ENSSSCG00000010039	SLC5A4	14	48708047	48741440	-7.429054986	7.35E-12	2.86E-06	-0.762204506	-0.516117136	trans
ALGA0032795	5	71424521	ENSSSCG00000026812	EMG1	5	63745476	63751607	-7.426347481	7.46E-12	2.90E-06	-1.120099464	-0.515979123	trans
ASGA0026250	5	71448545	ENSSSCG00000026812	EMG1	5	63745476	63751607	-7.426347481	7.46E-12	2.90E-06	-1.120099464	-0.515979123	trans
WU_10.2_5_73855132	5	71294198	ENSSSCG00000026812	EMG1	5	63745476	63751607	-7.426347481	7.46E-12	2.90E-06	-1.120099464	-0.515979123	trans
H3GA0016791	5	70146755	ENSSSCG00000026812	EMG1	5	63745476	63751607	7.423060323	7.59E-12	2.95E-06	0.851229687	0.515811508	trans
ALGA0074674	14	6409504	ENSSSCG00000037347	ENSSSCG00000037347	AEMK02000214.1	12150	20665	-7.423020764	7.60E-12	2.95E-06	-1.052484763	-0.515809491	trans
ASGA0026011	5	66587279	ENSSSCG00000026812	EMG1	5	63745476	63751607	-7.421383193	7.67E-12	2.97E-06	-1.262502917	-0.515725967	trans
MARC0015713	6	96240060	ENSSSCG00000024162	IMPA2	6	97280294	97299840	7.419243585	7.76E-12	3.00E-06	0.904242069	0.515616816	trans
WU_10.2_18_34113073	18	31654911	ENSSSCG00000036020	ENSSSCG00000036020	18	33193085	33197711	-7.418327381	7.80E-12	3.01E-06	-1.253844631	-0.515570068	trans
ALGA0097796	18	29977561	ENSSSCG00000036020	ENSSSCG00000036020	18	33193085	33197711	-7.418327381	7.80E-12	3.01E-06	-1.253844631	-0.515570068	trans
H3GA0039764	14	35235178	ENSSSCG00000010039	SLC5A4	14	48708047	48741440	7.417322295	7.84E-12	3.03E-06	1.051010798	0.51551878	trans
H3GA0034945	12	56869918	ENSSSCG00000017727	TMEM98	12	42087696	42101250	7.417039946	7.85E-12	3.03E-06	0.962444387	0.515504371	trans
ASGA0103898	6	55086387	ENSSSCG00000003278	ENSSSCG00000003278	6	59167777	59174470	7.414998863	7.94E-12	3.06E-06	0.905286133	0.515400198	trans
ALGA0048538	8	86576170	ENSSSCG00000009138	CFI	8	112433640	112470946	-7.414244502	7.97E-12	3.07E-06	-1.242257558	-0.515361691	trans
ALGA0077301	14	44439785	ENSSSCG00000024048	MMRN2	14	87900482	87916342	-7.405976639	8.35E-12	3.21E-06	-1.219631966	-0.514939445	trans
ASGA0006349	1	239982240	ENSSSCG00000005349	GRHPR	1	238139729	238151681	-7.405019822	8.39E-12	3.23E-06	-1.019317511	-0.514890555	trans
ASGA0090495	6	168463646	ENSSSCG00000034035	TMEM69	6	165704617	165709775	7.404418871	8.42E-12	3.24E-06	1.050760215	0.514859846	trans
WU_10.2_6_148862144	6	161045856	ENSSSCG00000034035	TMEM69	6	165704617	165709775	7.403598378	8.46E-12	3.25E-06	1.313417281	0.514817916	trans
ASGA0004398	1	122545229	ENSSSCG00000031997	ENSSSCG00000031997	8	51576485	51579375	7.400963915	8.58E-12	3.29E-06	1.036900199	0.514683259	trans
6_37390283	6	41905151	ENSSSCG00000003338	PUSL1	6	63593959	63596910	-7.398922577	8.68E-12	3.29E-06	-1.306551424	-0.514578892	trans
6_59569487	6	64870406	ENSSSCG00000003338	PUSL1	6	63593959	63596910	-7.398922577	8.68E-12	3.29E-06	-1.306551424	-0.514578892	trans
ALGA0035258	6	45342655	ENSSSCG00000003338	PUSL1	6	63593959	63596910	-7.398922577	8.68E-12	3.29E-06	-1.306551424	-0.514578892	trans
ALGA0035291	6	46920574	ENSSSCG00000003338	PUSL1	6	63593959	63596910	-7.398922577	8.68E-12	3.29E-06	-1.306551424	-0.514578892	trans
ALGA0105608	6	65491229	ENSSSCG00000003338	PUSL1	6	63593959	63596910	-7.398922577	8.68E-12	3.29E-06	-1.306551424	-0.514578892	trans
ALGA0117348	6	66068747	ENSSSCG00000003338	PUSL1	6	63593959	63596910	-7.398922577	8.68E-12	3.29E-06	-1.306551424	-0.514578892	trans
ALGA0118319	6	65464862	ENSSSCG00000003338	PUSL1	6	63593959	63596910	-7.398922577	8.68E-12	3.29E-06	-1.306551424	-0.514578892	trans
ASGA0083172	6	65514681	ENSSSCG00000003338	PUSL1	6	63593959	63596910	-7.398922577	8.68E-12	3.29E-06	-1.306551424	-0.514578892	trans
ASGA0101969	6	45019251	ENSSSCG00000003338	PUSL1	6	63593959	63596910	-7.398922577	8.68E-12	3.29E-06	-1.306551424	-0.514578892	trans
ASGA0106067	6	65483240	ENSSSCG00000003338	PUSL1	6	63593959	63596910	-7.398922577	8.68E-12	3.29E-06	-1.306551424	-0.514578892	trans
H3GA0054032	6	65189989	ENSSSCG00000003338	PUSL1	6	63593959	63596910	-7.398922577	8.68E-12	3.29E-06	-1.306551424	-0.514578892	trans
H3GA0056767	6	65483397	ENSSSCG00000003338	PUSL1	6	63593959	63596910	-7.398922577	8.68E-12	3.29E-06	-1.306551424	-0.514578892	trans
M1GA0008510	6	45374792	ENSSSCG00000003338	PUSL1	6	63593959	63596910	-7.398922577	8.68E-12	3.29E-06	-1.306551424	-0.514578892	trans
MARC0030882	6	64904540	ENSSSCG00000003338	PUSL1	6	63593959	63596910	-7.398922577	8.68E-12	3.29E-06	-1.306551424	-0.514578892	trans
WU_10.2_6_41671356	6	46214931	ENSSSCG00000003338	PUSL1	6	63593959	63596910	-7.398922577	8.68E-12	3.29E-06	-1.306551424	-0.514578892	trans
WU_10.2_6_42752872	6	47252470	ENSSSCG00000003338	PUSL1	6	63593959	63596910	-7.398922577	8.68E-12	3.29E-06	-1.306551424	-0.514578892	trans
WU_10.2_6_59740645	6	64939880	ENSSSCG00000003338	PUSL1	6	63593959	63596910	-7.398922577	8.68E-12	3.29E-06	-1.306551424	-0.514578892	trans
ASGA0091951	9	37087498	ENSSSCG00000015047	TTC12	9	40988895	41032924	-7.397887677	8.73E-12	3.30E-06	-1.136255254	-0.514525972	trans
MARC0082954	10	56568604	ENSSSCG00000031855	ENSSSCG00000031855	AEMK02000574.1	21398	40449	7.395065908	8.87E-12	3.35E-06	1.126740294	0.514381651	trans
WU_10.2_3_16763889	3	16511983	ENSSSCG00000026686	PDZD9	3	24175845	24201864	7.39418452	8.91E-12	3.37E-06	1.536161676	0.514336563	trans
WU_10.2_8_13977071	8	13836704	ENSSSCG00000034811	QDPR	8	12335252	12549964	-7.391941058	9.02E-12	3.40E-06	-1.049232799	-0.514221778	trans
DRGA0008317	8	13688214	ENSSSCG00000034811	QDPR	8	12335252	12549964	7.391941058	9.02E-12	3.40E-06	1.049232799	0.514221778	trans
ALGA0031040	5	19153101	ENSSSCG00000000399	TIMELESS	5	21759475	21787521	7.390845966	9.08E-12	3.41E-06	0.87599249	0.514165738	trans
ASGA0024972	5	19158115	ENSSSCG00000000399	TIMELESS	5	21759475	21787521	7.390845966	9.08E-12	3.41E-06	0.87599249	0.514165738	trans
H3GA0051028	18	46754286	ENSSSCG00000028523	HUS1	18	48522826	48538790	-7.390510022	9.09E-12	3.41E-06	-1.290440529	-0.514148546	trans
MARC0058411	18	46838794	ENSSSCG00000028523	HUS1	18	48522826	48538790	-7.390510022	9.09E-12	3.41E-06	-1.290440529	-0.514148546	trans
WU_10.2_18_51635431	18	46854710	ENSSSCG00000028523	HUS1	18	48522826	48538790	-7.390510022	9.09E-12	3.41E-06	-1.290440529	-0.514148546	trans
WU_10.2_18_51656762	18	46876856	ENSSSCG00000028523	HUS1	18	48522826	48538790	-7.390510022	9.09E-12	3.41E-06	-1.290440529	-0.514148546	trans
ASGA0032164	7	26230823	ENSSSCG00000001458	ENSSSCG00000001458	7	24993416	25001394	7.390275595	9.11E-12	3.42E-06	1.49767527	0.514136548	trans
MARC0094191	9	42288520	ENSSSCG00000015047	TTC12	9	40988895	41032924	7.389147519	9.16E-12	3.44E-06	1.133603325	0.51407881	trans
ASGA0039044	8	74546239	ENSSSCG00000009138	CFI	8	112433640	112470946	-7.38834322	9.20E-12	3.45E-06	-1.292867137	-0.514037639	trans
H3GA0002801	1	134017532	ENSSSCG00000031997	ENSSSCG00000031997	8	51576485	51579375	7.386936231	9.28E-12	3.47E-06	1.17472268	0.51396561	trans
WU_10.2_1_149943943	1	134046180	ENSSSCG00000031997	ENSSSCG00000031997	8	51576485	51579375	7.386936231	9.28E-12	3.47E-06	1.17472268	0.51396561	trans
MARC0016324	6	64629304	ENSSSCG00000003338	PUSL1	6	63593959	63596910	-7.38269546	9.50E-12	3.55E-06	-1.378969173	-0.513748442	trans
H3GA0028871	9	67591410	ENSSSCG00000015346	ICA1	9	78330545	78515475	7.379317794	9.67E-12	3.61E-06	1.190251086	0.513575402	trans
ASGA0020976	4	92700306	ENSSSCG00000006581	ENSSSCG00000006581	4	96030569	96041858	-7.377039617	9.80E-12	3.66E-06	-1.039000978	-0.513458654	trans
WU_10.2_6_45143458	6	49350594	ENSSSCG00000002906	ETV2	6	45087299	45089576	7.376193253	9.84E-12	3.67E-06	1.269766241	0.513415274	trans
ALGA0113805	9	65383784	ENSSSCG00000015346	ICA1	9	78330545	78515475	7.375623173	9.87E-12	3.68E-06	1.216068299	0.513386053	trans
ASGA0048461	10	56833106	ENSSSCG00000024021	ENSSSCG00000024021	10	57921989	57929071	-7.373918702	9.97E-12	3.71E-06	-1.019618548	-0.513298673	trans
WU_10.2_13_217096461	13	207251317	ENSSSCG00000033116	YBEY	AEMK02000328.1	460423	465763	7.368897925	1.02E-11	3.81E-06	0.720144892	0.513041191	trans
ASGA0007890	1	269590839	ENSSSCG00000039824	ARRDC1	AEMK02000682.1	390200	401852	7.366966689	1.04E-11	3.85E-06	0.944647648	0.512942114	trans
ASGA0096354	3	18855667	ENSSSCG00000026686	PDZD9	3	24175845	24201864	-7.366043103	1.04E-11	3.86E-06	-2.059612198	-0.512894725	trans
MARC0112788	3	18625219	ENSSSCG00000026686	PDZD9	3	24175845	24201864	-7.366043103	1.04E-11	3.86E-06	-2.059612198	-0.512894725	trans
WU_10.2_3_19205126	3	18925928	ENSSSCG00000026686	PDZD9	3	24175845	24201864	-7.366043103	1.04E-11	3.86E-06	-2.059612198	-0.512894725	trans
ASGA0099340	12	57170988	ENSSSCG00000034364	SPECC1	12	59466786	59706556	-7.364296472	1.05E-11	3.89E-06	-0.896956536	-0.512805092	trans
DRGA0017431	12	57258583	ENSSSCG00000034364	SPECC1	12	59466786	59706556	-7.364296472	1.05E-11	3.89E-06	-0.896956536	-0.512805092	trans
WU_10.2_9_116055112	9	105285410	ENSSSCG00000015047	TTC12	9	40988895	41032924	7.36023313	1.08E-11	3.98E-06	1.159919056	0.512596506	trans
ALGA0078815	14	73652998	ENSSSCG00000024048	MMRN2	14	87900482	87916342	-7.35907251	1.08E-11	4.00E-06	-1.346838681	-0.512536911	trans
MARC0000538	3	38122142	ENSSSCG00000036428	ENSSSCG00000036428	3	28896126	28914765	7.358393336	1.09E-11	4.01E-06	1.3224075	0.512502033	trans
ALGA0026905	4	93964070	ENSSSCG00000006581	ENSSSCG00000006581	4	96030569	96041858	-7.358050968	1.09E-11	4.02E-06	-0.804581055	-0.512484451	trans
ALGA0009672	1	256871050	ENSSSCG00000005623	ST6GALNAC6	1	268372867	268383544	7.355707186	1.10E-11	4.06E-06	1.157909321	0.512364067	trans
MARC0001718	1	256903202	ENSSSCG00000005623	ST6GALNAC6	1	268372867	268383544	7.355707186	1.10E-11	4.06E-06	1.157909321	0.512364067	trans
WU_10.2_1_301623513	1	267709984	ENSSSCG00000039824	ARRDC1	AEMK02000682.1	390200	401852	-7.354995246	1.11E-11	4.08E-06	-1.17871358	-0.512327493	trans
H3GA0004054	1	239618615	ENSSSCG00000005349	GRHPR	1	238139729	238151681	-7.354647097	1.11E-11	4.08E-06	-0.975450195	-0.512309607	trans
DIAS0001882	12	23890636	ENSSSCG00000017727	TMEM98	12	42087696	42101250	7.353106628	1.12E-11	4.11E-06	0.992236491	0.512230458	trans
ALGA0098763	18	50790979	ENSSSCG00000028523	HUS1	18	48522826	48538790	7.351996576	1.13E-11	4.13E-06	0.853778237	0.512173416	trans
MARC0054098	13	96450010	ENSSSCG00000031142	ENSSSCG00000031142	13	80431413	80556790	7.348605734	1.15E-11	4.21E-06	0.610036232	0.511999129	trans
H3GA0014176	4	110313400	ENSSSCG00000006581	ENSSSCG00000006581	4	96030569	96041858	-7.342850788	1.18E-11	4.34E-06	-1.072459976	-0.511703184	trans
MARC0023971	10	63062269	ENSSSCG00000024021	ENSSSCG00000024021	10	57921989	57929071	7.339433861	1.21E-11	4.42E-06	1.26151081	0.511527384	trans
ASGA0078898	18	11853397	ENSSSCG00000031799	TMEM139	18	6967036	6974114	7.336652747	1.22E-11	4.48E-06	1.414629534	0.511384249	trans
H3GA0041121	14	80772784	ENSSSCG00000024048	MMRN2	14	87900482	87916342	7.336586703	1.22E-11	4.48E-06	0.722909608	0.511380849	trans
DRGA0009651	9	102878228	ENSSSCG00000015346	ICA1	9	78330545	78515475	7.330490006	1.27E-11	4.63E-06	1.185508719	0.511066921	trans
H3GA0013084	4	75479606	ENSSSCG00000006581	ENSSSCG00000006581	4	96030569	96041858	-7.329412067	1.27E-11	4.66E-06	-0.705486747	-0.511011395	trans
ALGA0081185	14	113525186	ENSSSCG00000024048	MMRN2	14	87900482	87916342	7.328570936	1.28E-11	4.68E-06	1.213899585	0.510968062	trans
6_37390283	6	41905151	ENSSSCG00000002906	ETV2	6	45087299	45089576	-7.32549484	1.30E-11	4.70E-06	-1.257828902	-0.510809559	trans
6_59569487	6	64870406	ENSSSCG00000002906	ETV2	6	45087299	45089576	-7.32549484	1.30E-11	4.70E-06	-1.257828902	-0.510809559	trans
ALGA0035291	6	46920574	ENSSSCG00000002906	ETV2	6	45087299	45089576	-7.32549484	1.30E-11	4.70E-06	-1.257828902	-0.510809559	trans
ALGA0105608	6	65491229	ENSSSCG00000002906	ETV2	6	45087299	45089576	-7.32549484	1.30E-11	4.70E-06	-1.257828902	-0.510809559	trans
ALGA0106326	6	64407960	ENSSSCG00000002906	ETV2	6	45087299	45089576	-7.32549484	1.30E-11	4.70E-06	-1.257828902	-0.510809559	trans
ALGA0117348	6	66068747	ENSSSCG00000002906	ETV2	6	45087299	45089576	-7.32549484	1.30E-11	4.70E-06	-1.257828902	-0.510809559	trans
ALGA0118319	6	65464862	ENSSSCG00000002906	ETV2	6	45087299	45089576	-7.32549484	1.30E-11	4.70E-06	-1.257828902	-0.510809559	trans
ASGA0083172	6	65514681	ENSSSCG00000002906	ETV2	6	45087299	45089576	-7.32549484	1.30E-11	4.70E-06	-1.257828902	-0.510809559	trans
ASGA0106067	6	65483240	ENSSSCG00000002906	ETV2	6	45087299	45089576	-7.32549484	1.30E-11	4.70E-06	-1.257828902	-0.510809559	trans
H3GA0054032	6	65189989	ENSSSCG00000002906	ETV2	6	45087299	45089576	-7.32549484	1.30E-11	4.70E-06	-1.257828902	-0.510809559	trans
H3GA0056767	6	65483397	ENSSSCG00000002906	ETV2	6	45087299	45089576	-7.32549484	1.30E-11	4.70E-06	-1.257828902	-0.510809559	trans
MARC0030882	6	64904540	ENSSSCG00000002906	ETV2	6	45087299	45089576	-7.32549484	1.30E-11	4.70E-06	-1.257828902	-0.510809559	trans
WU_10.2_6_41671356	6	46214931	ENSSSCG00000002906	ETV2	6	45087299	45089576	-7.32549484	1.30E-11	4.70E-06	-1.257828902	-0.510809559	trans
WU_10.2_6_42752872	6	47252470	ENSSSCG00000002906	ETV2	6	45087299	45089576	-7.32549484	1.30E-11	4.70E-06	-1.257828902	-0.510809559	trans
WU_10.2_6_59038121	6	64496246	ENSSSCG00000002906	ETV2	6	45087299	45089576	-7.32549484	1.30E-11	4.70E-06	-1.257828902	-0.510809559	trans
WU_10.2_6_59740645	6	64939880	ENSSSCG00000002906	ETV2	6	45087299	45089576	-7.32549484	1.30E-11	4.70E-06	-1.257828902	-0.510809559	trans
ALGA0097838	18	31754633	ENSSSCG00000036020	ENSSSCG00000036020	18	33193085	33197711	-7.323211404	1.32E-11	4.75E-06	-1.213248022	-0.510691866	trans
SIRI0000990	18	31810435	ENSSSCG00000036020	ENSSSCG00000036020	18	33193085	33197711	-7.323211404	1.32E-11	4.75E-06	-1.213248022	-0.510691866	trans
ALGA0121063	12	46453876	ENSSSCG00000035173	ENSSSCG00000035173	12	45321480	45339209	7.322787563	1.32E-11	4.76E-06	0.910380046	0.510670017	trans
MARC0006875	1	247409683	ENSSSCG00000005349	GRHPR	1	238139729	238151681	7.322120691	1.33E-11	4.76E-06	1.008503913	0.510635638	trans
WU_10.2_1_276411121	1	246719806	ENSSSCG00000005349	GRHPR	1	238139729	238151681	7.322120691	1.33E-11	4.76E-06	1.008503913	0.510635638	trans
ALGA0008956	1	246699639	ENSSSCG00000005349	GRHPR	1	238139729	238151681	-7.322120691	1.33E-11	4.76E-06	-1.008503913	-0.510635638	trans
WU_10.2_1_276442899	1	246751579	ENSSSCG00000005349	GRHPR	1	238139729	238151681	-7.322120691	1.33E-11	4.76E-06	-1.008503913	-0.510635638	trans
ALGA0010839	1	270610430	ENSSSCG00000023333	FCN2	1	274106006	274111977	-7.321955762	1.33E-11	4.76E-06	-1.437253328	-0.510627135	trans
WU_10.2_12_49470166	12	47361863	ENSSSCG00000022999	ZNF232	12	51832716	51837843	7.320873088	1.34E-11	4.79E-06	0.863695979	0.510571314	trans
WU_10.2_1_300525334	1	266803962	ENSSSCG00000039824	ARRDC1	AEMK02000682.1	390200	401852	-7.316554783	1.37E-11	4.90E-06	-1.035072883	-0.510348605	trans
WU_10.2_12_46526546	12	44614054	ENSSSCG00000017727	TMEM98	12	42087696	42101250	-7.315536952	1.38E-11	4.92E-06	-0.768951319	-0.510296097	trans
H3GA0030549	10	59233559	ENSSSCG00000031855	ENSSSCG00000031855	AEMK02000574.1	21398	40449	7.313727669	1.39E-11	4.97E-06	0.80262414	0.510202746	trans
ASGA0004526	1	129483836	ENSSSCG00000031997	ENSSSCG00000031997	8	51576485	51579375	7.312852605	1.40E-11	4.99E-06	1.13665068	0.51015759	trans
WU_10.2_9_41454820	9	37171477	ENSSSCG00000015047	TTC12	9	40988895	41032924	-7.312798247	1.40E-11	4.99E-06	-1.005626726	-0.510154785	trans
WU_10.2_18_58714981	18	53597877	ENSSSCG00000028523	HUS1	18	48522826	48538790	-7.312514714	1.40E-11	4.99E-06	-1.082747048	-0.510140153	trans
WU_10.2_18_58809866	18	53621630	ENSSSCG00000028523	HUS1	18	48522826	48538790	-7.312514714	1.40E-11	4.99E-06	-1.082747048	-0.510140153	trans
MARC0008772	18	4788646	ENSSSCG00000031799	TMEM139	18	6967036	6974114	-7.312006638	1.40E-11	5.00E-06	-1.501114317	-0.510113932	trans
WU_10.2_18_5046654	18	4833519	ENSSSCG00000031799	TMEM139	18	6967036	6974114	-7.312006638	1.40E-11	5.00E-06	-1.501114317	-0.510113932	trans
ALGA0032094	5	58821680	ENSSSCG00000026812	EMG1	5	63745476	63751607	7.311722911	1.40E-11	5.00E-06	0.805327235	0.510099288	trans
ASGA0032245	7	27562670	ENSSSCG00000025788	ENPP4	7	40896454	40913605	7.307015062	1.44E-11	5.11E-06	1.530558532	0.509856247	trans
ASGA0032250	7	27652363	ENSSSCG00000025788	ENPP4	7	40896454	40913605	7.307015062	1.44E-11	5.11E-06	1.530558532	0.509856247	trans
ASGA0032262	7	27963262	ENSSSCG00000025788	ENPP4	7	40896454	40913605	7.307015062	1.44E-11	5.11E-06	1.530558532	0.509856247	trans
H3GA0020604	7	27394424	ENSSSCG00000025788	ENPP4	7	40896454	40913605	7.307015062	1.44E-11	5.11E-06	1.530558532	0.509856247	trans
MARC0050171	7	27789031	ENSSSCG00000025788	ENPP4	7	40896454	40913605	7.307015062	1.44E-11	5.11E-06	1.530558532	0.509856247	trans
SIRI0000698	7	27549577	ENSSSCG00000025788	ENPP4	7	40896454	40913605	7.307015062	1.44E-11	5.11E-06	1.530558532	0.509856247	trans
WU_10.2_3_132481231	3	123927039	ENSSSCG00000008664	FAM84A	3	122717000	122720657	7.304229177	1.46E-11	5.18E-06	1.089427251	0.509712369	trans
H3GA0021306	7	40467268	ENSSSCG00000001458	ENSSSCG00000001458	7	24993416	25001394	7.303500488	1.47E-11	5.20E-06	0.984888127	0.509674728	trans
ALGA0070790	13	67869502	ENSSSCG00000011622	KBTBD12	13	72299103	72365511	-7.300486373	1.49E-11	5.28E-06	-1.096791782	-0.509519003	trans
DRGA0014250	14	89827136	ENSSSCG00000010039	SLC5A4	14	48708047	48741440	7.299544972	1.50E-11	5.31E-06	1.04996359	0.509470355	trans
ALGA0120007	10	58354995	ENSSSCG00000011119	ECHDC3	10	60117313	60133627	7.298994717	1.51E-11	5.31E-06	1.197852913	0.509441917	trans
ASGA0063297	14	48340811	ENSSSCG00000040740	C22orf39	14	51107998	51112345	-7.298886309	1.51E-11	5.31E-06	-1.096802708	-0.509436315	trans
DIAS0002579	14	48719612	ENSSSCG00000040740	C22orf39	14	51107998	51112345	-7.298886309	1.51E-11	5.31E-06	-1.096802708	-0.509436315	trans
WU_10.2_8_127541170	8	118339550	ENSSSCG00000009138	CFI	8	112433640	112470946	7.297638953	1.52E-11	5.35E-06	1.400017489	0.509371844	trans
MARC0085816	3	26271879	ENSSSCG00000036428	ENSSSCG00000036428	3	28896126	28914765	7.295253827	1.54E-11	5.41E-06	1.083508987	0.509248543	trans
WU_10.2_12_57536583	12	54778859	ENSSSCG00000022999	ZNF232	12	51832716	51837843	-7.294994186	1.54E-11	5.42E-06	-0.969270192	-0.509235118	trans
ASGA0060892	14	7108189	ENSSSCG00000037347	ENSSSCG00000037347	AEMK02000214.1	12150	20665	-7.294290438	1.55E-11	5.44E-06	-0.992032292	-0.50919873	trans
ASGA0063911	14	60203919	ENSSSCG00000024048	MMRN2	14	87900482	87916342	7.292743767	1.56E-11	5.48E-06	1.30423654	0.509118749	trans
ALGA0073855	13	201324984	ENSSSCG00000040779	ENSSSCG00000040779	13	206203136	206231345	-7.292561278	1.56E-11	5.48E-06	-0.971933082	-0.509109311	trans
ALGA0027747	4	105460669	ENSSSCG00000006581	ENSSSCG00000006581	4	96030569	96041858	-7.290573768	1.58E-11	5.54E-06	-0.930760885	-0.509006511	trans
ALGA0065768	12	26873385	ENSSSCG00000017727	TMEM98	12	42087696	42101250	7.28730775	1.61E-11	5.63E-06	1.161537211	0.508837536	trans
ASGA0004598	1	132376665	ENSSSCG00000031997	ENSSSCG00000031997	8	51576485	51579375	-7.283530282	1.64E-11	5.75E-06	-0.960878153	-0.508642027	trans
SIRI0001104	7	26902445	ENSSSCG00000001229	ENSSSCG00000001229	7	22823841	22962547	-7.279609675	1.68E-11	5.87E-06	-1.141108008	-0.508439026	trans
WU_10.2_9_6987721	9	6202601	ENSSSCG00000014823	P2RY6	9	7750696	7759721	7.277249683	1.70E-11	5.94E-06	0.885756367	0.508316789	trans
ASGA0084295	6	168857055	ENSSSCG00000034035	TMEM69	6	165704617	165709775	-7.274766798	1.72E-11	5.95E-06	-0.970901197	-0.508188154	trans
ALGA0076917	14	35740050	ENSSSCG00000010039	SLC5A4	14	48708047	48741440	-7.273991727	1.73E-11	5.95E-06	-1.290276463	-0.508147992	trans
ALGA0076982	14	37536049	ENSSSCG00000010039	SLC5A4	14	48708047	48741440	-7.273991727	1.73E-11	5.95E-06	-1.290276463	-0.508147992	trans
ALGA0076998	14	37980117	ENSSSCG00000010039	SLC5A4	14	48708047	48741440	-7.273991727	1.73E-11	5.95E-06	-1.290276463	-0.508147992	trans
ASGA0062747	14	36769446	ENSSSCG00000010039	SLC5A4	14	48708047	48741440	-7.273991727	1.73E-11	5.95E-06	-1.290276463	-0.508147992	trans
ASGA0062749	14	36809803	ENSSSCG00000010039	SLC5A4	14	48708047	48741440	-7.273991727	1.73E-11	5.95E-06	-1.290276463	-0.508147992	trans
ASGA0062808	14	37995202	ENSSSCG00000010039	SLC5A4	14	48708047	48741440	-7.273991727	1.73E-11	5.95E-06	-1.290276463	-0.508147992	trans
CASI0008742	14	36213341	ENSSSCG00000010039	SLC5A4	14	48708047	48741440	-7.273991727	1.73E-11	5.95E-06	-1.290276463	-0.508147992	trans
H3GA0039786	14	35764184	ENSSSCG00000010039	SLC5A4	14	48708047	48741440	-7.273991727	1.73E-11	5.95E-06	-1.290276463	-0.508147992	trans
H3GA0039789	14	35928422	ENSSSCG00000010039	SLC5A4	14	48708047	48741440	-7.273991727	1.73E-11	5.95E-06	-1.290276463	-0.508147992	trans
INRA0043634	14	36289478	ENSSSCG00000010039	SLC5A4	14	48708047	48741440	-7.273991727	1.73E-11	5.95E-06	-1.290276463	-0.508147992	trans
MARC0002724	14	36179618	ENSSSCG00000010039	SLC5A4	14	48708047	48741440	-7.273991727	1.73E-11	5.95E-06	-1.290276463	-0.508147992	trans
MARC0010457	14	36869418	ENSSSCG00000010039	SLC5A4	14	48708047	48741440	-7.273991727	1.73E-11	5.95E-06	-1.290276463	-0.508147992	trans
MARC0010515	14	37762200	ENSSSCG00000010039	SLC5A4	14	48708047	48741440	-7.273991727	1.73E-11	5.95E-06	-1.290276463	-0.508147992	trans
MARC0012394	14	37813211	ENSSSCG00000010039	SLC5A4	14	48708047	48741440	7.273991727	1.73E-11	5.95E-06	1.290276463	0.508147992	trans
MARC0025730	14	35351995	ENSSSCG00000010039	SLC5A4	14	48708047	48741440	-7.273991727	1.73E-11	5.95E-06	-1.290276463	-0.508147992	trans
MARC0030679	14	37523938	ENSSSCG00000010039	SLC5A4	14	48708047	48741440	-7.273991727	1.73E-11	5.95E-06	-1.290276463	-0.508147992	trans
MARC0046346	14	36618718	ENSSSCG00000010039	SLC5A4	14	48708047	48741440	-7.273991727	1.73E-11	5.95E-06	-1.290276463	-0.508147992	trans
WU_10.2_14_39399038	14	37161034	ENSSSCG00000010039	SLC5A4	14	48708047	48741440	-7.273991727	1.73E-11	5.95E-06	-1.290276463	-0.508147992	trans
WU_10.2_14_40371901	14	37914293	ENSSSCG00000010039	SLC5A4	14	48708047	48741440	-7.273991727	1.73E-11	5.95E-06	-1.290276463	-0.508147992	trans
ALGA0048464	8	85227843	ENSSSCG00000009138	CFI	8	112433640	112470946	-7.27357895	1.73E-11	5.95E-06	-1.111377065	-0.508126601	trans
ALGA0121501	8	84645063	ENSSSCG00000009138	CFI	8	112433640	112470946	-7.27357895	1.73E-11	5.95E-06	-1.111377065	-0.508126601	trans
ASGA0090387	8	84635213	ENSSSCG00000009138	CFI	8	112433640	112470946	-7.27357895	1.73E-11	5.95E-06	-1.111377065	-0.508126601	trans
ASGA0099510	8	84672442	ENSSSCG00000009138	CFI	8	112433640	112470946	-7.27357895	1.73E-11	5.95E-06	-1.111377065	-0.508126601	trans
DRGA0017395	8	84569993	ENSSSCG00000009138	CFI	8	112433640	112470946	-7.27357895	1.73E-11	5.95E-06	-1.111377065	-0.508126601	trans
WU_10.2_8_89631230	8	84482167	ENSSSCG00000009138	CFI	8	112433640	112470946	-7.27357895	1.73E-11	5.95E-06	-1.111377065	-0.508126601	trans
WU_10.2_7_38762946	7	33435964	ENSSSCG00000001458	ENSSSCG00000001458	7	24993416	25001394	-7.27110264	1.76E-11	6.03E-06	-0.857012503	-0.507998257	trans
ALGA0077324	14	44752740	ENSSSCG00000040740	C22orf39	14	51107998	51112345	-7.265860314	1.81E-11	6.20E-06	-1.17026295	-0.507726441	trans
INRA0045133	14	79899791	ENSSSCG00000010039	SLC5A4	14	48708047	48741440	7.264598604	1.82E-11	6.24E-06	1.228770883	0.507660998	trans
INRA0004431	1	140684025	ENSSSCG00000031997	ENSSSCG00000031997	8	51576485	51579375	7.26441653	1.82E-11	6.24E-06	0.777490787	0.507651554	trans
H3GA0054147	10	33970847	ENSSSCG00000010972	DCTN3	10	32180607	32187571	-7.263255509	1.83E-11	6.27E-06	-1.157913776	-0.507591325	trans
H3GA0040153	14	48840581	ENSSSCG00000040740	C22orf39	14	51107998	51112345	-7.260742025	1.86E-11	6.36E-06	-1.077765722	-0.50746091	trans
WU_10.2_12_51790398	12	49858631	ENSSSCG00000035173	ENSSSCG00000035173	12	45321480	45339209	7.259536989	1.87E-11	6.39E-06	1.166631748	0.507398373	trans
WU_10.2_17_9692447	17	12023368	ENSSSCG00000035995	ITPA	17	32458238	32474784	-7.253093949	1.94E-11	6.62E-06	-0.850272745	-0.507063867	trans
ASGA0028250	6	56213956	ENSSSCG00000003338	PUSL1	6	63593959	63596910	7.251381837	1.96E-11	6.68E-06	1.146609686	0.50697494	trans
ASGA0064131	14	64081779	ENSSSCG00000010039	SLC5A4	14	48708047	48741440	7.249392495	1.98E-11	6.73E-06	0.736711814	0.506871594	trans
WU_10.2_4_20428257	4	19408434	ENSSSCG00000005976	NDUFB9	4	15105305	15113287	-7.249353806	1.98E-11	6.73E-06	-0.875128676	-0.506869584	trans
ALGA0018472	3	34006372	ENSSSCG00000036428	ENSSSCG00000036428	3	28896126	28914765	-7.249189477	1.98E-11	6.73E-06	-1.29079814	-0.506861046	trans
ALGA0105975	3	33796080	ENSSSCG00000036428	ENSSSCG00000036428	3	28896126	28914765	-7.249189477	1.98E-11	6.73E-06	-1.29079814	-0.506861046	trans
WU_10.2_3_34550825	3	33751416	ENSSSCG00000036428	ENSSSCG00000036428	3	28896126	28914765	-7.249189477	1.98E-11	6.73E-06	-1.29079814	-0.506861046	trans
WU_10.2_3_34804781	3	33871878	ENSSSCG00000036428	ENSSSCG00000036428	3	28896126	28914765	-7.249189477	1.98E-11	6.73E-06	-1.29079814	-0.506861046	trans
ALGA0109533	8	113647568	ENSSSCG00000009138	CFI	8	112433640	112470946	7.249112267	1.98E-11	6.73E-06	1.369377644	0.506857034	trans
ALGA0059493	10	56772300	ENSSSCG00000031855	ENSSSCG00000031855	AEMK02000574.1	21398	40449	-7.248727908	1.99E-11	6.74E-06	-1.001620821	-0.506837064	trans
WU_10.2_1_299733918	1	265865857	ENSSSCG00000040495	ENSSSCG00000040495	AEMK02000567.1	14236	16133	-7.246429542	2.01E-11	6.82E-06	-1.192710504	-0.506717627	trans
WU_10.2_3_14170251	3	14074606	ENSSSCG00000007717	METTL27	3	11053204	11057793	-7.243995677	2.04E-11	6.90E-06	-1.421145184	-0.506591118	trans
ALGA0030992	5	18139558	ENSSSCG00000000399	TIMELESS	5	21759475	21787521	7.242560859	2.05E-11	6.92E-06	0.901133516	0.506516523	trans
ALGA0079221	14	81218547	ENSSSCG00000010039	SLC5A4	14	48708047	48741440	7.242307129	2.06E-11	6.92E-06	1.339640854	0.50650333	trans
ALGA0079229	14	81269076	ENSSSCG00000010039	SLC5A4	14	48708047	48741440	7.242307129	2.06E-11	6.92E-06	1.339640854	0.50650333	trans
ALGA0079308	14	82541744	ENSSSCG00000010039	SLC5A4	14	48708047	48741440	7.242307129	2.06E-11	6.92E-06	1.339640854	0.50650333	trans
ALGA0079341	14	83476201	ENSSSCG00000010039	SLC5A4	14	48708047	48741440	7.242307129	2.06E-11	6.92E-06	1.339640854	0.50650333	trans
ALGA0079343	14	83497018	ENSSSCG00000010039	SLC5A4	14	48708047	48741440	7.242307129	2.06E-11	6.92E-06	1.339640854	0.50650333	trans
ASGA0064785	14	82246631	ENSSSCG00000010039	SLC5A4	14	48708047	48741440	7.242307129	2.06E-11	6.92E-06	1.339640854	0.50650333	trans
ASGA0064824	14	83084191	ENSSSCG00000010039	SLC5A4	14	48708047	48741440	7.242307129	2.06E-11	6.92E-06	1.339640854	0.50650333	trans
MARC0113429	14	81316141	ENSSSCG00000010039	SLC5A4	14	48708047	48741440	7.242307129	2.06E-11	6.92E-06	1.339640854	0.50650333	trans
UMB10000141	9	67648802	ENSSSCG00000015346	ICA1	9	78330545	78515475	7.241813353	2.06E-11	6.93E-06	1.186570669	0.506477656	trans
MARC0013292	12	24945881	ENSSSCG00000017727	TMEM98	12	42087696	42101250	7.241266857	2.07E-11	6.93E-06	1.236640405	0.506449239	trans
ALGA0060607	11	8101824	ENSSSCG00000009305	GTF3A	11	4849624	4869353	-7.240771044	2.07E-11	6.93E-06	-1.385793583	-0.506423456	trans
ALGA0060610	11	8130087	ENSSSCG00000009305	GTF3A	11	4849624	4869353	-7.240771044	2.07E-11	6.93E-06	-1.385793583	-0.506423456	trans
MARC0010923	11	7556280	ENSSSCG00000009305	GTF3A	11	4849624	4869353	-7.240771044	2.07E-11	6.93E-06	-1.385793583	-0.506423456	trans
MARC0011056	11	8041891	ENSSSCG00000009305	GTF3A	11	4849624	4869353	-7.240771044	2.07E-11	6.93E-06	-1.385793583	-0.506423456	trans
MARC0033486	11	8150468	ENSSSCG00000009305	GTF3A	11	4849624	4869353	-7.240771044	2.07E-11	6.93E-06	-1.385793583	-0.506423456	trans
MARC0046200	11	7034559	ENSSSCG00000009305	GTF3A	11	4849624	4869353	-7.240771044	2.07E-11	6.93E-06	-1.385793583	-0.506423456	trans
MARC0058476	11	8322594	ENSSSCG00000009305	GTF3A	11	4849624	4869353	-7.240771044	2.07E-11	6.93E-06	-1.385793583	-0.506423456	trans
MARC0064230	11	7338386	ENSSSCG00000009305	GTF3A	11	4849624	4869353	-7.240771044	2.07E-11	6.93E-06	-1.385793583	-0.506423456	trans
MARC0081348	11	7117963	ENSSSCG00000009305	GTF3A	11	4849624	4869353	-7.240771044	2.07E-11	6.93E-06	-1.385793583	-0.506423456	trans
WU_10.2_11_7586679	11	7735034	ENSSSCG00000009305	GTF3A	11	4849624	4869353	-7.240771044	2.07E-11	6.93E-06	-1.385793583	-0.506423456	trans
WU_10.2_11_3179134	11	3775533	ENSSSCG00000009305	GTF3A	11	4849624	4869353	-7.239864478	2.08E-11	6.95E-06	-1.053080697	-0.506376309	trans
WU_10.2_9_42401422	9	37845297	ENSSSCG00000015047	TTC12	9	40988895	41032924	7.239521925	2.09E-11	6.96E-06	1.098729563	0.506358493	trans
ASGA0033353	7	42020442	ENSSSCG00000025788	ENPP4	7	40896454	40913605	7.238931609	2.10E-11	6.98E-06	1.434996631	0.50632779	trans
ALGA0118715	9	14765033	ENSSSCG00000014831	PAAF1	9	8278905	8334523	7.23865098	2.10E-11	6.99E-06	1.271291766	0.506313193	trans
14_7441057	14	6961022	ENSSSCG00000037347	ENSSSCG00000037347	AEMK02000214.1	12150	20665	-7.238563966	2.10E-11	6.99E-06	-0.978974334	-0.506308667	trans
WU_10.2_12_4154172	12	4406490	ENSSSCG00000017193	CDK3	12	5426761	5430868	7.228406562	2.22E-11	7.38E-06	1.165778579	0.50578004	trans
ASGA0090344	13	74268562	ENSSSCG00000011622	KBTBD12	13	72299103	72365511	7.225158825	2.26E-11	7.51E-06	1.063220161	0.505610896	trans
MARC0010590	12	24880435	ENSSSCG00000035173	ENSSSCG00000035173	12	45321480	45339209	7.221463104	2.31E-11	7.66E-06	1.094384245	0.505418349	trans
MARC0086374	9	6535904	ENSSSCG00000014831	PAAF1	9	8278905	8334523	7.21892025	2.34E-11	7.76E-06	0.989782813	0.505285823	trans
M1GA0016672	12	37966952	ENSSSCG00000039569	ENSSSCG00000039569	12	39364818	39367023	-7.214115177	2.40E-11	7.96E-06	-0.910211548	-0.5050353	trans
ASGA0065102	14	88935620	ENSSSCG00000024048	MMRN2	14	87900482	87916342	7.214010704	2.40E-11	7.96E-06	0.820955499	0.505029851	trans
MARC0060220	3	125617503	ENSSSCG00000008664	FAM84A	3	122717000	122720657	7.213613682	2.41E-11	7.97E-06	1.138790331	0.505009146	trans
WU_10.2_12_44409809	12	42817054	ENSSSCG00000017766	NEK8	12	44965187	44975613	-7.21281318	2.42E-11	8.00E-06	-1.022557722	-0.504967395	trans
WU_10.2_12_44780599	12	42991827	ENSSSCG00000035173	ENSSSCG00000035173	12	45321480	45339209	7.207836613	2.48E-11	8.21E-06	1.23662086	0.50470776	trans
ALGA0121590	3	26346502	ENSSSCG00000036428	ENSSSCG00000036428	3	28896126	28914765	7.20670107	2.50E-11	8.26E-06	1.072671584	0.504648497	trans
ASGA0065148	14	89398745	ENSSSCG00000024048	MMRN2	14	87900482	87916342	7.205041929	2.52E-11	8.32E-06	1.081884139	0.504561896	trans
H3GA0041418	14	89309115	ENSSSCG00000024048	MMRN2	14	87900482	87916342	7.205041929	2.52E-11	8.32E-06	1.081884139	0.504561896	trans
ALGA0048360	8	79875615	ENSSSCG00000009138	CFI	8	112433640	112470946	-7.203863759	2.54E-11	8.37E-06	-1.302298642	-0.504500391	trans
WU_10.2_7_17487750	7	16576390	ENSSSCG00000001229	ENSSSCG00000001229	7	22823841	22962547	7.203283761	2.55E-11	8.39E-06	1.129830182	0.50447011	trans
INRA0044686	14	67626398	ENSSSCG00000010039	SLC5A4	14	48708047	48741440	-7.203127443	2.55E-11	8.39E-06	-0.753947809	-0.504461949	trans
ALGA0032767	5	70454750	ENSSSCG00000026812	EMG1	5	63745476	63751607	-7.203089236	2.55E-11	8.39E-06	-1.327989492	-0.504459954	trans
WU_10.2_6_147154842	6	159422319	ENSSSCG00000034035	TMEM69	6	165704617	165709775	-7.202700497	2.56E-11	8.40E-06	-1.257945254	-0.504439657	trans
WU_10.2_1_277506822	1	247606602	ENSSSCG00000005349	GRHPR	1	238139729	238151681	-7.202204846	2.56E-11	8.42E-06	-0.99424245	-0.504413776	trans
WU_10.2_10_67189127	10	61233644	ENSSSCG00000011119	ECHDC3	10	60117313	60133627	7.200007713	2.59E-11	8.52E-06	1.164163027	0.504299036	trans
INRA0012770	4	13021237	ENSSSCG00000005976	NDUFB9	4	15105305	15113287	-7.196365015	2.65E-11	8.68E-06	-1.204676216	-0.504108746	trans
H3GA0015999	5	19286867	ENSSSCG00000000399	TIMELESS	5	21759475	21787521	-7.195989838	2.65E-11	8.69E-06	-0.855116258	-0.504089143	trans
WU_10.2_18_56593074	18	51698483	ENSSSCG00000028523	HUS1	18	48522826	48538790	7.194286011	2.68E-11	8.77E-06	0.834998191	0.504000108	trans
ALGA0116726	5	67508720	ENSSSCG00000026812	EMG1	5	63745476	63751607	-7.193561565	2.69E-11	8.79E-06	-1.222635478	-0.503962247	trans
ALGA0116804	6	163536031	ENSSSCG00000034035	TMEM69	6	165704617	165709775	7.193415547	2.69E-11	8.79E-06	1.311365586	0.503954616	trans
WU_10.2_6_151308710	6	163756092	ENSSSCG00000034035	TMEM69	6	165704617	165709775	7.193415547	2.69E-11	8.79E-06	1.311365586	0.503954616	trans
MARC0066908	18	10028924	ENSSSCG00000031799	TMEM139	18	6967036	6974114	-7.191730378	2.71E-11	8.87E-06	-0.798109239	-0.503866532	trans
H3GA0008779	3	12416105	ENSSSCG00000007717	METTL27	3	11053204	11057793	7.190849663	2.73E-11	8.90E-06	1.087073738	0.503820491	trans
WU_10.2_3_11977044	3	12251785	ENSSSCG00000007717	METTL27	3	11053204	11057793	7.190849663	2.73E-11	8.90E-06	1.087073738	0.503820491	trans
M1GA0010238	7	40681099	ENSSSCG00000002627	GSTA4	7	46635904	46656452	-7.189126407	2.75E-11	8.98E-06	-1.241266894	-0.503730392	trans
ASGA0032973	7	35727230	ENSSSCG00000002627	GSTA4	7	46635904	46656452	-7.184750425	2.82E-11	9.19E-06	-1.250510481	-0.503501524	trans
ALGA0066208	12	34573633	ENSSSCG00000017727	TMEM98	12	42087696	42101250	7.184544704	2.82E-11	9.19E-06	0.983101317	0.503490762	trans
ALGA0123314	3	16667913	ENSSSCG00000027629	CDIPT	3	18087133	18091831	7.184154815	2.83E-11	9.21E-06	0.991422451	0.503470364	trans
MARC0016572	11	6015695	ENSSSCG00000009305	GTF3A	11	4849624	4869353	7.180130039	2.89E-11	9.40E-06	0.890524715	0.503259758	trans
ALGA0048365	8	79988037	ENSSSCG00000009138	CFI	8	112433640	112470946	-7.179966227	2.89E-11	9.40E-06	-1.288606726	-0.503251184	trans
WU_10.2_5_77683641	5	74871138	ENSSSCG00000026812	EMG1	5	63745476	63751607	-7.179543431	2.90E-11	9.40E-06	-1.405353185	-0.503229054	trans
ALGA0077382	14	46031358	ENSSSCG00000040740	C22orf39	14	51107998	51112345	-7.179455365	2.90E-11	9.40E-06	-1.085125446	-0.503224445	trans
ASGA0063206	14	45643020	ENSSSCG00000040740	C22orf39	14	51107998	51112345	-7.179455365	2.90E-11	9.40E-06	-1.085125446	-0.503224445	trans
ASGA0063207	14	45656863	ENSSSCG00000040740	C22orf39	14	51107998	51112345	-7.179455365	2.90E-11	9.40E-06	-1.085125446	-0.503224445	trans
MARC0006658	14	45412495	ENSSSCG00000040740	C22orf39	14	51107998	51112345	-7.179455365	2.90E-11	9.40E-06	-1.085125446	-0.503224445	trans
MARC0045154	2	4671904	ENSSSCG00000012986	KCNK7	2	6659253	6662286	-7.179261991	2.90E-11	9.40E-06	-1.359873441	-0.503214323	trans
ASGA0097787	6	168736581	ENSSSCG00000034035	TMEM69	6	165704617	165709775	7.176123299	2.95E-11	9.55E-06	0.986662174	0.503050005	trans
H3GA0019354	6	167986191	ENSSSCG00000034035	TMEM69	6	165704617	165709775	7.176123299	2.95E-11	9.55E-06	0.986662174	0.503050005	trans
ALGA0078470	14	65812365	ENSSSCG00000010039	SLC5A4	14	48708047	48741440	7.175034445	2.97E-11	9.60E-06	0.888260618	0.502992989	trans
ASGA0008848	2	8494981	ENSSSCG00000012986	KCNK7	2	6659253	6662286	-7.174180325	2.99E-11	9.64E-06	-1.179078848	-0.502948259	trans
WU_10.2_2_2411857	2	3828043	ENSSSCG00000012986	KCNK7	2	6659253	6662286	7.173581873	3.00E-11	9.67E-06	0.979577686	0.502916916	trans
ALGA0102451	12	57132699	ENSSSCG00000017727	TMEM98	12	42087696	42101250	-7.173076835	3.00E-11	9.69E-06	-1.034573146	-0.502890464	trans
WU_10.2_14_7279646	14	6799881	ENSSSCG00000037347	ENSSSCG00000037347	AEMK02000214.1	12150	20665	-7.17084348	3.04E-11	9.80E-06	-0.950445249	-0.502773472	trans
WU_10.2_17_17865108	17	16137296	ENSSSCG00000035995	ITPA	17	32458238	32474784	7.170215577	3.05E-11	9.83E-06	0.964286936	0.502740575	trans
ALGA0121558	6	161602677	ENSSSCG00000034035	TMEM69	6	165704617	165709775	-7.169829153	3.06E-11	9.84E-06	-1.293141733	-0.502720328	trans
ASGA0030129	6	161453279	ENSSSCG00000034035	TMEM69	6	165704617	165709775	-7.169829153	3.06E-11	9.84E-06	-1.293141733	-0.502720328	trans
ALGA0118516	6	63743210	ENSSSCG00000002906	ETV2	6	45087299	45089576	-7.168715029	3.08E-11	9.89E-06	-1.002305103	-0.502661949	trans
WU_10.2_12_38447628	12	36999953	ENSSSCG00000017727	TMEM98	12	42087696	42101250	-7.167173847	3.10E-11	9.97E-06	-0.798136804	-0.502581182	trans
MARC0010879	7	27386432	ENSSSCG00000025788	ENPP4	7	40896454	40913605	-7.163090411	3.17E-11	1.02E-05	-1.483293923	-0.502367121	trans
ALGA0120026	6	42850591	ENSSSCG00000003338	PUSL1	6	63593959	63596910	-7.162171726	3.19E-11	1.02E-05	-1.283096661	-0.502318949	trans
H3GA0052836	6	42557759	ENSSSCG00000003338	PUSL1	6	63593959	63596910	7.162171726	3.19E-11	1.02E-05	1.283096661	0.502318949	trans
18_4784847	18	4570818	ENSSSCG00000031799	TMEM139	18	6967036	6974114	-7.16191523	3.19E-11	1.02E-05	-1.378364293	-0.502305498	trans
DRGA0014250	14	89827136	ENSSSCG00000024048	MMRN2	14	87900482	87916342	7.1587027	3.25E-11	1.04E-05	1.065917347	0.502137006	trans
H3GA0005335	1	273164804	ENSSSCG00000039824	ARRDC1	AEMK02000682.1	390200	401852	7.158131351	3.26E-11	1.04E-05	0.787863127	0.502107033	trans
WU_10.2_9_115593688	9	104922674	ENSSSCG00000015047	TTC12	9	40988895	41032924	-7.15726384	3.27E-11	1.05E-05	-1.136092812	-0.502061521	trans
H3GA0003815	1	229566426	ENSSSCG00000039823	ENSSSCG00000039823	1	218676232	218944664	7.156794912	3.28E-11	1.05E-05	2.000375164	0.502036918	trans
DRGA0007462	7	28072350	ENSSSCG00000025788	ENPP4	7	40896454	40913605	7.15434123	3.33E-11	1.06E-05	1.447243049	0.501908161	trans
DIAS0000287	12	24287493	ENSSSCG00000017727	TMEM98	12	42087696	42101250	7.154014304	3.33E-11	1.06E-05	1.214795146	0.501891004	trans
ALGA0120066	10	61785577	ENSSSCG00000024021	ENSSSCG00000024021	10	57921989	57929071	-7.15289738	3.35E-11	1.07E-05	-1.204980704	-0.50183238	trans
WU_10.2_16_71720616	16	65866015	ENSSSCG00000017106	MED10	16	75517023	75524760	7.152191482	3.37E-11	1.07E-05	1.28078692	0.501795326	trans
ALGA0028070	4	110210917	ENSSSCG00000033100	ENSSSCG00000033100	AEMK02000229.1	10911	19794	-7.150537433	3.40E-11	1.08E-05	-1.758053855	-0.501708492	trans
WU_10.2_4_120864015	4	110296912	ENSSSCG00000033100	ENSSSCG00000033100	AEMK02000229.1	10911	19794	-7.150537433	3.40E-11	1.08E-05	-1.758053855	-0.501708492	trans
ASGA0064190	14	66433599	ENSSSCG00000010039	SLC5A4	14	48708047	48741440	7.149101433	3.42E-11	1.09E-05	0.816004313	0.501633092	trans
ALGA0121035	9	65989409	ENSSSCG00000015047	TTC12	9	40988895	41032924	-7.148763101	3.43E-11	1.09E-05	-1.107413067	-0.501615326	trans
DRGA0008319	8	13982060	ENSSSCG00000023604	LAP3	8	12590330	12619107	-7.148412717	3.44E-11	1.09E-05	-1.194365877	-0.501596926	trans
H3GA0052870	16	78341087	ENSSSCG00000017106	MED10	16	75517023	75524760	-7.146370761	3.47E-11	1.10E-05	-1.243034881	-0.501489682	trans
WU_10.2_16_84953791	16	78383913	ENSSSCG00000017106	MED10	16	75517023	75524760	-7.146370761	3.47E-11	1.10E-05	-1.243034881	-0.501489682	trans
ALGA0039770	7	25014857	ENSSSCG00000001396	ENSSSCG00000001396	7	23622448	23628588	-7.144299068	3.51E-11	1.11E-05	-1.069079817	-0.501380853	trans
H3GA0026456	9	9898353	ENSSSCG00000014878	PAK1	9	11826805	11972555	-7.142997604	3.54E-11	1.12E-05	-0.951700406	-0.501312473	trans
WU_10.2_5_73348031	5	70857356	ENSSSCG00000026812	EMG1	5	63745476	63751607	-7.139615294	3.61E-11	1.14E-05	-1.076470019	-0.501134719	trans
WU_10.2_12_19702520	12	19470971	ENSSSCG00000017727	TMEM98	12	42087696	42101250	7.139059703	3.62E-11	1.14E-05	1.28317805	0.501105514	trans
M1GA0011992	8	86516424	ENSSSCG00000009138	CFI	8	112433640	112470946	7.136286896	3.67E-11	1.16E-05	1.395941809	0.500959737	trans
H3GA0038043	13	201625119	ENSSSCG00000040779	ENSSSCG00000040779	13	206203136	206231345	-7.136139908	3.67E-11	1.16E-05	-0.532368878	-0.500952008	trans
ASGA0054900	12	48853728	ENSSSCG00000035173	ENSSSCG00000035173	12	45321480	45339209	7.13476094	3.70E-11	1.17E-05	1.075311576	0.500879493	trans
MARC0009689	5	69473204	ENSSSCG00000026812	EMG1	5	63745476	63751607	7.134722514	3.70E-11	1.17E-05	0.868761936	0.500877472	trans
ALGA0102451	12	57132699	ENSSSCG00000034364	SPECC1	12	59466786	59706556	-7.132173962	3.75E-11	1.18E-05	-0.909432511	-0.500743424	trans
WU_10.2_7_31310181	7	26867773	ENSSSCG00000001229	ENSSSCG00000001229	7	22823841	22962547	7.13206667	3.76E-11	1.18E-05	1.011363177	0.50073778	trans
ALGA0074739	14	6905812	ENSSSCG00000037347	ENSSSCG00000037347	AEMK02000214.1	12150	20665	7.131902198	3.76E-11	1.18E-05	0.918892952	0.500729128	trans
ALGA0076846	14	34774477	ENSSSCG00000010039	SLC5A4	14	48708047	48741440	-7.131787879	3.76E-11	1.18E-05	-1.017347714	-0.500723114	trans
MARC0095887	4	115499600	ENSSSCG00000031311	ENSSSCG00000031311	AEMK02000687.1	18403	38600	7.129139882	3.82E-11	1.20E-05	1.006993583	0.500583792	trans
INRA0045567	14	88979699	ENSSSCG00000024048	MMRN2	14	87900482	87916342	7.127632354	3.85E-11	1.21E-05	0.819500459	0.500504458	trans
MARC0014181	9	37454475	ENSSSCG00000015047	TTC12	9	40988895	41032924	-7.124582558	3.91E-11	1.23E-05	-1.055932386	-0.500343922	trans
ASGA0013667	3	15356538	ENSSSCG00000026686	PDZD9	3	24175845	24201864	-7.12201963	3.97E-11	1.25E-05	-2.009137551	-0.500208974	trans
WU_10.2_10_65008871	10	59301293	ENSSSCG00000024021	ENSSSCG00000024021	10	57921989	57929071	7.12188494	3.97E-11	1.25E-05	0.927918498	0.500201881	trans
MARC0016496	3	29194776	ENSSSCG00000007914	METTL22	3	34035904	34055464	-7.12175001	3.97E-11	1.25E-05	-1.261110543	-0.500194775	trans
ALGA0074060	13	205051788	ENSSSCG00000040779	ENSSSCG00000040779	13	206203136	206231345	7.120147302	4.01E-11	1.26E-05	0.808590067	0.500110366	trans
ALGA0082927	14	135323133	ENSSSCG00000010735	LHPP	14	133863378	133999166	7.119549338	4.02E-11	1.26E-05	1.194796143	0.500078869	trans
WU_10.2_8_119403581	8	111294030	ENSSSCG00000009138	CFI	8	112433640	112470946	7.118906057	4.04E-11	1.26E-05	1.343641895	0.500044983	trans
WU_10.2_17_44885580	17	39480201	ENSSSCG00000007151	CDC25B	17	31910825	31921588	7.118859968	4.04E-11	1.26E-05	1.192951304	0.500042555	trans
ALGA0032768	5	70474166	ENSSSCG00000026812	EMG1	5	63745476	63751607	-7.116245018	4.09E-11	1.28E-05	-1.259324809	-0.499904785	trans
WU_10.2_12_59543325	12	56889946	ENSSSCG00000022999	ZNF232	12	51832716	51837843	-7.116002783	4.10E-11	1.28E-05	-1.014304556	-0.499892021	trans
6_75652532	6	82002369	ENSSSCG00000036593	ENSSSCG00000036593	6	83590894	83593279	7.115909306	4.10E-11	1.28E-05	1.053861021	0.499887095	trans
ALGA0035299	6	51427663	ENSSSCG00000002906	ETV2	6	45087299	45089576	7.115558312	4.11E-11	1.28E-05	1.236775071	0.499868599	trans
ALGA0114446	6	51038832	ENSSSCG00000002906	ETV2	6	45087299	45089576	7.115558312	4.11E-11	1.28E-05	1.236775071	0.499868599	trans
M1GA0008519	6	51439243	ENSSSCG00000002906	ETV2	6	45087299	45089576	7.115558312	4.11E-11	1.28E-05	1.236775071	0.499868599	trans
MARC0072257	6	48376985	ENSSSCG00000002906	ETV2	6	45087299	45089576	7.115558312	4.11E-11	1.28E-05	1.236775071	0.499868599	trans
ALGA0076829	14	34151351	ENSSSCG00000010039	SLC5A4	14	48708047	48741440	-7.114085849	4.14E-11	1.28E-05	-1.007881805	-0.499790999	trans
ASGA0062659	14	34406258	ENSSSCG00000010039	SLC5A4	14	48708047	48741440	-7.114085849	4.14E-11	1.28E-05	-1.007881805	-0.499790999	trans
MARC0060323	14	33722981	ENSSSCG00000010039	SLC5A4	14	48708047	48741440	-7.114085849	4.14E-11	1.28E-05	-1.007881805	-0.499790999	trans
WU_10.2_14_35843595	14	33769639	ENSSSCG00000010039	SLC5A4	14	48708047	48741440	-7.114085849	4.14E-11	1.28E-05	-1.007881805	-0.499790999	trans
ASGA0062661	14	34517036	ENSSSCG00000010039	SLC5A4	14	48708047	48741440	7.114085849	4.14E-11	1.28E-05	1.007881805	0.499790999	trans
H3GA0039704	14	33307037	ENSSSCG00000010039	SLC5A4	14	48708047	48741440	7.114085849	4.14E-11	1.28E-05	1.007881805	0.499790999	trans
WU_10.2_14_36295226	14	34218184	ENSSSCG00000010039	SLC5A4	14	48708047	48741440	7.114085849	4.14E-11	1.28E-05	1.007881805	0.499790999	trans
INRA0044709	14	68132098	ENSSSCG00000010039	SLC5A4	14	48708047	48741440	7.113193183	4.16E-11	1.29E-05	1.357162032	0.499743949	trans
ALGA0027730	4	105152424	ENSSSCG00000038970	BCL2L15	4	106674518	106813974	7.112077608	4.19E-11	1.29E-05	0.996346062	0.499685143	trans
ASGA0021701	4	105007700	ENSSSCG00000038970	BCL2L15	4	106674518	106813974	7.112077608	4.19E-11	1.29E-05	0.996346062	0.499685143	trans
ASGA0021732	4	105325335	ENSSSCG00000038970	BCL2L15	4	106674518	106813974	7.112077608	4.19E-11	1.29E-05	0.996346062	0.499685143	trans
H3GA0013994	4	105485188	ENSSSCG00000038970	BCL2L15	4	106674518	106813974	7.112077608	4.19E-11	1.29E-05	0.996346062	0.499685143	trans
WU_10.2_4_115480692	4	105342023	ENSSSCG00000038970	BCL2L15	4	106674518	106813974	7.112077608	4.19E-11	1.29E-05	0.996346062	0.499685143	trans
WU_10.2_4_115532840	4	105394215	ENSSSCG00000038970	BCL2L15	4	106674518	106813974	7.112077608	4.19E-11	1.29E-05	0.996346062	0.499685143	trans
ALGA0076953	14	37031127	ENSSSCG00000040740	C22orf39	14	51107998	51112345	-7.110188465	4.23E-11	1.30E-05	-1.134481359	-0.499585545	trans
ASGA0062753	14	36926328	ENSSSCG00000040740	C22orf39	14	51107998	51112345	-7.110188465	4.23E-11	1.30E-05	-1.134481359	-0.499585545	trans
WU_10.2_12_58151795	12	55332425	ENSSSCG00000017727	TMEM98	12	42087696	42101250	7.108403736	4.27E-11	1.32E-05	1.102018886	0.499491434	trans
ASGA0004416	1	123995795	ENSSSCG00000031997	ENSSSCG00000031997	8	51576485	51579375	7.106204104	4.32E-11	1.33E-05	1.138193961	0.499375419	trans
WU_10.2_3_1168440	3	1053582	ENSSSCG00000022508	UIMC1	2	80894978	81035939	7.10567577	4.34E-11	1.33E-05	1.832558543	0.49934755	trans
WU_10.2_11_8696452	11	9014462	ENSSSCG00000009305	GTF3A	11	4849624	4869353	7.105166015	4.35E-11	1.33E-05	1.109210975	0.499320658	trans
ALGA0060833	11	11541533	ENSSSCG00000009305	GTF3A	11	4849624	4869353	-7.105166015	4.35E-11	1.33E-05	-1.109210975	-0.499320658	trans
WU_10.2_11_10754791	11	10758245	ENSSSCG00000009305	GTF3A	11	4849624	4869353	-7.105166015	4.35E-11	1.33E-05	-1.109210975	-0.499320658	trans
WU_10.2_7_38377078	7	33466657	ENSSSCG00000001458	ENSSSCG00000001458	7	24993416	25001394	-7.101911988	4.43E-11	1.36E-05	-0.867920353	-0.499148965	trans
WU_10.2_7_38618346	7	33510820	ENSSSCG00000001458	ENSSSCG00000001458	7	24993416	25001394	-7.101911988	4.43E-11	1.36E-05	-0.867920353	-0.499148965	trans
ALGA0078562	14	68106272	ENSSSCG00000010039	SLC5A4	14	48708047	48741440	7.100310069	4.46E-11	1.37E-05	1.157488487	0.49906442	trans
ASGA0064243	14	68091686	ENSSSCG00000010039	SLC5A4	14	48708047	48741440	7.100310069	4.46E-11	1.37E-05	1.157488487	0.49906442	trans
ALGA0082115	14	127448730	ENSSSCG00000010735	LHPP	14	133863378	133999166	-7.09743346	4.53E-11	1.39E-05	-1.34418302	-0.498912565	trans
MARC0050857	7	27284958	ENSSSCG00000025788	ENPP4	7	40896454	40913605	7.094531275	4.61E-11	1.41E-05	1.47434277	0.498759314	trans
ASGA0103354	6	170319677	ENSSSCG00000034035	TMEM69	6	165704617	165709775	-7.094509347	4.61E-11	1.41E-05	-1.194311268	-0.498758156	trans
ALGA0093449	17	15919300	ENSSSCG00000035995	ITPA	17	32458238	32474784	-7.093431425	4.63E-11	1.42E-05	-0.681682497	-0.498701224	trans
ASGA0066192	14	113555533	ENSSSCG00000024048	MMRN2	14	87900482	87916342	7.090341882	4.71E-11	1.44E-05	1.210791562	0.498538008	trans
ALGA0018417	3	32691934	ENSSSCG00000007914	METTL22	3	34035904	34055464	7.09015692	4.72E-11	1.44E-05	1.249794711	0.498528236	trans
M1GA0025742	12	21093404	ENSSSCG00000039569	ENSSSCG00000039569	12	39364818	39367023	7.089213799	4.74E-11	1.45E-05	0.964854329	0.498478401	trans
WU_10.2_1_153842012	1	137678680	ENSSSCG00000031997	ENSSSCG00000031997	8	51576485	51579375	-7.088830702	4.75E-11	1.45E-05	-1.152899787	-0.498458156	trans
MARC0018548	17	37042983	ENSSSCG00000007151	CDC25B	17	31910825	31921588	7.087574719	4.78E-11	1.46E-05	1.180295425	0.498391779	trans
DIAS0004274	12	42585364	ENSSSCG00000032450	ENSSSCG00000032450	12	44271412	44289645	7.087549305	4.78E-11	1.46E-05	1.115089912	0.498390436	trans
ASGA0048461	10	56833106	ENSSSCG00000031855	ENSSSCG00000031855	AEMK02000574.1	21398	40449	7.085077974	4.85E-11	1.47E-05	0.964337998	0.498259803	trans
ALGA0051253	9	10434300	ENSSSCG00000014878	PAK1	9	11826805	11972555	-7.084953601	4.85E-11	1.47E-05	-0.947205848	-0.498253228	trans
MARC0059260	9	10356403	ENSSSCG00000014878	PAK1	9	11826805	11972555	-7.084953601	4.85E-11	1.47E-05	-0.947205848	-0.498253228	trans
WU_10.2_9_11433081	9	10344884	ENSSSCG00000014878	PAK1	9	11826805	11972555	-7.084953601	4.85E-11	1.47E-05	-0.947205848	-0.498253228	trans
WU_10.2_1_302058323	1	268165942	ENSSSCG00000039824	ARRDC1	AEMK02000682.1	390200	401852	7.084677776	4.86E-11	1.47E-05	1.109529336	0.498238646	trans
WU_10.2_1_152957910	1	136735925	ENSSSCG00000031997	ENSSSCG00000031997	8	51576485	51579375	-7.08359988	4.89E-11	1.48E-05	-1.056657315	-0.498181656	trans
MARC0012167	5	74278348	ENSSSCG00000026812	EMG1	5	63745476	63751607	-7.083042771	4.90E-11	1.49E-05	-1.384315886	-0.498152198	trans
MARC0039716	12	36907752	ENSSSCG00000017727	TMEM98	12	42087696	42101250	-7.081590847	4.94E-11	1.50E-05	-1.067531093	-0.498075419	trans
MARC0113118	12	57365006	ENSSSCG00000017727	TMEM98	12	42087696	42101250	-7.07992713	4.99E-11	1.51E-05	-1.28483431	-0.497987424	trans
WU_10.2_12_39801078	12	38182976	ENSSSCG00000035173	ENSSSCG00000035173	12	45321480	45339209	-7.079304582	5.00E-11	1.51E-05	-1.272404834	-0.497954494	trans
H3GA0036258	13	34918861	ENSSSCG00000011415	MAPKAPK3	13	33097329	33125825	-7.07714386	5.06E-11	1.53E-05	-1.134831653	-0.497840183	trans
ALGA0115003	6	60492855	ENSSSCG00000003338	PUSL1	6	63593959	63596910	7.075971918	5.10E-11	1.54E-05	1.368818759	0.497778171	trans
WU_10.2_6_146374278	6	158671823	ENSSSCG00000034035	TMEM69	6	165704617	165709775	7.075571693	5.11E-11	1.54E-05	1.006518468	0.497756992	trans
MARC0114506	2	11057550	ENSSSCG00000012986	KCNK7	2	6659253	6662286	-7.073524553	5.16E-11	1.56E-05	-1.091926969	-0.497648648	trans
ASGA0006028	1	230645649	ENSSSCG00000005349	GRHPR	1	238139729	238151681	-7.071874341	5.21E-11	1.57E-05	-1.030709607	-0.497561294	trans
WU_10.2_6_59816056	6	65084562	ENSSSCG00000029070	PAFAH1B3	6	49632882	49642165	-7.071456088	5.22E-11	1.57E-05	-0.688663811	-0.497539152	trans
ALGA0032748	5	70121621	ENSSSCG00000026812	EMG1	5	63745476	63751607	7.070588496	5.25E-11	1.58E-05	0.6651031	0.497493218	trans
ASGA0082757	1	272695161	ENSSSCG00000039824	ARRDC1	AEMK02000682.1	390200	401852	-7.069793201	5.27E-11	1.59E-05	-1.179948116	-0.497451108	trans
ALGA0059616	10	58637881	ENSSSCG00000031855	ENSSSCG00000031855	AEMK02000574.1	21398	40449	7.069338649	5.28E-11	1.59E-05	0.790615295	0.497427038	trans
WU_10.2_17_15541777	17	14518788	ENSSSCG00000035995	ITPA	17	32458238	32474784	-7.068529936	5.31E-11	1.59E-05	-0.908026191	-0.497384212	trans
MARC0071990	5	57969505	ENSSSCG00000026812	EMG1	5	63745476	63751607	-7.068169633	5.32E-11	1.60E-05	-1.200060442	-0.497365131	trans
ALGA0079223	14	81230484	ENSSSCG00000010039	SLC5A4	14	48708047	48741440	-7.067478779	5.34E-11	1.60E-05	-1.279744526	-0.497328542	trans
H3GA0041168	14	81564217	ENSSSCG00000010039	SLC5A4	14	48708047	48741440	-7.067478779	5.34E-11	1.60E-05	-1.279744526	-0.497328542	trans
Affx-115142634	1	135878953	ENSSSCG00000031997	ENSSSCG00000031997	8	51576485	51579375	-7.064756562	5.41E-11	1.62E-05	-1.065417068	-0.497184342	trans
ASGA0004634	1	136976833	ENSSSCG00000031997	ENSSSCG00000031997	8	51576485	51579375	-7.064756562	5.41E-11	1.62E-05	-1.065417068	-0.497184342	trans
WU_10.2_1_151556388	1	135545882	ENSSSCG00000031997	ENSSSCG00000031997	8	51576485	51579375	-7.064756562	5.41E-11	1.62E-05	-1.065417068	-0.497184342	trans
Affx-115162356	13	101268801	ENSSSCG00000031142	ENSSSCG00000031142	13	80431413	80556790	-7.063804983	5.44E-11	1.63E-05	-1.003203016	-0.497133925	trans
ASGA0008845	2	8465829	ENSSSCG00000012986	KCNK7	2	6659253	6662286	-7.063089073	5.46E-11	1.63E-05	-1.168218124	-0.497095992	trans
H3GA0055859	5	65172514	ENSSSCG00000026812	EMG1	5	63745476	63751607	7.062056603	5.49E-11	1.64E-05	0.800860522	0.49704128	trans
MARC0092643	3	19959355	ENSSSCG00000036428	ENSSSCG00000036428	3	28896126	28914765	-7.061591293	5.51E-11	1.65E-05	-1.208254873	-0.497016621	trans
WU_10.2_8_123250220	8	114943208	ENSSSCG00000009138	CFI	8	112433640	112470946	-7.061242536	5.52E-11	1.65E-05	-0.972804445	-0.496998138	trans
ASGA0028161	6	45277624	ENSSSCG00000029070	PAFAH1B3	6	49632882	49642165	7.06095981	5.53E-11	1.65E-05	0.993967575	0.496983153	trans
WU_10.2_12_58456332	12	55652735	ENSSSCG00000018064	ENSSSCG00000018064	MT	3845	3919	7.060710398	5.53E-11	1.65E-05	0.88655647	0.496969934	trans
INRA0052888	17	17740562	ENSSSCG00000035995	ITPA	17	32458238	32474784	-7.059815318	5.56E-11	1.66E-05	-0.900233395	-0.496922491	trans
MARC0037227	18	54696517	ENSSSCG00000028523	HUS1	18	48522826	48538790	7.05809764	5.61E-11	1.67E-05	0.872376449	0.496831435	trans
ASGA0022077	4	110551402	ENSSSCG00000006581	ENSSSCG00000006581	4	96030569	96041858	-7.057154381	5.64E-11	1.68E-05	-1.040736831	-0.496781425	trans
WU_10.2_4_121029779	4	110570838	ENSSSCG00000006581	ENSSSCG00000006581	4	96030569	96041858	-7.057154381	5.64E-11	1.68E-05	-1.040736831	-0.496781425	trans
ALGA0111426	3	18040704	ENSSSCG00000026686	PDZD9	3	24175845	24201864	-7.056190147	5.67E-11	1.69E-05	-1.46624777	-0.496730297	trans
ASGA0089746	6	33983361	ENSSSCG00000003338	PUSL1	6	63593959	63596910	-7.053430577	5.76E-11	1.71E-05	-1.201985115	-0.496583945	trans
WU_10.2_8_89001109	8	83736377	ENSSSCG00000009138	CFI	8	112433640	112470946	-7.050974125	5.83E-11	1.73E-05	-1.089574136	-0.496453633	trans
ALGA0098863	18	52239855	ENSSSCG00000028523	HUS1	18	48522826	48538790	-7.048912677	5.90E-11	1.75E-05	-0.941154259	-0.496344249	trans
ALGA0066302	12	38621011	ENSSSCG00000017727	TMEM98	12	42087696	42101250	-7.047499366	5.95E-11	1.76E-05	-0.8297285	-0.496269243	trans
ASGA0058624	13	98924174	ENSSSCG00000031142	ENSSSCG00000031142	13	80431413	80556790	-7.046622207	5.97E-11	1.77E-05	-1.019864263	-0.496222686	trans
WU_10.2_13_218002917	13	207863401	ENSSSCG00000040779	ENSSSCG00000040779	13	206203136	206231345	7.045862782	6.00E-11	1.78E-05	0.96805023	0.496182374	trans
ALGA0026769	4	92283442	ENSSSCG00000033585	DUSP23	4	90718831	90722024	7.044679532	6.04E-11	1.79E-05	0.934481565	0.496119558	trans
WU_10.2_12_57752831	12	55009055	ENSSSCG00000022999	ZNF232	12	51832716	51837843	-7.04253936	6.11E-11	1.81E-05	-0.87673734	-0.496005922	trans
WU_10.2_16_78031460	16	71798656	ENSSSCG00000017106	MED10	16	75517023	75524760	-7.041870922	6.13E-11	1.81E-05	-1.269807431	-0.495970425	trans
ALGA0110963	12	44794202	ENSSSCG00000017727	TMEM98	12	42087696	42101250	-7.040433049	6.18E-11	1.82E-05	-0.656263286	-0.495894059	trans
ALGA0039474	7	22126764	ENSSSCG00000001458	ENSSSCG00000001458	7	24993416	25001394	7.039012923	6.22E-11	1.83E-05	1.203471943	0.495818624	trans
ALGA0039477	7	22152108	ENSSSCG00000001458	ENSSSCG00000001458	7	24993416	25001394	7.039012923	6.22E-11	1.83E-05	1.203471943	0.495818624	trans
ASGA0031873	7	22205854	ENSSSCG00000001458	ENSSSCG00000001458	7	24993416	25001394	7.039012923	6.22E-11	1.83E-05	1.203471943	0.495818624	trans
H3GA0020334	7	22172927	ENSSSCG00000001458	ENSSSCG00000001458	7	24993416	25001394	7.039012923	6.22E-11	1.83E-05	1.203471943	0.495818624	trans
ALGA0113112	6	66475413	ENSSSCG00000003338	PUSL1	6	63593959	63596910	-7.03747826	6.28E-11	1.84E-05	-1.267554388	-0.495737093	trans
MARC0086195	6	66365094	ENSSSCG00000003338	PUSL1	6	63593959	63596910	-7.03747826	6.28E-11	1.84E-05	-1.267554388	-0.495737093	trans
WU_10.2_6_61077129	6	66385103	ENSSSCG00000003338	PUSL1	6	63593959	63596910	-7.03747826	6.28E-11	1.84E-05	-1.267554388	-0.495737093	trans
WU_10.2_6_61442927	6	66546113	ENSSSCG00000003338	PUSL1	6	63593959	63596910	-7.03747826	6.28E-11	1.84E-05	-1.267554388	-0.495737093	trans
WU_10.2_14_35933228	14	33850914	ENSSSCG00000010039	SLC5A4	14	48708047	48741440	-7.036923891	6.30E-11	1.85E-05	-1.008189035	-0.495707638	trans
WU_10.2_3_16896657	3	16643969	ENSSSCG00000027629	CDIPT	3	18087133	18091831	7.036778986	6.30E-11	1.85E-05	0.975493387	0.495699939	trans
ALGA0019313	3	58879444	ENSSSCG00000036428	ENSSSCG00000036428	3	28896126	28914765	-7.033460025	6.41E-11	1.88E-05	-1.343667524	-0.495523556	trans
ASGA0100573	18	5518202	ENSSSCG00000031799	TMEM139	18	6967036	6974114	-7.033460012	6.41E-11	1.88E-05	-0.794465841	-0.495523555	trans
ASGA0025080	5	21727701	ENSSSCG00000036731	TSPAN31	5	23036218	23038977	7.032967228	6.43E-11	1.88E-05	0.977796118	0.495497362	trans
ALGA0018428	3	33131798	ENSSSCG00000036428	ENSSSCG00000036428	3	28896126	28914765	-7.031303797	6.49E-11	1.90E-05	-1.200303707	-0.495408933	trans
ASGA0014191	3	33308304	ENSSSCG00000036428	ENSSSCG00000036428	3	28896126	28914765	-7.031303797	6.49E-11	1.90E-05	-1.200303707	-0.495408933	trans
DIAS0004614	9	8161655	ENSSSCG00000014878	PAK1	9	11826805	11972555	-7.03067717	6.51E-11	1.90E-05	-1.176615729	-0.495375617	trans
ALGA0104130	3	32118724	ENSSSCG00000007914	METTL22	3	34035904	34055464	7.029860579	6.54E-11	1.91E-05	1.241016433	0.495332198	trans
ASGA0105017	3	32429051	ENSSSCG00000007914	METTL22	3	34035904	34055464	7.029860579	6.54E-11	1.91E-05	1.241016433	0.495332198	trans
MARC0055489	3	32107696	ENSSSCG00000007914	METTL22	3	34035904	34055464	7.029860579	6.54E-11	1.91E-05	1.241016433	0.495332198	trans
WU_10.2_3_33079901	3	32347958	ENSSSCG00000007914	METTL22	3	34035904	34055464	7.029860579	6.54E-11	1.91E-05	1.241016433	0.495332198	trans
ASGA0020884	4	91183159	ENSSSCG00000006581	ENSSSCG00000006581	4	96030569	96041858	7.02794787	6.61E-11	1.93E-05	0.949343483	0.495230483	trans
ASGA0089746	6	33983361	ENSSSCG00000002906	ETV2	6	45087299	45089576	-7.025590689	6.69E-11	1.95E-05	-1.162229332	-0.495105103	trans
ALGA0078590	14	68649520	ENSSSCG00000010039	SLC5A4	14	48708047	48741440	7.018653922	6.95E-11	2.02E-05	0.851660401	0.494735954	trans
WU_10.2_3_15706824	3	15490042	ENSSSCG00000007914	METTL22	3	34035904	34055464	7.016937317	7.01E-11	2.04E-05	1.336518725	0.494644561	trans
WU_10.2_3_15801899	3	15580278	ENSSSCG00000007914	METTL22	3	34035904	34055464	7.016937317	7.01E-11	2.04E-05	1.336518725	0.494644561	trans
WU_10.2_3_16004111	3	15760091	ENSSSCG00000007914	METTL22	3	34035904	34055464	7.016937317	7.01E-11	2.04E-05	1.336518725	0.494644561	trans
ALGA0121819	8	77276189	ENSSSCG00000009138	CFI	8	112433640	112470946	7.01418041	7.12E-11	2.07E-05	1.308385899	0.494497748	trans
WU_10.2_3_129975879	3	121655770	ENSSSCG00000008664	FAM84A	3	122717000	122720657	7.013651818	7.14E-11	2.07E-05	0.775217993	0.494469594	trans
ALGA0032777	5	70537774	ENSSSCG00000026812	EMG1	5	63745476	63751607	-7.013388406	7.15E-11	2.08E-05	-0.733512748	-0.494455563	trans
ASGA0102940	9	15595161	ENSSSCG00000014831	PAAF1	9	8278905	8334523	7.011986132	7.20E-11	2.09E-05	1.156642598	0.494380866	trans
WU_10.2_9_17273554	9	15569758	ENSSSCG00000014831	PAAF1	9	8278905	8334523	7.011986132	7.20E-11	2.09E-05	1.156642598	0.494380866	trans
H3GA0048355	17	29449725	ENSSSCG00000007151	CDC25B	17	31910825	31921588	7.011469526	7.22E-11	2.09E-05	0.780015219	0.494353344	trans
ASGA0044064	9	96389173	ENSSSCG00000015047	TTC12	9	40988895	41032924	-7.011151021	7.24E-11	2.09E-05	-1.001916099	-0.494336375	trans
H3GA0027925	9	96365717	ENSSSCG00000015047	TTC12	9	40988895	41032924	-7.011151021	7.24E-11	2.09E-05	-1.001916099	-0.494336375	trans
WU_10.2_12_58492767	12	55687316	ENSSSCG00000017727	TMEM98	12	42087696	42101250	7.009668991	7.29E-11	2.11E-05	1.176345933	0.49425741	trans
ALGA0066210	12	34599033	ENSSSCG00000022999	ZNF232	12	51832716	51837843	7.009416534	7.30E-11	2.11E-05	0.960521515	0.494243958	trans
WU_10.2_16_79505858	16	73501249	ENSSSCG00000017106	MED10	16	75517023	75524760	-7.006087454	7.44E-11	2.15E-05	-1.198398909	-0.49406653	trans
INRA0024655	7	27886752	ENSSSCG00000025788	ENPP4	7	40896454	40913605	-7.005471879	7.46E-11	2.15E-05	-1.381750442	-0.494033715	trans
WU_10.2_8_18589135	8	18296000	ENSSSCG00000023604	LAP3	8	12590330	12619107	-7.003887413	7.53E-11	2.17E-05	-0.995136391	-0.493949242	trans
WU_10.2_9_112450204	9	101980848	ENSSSCG00000015047	TTC12	9	40988895	41032924	-7.003095909	7.56E-11	2.18E-05	-0.959169558	-0.493907039	trans
ALGA0118900	9	6417825	ENSSSCG00000014831	PAAF1	9	8278905	8334523	7.002816632	7.57E-11	2.18E-05	1.257526281	0.493892147	trans
H3GA0055793	9	6449640	ENSSSCG00000014831	PAAF1	9	8278905	8334523	7.002816632	7.57E-11	2.18E-05	1.257526281	0.493892147	trans
WU_10.2_1_301085642	1	267047373	ENSSSCG00000039824	ARRDC1	AEMK02000682.1	390200	401852	7.001336115	7.63E-11	2.20E-05	1.266741334	0.493813194	trans
WU_10.2_6_57292829	6	62695707	ENSSSCG00000003278	ENSSSCG00000003278	6	59167777	59174470	-6.99991969	7.69E-11	2.21E-05	-0.781408707	-0.493737647	trans
WU_10.2_6_57423143	6	62825826	ENSSSCG00000003278	ENSSSCG00000003278	6	59167777	59174470	-6.99991969	7.69E-11	2.21E-05	-0.781408707	-0.493737647	trans
WU_10.2_6_57496711	6	62864643	ENSSSCG00000003278	ENSSSCG00000003278	6	59167777	59174470	-6.99991969	7.69E-11	2.21E-05	-0.781408707	-0.493737647	trans
DIAS0000242	12	40010805	ENSSSCG00000022999	ZNF232	12	51832716	51837843	6.99982374	7.69E-11	2.21E-05	0.832866599	0.493732529	trans
WU_10.2_14_11040411	14	9875402	ENSSSCG00000039915	ENSSSCG00000039915	14	7405818	7437418	6.999296633	7.71E-11	2.21E-05	0.982406503	0.493704412	trans
WU_10.2_9_11880644	9	10769863	ENSSSCG00000014878	PAK1	9	11826805	11972555	-6.999087221	7.72E-11	2.22E-05	-1.151985111	-0.493693242	trans
WU_10.2_12_20647202	12	20521306	ENSSSCG00000017727	TMEM98	12	42087696	42101250	-6.99880817	7.73E-11	2.22E-05	-1.127019785	-0.493678355	trans
WU_10.2_12_20843063	12	20552906	ENSSSCG00000017727	TMEM98	12	42087696	42101250	-6.99880817	7.73E-11	2.22E-05	-1.127019785	-0.493678355	trans
DRGA0017605	8	118756613	ENSSSCG00000009138	CFI	8	112433640	112470946	-6.997954029	7.77E-11	2.22E-05	-1.346961055	-0.493632788	trans
ALGA0065784	12	26376192	ENSSSCG00000017727	TMEM98	12	42087696	42101250	-6.997930264	7.77E-11	2.22E-05	-0.89757344	-0.49363152	trans
WU_10.2_3_66926561	3	63783409	ENSSSCG00000025106	ENSSSCG00000025106	3	57799029	57823413	6.996930712	7.81E-11	2.23E-05	0.978931161	0.49357819	trans
WU_10.2_5_79353130	5	76469640	ENSSSCG00000026812	EMG1	5	63745476	63751607	-6.994612056	7.91E-11	2.26E-05	-1.212494767	-0.49345446	trans
M1GA0018898	14	81678663	ENSSSCG00000010039	SLC5A4	14	48708047	48741440	6.993540104	7.96E-11	2.27E-05	1.283043625	0.493397247	trans
Affx-114868423	9	93887413	ENSSSCG00000015047	TTC12	9	40988895	41032924	-6.993028093	7.98E-11	2.28E-05	-0.963006989	-0.493369917	trans
WU_10.2_9_103495124	9	94047371	ENSSSCG00000015047	TTC12	9	40988895	41032924	-6.993028093	7.98E-11	2.28E-05	-0.963006989	-0.493369917	trans
WU_10.2_9_15186455	9	13846118	ENSSSCG00000014878	PAK1	9	11826805	11972555	-6.993014975	7.98E-11	2.28E-05	-0.963611038	-0.493369217	trans
Affx-114817749	14	68861275	ENSSSCG00000024048	MMRN2	14	87900482	87916342	6.991336755	8.05E-11	2.29E-05	1.244678006	0.493279628	trans
H3GA0040054	14	44825864	ENSSSCG00000040740	C22orf39	14	51107998	51112345	6.990820382	8.08E-11	2.30E-05	1.104937977	0.493252059	trans
MARC0029447	14	44840955	ENSSSCG00000040740	C22orf39	14	51107998	51112345	6.990820382	8.08E-11	2.30E-05	1.104937977	0.493252059	trans
ALGA0035355	6	56360299	ENSSSCG00000002906	ETV2	6	45087299	45089576	6.98997121	8.11E-11	2.31E-05	0.755031641	0.49320672	trans
INRA0021527	6	56427227	ENSSSCG00000002906	ETV2	6	45087299	45089576	6.98997121	8.11E-11	2.31E-05	0.755031641	0.49320672	trans
DIAS0004292	13	79404501	ENSSSCG00000031142	ENSSSCG00000031142	13	80431413	80556790	-6.989581298	8.13E-11	2.31E-05	-1.043686083	-0.4931859	trans
ALGA0041512	7	47324213	ENSSSCG00000001229	ENSSSCG00000001229	7	22823841	22962547	6.984440813	8.36E-11	2.37E-05	1.114329365	0.492911336	trans
ASGA0033639	7	47475050	ENSSSCG00000001229	ENSSSCG00000001229	7	22823841	22962547	6.984440813	8.36E-11	2.37E-05	1.114329365	0.492911336	trans
WU_10.2_8_128287306	8	119044777	ENSSSCG00000009138	CFI	8	112433640	112470946	-6.98247216	8.45E-11	2.40E-05	-1.35066388	-0.492806147	trans
ALGA0005985	1	130398793	ENSSSCG00000031997	ENSSSCG00000031997	8	51576485	51579375	-6.980532354	8.54E-11	2.42E-05	-1.237166282	-0.492702479	trans
ALGA0077250	14	43459397	ENSSSCG00000010039	SLC5A4	14	48708047	48741440	6.979370308	8.59E-11	2.43E-05	1.007116559	0.492640366	trans
WU_10.2_12_40677475	12	39035616	ENSSSCG00000035173	ENSSSCG00000035173	12	45321480	45339209	-6.978940123	8.61E-11	2.44E-05	-1.374181648	-0.49261737	trans
ALGA0006043	1	132481475	ENSSSCG00000031997	ENSSSCG00000031997	8	51576485	51579375	-6.975347139	8.78E-11	2.48E-05	-0.738977162	-0.492425264	trans
ALGA0075053	14	9681221	ENSSSCG00000039915	ENSSSCG00000039915	14	7405818	7437418	-6.973586637	8.86E-11	2.51E-05	-0.984382718	-0.492331109	trans
DIAS0004288	5	74806259	ENSSSCG00000026812	EMG1	5	63745476	63751607	6.970944738	8.99E-11	2.54E-05	1.388286809	0.492189783	trans
ALGA0035387	6	59042429	ENSSSCG00000002906	ETV2	6	45087299	45089576	6.96944372	9.06E-11	2.56E-05	0.764417485	0.49210947	trans
ALGA0039216	7	19684376	ENSSSCG00000001455	ENSSSCG00000001455	7	24868656	24914037	6.966846866	9.19E-11	2.59E-05	1.738538316	0.491970494	trans
H3GA0021069	7	35448300	ENSSSCG00000001229	ENSSSCG00000001229	7	22823841	22962547	6.963996309	9.33E-11	2.63E-05	1.170511802	0.491817896	trans
M1GA0016672	12	37966952	ENSSSCG00000035193	MRPS23	12	34122209	34132840	-6.961211945	9.47E-11	2.67E-05	-0.887245034	-0.491668799	trans
ALGA0065635	12	24102459	ENSSSCG00000017727	TMEM98	12	42087696	42101250	6.960765065	9.49E-11	2.67E-05	1.104079708	0.491644866	trans
DBWU0000800	12	24079540	ENSSSCG00000017727	TMEM98	12	42087696	42101250	6.960765065	9.49E-11	2.67E-05	1.104079708	0.491644866	trans
WU_10.2_3_16017601	3	15773584	ENSSSCG00000007914	METTL22	3	34035904	34055464	-6.960614996	9.50E-11	2.67E-05	-1.3100227	-0.491636828	trans
ALGA0079771	14	89648421	ENSSSCG00000010039	SLC5A4	14	48708047	48741440	6.960276845	9.52E-11	2.68E-05	1.325386671	0.491618717	trans
MARC0048620	14	89752035	ENSSSCG00000010039	SLC5A4	14	48708047	48741440	6.960276845	9.52E-11	2.68E-05	1.325386671	0.491618717	trans
Affx-114632204	7	38678289	ENSSSCG00000001458	ENSSSCG00000001458	7	24993416	25001394	6.959558282	9.56E-11	2.68E-05	1.484033138	0.491580228	trans
WU_10.2_7_45236888	7	39367253	ENSSSCG00000001458	ENSSSCG00000001458	7	24993416	25001394	6.959558282	9.56E-11	2.68E-05	1.484033138	0.491580228	trans
Affx-114621440	9	98737771	ENSSSCG00000015346	ICA1	9	78330545	78515475	-6.959547179	9.56E-11	2.68E-05	-1.113661015	-0.491579633	trans
WU_10.2_9_108576795	9	98287735	ENSSSCG00000015346	ICA1	9	78330545	78515475	-6.959547179	9.56E-11	2.68E-05	-1.113661015	-0.491579633	trans
WU_10.2_9_109419811	9	99043778	ENSSSCG00000015346	ICA1	9	78330545	78515475	-6.959547179	9.56E-11	2.68E-05	-1.113661015	-0.491579633	trans
WU_10.2_1_153369868	1	137239339	ENSSSCG00000031997	ENSSSCG00000031997	8	51576485	51579375	6.958882115	9.59E-11	2.69E-05	1.033473997	0.491544008	trans
H3GA0055038	2	9041772	ENSSSCG00000012986	KCNK7	2	6659253	6662286	6.958166404	9.63E-11	2.70E-05	1.189986934	0.491505667	trans
WU_10.2_12_59543325	12	56889946	ENSSSCG00000018064	ENSSSCG00000018064	MT	3845	3919	-6.954041794	9.84E-11	2.75E-05	-1.00040691	-0.491284652	trans
DRGA0009622	9	98136434	ENSSSCG00000015047	TTC12	9	40988895	41032924	-6.953692184	9.86E-11	2.76E-05	-1.004105442	-0.491265914	trans
ALGA0106606	13	74754599	ENSSSCG00000023354	ACAD9	13	71374926	71425691	-6.952208014	9.94E-11	2.78E-05	-0.794648366	-0.49118636	trans
H3GA0030898	11	2229966	ENSSSCG00000009305	GTF3A	11	4849624	4869353	-6.952142987	9.95E-11	2.78E-05	-1.086376842	-0.491182874	trans
ALGA0076953	14	37031127	ENSSSCG00000029781	SELENOM	14	47902864	47905440	-6.95098374	1.00E-10	2.79E-05	-1.005945048	-0.491120727	trans
ASGA0062753	14	36926328	ENSSSCG00000029781	SELENOM	14	47902864	47905440	-6.95098374	1.00E-10	2.79E-05	-1.005945048	-0.491120727	trans
ALGA0111531	12	37552924	ENSSSCG00000039569	ENSSSCG00000039569	12	39364818	39367023	6.950972649	1.00E-10	2.79E-05	0.98634639	0.491120132	trans
MARC0012973	12	21951213	ENSSSCG00000017727	TMEM98	12	42087696	42101250	6.950115676	1.01E-10	2.80E-05	0.965616546	0.491074185	trans
Affx-115034015	9	95163550	ENSSSCG00000015047	TTC12	9	40988895	41032924	-6.949261758	1.01E-10	2.81E-05	-0.94264236	-0.491028398	trans
ASGA0044062	9	95572942	ENSSSCG00000015047	TTC12	9	40988895	41032924	-6.949261758	1.01E-10	2.81E-05	-0.94264236	-0.491028398	trans
H3GA0016359	5	58625915	ENSSSCG00000026812	EMG1	5	63745476	63751607	-6.948754743	1.01E-10	2.82E-05	-0.727004908	-0.49100121	trans
ASGA0025006	5	19640690	ENSSSCG00000000419	RDH16	5	22251753	22293249	-6.945607982	1.03E-10	2.86E-05	-0.944688591	-0.490832436	trans
CASI0010189	3	26183611	ENSSSCG00000036428	ENSSSCG00000036428	3	28896126	28914765	6.944940778	1.03E-10	2.87E-05	0.969727506	0.490796644	trans
ASGA0032254	7	27739781	ENSSSCG00000025788	ENPP4	7	40896454	40913605	-6.943760333	1.04E-10	2.89E-05	-1.323484779	-0.490733313	trans
ALGA0123728	13	95303674	ENSSSCG00000031142	ENSSSCG00000031142	13	80431413	80556790	6.937525291	1.08E-10	2.98E-05	1.007438449	0.490398675	trans
CASI0009895	13	96082721	ENSSSCG00000031142	ENSSSCG00000031142	13	80431413	80556790	6.937525291	1.08E-10	2.98E-05	1.007438449	0.490398675	trans
MARC0012845	13	94850476	ENSSSCG00000031142	ENSSSCG00000031142	13	80431413	80556790	6.937525291	1.08E-10	2.98E-05	1.007438449	0.490398675	trans
H3GA0055148	12	33219976	ENSSSCG00000017727	TMEM98	12	42087696	42101250	6.935918524	1.09E-10	3.01E-05	1.057053231	0.490312403	trans
ALGA0032286	5	61669599	ENSSSCG00000026812	EMG1	5	63745476	63751607	6.9355282	1.09E-10	3.01E-05	0.645632194	0.490291443	trans
WU_10.2_5_20616345	5	19757577	ENSSSCG00000000399	TIMELESS	5	21759475	21787521	-6.935152157	1.09E-10	3.02E-05	-0.865505433	-0.49027125	trans
M1GA0018906	14	71486807	ENSSSCG00000010039	SLC5A4	14	48708047	48741440	6.934480772	1.09E-10	3.03E-05	0.748553306	0.490235194	trans
WU_10.2_14_143385949	14	131932219	ENSSSCG00000010735	LHPP	14	133863378	133999166	-6.934358505	1.09E-10	3.03E-05	-1.17413077	-0.490228628	trans
WU_10.2_12_52167153	12	50212105	ENSSSCG00000017727	TMEM98	12	42087696	42101250	-6.933014125	1.10E-10	3.05E-05	-0.743586594	-0.490156422	trans
H3GA0008577	3	9298084	ENSSSCG00000007717	METTL27	3	11053204	11057793	6.931756946	1.11E-10	3.06E-05	1.111373485	0.49008889	trans
WU_10.2_9_115307795	9	104678866	ENSSSCG00000015346	ICA1	9	78330545	78515475	-6.931011966	1.11E-10	3.07E-05	-1.207206846	-0.490048868	trans
WU_10.2_12_43119060	12	41388792	ENSSSCG00000039569	ENSSSCG00000039569	12	39364818	39367023	6.930967587	1.11E-10	3.07E-05	0.856838303	0.490046484	trans
WU_10.2_3_134403838	3	125573762	ENSSSCG00000008664	FAM84A	3	122717000	122720657	6.930664159	1.12E-10	3.08E-05	1.101974922	0.490030182	trans
WU_10.2_12_58343881	12	55737145	ENSSSCG00000018064	ENSSSCG00000018064	MT	3845	3919	6.928742355	1.13E-10	3.11E-05	0.870214536	0.48992692	trans
ASGA0004581	1	131865657	ENSSSCG00000031997	ENSSSCG00000031997	8	51576485	51579375	-6.927931076	1.13E-10	3.12E-05	-0.92098851	-0.489883323	trans
ASGA0042850	9	43624234	ENSSSCG00000015047	TTC12	9	40988895	41032924	6.926021967	1.14E-10	3.15E-05	1.050555176	0.489780714	trans
DIAS0000933	9	44585625	ENSSSCG00000015047	TTC12	9	40988895	41032924	-6.924718476	1.15E-10	3.17E-05	-1.096447255	-0.489710644	trans
WU_10.2_9_70963810	9	64616183	ENSSSCG00000015346	ICA1	9	78330545	78515475	-6.920761155	1.18E-10	3.24E-05	-1.165237304	-0.489497856	trans
6_57167528	6	62570479	ENSSSCG00000003278	ENSSSCG00000003278	6	59167777	59174470	-6.917572406	1.20E-10	3.29E-05	-0.78180965	-0.489326331	trans
ASGA0030400	6	62121278	ENSSSCG00000003278	ENSSSCG00000003278	6	59167777	59174470	-6.917572406	1.20E-10	3.29E-05	-0.78180965	-0.489326331	trans
H3GA0019376	6	62281315	ENSSSCG00000003278	ENSSSCG00000003278	6	59167777	59174470	-6.917572406	1.20E-10	3.29E-05	-0.78180965	-0.489326331	trans
WU_10.2_18_5027569	18	4658812	ENSSSCG00000031799	TMEM139	18	6967036	6974114	-6.914024684	1.22E-10	3.35E-05	-1.069346391	-0.48913543	trans
ALGA0000133	1	2399238	ENSSSCG00000004012	THBS2	1	855024	883694	6.912175533	1.23E-10	3.38E-05	1.716022481	0.489035901	trans
MARC0040414	4	119051506	ENSSSCG00000033100	ENSSSCG00000033100	AEMK02000229.1	10911	19794	-6.912121814	1.23E-10	3.38E-05	-1.97600367	-0.489033009	trans
WU_10.2_4_130592358	4	118991353	ENSSSCG00000033100	ENSSSCG00000033100	AEMK02000229.1	10911	19794	-6.912121814	1.23E-10	3.38E-05	-1.97600367	-0.489033009	trans
ALGA0006103	1	137801212	ENSSSCG00000031997	ENSSSCG00000031997	8	51576485	51579375	6.908153463	1.26E-10	3.45E-05	1.114367938	0.488819349	trans
ALGA0108273	6	79421252	ENSSSCG00000036593	ENSSSCG00000036593	6	83590894	83593279	-6.908136986	1.26E-10	3.45E-05	-1.063884254	-0.488818462	trans
MARC0094560	6	49883373	ENSSSCG00000003338	PUSL1	6	63593959	63596910	6.906225838	1.27E-10	3.48E-05	1.249950189	0.488715532	trans
WU_10.2_7_46676355	7	40563142	ENSSSCG00000002627	GSTA4	7	46635904	46656452	-6.905426834	1.28E-10	3.49E-05	-1.036930016	-0.488672493	trans
WU_10.2_9_40610598	9	36534085	ENSSSCG00000015047	TTC12	9	40988895	41032924	6.904768313	1.28E-10	3.50E-05	1.082408245	0.488637019	trans
WU_10.2_9_40661089	9	36584575	ENSSSCG00000015047	TTC12	9	40988895	41032924	6.904768313	1.28E-10	3.50E-05	1.082408245	0.488637019	trans
WU_10.2_12_6451028	12	6462053	ENSSSCG00000017193	CDK3	12	5426761	5430868	-6.904245775	1.29E-10	3.51E-05	-1.228668325	-0.488608869	trans
ALGA0119347	6	65350175	ENSSSCG00000029070	PAFAH1B3	6	49632882	49642165	-6.899472943	1.32E-10	3.60E-05	-0.812056336	-0.488351674	trans
WU_10.2_6_60165062	6	65351808	ENSSSCG00000029070	PAFAH1B3	6	49632882	49642165	-6.899472943	1.32E-10	3.60E-05	-0.812056336	-0.488351674	trans
INRA0044709	14	68132098	ENSSSCG00000024048	MMRN2	14	87900482	87916342	6.897200702	1.34E-10	3.64E-05	1.365695487	0.488229184	trans
H3GA0027196	9	43813268	ENSSSCG00000015047	TTC12	9	40988895	41032924	-6.895901241	1.35E-10	3.65E-05	-1.107463667	-0.488159121	trans
H3GA0027216	9	44022899	ENSSSCG00000015047	TTC12	9	40988895	41032924	-6.895901241	1.35E-10	3.65E-05	-1.107463667	-0.488159121	trans
ALGA0077202	14	42508091	ENSSSCG00000010039	SLC5A4	14	48708047	48741440	-6.89478019	1.35E-10	3.65E-05	-1.008734399	-0.48809867	trans
ALGA0077270	14	43934858	ENSSSCG00000010039	SLC5A4	14	48708047	48741440	-6.89478019	1.35E-10	3.65E-05	-1.008734399	-0.48809867	trans
ALGA0077290	14	44240102	ENSSSCG00000010039	SLC5A4	14	48708047	48741440	-6.89478019	1.35E-10	3.65E-05	-1.008734399	-0.48809867	trans
ALGA0077312	14	44053463	ENSSSCG00000010039	SLC5A4	14	48708047	48741440	-6.89478019	1.35E-10	3.65E-05	-1.008734399	-0.48809867	trans
ASGA0063064	14	42716228	ENSSSCG00000010039	SLC5A4	14	48708047	48741440	-6.89478019	1.35E-10	3.65E-05	-1.008734399	-0.48809867	trans
ASGA0063079	14	43109521	ENSSSCG00000010039	SLC5A4	14	48708047	48741440	-6.89478019	1.35E-10	3.65E-05	-1.008734399	-0.48809867	trans
ASGA0063083	14	43250657	ENSSSCG00000010039	SLC5A4	14	48708047	48741440	-6.89478019	1.35E-10	3.65E-05	-1.008734399	-0.48809867	trans
ASGA0063086	14	43312931	ENSSSCG00000010039	SLC5A4	14	48708047	48741440	-6.89478019	1.35E-10	3.65E-05	-1.008734399	-0.48809867	trans
ASGA0063113	14	43909637	ENSSSCG00000010039	SLC5A4	14	48708047	48741440	-6.89478019	1.35E-10	3.65E-05	-1.008734399	-0.48809867	trans
INRA0043833	14	43141331	ENSSSCG00000010039	SLC5A4	14	48708047	48741440	-6.89478019	1.35E-10	3.65E-05	-1.008734399	-0.48809867	trans
MARC0003342	14	43736961	ENSSSCG00000010039	SLC5A4	14	48708047	48741440	-6.89478019	1.35E-10	3.65E-05	-1.008734399	-0.48809867	trans
MARC0088240	14	43338326	ENSSSCG00000010039	SLC5A4	14	48708047	48741440	-6.89478019	1.35E-10	3.65E-05	-1.008734399	-0.48809867	trans
ASGA0063123	14	44144636	ENSSSCG00000010039	SLC5A4	14	48708047	48741440	6.89478019	1.35E-10	3.65E-05	1.008734399	0.48809867	trans
ASGA0063151	14	44463226	ENSSSCG00000010039	SLC5A4	14	48708047	48741440	6.89478019	1.35E-10	3.65E-05	1.008734399	0.48809867	trans
H3GA0026467	9	10418988	ENSSSCG00000014831	PAAF1	9	8278905	8334523	6.893688253	1.36E-10	3.67E-05	1.152862002	0.488039782	trans
ASGA0100759	1	164853481	ENSSSCG00000004957	CLN6	1	166107228	166126808	6.893018049	1.37E-10	3.68E-05	0.805452995	0.488003635	trans
ALGA0117588	6	96078493	ENSSSCG00000024162	IMPA2	6	97280294	97299840	6.892862313	1.37E-10	3.68E-05	0.880237492	0.487995235	trans
ALGA0010388	1	264499887	ENSSSCG00000023333	FCN2	1	274106006	274111977	-6.891527172	1.38E-10	3.71E-05	-1.32989663	-0.487923215	trans
H3GA0020592	7	27221785	ENSSSCG00000025788	ENPP4	7	40896454	40913605	-6.891136104	1.38E-10	3.71E-05	-1.313530815	-0.487902119	trans
WU_10.2_2_2599113	2	3912585	ENSSSCG00000012986	KCNK7	2	6659253	6662286	6.890738938	1.38E-10	3.72E-05	1.029643442	0.487880692	trans
WU_10.2_17_45120306	17	39673610	ENSSSCG00000007287	GSS	17	38316169	38352815	-6.888430612	1.40E-10	3.76E-05	-0.987061243	-0.487756145	trans
ASGA0063262	14	47627213	ENSSSCG00000040740	C22orf39	14	51107998	51112345	-6.888409007	1.40E-10	3.76E-05	-1.036766874	-0.487754979	trans
DIAS0000991	6	49817645	ENSSSCG00000003338	PUSL1	6	63593959	63596910	6.88833871	1.40E-10	3.76E-05	1.254278009	0.487751185	trans
WU_10.2_3_12078711	3	12428306	ENSSSCG00000007717	METTL27	3	11053204	11057793	6.887596189	1.41E-10	3.77E-05	1.049624561	0.487711115	trans
WU_10.2_3_12137282	3	12486534	ENSSSCG00000007717	METTL27	3	11053204	11057793	6.887596189	1.41E-10	3.77E-05	1.049624561	0.487711115	trans
ALGA0039398	7	21152249	ENSSSCG00000021130	RPP21	7	23064366	23066287	-6.88646022	1.41E-10	3.79E-05	-0.822043489	-0.487649807	trans
ASGA0089904	13	79284527	ENSSSCG00000031142	ENSSSCG00000031142	13	80431413	80556790	-6.885438678	1.42E-10	3.81E-05	-0.941789177	-0.487594668	trans
ALGA0017913	3	19634957	ENSSSCG00000007717	METTL27	3	11053204	11057793	6.880431817	1.46E-10	3.91E-05	1.248437452	0.487324332	trans
2_563882	2	2215904	ENSSSCG00000012986	KCNK7	2	6659253	6662286	-6.87927873	1.47E-10	3.93E-05	-1.335280776	-0.487262053	trans
WU_10.2_2_1226674	2	2825518	ENSSSCG00000012986	KCNK7	2	6659253	6662286	-6.87927873	1.47E-10	3.93E-05	-1.335280776	-0.487262053	trans
WU_10.2_2_632707	2	2047145	ENSSSCG00000012986	KCNK7	2	6659253	6662286	-6.87927873	1.47E-10	3.93E-05	-1.335280776	-0.487262053	trans
WU_10.2_2_830313	2	2407984	ENSSSCG00000012986	KCNK7	2	6659253	6662286	-6.87927873	1.47E-10	3.93E-05	-1.335280776	-0.487262053	trans
WU_10.2_2_849587	2	2393265	ENSSSCG00000012986	KCNK7	2	6659253	6662286	-6.87927873	1.47E-10	3.93E-05	-1.335280776	-0.487262053	trans
ASGA0025182	5	26416535	ENSSSCG00000036731	TSPAN31	5	23036218	23038977	6.876686661	1.49E-10	3.98E-05	0.798872545	0.487122028	trans
MARC0016324	6	64629304	ENSSSCG00000002906	ETV2	6	45087299	45089576	-6.874648337	1.51E-10	4.02E-05	-1.267744157	-0.487011889	trans
WU_10.2_3_16017601	3	15773584	ENSSSCG00000007717	METTL27	3	11053204	11057793	-6.874463336	1.51E-10	4.02E-05	-1.330796664	-0.487001892	trans
WU_10.2_6_151972341	6	164451623	ENSSSCG00000034035	TMEM69	6	165704617	165709775	-6.873066672	1.52E-10	4.05E-05	-1.066095809	-0.48692641	trans
MARC0058238	14	43488393	ENSSSCG00000010039	SLC5A4	14	48708047	48741440	6.871253247	1.53E-10	4.08E-05	0.910636847	0.486828388	trans
WU_10.2_5_8582550	5	10982746	ENSSSCG00000000077	ADSL	5	8027588	8045528	-6.871246198	1.53E-10	4.08E-05	-0.919825702	-0.486828007	trans
WU_10.2_5_8602230	5	11002062	ENSSSCG00000000077	ADSL	5	8027588	8045528	-6.871246198	1.53E-10	4.08E-05	-0.919825702	-0.486828007	trans
ALGA0032941	5	75027565	ENSSSCG00000026812	EMG1	5	63745476	63751607	-6.870836037	1.54E-10	4.09E-05	-1.307029924	-0.486805834	trans
WU_10.2_12_43739600	12	42069096	ENSSSCG00000039569	ENSSSCG00000039569	12	39364818	39367023	-6.869449532	1.55E-10	4.12E-05	-0.834884559	-0.486730873	trans
H3GA0016037	5	20040764	ENSSSCG00000036731	TSPAN31	5	23036218	23038977	6.868976528	1.55E-10	4.13E-05	0.689895352	0.486705298	trans
ASGA0025275	5	30783586	ENSSSCG00000026812	EMG1	5	63745476	63751607	-6.867720631	1.56E-10	4.15E-05	-1.294737759	-0.486637386	trans
ALGA0079756	14	89559487	ENSSSCG00000010039	SLC5A4	14	48708047	48741440	-6.867038718	1.57E-10	4.16E-05	-1.192088026	-0.486600508	trans
ALGA0079760	14	89571427	ENSSSCG00000010039	SLC5A4	14	48708047	48741440	-6.867038718	1.57E-10	4.16E-05	-1.192088026	-0.486600508	trans
11_1453632	11	2226615	ENSSSCG00000009305	GTF3A	11	4849624	4869353	6.866652051	1.57E-10	4.16E-05	1.332764085	0.486579596	trans
ASGA0049179	11	1989095	ENSSSCG00000009305	GTF3A	11	4849624	4869353	6.866652051	1.57E-10	4.16E-05	1.332764085	0.486579596	trans
M1GA0014582	11	2471252	ENSSSCG00000009305	GTF3A	11	4849624	4869353	6.866652051	1.57E-10	4.16E-05	1.332764085	0.486579596	trans
WU_10.2_11_49071	11	888816	ENSSSCG00000009305	GTF3A	11	4849624	4869353	6.866652051	1.57E-10	4.16E-05	1.332764085	0.486579596	trans
WU_10.2_11_704875	11	1571205	ENSSSCG00000009305	GTF3A	11	4849624	4869353	6.866652051	1.57E-10	4.16E-05	1.332764085	0.486579596	trans
WU_10.2_14_96696170	14	88960137	ENSSSCG00000024048	MMRN2	14	87900482	87916342	6.866554335	1.57E-10	4.16E-05	0.794249169	0.486574311	trans
WU_10.2_12_44059470	12	42300246	ENSSSCG00000032450	ENSSSCG00000032450	12	44271412	44289645	6.863869755	1.60E-10	4.22E-05	1.129665125	0.486429096	trans
MARC0072199	13	83997966	ENSSSCG00000031142	ENSSSCG00000031142	13	80431413	80556790	6.862427142	1.61E-10	4.25E-05	0.925586686	0.486351045	trans
WU_10.2_8_18589135	8	18296000	ENSSSCG00000034811	QDPR	8	12335252	12549964	-6.856660291	1.66E-10	4.38E-05	-0.99488753	-0.48603892	trans
ALGA0071495	13	91468146	ENSSSCG00000031142	ENSSSCG00000031142	13	80431413	80556790	6.85647338	1.66E-10	4.38E-05	0.996610818	0.486028801	trans
ALGA0077116	14	40847383	ENSSSCG00000024048	MMRN2	14	87900482	87916342	-6.856469089	1.66E-10	4.38E-05	-1.109532748	-0.486028569	trans
ASGA0063005	14	41715005	ENSSSCG00000024048	MMRN2	14	87900482	87916342	-6.856469089	1.66E-10	4.38E-05	-1.109532748	-0.486028569	trans
ASGA0062829	14	38391802	ENSSSCG00000029781	SELENOM	14	47902864	47905440	-6.856039995	1.66E-10	4.38E-05	-0.868821849	-0.486005336	trans
MARC0037917	9	37846557	ENSSSCG00000015047	TTC12	9	40988895	41032924	6.855883076	1.67E-10	4.38E-05	1.03020987	0.48599684	trans
ASGA0041513	9	10403658	ENSSSCG00000014878	PAK1	9	11826805	11972555	-6.855233167	1.67E-10	4.40E-05	-0.496295004	-0.48596165	trans
ASGA0075556	17	16422085	ENSSSCG00000035995	ITPA	17	32458238	32474784	6.854919374	1.67E-10	4.40E-05	0.927222746	0.485944659	trans
DRGA0013810	14	46888572	ENSSSCG00000040740	C22orf39	14	51107998	51112345	-6.852748977	1.69E-10	4.45E-05	-0.933346529	-0.485827119	trans
WU_10.2_10_65350501	10	59533463	ENSSSCG00000024021	ENSSSCG00000024021	10	57921989	57929071	-6.852399784	1.70E-10	4.45E-05	-0.997666535	-0.485808205	trans
WU_10.2_10_52872431	10	48078403	ENSSSCG00000031855	ENSSSCG00000031855	AEMK02000574.1	21398	40449	-6.85239447	1.70E-10	4.45E-05	-0.948964948	-0.485807918	trans
ALGA0065654	12	24572242	ENSSSCG00000017727	TMEM98	12	42087696	42101250	6.849261674	1.73E-10	4.53E-05	1.000594022	0.485638206	trans
10000235	6	80388997	ENSSSCG00000036593	ENSSSCG00000036593	6	83590894	83593279	6.848789024	1.73E-10	4.53E-05	0.997906391	0.485612596	trans
ASGA0099954	6	80643934	ENSSSCG00000036593	ENSSSCG00000036593	6	83590894	83593279	6.848789024	1.73E-10	4.53E-05	0.997906391	0.485612596	trans
MARC0026937	6	80582130	ENSSSCG00000036593	ENSSSCG00000036593	6	83590894	83593279	6.848789024	1.73E-10	4.53E-05	0.997906391	0.485612596	trans
MARC0045097	6	80491095	ENSSSCG00000036593	ENSSSCG00000036593	6	83590894	83593279	6.848789024	1.73E-10	4.53E-05	0.997906391	0.485612596	trans
CASI0008264	4	101858624	ENSSSCG00000023091	ENSSSCG00000023091	4	90197050	90206609	6.847755077	1.74E-10	4.55E-05	1.054912016	0.48555657	trans
ASGA0082248	9	6688402	ENSSSCG00000014831	PAAF1	9	8278905	8334523	6.847444208	1.74E-10	4.56E-05	0.83836347	0.485539723	trans
Affx-114803947	6	60839981	ENSSSCG00000003338	PUSL1	6	63593959	63596910	6.844696328	1.77E-10	4.61E-05	1.334409421	0.48539079	trans
ALGA0117083	6	60714725	ENSSSCG00000003338	PUSL1	6	63593959	63596910	6.844696328	1.77E-10	4.61E-05	1.334409421	0.48539079	trans
ASGA0103330	6	65775703	ENSSSCG00000003338	PUSL1	6	63593959	63596910	6.844696328	1.77E-10	4.61E-05	1.334409421	0.48539079	trans
H3GA0056145	6	41648520	ENSSSCG00000003338	PUSL1	6	63593959	63596910	6.844696328	1.77E-10	4.61E-05	1.334409421	0.48539079	trans
H3GA0056468	6	41605774	ENSSSCG00000003338	PUSL1	6	63593959	63596910	6.844696328	1.77E-10	4.61E-05	1.334409421	0.48539079	trans
WU_10.2_6_59187594	6	64654780	ENSSSCG00000003338	PUSL1	6	63593959	63596910	6.844696328	1.77E-10	4.61E-05	1.334409421	0.48539079	trans
WU_10.2_6_36198833	6	40728396	ENSSSCG00000003338	PUSL1	6	63593959	63596910	-6.844696328	1.77E-10	4.61E-05	-1.334409421	-0.48539079	trans
MARC0095887	4	115499600	ENSSSCG00000033100	ENSSSCG00000033100	AEMK02000229.1	10911	19794	6.843184731	1.78E-10	4.64E-05	1.048384161	0.485308844	trans
WU_10.2_6_40444628	6	44987976	ENSSSCG00000003338	PUSL1	6	63593959	63596910	6.843171434	1.78E-10	4.64E-05	1.226282744	0.485308124	trans
WU_10.2_17_15717267	17	14729443	ENSSSCG00000035995	ITPA	17	32458238	32474784	6.842667324	1.79E-10	4.65E-05	0.761699471	0.485280792	trans
ALGA0081164	14	113083224	ENSSSCG00000024048	MMRN2	14	87900482	87916342	6.841490449	1.80E-10	4.68E-05	1.1905813	0.48521698	trans
MARC0081581	3	27346598	ENSSSCG00000036428	ENSSSCG00000036428	3	28896126	28914765	6.840982165	1.80E-10	4.69E-05	1.028826285	0.485189418	trans
ALGA0026637	4	89790403	ENSSSCG00000006581	ENSSSCG00000006581	4	96030569	96041858	-6.838525699	1.83E-10	4.75E-05	-0.964837859	-0.485056192	trans
WU_10.2_11_736155	11	1636830	ENSSSCG00000009305	GTF3A	11	4849624	4869353	-6.836808943	1.84E-10	4.79E-05	-1.057978732	-0.484963064	trans
ALGA0078541	14	67409552	ENSSSCG00000010039	SLC5A4	14	48708047	48741440	-6.83548379	1.86E-10	4.82E-05	-0.754511127	-0.484891168	trans
ALGA0115217	2	3945248	ENSSSCG00000012986	KCNK7	2	6659253	6662286	6.833277875	1.88E-10	4.87E-05	0.973857284	0.484771465	trans
INRA0008096	2	3978789	ENSSSCG00000012986	KCNK7	2	6659253	6662286	6.833277875	1.88E-10	4.87E-05	0.973857284	0.484771465	trans
ASGA0065116	14	89185576	ENSSSCG00000010039	SLC5A4	14	48708047	48741440	6.831283252	1.90E-10	4.92E-05	1.28475481	0.484663203	trans
ASGA0065194	14	89888396	ENSSSCG00000010039	SLC5A4	14	48708047	48741440	6.831283252	1.90E-10	4.92E-05	1.28475481	0.484663203	trans
ALGA0100670	8	115385381	ENSSSCG00000009138	CFI	8	112433640	112470946	6.828673271	1.93E-10	4.98E-05	0.981584128	0.484521509	trans
M1GA0010698	12	56536142	ENSSSCG00000017727	TMEM98	12	42087696	42101250	6.828235817	1.93E-10	4.99E-05	1.063663044	0.484497756	trans
M1GA0017106	12	56285163	ENSSSCG00000017727	TMEM98	12	42087696	42101250	6.828235817	1.93E-10	4.99E-05	1.063663044	0.484497756	trans
M1GA0024771	6	44074175	ENSSSCG00000029070	PAFAH1B3	6	49632882	49642165	-6.82799891	1.93E-10	4.99E-05	-0.960277954	-0.484484892	trans
ASGA0058536	13	90325698	ENSSSCG00000031142	ENSSSCG00000031142	13	80431413	80556790	-6.826609574	1.95E-10	5.02E-05	-0.848213501	-0.484409445	trans
ASGA0094149	13	90143640	ENSSSCG00000031142	ENSSSCG00000031142	13	80431413	80556790	-6.826609574	1.95E-10	5.02E-05	-0.848213501	-0.484409445	trans
CASI0009495	13	89869585	ENSSSCG00000031142	ENSSSCG00000031142	13	80431413	80556790	-6.826609574	1.95E-10	5.02E-05	-0.848213501	-0.484409445	trans
H3GA0037102	13	90412125	ENSSSCG00000031142	ENSSSCG00000031142	13	80431413	80556790	-6.826609574	1.95E-10	5.02E-05	-0.848213501	-0.484409445	trans
MARC0058688	13	90257310	ENSSSCG00000031142	ENSSSCG00000031142	13	80431413	80556790	-6.826609574	1.95E-10	5.02E-05	-0.848213501	-0.484409445	trans
WU_10.2_14_7373767	14	6893676	ENSSSCG00000037347	ENSSSCG00000037347	AEMK02000214.1	12150	20665	-6.826182812	1.95E-10	5.03E-05	-0.894799058	-0.484386268	trans
MARC0103241	18	44200145	ENSSSCG00000028523	HUS1	18	48522826	48538790	-6.825263895	1.96E-10	5.05E-05	-0.865152989	-0.484336358	trans
ALGA0109745	12	58162727	ENSSSCG00000034364	SPECC1	12	59466786	59706556	6.824809286	1.97E-10	5.06E-05	0.739091965	0.484311665	trans
H3GA0037030	13	82078037	ENSSSCG00000031142	ENSSSCG00000031142	13	80431413	80556790	6.822861893	1.99E-10	5.11E-05	0.808904257	0.484205876	trans
MARC0061405	8	71684884	ENSSSCG00000009138	CFI	8	112433640	112470946	-6.819772415	2.02E-10	5.19E-05	-1.348234663	-0.484038	trans
WU_10.2_8_75882619	8	71696350	ENSSSCG00000009138	CFI	8	112433640	112470946	-6.819772415	2.02E-10	5.19E-05	-1.348234663	-0.484038	trans
DRGA0012635	13	82141012	ENSSSCG00000031142	ENSSSCG00000031142	13	80431413	80556790	6.814654726	2.08E-10	5.33E-05	0.796917588	0.483759797	trans
MARC0012973	12	21951213	ENSSSCG00000039569	ENSSSCG00000039569	12	39364818	39367023	-6.814463127	2.08E-10	5.33E-05	-0.944176146	-0.483749379	trans
WU_10.2_4_111764585	4	101774234	ENSSSCG00000023091	ENSSSCG00000023091	4	90197050	90206609	6.814184299	2.08E-10	5.33E-05	1.09830025	0.483734217	trans
WU_10.2_4_111790296	4	101799948	ENSSSCG00000023091	ENSSSCG00000023091	4	90197050	90206609	6.814184299	2.08E-10	5.33E-05	1.09830025	0.483734217	trans
WU_10.2_4_111916675	4	101887188	ENSSSCG00000023091	ENSSSCG00000023091	4	90197050	90206609	6.814184299	2.08E-10	5.33E-05	1.09830025	0.483734217	trans
Affx-114819793	5	20423250	ENSSSCG00000000419	RDH16	5	22251753	22293249	-6.813991591	2.08E-10	5.33E-05	-1.118719011	-0.483723738	trans
ALGA0005834	1	124199122	ENSSSCG00000031997	ENSSSCG00000031997	8	51576485	51579375	-6.813680118	2.09E-10	5.34E-05	-0.849207233	-0.4837068	trans
MARC0075981	8	83301250	ENSSSCG00000009138	CFI	8	112433640	112470946	6.811452284	2.11E-10	5.40E-05	0.938235187	0.483585635	trans
ASGA0054752	12	42932964	ENSSSCG00000032450	ENSSSCG00000032450	12	44271412	44289645	6.810125215	2.13E-10	5.43E-05	1.061265777	0.483513447	trans
WU_10.2_9_11059489	9	9879002	ENSSSCG00000014878	PAK1	9	11826805	11972555	-6.809250855	2.14E-10	5.45E-05	-0.782593769	-0.483465879	trans
ALGA0112530	8	78777259	ENSSSCG00000009138	CFI	8	112433640	112470946	6.809224338	2.14E-10	5.45E-05	0.982412499	0.483464436	trans
WU_10.2_11_7741991	11	7774586	ENSSSCG00000009305	GTF3A	11	4849624	4869353	-6.809103095	2.14E-10	5.45E-05	-1.288542904	-0.48345784	trans
ALGA0040120	7	29289201	ENSSSCG00000025788	ENPP4	7	40896454	40913605	6.808223853	2.15E-10	5.48E-05	1.173457796	0.483410001	trans
ALGA0027421	4	101631695	ENSSSCG00000006581	ENSSSCG00000006581	4	96030569	96041858	6.807513504	2.16E-10	5.50E-05	1.535060479	0.483371349	trans
WU_10.2_12_37408276	12	36133162	ENSSSCG00000039569	ENSSSCG00000039569	12	39364818	39367023	-6.806516015	2.17E-10	5.51E-05	-1.024534364	-0.483317067	trans
H3GA0040035	14	44265507	ENSSSCG00000010039	SLC5A4	14	48708047	48741440	6.805157376	2.18E-10	5.51E-05	0.963948694	0.483243124	trans
ALGA0079421	14	86114673	ENSSSCG00000010039	SLC5A4	14	48708047	48741440	6.804849084	2.19E-10	5.51E-05	1.283893611	0.483226344	trans
ALGA0079430	14	86474491	ENSSSCG00000010039	SLC5A4	14	48708047	48741440	6.804849084	2.19E-10	5.51E-05	1.283893611	0.483226344	trans
ALGA0079722	14	89112702	ENSSSCG00000010039	SLC5A4	14	48708047	48741440	6.804849084	2.19E-10	5.51E-05	1.283893611	0.483226344	trans
ALGA0120817	14	88547325	ENSSSCG00000010039	SLC5A4	14	48708047	48741440	6.804849084	2.19E-10	5.51E-05	1.283893611	0.483226344	trans
ASGA0064850	14	83843293	ENSSSCG00000010039	SLC5A4	14	48708047	48741440	6.804849084	2.19E-10	5.51E-05	1.283893611	0.483226344	trans
ASGA0064904	14	86413234	ENSSSCG00000010039	SLC5A4	14	48708047	48741440	6.804849084	2.19E-10	5.51E-05	1.283893611	0.483226344	trans
DIAS0001234	14	88128092	ENSSSCG00000010039	SLC5A4	14	48708047	48741440	6.804849084	2.19E-10	5.51E-05	1.283893611	0.483226344	trans
H3GA0041369	14	88626204	ENSSSCG00000010039	SLC5A4	14	48708047	48741440	6.804849084	2.19E-10	5.51E-05	1.283893611	0.483226344	trans
MARC0008448	14	88551852	ENSSSCG00000010039	SLC5A4	14	48708047	48741440	6.804849084	2.19E-10	5.51E-05	1.283893611	0.483226344	trans
MARC0036001	14	87599793	ENSSSCG00000010039	SLC5A4	14	48708047	48741440	6.804849084	2.19E-10	5.51E-05	1.283893611	0.483226344	trans
MARC0041334	14	88365289	ENSSSCG00000010039	SLC5A4	14	48708047	48741440	6.804849084	2.19E-10	5.51E-05	1.283893611	0.483226344	trans
MARC0041893	14	87180052	ENSSSCG00000010039	SLC5A4	14	48708047	48741440	6.804849084	2.19E-10	5.51E-05	1.283893611	0.483226344	trans
MARC0046149	14	86782062	ENSSSCG00000010039	SLC5A4	14	48708047	48741440	6.804849084	2.19E-10	5.51E-05	1.283893611	0.483226344	trans
MARC0085073	14	88124103	ENSSSCG00000010039	SLC5A4	14	48708047	48741440	6.804849084	2.19E-10	5.51E-05	1.283893611	0.483226344	trans
SIRI0000575	14	83820476	ENSSSCG00000010039	SLC5A4	14	48708047	48741440	6.804849084	2.19E-10	5.51E-05	1.283893611	0.483226344	trans
WU_10.2_14_90809836	14	84106381	ENSSSCG00000010039	SLC5A4	14	48708047	48741440	6.804849084	2.19E-10	5.51E-05	1.283893611	0.483226344	trans
WU_10.2_14_94028573	14	87121116	ENSSSCG00000010039	SLC5A4	14	48708047	48741440	6.804849084	2.19E-10	5.51E-05	1.283893611	0.483226344	trans
WU_10.2_14_94777468	14	87523214	ENSSSCG00000010039	SLC5A4	14	48708047	48741440	6.804849084	2.19E-10	5.51E-05	1.283893611	0.483226344	trans
WU_10.2_14_95075832	14	87820844	ENSSSCG00000010039	SLC5A4	14	48708047	48741440	6.804849084	2.19E-10	5.51E-05	1.283893611	0.483226344	trans
WU_10.2_14_96851074	14	89015921	ENSSSCG00000010039	SLC5A4	14	48708047	48741440	6.804849084	2.19E-10	5.51E-05	1.283893611	0.483226344	trans
ASGA0079405	18	27380008	ENSSSCG00000036020	ENSSSCG00000036020	18	33193085	33197711	-6.804746595	2.19E-10	5.51E-05	-1.154937478	-0.483220765	trans
ALGA0056145	9	67498533	ENSSSCG00000015346	ICA1	9	78330545	78515475	-6.80437033	2.19E-10	5.52E-05	-1.12570651	-0.483200284	trans
DRGA0004289	3	123865796	ENSSSCG00000008664	FAM84A	3	122717000	122720657	-6.80279951	2.21E-10	5.55E-05	-1.021093864	-0.483114773	trans
WU_10.2_3_132393004	3	123838813	ENSSSCG00000008664	FAM84A	3	122717000	122720657	-6.80279951	2.21E-10	5.55E-05	-1.021093864	-0.483114773	trans
WU_10.2_3_132508802	3	123954611	ENSSSCG00000008664	FAM84A	3	122717000	122720657	-6.80279951	2.21E-10	5.55E-05	-1.021093864	-0.483114773	trans
WU_10.2_3_132535172	3	123980841	ENSSSCG00000008664	FAM84A	3	122717000	122720657	-6.80279951	2.21E-10	5.55E-05	-1.021093864	-0.483114773	trans
H3GA0015534	5	10952596	ENSSSCG00000000077	ADSL	5	8027588	8045528	6.801730301	2.22E-10	5.58E-05	0.900592699	0.483056561	trans
MARC0097879	5	10852290	ENSSSCG00000000077	ADSL	5	8027588	8045528	6.801730301	2.22E-10	5.58E-05	0.900592699	0.483056561	trans
H3GA0041215	14	83450946	ENSSSCG00000010039	SLC5A4	14	48708047	48741440	6.80100349	2.23E-10	5.60E-05	1.249783263	0.483016986	trans
H3GA0033921	12	24739497	ENSSSCG00000017727	TMEM98	12	42087696	42101250	6.798407237	2.26E-10	5.67E-05	1.039221946	0.482875596	trans
H3GA0033953	12	25834021	ENSSSCG00000017727	TMEM98	12	42087696	42101250	-6.798407237	2.26E-10	5.67E-05	-1.039221946	-0.482875596	trans
WU_10.2_1_307024737	1	273050924	ENSSSCG00000034732	DNLZ	AEMK02000682.1	1351566	1354939	6.797913322	2.27E-10	5.68E-05	1.129303292	0.482848694	trans
WU_10.2_18_5603229	18	5294929	ENSSSCG00000031799	TMEM139	18	6967036	6974114	-6.79751975	2.27E-10	5.69E-05	-1.140435337	-0.482827256	trans
ASGA0066144	14	112329198	ENSSSCG00000024048	MMRN2	14	87900482	87916342	-6.796129562	2.29E-10	5.73E-05	-0.948102768	-0.482751525	trans
ALGA0030900	5	17156199	ENSSSCG00000000399	TIMELESS	5	21759475	21787521	-6.795332348	2.30E-10	5.75E-05	-1.081387643	-0.482708092	trans
H3GA0015868	5	17192568	ENSSSCG00000000399	TIMELESS	5	21759475	21787521	-6.795332348	2.30E-10	5.75E-05	-1.081387643	-0.482708092	trans
MARC0059880	9	87970661	ENSSSCG00000015047	TTC12	9	40988895	41032924	6.794835822	2.31E-10	5.76E-05	0.932266074	0.482681039	trans
ALGA0118770	12	40664614	ENSSSCG00000032782	PNPO	12	24192853	24201411	6.791536789	2.35E-10	5.86E-05	1.113813343	0.482501256	trans
ASGA0004673	1	139675946	ENSSSCG00000031997	ENSSSCG00000031997	8	51576485	51579375	-6.791533766	2.35E-10	5.86E-05	-1.026996598	-0.482501092	trans
MARC0035038	3	34648497	ENSSSCG00000036428	ENSSSCG00000036428	3	28896126	28914765	-6.791481667	2.35E-10	5.86E-05	-1.005748825	-0.482498252	trans
ALGA0105520	9	74303991	ENSSSCG00000015340	ASNS	9	77318341	77336290	6.789174278	2.38E-10	5.92E-05	0.702012065	0.482372473	trans
WU_10.2_9_72320815	9	66100364	ENSSSCG00000015346	ICA1	9	78330545	78515475	6.787603304	2.40E-10	5.97E-05	0.759153682	0.482286819	trans
INRA0015807	4	96632994	ENSSSCG00000023091	ENSSSCG00000023091	4	90197050	90206609	-6.786106198	2.42E-10	6.02E-05	-0.939240884	-0.48220518	trans
MARC0030450	12	55931714	ENSSSCG00000017727	TMEM98	12	42087696	42101250	-6.785563943	2.42E-10	6.03E-05	-1.121899674	-0.482175608	trans
DRGA0013810	14	46888572	ENSSSCG00000024048	MMRN2	14	87900482	87916342	-6.783174012	2.45E-10	6.10E-05	-0.978217025	-0.482045249	trans
DIAS0003459	9	46400115	ENSSSCG00000015047	TTC12	9	40988895	41032924	6.782665875	2.46E-10	6.11E-05	1.252585907	0.482017528	trans
M1GA0012980	9	46349385	ENSSSCG00000015047	TTC12	9	40988895	41032924	6.782665875	2.46E-10	6.11E-05	1.252585907	0.482017528	trans
MARC0055383	9	46078484	ENSSSCG00000015047	TTC12	9	40988895	41032924	6.782665875	2.46E-10	6.11E-05	1.252585907	0.482017528	trans
WU_10.2_13_211554490	13	201466231	ENSSSCG00000040779	ENSSSCG00000040779	13	206203136	206231345	-6.78138542	2.48E-10	6.15E-05	-1.074054304	-0.481947669	trans
ALGA0033016	5	76439379	ENSSSCG00000026812	EMG1	5	63745476	63751607	-6.779770981	2.50E-10	6.20E-05	-0.934393546	-0.481859575	trans
ALGA0074699	14	6610171	ENSSSCG00000037347	ENSSSCG00000037347	AEMK02000214.1	12150	20665	6.778361142	2.52E-10	6.24E-05	0.93932554	0.481782634	trans
WU_10.2_3_15378840	3	15160891	ENSSSCG00000026686	PDZD9	3	24175845	24201864	-6.777732803	2.53E-10	6.26E-05	-1.314968748	-0.481748339	trans
WU_10.2_1_309085116	6	57623023	ENSSSCG00000003278	ENSSSCG00000003278	6	59167777	59174470	-6.777065724	2.54E-10	6.28E-05	-0.836723154	-0.481711927	trans
ASGA0062923	14	40162411	ENSSSCG00000029781	SELENOM	14	47902864	47905440	-6.773438614	2.58E-10	6.40E-05	-0.866251638	-0.481513901	trans
H3GA0003852	1	231776164	ENSSSCG00000005349	GRHPR	1	238139729	238151681	-6.772132237	2.60E-10	6.44E-05	-0.793132551	-0.48144256	trans
ASGA0028309	6	68999679	ENSSSCG00000029070	PAFAH1B3	6	49632882	49642165	6.770803513	2.62E-10	6.48E-05	1.261164107	0.481369988	trans
ALGA0017913	3	19634957	ENSSSCG00000007914	METTL22	3	34035904	34055464	6.770717113	2.62E-10	6.48E-05	1.202477069	0.481365269	trans
ALGA0041289	7	43894067	ENSSSCG00000025788	ENPP4	7	40896454	40913605	6.768657594	2.65E-10	6.55E-05	1.40467611	0.481252763	trans
ASGA0026383	5	76924112	ENSSSCG00000026812	EMG1	5	63745476	63751607	-6.767427994	2.67E-10	6.58E-05	-1.186632273	-0.481185582	trans
ASGA0088953	5	77575175	ENSSSCG00000026812	EMG1	5	63745476	63751607	-6.767427994	2.67E-10	6.58E-05	-1.186632273	-0.481185582	trans
ASGA0099247	5	76586482	ENSSSCG00000026812	EMG1	5	63745476	63751607	-6.767427994	2.67E-10	6.58E-05	-1.186632273	-0.481185582	trans
WU_10.2_5_79493111	5	76609708	ENSSSCG00000026812	EMG1	5	63745476	63751607	-6.767427994	2.67E-10	6.58E-05	-1.186632273	-0.481185582	trans
WU_10.2_5_80518535	5	77511188	ENSSSCG00000026812	EMG1	5	63745476	63751607	-6.767427994	2.67E-10	6.58E-05	-1.186632273	-0.481185582	trans
ASGA0093685	12	40358820	ENSSSCG00000035173	ENSSSCG00000035173	12	45321480	45339209	-6.766862253	2.68E-10	6.59E-05	-1.356404371	-0.481154669	trans
WU_10.2_12_41623718	12	40112677	ENSSSCG00000035173	ENSSSCG00000035173	12	45321480	45339209	-6.766862253	2.68E-10	6.59E-05	-1.356404371	-0.481154669	trans
WU_10.2_12_41685027	12	40123965	ENSSSCG00000035173	ENSSSCG00000035173	12	45321480	45339209	-6.766862253	2.68E-10	6.59E-05	-1.356404371	-0.481154669	trans
ASGA0005636	1	206817124	ENSSSCG00000039823	ENSSSCG00000039823	1	218676232	218944664	6.76534628	2.70E-10	6.63E-05	2.114826613	0.481071825	trans
H3GA0003484	1	191682490	ENSSSCG00000039823	ENSSSCG00000039823	1	218676232	218944664	6.76534628	2.70E-10	6.63E-05	2.114826613	0.481071825	trans
ASGA0060727	14	5675019	ENSSSCG00000039915	ENSSSCG00000039915	14	7405818	7437418	-6.763101218	2.73E-10	6.70E-05	-0.956252833	-0.480949115	trans
H3GA0038523	14	5651597	ENSSSCG00000039915	ENSSSCG00000039915	14	7405818	7437418	-6.763101218	2.73E-10	6.70E-05	-0.956252833	-0.480949115	trans
ASGA0094270	18	4689022	ENSSSCG00000031799	TMEM139	18	6967036	6974114	-6.76235022	2.74E-10	6.73E-05	-1.080121121	-0.48090806	trans
DIAS0000289	6	45095758	ENSSSCG00000003338	PUSL1	6	63593959	63596910	-6.762140537	2.74E-10	6.73E-05	-0.83164923	-0.480896597	trans
H3GA0051216	18	52060200	ENSSSCG00000028523	HUS1	18	48522826	48538790	6.759256682	2.79E-10	6.83E-05	1.083943799	0.480738915	trans
MARC0100363	18	52078724	ENSSSCG00000028523	HUS1	18	48522826	48538790	6.759256682	2.79E-10	6.83E-05	1.083943799	0.480738915	trans
DBWU0000835	12	34125050	ENSSSCG00000022999	ZNF232	12	51832716	51837843	6.758245114	2.80E-10	6.86E-05	1.070591919	0.480683593	trans
3_9853222	3	9965529	ENSSSCG00000007717	METTL27	3	11053204	11057793	-6.756540974	2.83E-10	6.92E-05	-1.331728836	-0.480590383	trans
ALGA0011875	2	11078950	ENSSSCG00000012986	KCNK7	2	6659253	6662286	6.751501663	2.90E-10	7.10E-05	0.872704584	0.480314656	trans
WU_10.2_10_70841233	10	64792510	ENSSSCG00000011119	ECHDC3	10	60117313	60133627	6.751114763	2.91E-10	7.11E-05	1.12412723	0.480293481	trans
ASGA0103037	10	64861709	ENSSSCG00000011119	ECHDC3	10	60117313	60133627	6.751114763	2.91E-10	7.11E-05	1.12412723	0.480293481	trans
ALGA0115192	6	41803624	ENSSSCG00000003338	PUSL1	6	63593959	63596910	-6.749117484	2.94E-10	7.18E-05	-1.316885501	-0.480184156	trans
H3GA0021617	7	48554364	ENSSSCG00000001229	ENSSSCG00000001229	7	22823841	22962547	6.748920117	2.94E-10	7.19E-05	1.095939922	0.480173351	trans
MARC0091414	10	63375523	ENSSSCG00000024021	ENSSSCG00000024021	10	57921989	57929071	6.746879359	2.98E-10	7.26E-05	0.951378764	0.480061621	trans
ALGA0053710	9	69789767	ENSSSCG00000015346	ICA1	9	78330545	78515475	6.746595923	2.98E-10	7.27E-05	1.006832161	0.480046101	trans
MARC0027886	9	70261285	ENSSSCG00000015346	ICA1	9	78330545	78515475	6.746595923	2.98E-10	7.27E-05	1.006832161	0.480046101	trans
BGIS0007074	1	209234786	ENSSSCG00000039823	ENSSSCG00000039823	1	218676232	218944664	6.745316764	3.00E-10	7.31E-05	1.554188472	0.479976054	trans
UMB10000158	14	40880171	ENSSSCG00000024048	MMRN2	14	87900482	87916342	-6.743335222	3.03E-10	7.39E-05	-1.08456758	-0.479867526	trans
Affx-115292051	18	11312592	ENSSSCG00000031799	TMEM139	18	6967036	6974114	6.743143562	3.04E-10	7.39E-05	1.280198801	0.479857027	trans
ALGA0094542	17	33044563	ENSSSCG00000007151	CDC25B	17	31910825	31921588	6.741228914	3.07E-10	7.46E-05	0.852571188	0.47975214	trans
ASGA0063940	14	60610329	ENSSSCG00000010039	SLC5A4	14	48708047	48741440	-6.739633946	3.09E-10	7.52E-05	-0.853574228	-0.479664749	trans
WU_10.2_14_28861409	14	27181924	ENSSSCG00000040740	C22orf39	14	51107998	51112345	6.737721628	3.12E-10	7.59E-05	1.107740058	0.479559952	trans
WU_10.2_10_27921765	10	23491540	ENSSSCG00000010972	DCTN3	10	32180607	32187571	6.737431752	3.13E-10	7.60E-05	1.10712244	0.479544064	trans
ASGA0054390	12	36455949	ENSSSCG00000017727	TMEM98	12	42087696	42101250	-6.737266154	3.13E-10	7.60E-05	-0.905712053	-0.479534988	trans
ALGA0008817	1	240959015	ENSSSCG00000005349	GRHPR	1	238139729	238151681	-6.736739373	3.14E-10	7.62E-05	-1.309073315	-0.479506115	trans
DRGA0002228	1	240864975	ENSSSCG00000005349	GRHPR	1	238139729	238151681	-6.736739373	3.14E-10	7.62E-05	-1.309073315	-0.479506115	trans
ALGA0054275	9	93696383	ENSSSCG00000015346	ICA1	9	78330545	78515475	6.736291366	3.15E-10	7.63E-05	1.060354815	0.479481558	trans
WU_10.2_6_62693332	6	67981178	ENSSSCG00000003338	PUSL1	6	63593959	63596910	6.735652042	3.16E-10	7.65E-05	1.334610668	0.479446513	trans
[truncated: 8,962 more rows]
