# Supplementary material for: Genome-wide analysis of expression QTL (eQTL) and allele-specific expression (ASE) in pig muscle identifies candidate genes for meat quality traits
Source: Genet Sel Evol. 2020 Oct 9;52:59. doi: 10.1186/s12711-020-00579-x (PMC7547458; doi:10.1186/s12711-020-00579-x)
Supplement: Supplementary file 5 — Additional file 5: Table S4. Common associated genes between cis-eQTL and trans-eQTL. [file 12711_2020_579_MOESM5_ESM.csv]

SNP	chr	pos	Gene.ID	Gene.Name	Reference	Start	End	statistic	pvalue	FDR	beta	r	type
ALGA0094637	17	33989675	ENSSSCG00000000031	MCAT	5	5742162	5754307	5.219358441	5.80E-07	0.031758386	0.761752641	0.389850049	trans
WU_10.2_5_2571413	5	5178444	ENSSSCG00000000031	MCAT	5	5742162	5754307	-3.538023607	0.000534984	0.026510688	-0.493935166	-0.275838276	cis
5_5257154	5	8024660	ENSSSCG00000000077	ADSL	5	8027588	8045528	8.847176561	2.13E-15	4.84E-12	1.029854776	0.583020231	cis
WU_10.2_5_5296381	5	8063835	ENSSSCG00000000077	ADSL	5	8027588	8045528	8.73145261	4.22E-15	9.07E-12	1.022465531	0.577952668	cis
WU_10.2_5_4926864	5	7746571	ENSSSCG00000000077	ADSL	5	8027588	8045528	7.644363542	2.21E-12	2.26E-09	0.849862517	0.526964077	cis
ALGA0030095	5	8245684	ENSSSCG00000000077	ADSL	5	8027588	8045528	7.588236771	3.03E-12	2.94E-09	1.022279494	0.524160838	cis
WU_10.2_5_5954763	5	8654036	ENSSSCG00000000077	ADSL	5	8027588	8045528	6.916624144	1.20E-10	7.50E-08	0.945798153	0.489275313	cis
WU_10.2_5_8582550	5	10982746	ENSSSCG00000000077	ADSL	5	8027588	8045528	-6.871246198	1.53E-10	4.08E-05	-0.919825702	-0.486828007	trans
WU_10.2_5_8602230	5	11002062	ENSSSCG00000000077	ADSL	5	8027588	8045528	-6.871246198	1.53E-10	4.08E-05	-0.919825702	-0.486828007	trans
H3GA0015534	5	10952596	ENSSSCG00000000077	ADSL	5	8027588	8045528	6.801730301	2.22E-10	5.58E-05	0.900592699	0.483056561	trans
MARC0097879	5	10852290	ENSSSCG00000000077	ADSL	5	8027588	8045528	6.801730301	2.22E-10	5.58E-05	0.900592699	0.483056561	trans
WU_10.2_5_5243948	5	8011473	ENSSSCG00000000077	ADSL	5	8027588	8045528	6.788600662	2.38E-10	1.36E-07	0.641793463	0.482341199	cis
WU_10.2_5_8494964	5	10895440	ENSSSCG00000000077	ADSL	5	8027588	8045528	6.7331977	3.20E-10	7.73E-05	0.852265774	0.479311953	trans
WU_10.2_5_110923141	5	661619	ENSSSCG00000000077	ADSL	5	8027588	8045528	-6.325974282	2.67E-09	0.000460007	-0.844472088	-0.456516529	trans
WU_10.2_5_4771570	5	7591208	ENSSSCG00000000077	ADSL	5	8027588	8045528	-6.303060242	3.00E-09	1.23E-06	-0.75397425	-0.455206069	cis
M1GA0007538	5	11566047	ENSSSCG00000000077	ADSL	5	8027588	8045528	6.035821463	1.16E-08	0.001545429	0.864070507	0.439703625	trans
WU_10.2_5_4440970	5	7068540	ENSSSCG00000000077	ADSL	5	8027588	8045528	-5.997116628	1.41E-08	4.66E-06	-0.750445079	-0.437424928	cis
ASGA0095686	5	1460083	ENSSSCG00000000077	ADSL	5	8027588	8045528	-5.930057394	1.96E-08	0.002317173	-0.760191061	-0.433456883	trans
WU_10.2_5_110962443	5	720165	ENSSSCG00000000077	ADSL	5	8027588	8045528	-5.916417827	2.10E-08	0.002457164	-0.753761355	-0.432646694	trans
DIAS0001637	5	9290603	ENSSSCG00000000077	ADSL	5	8027588	8045528	5.893221968	2.35E-08	0.002704043	0.905983377	0.431266451	trans
WU_10.2_5_6363975	5	9082015	ENSSSCG00000000077	ADSL	5	8027588	8045528	5.893221968	2.35E-08	0.002704043	0.905983377	0.431266451	trans
WU_10.2_5_9338383	5	11569851	ENSSSCG00000000077	ADSL	5	8027588	8045528	-5.837637535	3.09E-08	0.003383123	-0.823785406	-0.427946616	trans
WU_10.2_5_8141321	5	10546203	ENSSSCG00000000077	ADSL	5	8027588	8045528	-5.700552014	6.03E-08	0.005859014	-0.892279805	-0.419684655	trans
WU_10.2_5_8838149	5	11157249	ENSSSCG00000000077	ADSL	5	8027588	8045528	5.638398569	8.13E-08	0.007126467	0.850918265	0.415903922	trans
WU_10.2_5_7923339	5	10369069	ENSSSCG00000000077	ADSL	5	8027588	8045528	5.634709936	8.28E-08	0.00720335	0.686594675	0.415678864	trans
ASGA0004838	5	1307679	ENSSSCG00000000077	ADSL	5	8027588	8045528	5.49461371	1.61E-07	0.012139261	0.49489561	0.407074566	trans
WU_10.2_5_466609	5	3324583	ENSSSCG00000000077	ADSL	5	8027588	8045528	5.437953248	2.11E-07	0.014997556	0.512381149	0.403563449	trans
M1GA0007494	5	10448736	ENSSSCG00000000077	ADSL	5	8027588	8045528	-5.396814337	2.55E-07	0.016969526	-0.801673908	-0.401002937	trans
WU_10.2_5_7774219	5	10214998	ENSSSCG00000000077	ADSL	5	8027588	8045528	-5.372905457	2.86E-07	0.018349242	-0.654294816	-0.399510497	trans
WU_10.2_5_7630554	5	10137304	ENSSSCG00000000077	ADSL	5	8027588	8045528	-5.358780887	3.05E-07	0.019332592	-0.656572309	-0.398627318	trans
MARC0056470	5	7559194	ENSSSCG00000000077	ADSL	5	8027588	8045528	-5.304957102	3.91E-07	8.37E-05	-0.680952585	-0.395251657	cis
ASGA0023882	5	6567683	ENSSSCG00000000077	ADSL	5	8027588	8045528	-5.260400761	4.81E-07	0.027427894	-0.575767838	-0.392445048	trans
H3GA0015571	5	11392957	ENSSSCG00000000077	ADSL	5	8027588	8045528	-5.205344779	6.19E-07	0.033159642	-0.616907625	-0.388961866	trans
WU_10.2_5_7718949	5	10181433	ENSSSCG00000000077	ADSL	5	8027588	8045528	5.158586976	7.66E-07	0.038656071	0.466813305	0.385990515	trans
WU_10.2_5_5502194	5	8208348	ENSSSCG00000000077	ADSL	5	8027588	8045528	5.141327186	8.28E-07	0.000157257	0.556259045	0.384890645	cis
WU_10.2_5_6182508	5	8888620	ENSSSCG00000000077	ADSL	5	8027588	8045528	-5.10901341	9.58E-07	0.000177152	-0.633133751	-0.382827055	cis
WU_10.2_5_4423881	5	7051649	ENSSSCG00000000077	ADSL	5	8027588	8045528	-5.072022655	1.13E-06	0.000204931	-0.496483967	-0.380457735	cis
WU_10.2_5_4613347	5	7350466	ENSSSCG00000000077	ADSL	5	8027588	8045528	-5.001402777	1.55E-06	0.000267559	-0.611950995	-0.375913555	cis
WU_10.2_5_6056701	5	8757085	ENSSSCG00000000077	ADSL	5	8027588	8045528	-4.873725362	2.73E-06	0.00042415	-0.655610597	-0.367628721	cis
WU_10.2_5_5576485	5	8283861	ENSSSCG00000000077	ADSL	5	8027588	8045528	-4.80489209	3.68E-06	0.000538936	-0.61727128	-0.363125462	cis
M1GA0025752	5	8996815	ENSSSCG00000000077	ADSL	5	8027588	8045528	4.781220676	4.08E-06	0.000585377	0.646255429	0.361570894	cis
WU_10.2_5_4992983	5	7762696	ENSSSCG00000000077	ADSL	5	8027588	8045528	-4.565767677	1.02E-05	0.001235001	-1.18357136	-0.347283259	cis
WU_10.2_5_5893065	5	8593321	ENSSSCG00000000077	ADSL	5	8027588	8045528	4.357893646	2.41E-05	0.002449426	0.561021436	0.333264996	cis
MARC0005539	5	7038845	ENSSSCG00000000077	ADSL	5	8027588	8045528	-4.246443333	3.77E-05	0.003513547	-0.47923578	-0.325656419	cis
WU_10.2_5_4504925	5	7282250	ENSSSCG00000000077	ADSL	5	8027588	8045528	4.196270071	4.60E-05	0.004100338	0.510473327	0.322210279	cis
WU_10.2_5_5614456	5	8320654	ENSSSCG00000000077	ADSL	5	8027588	8045528	-4.19003468	4.71E-05	0.004177565	-0.64012353	-0.321781103	cis
ALGA0030145	5	8772762	ENSSSCG00000000077	ADSL	5	8027588	8045528	-3.978138987	0.000107183	0.007890637	-0.451028157	-0.307079526	cis
WU_10.2_5_4985572	5	7755272	ENSSSCG00000000077	ADSL	5	8027588	8045528	-3.490170443	0.000631906	0.029904523	-1.280684236	-0.272386014	cis
ALGA0030060	5	7781910	ENSSSCG00000000077	ADSL	5	8027588	8045528	3.490170443	0.000631906	0.029904523	1.280684236	0.272386014	cis
WU_10.2_5_5020621	5	7791520	ENSSSCG00000000077	ADSL	5	8027588	8045528	3.490170443	0.000631906	0.029904523	1.280684236	0.272386014	cis
H3GA0015339	5	8353842	ENSSSCG00000000077	ADSL	5	8027588	8045528	3.464021424	0.000691612	0.031939918	0.43128256	0.270495087	cis
H3GA0015326	5	8052128	ENSSSCG00000000077	ADSL	5	8027588	8045528	3.328804996	0.001094339	0.043689791	1.108407012	0.260667417	cis
MARC0044018	5	13886412	ENSSSCG00000000199	ENSSSCG00000000199	5	15347633	15484936	-5.723882812	5.38E-08	0.005346352	-0.711664993	-0.421098239	trans
ALGA0030818	5	15270597	ENSSSCG00000000199	ENSSSCG00000000199	5	15347633	15484936	-5.583038513	1.06E-07	2.70E-05	-0.660458585	-0.412518161	cis
MARC0049197	5	14976533	ENSSSCG00000000199	ENSSSCG00000000199	5	15347633	15484936	5.39034489	2.63E-07	5.92E-05	0.580883511	0.400599415	cis
MARC0070270	5	13904889	ENSSSCG00000000199	ENSSSCG00000000199	5	15347633	15484936	-5.18272541	6.86E-07	0.035573961	-0.679158129	-0.387525965	trans
WU_10.2_5_16407408	5	15947063	ENSSSCG00000000199	ENSSSCG00000000199	5	15347633	15484936	-4.281027115	3.28E-05	0.003152856	-0.482384327	-0.328024275	cis
ASGA0024957	5	18557152	ENSSSCG00000000216	ASIC1	5	15947382	15991876	-5.418019865	2.31E-07	0.016167878	-0.799658305	-0.402323961	trans
ASGA0024943	5	18502095	ENSSSCG00000000216	ASIC1	5	15947382	15991876	-5.234382615	5.42E-07	0.030159192	-0.771913367	-0.390801071	trans
WU_10.2_5_16407408	5	15947063	ENSSSCG00000000216	ASIC1	5	15947382	15991876	4.254055997	3.66E-05	0.003434039	0.574461342	0.326178165	cis
ALGA0030818	5	15270597	ENSSSCG00000000216	ASIC1	5	15947382	15991876	3.948530302	0.000119933	0.008591529	0.584832509	0.305007325	cis
MARC0090303	5	15988439	ENSSSCG00000000216	ASIC1	5	15947382	15991876	-3.788442079	0.000217926	0.013605082	-0.756369347	-0.293728614	cis
ALGA0111389	5	16134195	ENSSSCG00000000216	ASIC1	5	15947382	15991876	-3.764080646	0.000238287	0.01451308	-0.511980466	-0.292001328	cis
ALGA0020412	3	100472436	ENSSSCG00000000273	ENSSSCG00000000273	5	18660684	18665925	5.501112432	1.56E-07	0.011843776	0.769579252	0.407476129	trans
WU_10.2_5_18705415	5	18247315	ENSSSCG00000000273	ENSSSCG00000000273	5	18660684	18665925	-5.079562826	1.09E-06	0.000199178	-0.721782043	-0.380941306	cis
H3GA0015948	5	18312124	ENSSSCG00000000273	ENSSSCG00000000273	5	18660684	18665925	-4.423773944	1.84E-05	0.001981048	-0.64469164	-0.337732251	cis
ALGA0114600	5	18207425	ENSSSCG00000000273	ENSSSCG00000000273	5	18660684	18665925	-4.324786916	2.75E-05	0.002736891	-0.4402578	-0.331011546	cis
ALGA0030992	5	18139558	ENSSSCG00000000273	ENSSSCG00000000273	5	18660684	18665925	4.180135854	4.90E-05	0.004310658	0.607007283	0.321099368	cis
ALGA0031072	5	19260282	ENSSSCG00000000273	ENSSSCG00000000273	5	18660684	18665925	4.132850119	5.90E-05	0.004978619	0.582790187	0.317835906	cis
WU_10.2_5_19701825	5	19235687	ENSSSCG00000000273	ENSSSCG00000000273	5	18660684	18665925	4.132850119	5.90E-05	0.004978619	0.582790187	0.317835906	cis
WU_10.2_5_19738253	5	19226584	ENSSSCG00000000273	ENSSSCG00000000273	5	18660684	18665925	4.132850119	5.90E-05	0.004978619	0.582790187	0.317835906	cis
H3GA0015999	5	19286867	ENSSSCG00000000273	ENSSSCG00000000273	5	18660684	18665925	-3.80239857	0.000207016	0.013057929	-0.531228957	-0.294716869	cis
ALGA0031040	5	19153101	ENSSSCG00000000273	ENSSSCG00000000273	5	18660684	18665925	3.769872194	0.000233289	0.014265681	0.5293607	0.292412223	cis
ASGA0024972	5	19158115	ENSSSCG00000000273	ENSSSCG00000000273	5	18660684	18665925	3.769872194	0.000233289	0.014265681	0.5293607	0.292412223	cis
M1GA0007707	5	18185763	ENSSSCG00000000273	ENSSSCG00000000273	5	18660684	18665925	-3.590846505	0.000444309	0.023073261	-0.36216095	-0.279636707	cis
ASGA0025075	5	21678113	ENSSSCG00000000362	RDH5	5	21166904	21170897	5.311370002	3.80E-07	8.15E-05	0.56628734	0.395654699	cis
WU_10.2_5_73348031	5	70857356	ENSSSCG00000000362	RDH5	5	21166904	21170897	-5.235370526	5.39E-07	0.030040148	-0.791988195	-0.390863561	trans
ASGA0025070	5	21293188	ENSSSCG00000000362	RDH5	5	21166904	21170897	-5.172562657	7.18E-07	0.000139852	-0.670619124	-0.386879902	cis
ASGA0025069	5	21238507	ENSSSCG00000000362	RDH5	5	21166904	21170897	-4.997959927	1.58E-06	0.000271343	-0.555434283	-0.37569132	cis
ASGA0025072	5	21487564	ENSSSCG00000000362	RDH5	5	21166904	21170897	-4.861848695	2.87E-06	0.000440799	-0.682163352	-0.36685355	cis
ASGA0025077	5	21606108	ENSSSCG00000000362	RDH5	5	21166904	21170897	-4.69792385	5.84E-06	0.000781774	-0.716519769	-0.356076571	cis
CADI0000251	5	21745636	ENSSSCG00000000362	RDH5	5	21166904	21170897	-4.69792385	5.84E-06	0.000781774	-0.716519769	-0.356076571	cis
H3GA0016069	5	21768540	ENSSSCG00000000362	RDH5	5	21166904	21170897	-4.69792385	5.84E-06	0.000781774	-0.716519769	-0.356076571	cis
ASGA0025080	5	21727701	ENSSSCG00000000362	RDH5	5	21166904	21170897	-4.427498461	1.81E-05	0.001957309	-0.682852099	-0.337984128	cis
Affx-114819793	5	20423250	ENSSSCG00000000362	RDH5	5	21166904	21170897	-3.852516536	0.000171958	0.011319334	-0.665615124	-0.298257909	cis
ASGA0025083	5	21970939	ENSSSCG00000000362	RDH5	5	21166904	21170897	-3.80189849	0.000207398	0.013075852	-0.546637536	-0.294681475	cis
H3GA0016074	5	22066047	ENSSSCG00000000362	RDH5	5	21166904	21170897	-3.80189849	0.000207398	0.013075852	-0.546637536	-0.294681475	cis
WU_10.2_5_23435746	5	21889830	ENSSSCG00000000362	RDH5	5	21166904	21170897	-3.80189849	0.000207398	0.013075852	-0.546637536	-0.294681475	cis
DIAS0001551	5	21635545	ENSSSCG00000000362	RDH5	5	21166904	21170897	3.367371426	0.000961402	0.039997749	0.509973462	0.263478889	cis
ASGA0025083	5	21970939	ENSSSCG00000000399	TIMELESS	5	21759475	21787521	-8.023569799	2.58E-13	3.35E-10	-0.947567316	-0.545458122	cis
ASGA0103650	5	22323436	ENSSSCG00000000399	TIMELESS	5	21759475	21787521	-8.023569799	2.58E-13	3.35E-10	-0.947567316	-0.545458122	cis
DIAS0004585	5	22338939	ENSSSCG00000000399	TIMELESS	5	21759475	21787521	-8.023569799	2.58E-13	3.35E-10	-0.947567316	-0.545458122	cis
H3GA0016074	5	22066047	ENSSSCG00000000399	TIMELESS	5	21759475	21787521	-8.023569799	2.58E-13	3.35E-10	-0.947567316	-0.545458122	cis
WU_10.2_5_23435746	5	21889830	ENSSSCG00000000399	TIMELESS	5	21759475	21787521	-8.023569799	2.58E-13	3.35E-10	-0.947567316	-0.545458122	cis
ASGA0025077	5	21606108	ENSSSCG00000000399	TIMELESS	5	21759475	21787521	-7.683885422	1.77E-12	1.85E-09	-0.996742918	-0.528927729	cis
CADI0000251	5	21745636	ENSSSCG00000000399	TIMELESS	5	21759475	21787521	-7.683885422	1.77E-12	1.85E-09	-0.996742918	-0.528927729	cis
H3GA0016069	5	21768540	ENSSSCG00000000399	TIMELESS	5	21759475	21787521	-7.683885422	1.77E-12	1.85E-09	-0.996742918	-0.528927729	cis
ALGA0031072	5	19260282	ENSSSCG00000000399	TIMELESS	5	21759475	21787521	7.43525539	7.10E-12	2.77E-06	0.891177826	0.516433045	trans
WU_10.2_5_19701825	5	19235687	ENSSSCG00000000399	TIMELESS	5	21759475	21787521	7.43525539	7.10E-12	2.77E-06	0.891177826	0.516433045	trans
WU_10.2_5_19738253	5	19226584	ENSSSCG00000000399	TIMELESS	5	21759475	21787521	7.43525539	7.10E-12	2.77E-06	0.891177826	0.516433045	trans
ASGA0025075	5	21678113	ENSSSCG00000000399	TIMELESS	5	21759475	21787521	7.394967381	8.87E-12	7.30E-09	0.689451598	0.514376611	cis
ALGA0031040	5	19153101	ENSSSCG00000000399	TIMELESS	5	21759475	21787521	7.390845966	9.08E-12	3.41E-06	0.87599249	0.514165738	trans
ASGA0024972	5	19158115	ENSSSCG00000000399	TIMELESS	5	21759475	21787521	7.390845966	9.08E-12	3.41E-06	0.87599249	0.514165738	trans
ALGA0030992	5	18139558	ENSSSCG00000000399	TIMELESS	5	21759475	21787521	7.242560859	2.05E-11	6.92E-06	0.901133516	0.506516523	trans
H3GA0015999	5	19286867	ENSSSCG00000000399	TIMELESS	5	21759475	21787521	-7.195989838	2.65E-11	8.69E-06	-0.855116258	-0.504089143	trans
WU_10.2_5_20616345	5	19757577	ENSSSCG00000000399	TIMELESS	5	21759475	21787521	-6.935152157	1.09E-10	3.02E-05	-0.865505433	-0.49027125	trans
DIAS0001551	5	21635545	ENSSSCG00000000399	TIMELESS	5	21759475	21787521	6.862783681	1.61E-10	9.63E-08	0.881598573	0.486370336	cis
ALGA0030900	5	17156199	ENSSSCG00000000399	TIMELESS	5	21759475	21787521	-6.795332348	2.30E-10	5.75E-05	-1.081387643	-0.482708092	trans
H3GA0015868	5	17192568	ENSSSCG00000000399	TIMELESS	5	21759475	21787521	-6.795332348	2.30E-10	5.75E-05	-1.081387643	-0.482708092	trans
H3GA0015948	5	18312124	ENSSSCG00000000399	TIMELESS	5	21759475	21787521	-6.703594046	3.74E-10	8.82E-05	-0.858150251	-0.477686265	trans
ASGA0025072	5	21487564	ENSSSCG00000000399	TIMELESS	5	21759475	21787521	-6.664361439	4.60E-10	2.41E-07	-0.828076276	-0.475524217	cis
ALGA0103259	5	17395442	ENSSSCG00000000399	TIMELESS	5	21759475	21787521	-6.347375485	2.39E-09	0.000417498	-1.032591217	-0.457737793	trans
WU_10.2_5_24153921	5	22437697	ENSSSCG00000000399	TIMELESS	5	21759475	21787521	-6.130765897	7.21E-09	2.61E-06	-0.920560492	-0.445257525	cis
WU_10.2_5_18705415	5	18247315	ENSSSCG00000000399	TIMELESS	5	21759475	21787521	-6.125885399	7.39E-09	0.001051368	-0.793456297	-0.444973276	trans
ASGA0024979	5	19309119	ENSSSCG00000000399	TIMELESS	5	21759475	21787521	6.069211223	9.82E-09	0.00134811	0.991296681	0.441662608	trans
WU_10.2_5_19467341	5	19061553	ENSSSCG00000000399	TIMELESS	5	21759475	21787521	6.039118516	1.14E-08	0.001522697	0.946782463	0.439897344	trans
DIAS0002354	5	18018016	ENSSSCG00000000399	TIMELESS	5	21759475	21787521	-6.026757007	1.21E-08	0.001598078	-0.524392194	-0.439170726	trans
Affx-114819793	5	20423250	ENSSSCG00000000399	TIMELESS	5	21759475	21787521	-6.003725656	1.36E-08	0.001751565	-0.915005115	-0.437814625	trans
ASGA0025070	5	21293188	ENSSSCG00000000399	TIMELESS	5	21759475	21787521	-5.965469437	1.65E-08	5.37E-06	-0.707042089	-0.435555456	cis
ASGA0025006	5	19640690	ENSSSCG00000000399	TIMELESS	5	21759475	21787521	-5.716140194	5.59E-08	0.005513269	-0.731584918	-0.420629463	trans
ALGA0031434	5	27486106	ENSSSCG00000000399	TIMELESS	5	21759475	21787521	-5.60404696	9.58E-08	0.008114619	-0.836780295	-0.413805039	trans
ALGA0123559	5	27486084	ENSSSCG00000000399	TIMELESS	5	21759475	21787521	-5.60404696	9.58E-08	0.008114619	-0.836780295	-0.413805039	trans
ASGA0025029	5	20066738	ENSSSCG00000000399	TIMELESS	5	21759475	21787521	-5.593962797	1.01E-07	0.00843527	-0.824705514	-0.41318764	trans
ALGA0031348	5	24640366	ENSSSCG00000000399	TIMELESS	5	21759475	21787521	5.528443946	1.37E-07	0.010667568	0.75355908	0.409162388	trans
ASGA0025151	5	24671105	ENSSSCG00000000399	TIMELESS	5	21759475	21787521	5.528443946	1.37E-07	0.010667568	0.75355908	0.409162388	trans
WU_10.2_5_17475879	5	16866780	ENSSSCG00000000399	TIMELESS	5	21759475	21787521	5.520970827	1.42E-07	0.01098192	0.574231988	0.408701738	trans
WU_10.2_5_31690251	5	28453822	ENSSSCG00000000399	TIMELESS	5	21759475	21787521	-5.489957321	1.65E-07	0.012344045	-0.677974445	-0.406786697	trans
MARC0025469	5	19974800	ENSSSCG00000000399	TIMELESS	5	21759475	21787521	-5.43950319	2.09E-07	0.014928296	-0.779134901	-0.403659734	trans
WU_10.2_5_20048106	5	19400298	ENSSSCG00000000399	TIMELESS	5	21759475	21787521	5.394035697	2.59E-07	0.017109819	0.75158224	0.400829652	trans
ALGA0106601	5	23597377	ENSSSCG00000000399	TIMELESS	5	21759475	21787521	5.361736638	3.01E-07	0.019116015	0.670898568	0.398812226	trans
ASGA0025016	5	19685765	ENSSSCG00000000399	TIMELESS	5	21759475	21787521	-5.34543213	3.24E-07	0.0201744	-0.706414582	-0.397791627	trans
WU_10.2_5_20043887	5	19404517	ENSSSCG00000000399	TIMELESS	5	21759475	21787521	-5.34543213	3.24E-07	0.0201744	-0.706414582	-0.397791627	trans
WU_10.2_5_20728571	5	19816356	ENSSSCG00000000399	TIMELESS	5	21759475	21787521	5.278539882	4.42E-07	0.025738305	0.568690215	0.393588963	trans
H3GA0016016	5	19721860	ENSSSCG00000000399	TIMELESS	5	21759475	21787521	-5.259468337	4.83E-07	0.027526311	-0.738328068	-0.392386197	trans
ASGA0025069	5	21238507	ENSSSCG00000000399	TIMELESS	5	21759475	21787521	-5.232777095	5.46E-07	0.00011154	-0.54093667	-0.390699502	cis
MARC0007048	5	17702758	ENSSSCG00000000399	TIMELESS	5	21759475	21787521	-5.232230232	5.47E-07	0.030398859	-0.819610506	-0.390664903	trans
ALGA0114600	5	18207425	ENSSSCG00000000399	TIMELESS	5	21759475	21787521	-5.12572953	8.88E-07	0.043316358	-0.480526967	-0.383895281	trans
WU_10.2_5_53139897	5	49476317	ENSSSCG00000000399	TIMELESS	5	21759475	21787521	5.096546236	1.01E-06	0.047455236	0.899399603	0.382029352	trans
ALGA0031493	5	28472144	ENSSSCG00000000399	TIMELESS	5	21759475	21787521	-5.080993466	1.09E-06	0.049397553	-0.758230694	-0.381033021	trans
ASGA0025080	5	21727701	ENSSSCG00000000399	TIMELESS	5	21759475	21787521	-4.748931161	4.69E-06	0.000652107	-0.680088474	-0.359445481	cis
WU_10.2_5_24153921	5	22437697	ENSSSCG00000000419	RDH16	5	22251753	22293249	-6.969204981	9.07E-11	5.80E-08	-1.125853475	-0.492096695	cis
ASGA0025006	5	19640690	ENSSSCG00000000419	RDH16	5	22251753	22293249	-6.945607982	1.03E-10	2.86E-05	-0.944688591	-0.490832436	trans
Affx-114819793	5	20423250	ENSSSCG00000000419	RDH16	5	22251753	22293249	-6.813991591	2.08E-10	5.33E-05	-1.118719011	-0.483723738	trans
H3GA0016016	5	19721860	ENSSSCG00000000419	RDH16	5	22251753	22293249	-6.730066807	3.25E-10	7.86E-05	-0.997674049	-0.479140252	trans
ASGA0025016	5	19685765	ENSSSCG00000000419	RDH16	5	22251753	22293249	-6.579077494	7.20E-10	0.000152752	-0.925178986	-0.4707945	trans
WU_10.2_5_20043887	5	19404517	ENSSSCG00000000419	RDH16	5	22251753	22293249	-6.579077494	7.20E-10	0.000152752	-0.925178986	-0.4707945	trans
ALGA0031434	5	27486106	ENSSSCG00000000419	RDH16	5	22251753	22293249	-6.405016054	1.78E-09	0.000325415	-1.03162139	-0.461014205	trans
ALGA0123559	5	27486084	ENSSSCG00000000419	RDH16	5	22251753	22293249	-6.405016054	1.78E-09	0.000325415	-1.03162139	-0.461014205	trans
WU_10.2_5_20048106	5	19400298	ENSSSCG00000000419	RDH16	5	22251753	22293249	6.258953525	3.76E-09	0.000609347	0.939277188	0.452675246	trans
ALGA0031348	5	24640366	ENSSSCG00000000419	RDH16	5	22251753	22293249	6.20768506	4.88E-09	0.000760332	0.916545128	0.449719677	trans
ASGA0025151	5	24671105	ENSSSCG00000000419	RDH16	5	22251753	22293249	6.20768506	4.88E-09	0.000760332	0.916545128	0.449719677	trans
MARC0025469	5	19974800	ENSSSCG00000000419	RDH16	5	22251753	22293249	-5.971808426	1.60E-08	0.001978707	-0.93111798	-0.435930367	trans
ASGA0024979	5	19309119	ENSSSCG00000000419	RDH16	5	22251753	22293249	5.956805124	1.72E-08	0.002067053	1.080525985	0.435042649	trans
ASGA0025029	5	20066738	ENSSSCG00000000419	RDH16	5	22251753	22293249	-5.941977227	1.85E-08	0.002206527	-0.958949658	-0.434164061	trans
DIAS0000588	5	19678064	ENSSSCG00000000419	RDH16	5	22251753	22293249	-5.637304551	8.17E-08	0.007145029	-0.718110396	-0.41583718	trans
WU_10.2_5_20616345	5	19757577	ENSSSCG00000000419	RDH16	5	22251753	22293249	-5.634558336	8.28E-08	0.007206002	-0.812029879	-0.415669613	trans
ALGA0030900	5	17156199	ENSSSCG00000000419	RDH16	5	22251753	22293249	-5.629552219	8.48E-08	0.007346828	-1.029712731	-0.415364043	trans
H3GA0015868	5	17192568	ENSSSCG00000000419	RDH16	5	22251753	22293249	-5.629552219	8.48E-08	0.007346828	-1.029712731	-0.415364043	trans
ALGA0103259	5	17395442	ENSSSCG00000000419	RDH16	5	22251753	22293249	-5.620003232	8.88E-08	0.007626816	-1.035429779	-0.414780791	trans
ALGA0031493	5	28472144	ENSSSCG00000000419	RDH16	5	22251753	22293249	-5.590867436	1.02E-07	0.008547594	-0.909446321	-0.412998013	trans
ASGA0025083	5	21970939	ENSSSCG00000000419	RDH16	5	22251753	22293249	-5.558641348	1.19E-07	2.97E-05	-0.790137384	-0.4110206	cis
ASGA0103650	5	22323436	ENSSSCG00000000419	RDH16	5	22251753	22293249	-5.558641348	1.19E-07	2.97E-05	-0.790137384	-0.4110206	cis
DIAS0004585	5	22338939	ENSSSCG00000000419	RDH16	5	22251753	22293249	-5.558641348	1.19E-07	2.97E-05	-0.790137384	-0.4110206	cis
H3GA0016074	5	22066047	ENSSSCG00000000419	RDH16	5	22251753	22293249	-5.558641348	1.19E-07	2.97E-05	-0.790137384	-0.4110206	cis
WU_10.2_5_23435746	5	21889830	ENSSSCG00000000419	RDH16	5	22251753	22293249	-5.558641348	1.19E-07	2.97E-05	-0.790137384	-0.4110206	cis
WU_10.2_5_31690251	5	28453822	ENSSSCG00000000419	RDH16	5	22251753	22293249	-5.542257518	1.29E-07	0.010166498	-0.756196426	-0.410013047	trans
WU_10.2_5_19467341	5	19061553	ENSSSCG00000000419	RDH16	5	22251753	22293249	5.428532778	2.20E-07	0.015513561	0.95977737	0.402977947	trans
ASGA0025132	5	23816873	ENSSSCG00000000419	RDH16	5	22251753	22293249	-5.297825461	4.05E-07	0.023965422	-0.964699144	-0.394803175	trans
ASGA0025077	5	21606108	ENSSSCG00000000419	RDH16	5	22251753	22293249	-5.283704567	4.32E-07	9.09E-05	-0.821445899	-0.393914331	cis
CADI0000251	5	21745636	ENSSSCG00000000419	RDH16	5	22251753	22293249	-5.283704567	4.32E-07	9.09E-05	-0.821445899	-0.393914331	cis
H3GA0016069	5	21768540	ENSSSCG00000000419	RDH16	5	22251753	22293249	-5.283704567	4.32E-07	9.09E-05	-0.821445899	-0.393914331	cis
ASGA0025235	5	29329055	ENSSSCG00000000419	RDH16	5	22251753	22293249	-5.231311275	5.49E-07	0.030495686	-0.81710246	-0.390606758	trans
ASGA0024969	5	19007986	ENSSSCG00000000419	RDH16	5	22251753	22293249	5.22971156	5.53E-07	0.030639621	0.787967132	0.390505529	trans
ASGA0025069	5	21238507	ENSSSCG00000000419	RDH16	5	22251753	22293249	-5.154511392	7.80E-07	0.039174058	-0.59098766	-0.385730949	trans
ASGA0025070	5	21293188	ENSSSCG00000000419	RDH16	5	22251753	22293249	-5.003369249	1.54E-06	0.000265568	-0.675502169	-0.376040462	cis
ASGA0025072	5	21487564	ENSSSCG00000000419	RDH16	5	22251753	22293249	-4.994930816	1.60E-06	0.000274086	-0.723590865	-0.375495737	cis
ASGA0025075	5	21678113	ENSSSCG00000000419	RDH16	5	22251753	22293249	4.830594751	3.29E-06	0.000494603	0.541102656	0.364810001	cis
ASGA0025080	5	21727701	ENSSSCG00000000419	RDH16	5	22251753	22293249	-4.682633094	6.23E-06	0.000826508	-0.743411559	-0.355063935	cis
DIAS0001551	5	21635545	ENSSSCG00000000419	RDH16	5	22251753	22293249	4.176569455	4.97E-05	0.004363074	0.643577887	0.320853627	cis
DRGA0005580	5	25857528	ENSSSCG00000000462	TMEM5	5	28247399	28276283	-5.454169068	1.95E-07	0.014089654	-0.77363163	-0.404570138	trans
ALGA0031465	5	27770852	ENSSSCG00000000462	TMEM5	5	28247399	28276283	5.053758511	1.23E-06	0.000219745	0.771987224	0.379285113	cis
BGIS0007637	5	27832269	ENSSSCG00000000462	TMEM5	5	28247399	28276283	5.053758511	1.23E-06	0.000219745	0.771987224	0.379285113	cis
WU_10.2_5_30856255	5	27908861	ENSSSCG00000000462	TMEM5	5	28247399	28276283	5.053758511	1.23E-06	0.000219745	0.771987224	0.379285113	cis
WU_10.2_5_31107267	5	27976982	ENSSSCG00000000462	TMEM5	5	28247399	28276283	5.053758511	1.23E-06	0.000219745	0.771987224	0.379285113	cis
ASGA0025214	5	27965801	ENSSSCG00000000462	TMEM5	5	28247399	28276283	4.890054716	2.54E-06	0.000400608	0.728344718	0.368693263	cis
H3GA0016158	5	28187366	ENSSSCG00000000462	TMEM5	5	28247399	28276283	4.803214199	3.71E-06	0.000541616	0.664440471	0.36301537	cis
MARC0065416	5	28153439	ENSSSCG00000000462	TMEM5	5	28247399	28276283	4.803214199	3.71E-06	0.000541616	0.664440471	0.36301537	cis
ASGA0025191	5	27379170	ENSSSCG00000000462	TMEM5	5	28247399	28276283	4.621934095	8.06E-06	0.001025049	0.64020495	0.351031791	cis
ALGA0031439	5	27426147	ENSSSCG00000000462	TMEM5	5	28247399	28276283	4.061876687	7.77E-05	0.006192103	0.412460286	0.312916363	cis
WU_10.2_5_31690251	5	28453822	ENSSSCG00000000462	TMEM5	5	28247399	28276283	-4.048643757	8.18E-05	0.00641975	-0.578626206	-0.311996312	cis
ALGA0031498	5	28496009	ENSSSCG00000000462	TMEM5	5	28247399	28276283	3.891007323	0.000148944	0.010102321	0.706297761	0.300969114	cis
ALGA0031493	5	28472144	ENSSSCG00000000462	TMEM5	5	28247399	28276283	-3.675534817	0.000328519	0.018489507	-0.632630035	-0.285699187	cis
ALGA0031434	5	27486106	ENSSSCG00000000462	TMEM5	5	28247399	28276283	-3.609476049	0.000415941	0.021997484	-0.632240998	-0.28097322	cis
ALGA0123559	5	27486084	ENSSSCG00000000462	TMEM5	5	28247399	28276283	-3.609476049	0.000415941	0.021997484	-0.632240998	-0.28097322	cis
WU_10.2_3_5111234	3	5050016	ENSSSCG00000000649	CLEC1A	5	61849261	61870248	5.212105495	6.00E-07	0.032483147	1.467315944	0.389390494	trans
ASGA0082138	3	3289140	ENSSSCG00000000649	CLEC1A	5	61849261	61870248	5.167779094	7.34E-07	0.03750827	1.208600833	0.386575606	trans
WU_10.2_3_240241	3	393726	ENSSSCG00000000649	CLEC1A	5	61849261	61870248	-5.122884061	9.00E-07	0.043780553	-1.321497121	-0.383713553	trans
WU_10.2_5_64560842	5	61828648	ENSSSCG00000000649	CLEC1A	5	61849261	61870248	-3.776738098	0.000227493	0.014015354	-0.407888027	-0.292899131	cis
DRGA0005968	5	62535852	ENSSSCG00000000649	CLEC1A	5	61849261	61870248	-3.677097772	0.000326678	0.018403932	-0.448476839	-0.285810753	cis
WU_10.2_6_16237540	6	17291652	ENSSSCG00000000681	P3H3	5	63871508	63884835	-5.487071653	1.67E-07	0.012480614	-0.861926383	-0.406608237	trans
MARC0078145	5	64124582	ENSSSCG00000000681	P3H3	5	63871508	63884835	3.598169605	0.000432946	0.022673732	0.463445139	0.280162272	cis
ASGA0105976	13	13244196	ENSSSCG00000000767	ATP6V1E1	5	69747720	69772077	-5.073409144	1.12E-06	0.049768172	-0.603118821	-0.380546677	trans
ALGA0032715	5	69601646	ENSSSCG00000000767	ATP6V1E1	5	69747720	69772077	-3.400732571	0.000858749	0.037139653	-0.453118666	-0.265905497	cis
ALGA0034835	6	22615100	ENSSSCG00000001008	BPHL	7	1882731	1909853	5.309851561	3.83E-07	0.02293014	0.713132437	0.395559288	trans
WU_10.2_7_2019003	7	1958201	ENSSSCG00000001008	BPHL	7	1882731	1909853	4.93917685	2.05E-06	0.000338046	1.650249889	0.371886887	cis
ASGA0030574	7	1569385	ENSSSCG00000001008	BPHL	7	1882731	1909853	4.228306376	4.05E-05	0.003721264	0.971249242	0.324412174	cis
WU_10.2_7_2631990	7	2618727	ENSSSCG00000001008	BPHL	7	1882731	1909853	4.03240952	8.71E-05	0.006741472	0.972852531	0.310866388	cis
H3GA0019409	7	2749415	ENSSSCG00000001008	BPHL	7	1882731	1909853	3.642123149	0.000370304	0.020209804	0.835282391	0.283311434	cis
ASGA0030705	7	4624290	ENSSSCG00000001022	SSR1	7	4662949	4685892	-7.550657529	3.73E-12	3.49E-09	-0.917513138	-0.522274373	cis
H3GA0019615	7	4555188	ENSSSCG00000001022	SSR1	7	4662949	4685892	-7.550657529	3.73E-12	3.49E-09	-0.917513138	-0.522274373	cis
ASGA0030843	7	5570808	ENSSSCG00000001022	SSR1	7	4662949	4685892	-6.60153233	6.40E-10	3.25E-07	-0.787809107	-0.47204378	cis
ALGA0104284	7	4082645	ENSSSCG00000001022	SSR1	7	4662949	4685892	-5.844661905	2.99E-08	9.08E-06	-1.021027378	-0.428367115	cis
WU_10.2_7_4533045	7	4519759	ENSSSCG00000001022	SSR1	7	4662949	4685892	-5.777581909	4.15E-08	1.19E-05	-0.839799382	-0.424340166	cis
M1GA0009396	7	4368771	ENSSSCG00000001022	SSR1	7	4662949	4685892	-5.652728722	7.59E-08	2.03E-05	-0.91490979	-0.416777536	cis
WU_10.2_7_2702759	7	2688947	ENSSSCG00000001022	SSR1	7	4662949	4685892	5.609436417	9.34E-08	0.007946532	0.88717012	0.414134773	trans
WU_10.2_7_4339725	7	4326750	ENSSSCG00000001022	SSR1	7	4662949	4685892	5.415101559	2.34E-07	5.42E-05	0.879751364	0.402142311	cis
WU_10.2_7_1713991	7	1613539	ENSSSCG00000001022	SSR1	7	4662949	4685892	-5.349494463	3.18E-07	0.019963593	-0.824211614	-0.398046052	trans
WU_10.2_7_1253648	7	1065162	ENSSSCG00000001022	SSR1	7	4662949	4685892	-5.335877517	3.39E-07	0.020872558	-0.829765435	-0.397192858	trans
WU_10.2_7_1320670	7	1132634	ENSSSCG00000001022	SSR1	7	4662949	4685892	-5.335877517	3.39E-07	0.020872558	-0.829765435	-0.397192858	trans
WU_10.2_7_1336203	7	1148170	ENSSSCG00000001022	SSR1	7	4662949	4685892	-5.335877517	3.39E-07	0.020872558	-0.829765435	-0.397192858	trans
WU_10.2_7_1371105	7	1183066	ENSSSCG00000001022	SSR1	7	4662949	4685892	-5.335877517	3.39E-07	0.020872558	-0.829765435	-0.397192858	trans
WU_10.2_7_1401454	7	1213416	ENSSSCG00000001022	SSR1	7	4662949	4685892	-5.335877517	3.39E-07	0.020872558	-0.829765435	-0.397192858	trans
WU_10.2_7_1424874	7	1236696	ENSSSCG00000001022	SSR1	7	4662949	4685892	-5.335877517	3.39E-07	0.020872558	-0.829765435	-0.397192858	trans
WU_10.2_7_1965786	7	1901293	ENSSSCG00000001022	SSR1	7	4662949	4685892	-5.335877517	3.39E-07	0.020872558	-0.829765435	-0.397192858	trans
ASGA0030440	7	2954492	ENSSSCG00000001022	SSR1	7	4662949	4685892	-5.312922821	3.77E-07	0.022640176	-0.910205029	-0.395752257	trans
WU_10.2_7_2978778	7	2916971	ENSSSCG00000001022	SSR1	7	4662949	4685892	-5.312922821	3.77E-07	0.022640176	-0.910205029	-0.395752257	trans
WU_10.2_7_6945588	7	6732442	ENSSSCG00000001022	SSR1	7	4662949	4685892	-5.229076378	5.55E-07	0.030669037	-0.929051777	-0.390465331	trans
WU_10.2_7_2266040	7	2203524	ENSSSCG00000001022	SSR1	7	4662949	4685892	5.201145728	6.31E-07	0.033643626	0.69041173	0.38869552	trans
WU_10.2_7_1224725	7	1031922	ENSSSCG00000001022	SSR1	7	4662949	4685892	-5.17649877	7.06E-07	0.036348206	-0.826311612	-0.387130195	trans
ASGA0030685	7	4448429	ENSSSCG00000001022	SSR1	7	4662949	4685892	5.141184015	8.28E-07	0.000157285	0.776956811	0.384881515	cis
MARC0017746	7	3815215	ENSSSCG00000001022	SSR1	7	4662949	4685892	5.139718215	8.34E-07	0.000158258	0.924798389	0.384788031	cis
M1GA0009342	7	1479823	ENSSSCG00000001022	SSR1	7	4662949	4685892	5.134062107	8.56E-07	0.042034517	0.578575763	0.384427191	trans
ALGA0037960	7	2192688	ENSSSCG00000001022	SSR1	7	4662949	4685892	-5.116562557	9.26E-07	0.044695183	-0.548181103	-0.383309666	trans
WU_10.2_7_4623723	7	4611284	ENSSSCG00000001022	SSR1	7	4662949	4685892	-4.745560336	4.76E-06	0.000659823	-0.796982016	-0.359223277	cis
WU_10.2_7_4900147	7	4794544	ENSSSCG00000001022	SSR1	7	4662949	4685892	-4.428563402	1.80E-05	0.00194941	-0.787815312	-0.338056134	cis
ALGA0038112	7	4765310	ENSSSCG00000001022	SSR1	7	4662949	4685892	-4.368375273	2.31E-05	0.002361689	-0.737900352	-0.333977254	cis
WU_10.2_7_4885022	7	4779335	ENSSSCG00000001022	SSR1	7	4662949	4685892	-4.368375273	2.31E-05	0.002361689	-0.737900352	-0.333977254	cis
ALGA0038213	7	5455605	ENSSSCG00000001022	SSR1	7	4662949	4685892	4.292218261	3.14E-05	0.003037668	0.778459853	0.328789182	cis
WU_10.2_7_5630526	7	5445120	ENSSSCG00000001022	SSR1	7	4662949	4685892	4.164214193	5.22E-05	0.004516324	0.663299399	0.320001792	cis
H3GA0019644	7	4915102	ENSSSCG00000001022	SSR1	7	4662949	4685892	4.156589833	5.38E-05	0.004606025	0.833554702	0.319475742	cis
WU_10.2_7_4045786	7	3844113	ENSSSCG00000001022	SSR1	7	4662949	4685892	4.154957711	5.41E-05	0.004630695	0.559959509	0.319363094	cis
WU_10.2_7_4436073	7	4422081	ENSSSCG00000001022	SSR1	7	4662949	4685892	-3.898756101	0.000144679	0.009878114	-0.45987096	-0.301514042	cis
WU_10.2_7_5102208	7	4997822	ENSSSCG00000001022	SSR1	7	4662949	4685892	3.840936157	0.000179519	0.011677336	0.5232517	0.297440795	cis
WU_10.2_7_5473121	7	5318968	ENSSSCG00000001022	SSR1	7	4662949	4685892	-3.821009606	0.000193273	0.012363779	-0.49377654	-0.296033242	cis
WU_10.2_7_3786251	7	3704279	ENSSSCG00000001022	SSR1	7	4662949	4685892	-3.784623506	0.000221005	0.013741755	-0.523270018	-0.293458057	cis
WU_10.2_7_5042138	7	4937752	ENSSSCG00000001022	SSR1	7	4662949	4685892	-3.770555439	0.000232706	0.014242281	-0.56951325	-0.292460687	cis
H3GA0019694	7	5482788	ENSSSCG00000001022	SSR1	7	4662949	4685892	-3.556895489	0.000500755	0.0251956	-0.797064088	-0.277196825	cis
WU_10.2_7_5244692	7	5140295	ENSSSCG00000001022	SSR1	7	4662949	4685892	-3.366184418	0.000965258	0.040113661	-0.776028415	-0.263392456	cis
MARC0005673	7	3759490	ENSSSCG00000001022	SSR1	7	4662949	4685892	3.297077614	0.001216374	0.046909016	0.503412265	0.258349521	cis
WU_10.2_1_308271889	1	274180559	ENSSSCG00000001090	ALDH5A1	7	19351361	19379098	5.398823041	2.53E-07	0.016841644	0.758602635	0.401128179	trans
ALGA0039273	7	20105440	ENSSSCG00000001090	ALDH5A1	7	19351361	19379098	4.63176685	7.73E-06	0.000990185	0.491362052	0.351686301	cis
MARC0024708	7	20074761	ENSSSCG00000001090	ALDH5A1	7	19351361	19379098	4.485702708	1.43E-05	0.001619531	0.470378604	0.341910856	cis
INRA0024068	7	20052479	ENSSSCG00000001090	ALDH5A1	7	19351361	19379098	4.174564644	5.01E-05	0.004385668	0.441020805	0.320715458	cis
H3GA0020255	7	20299952	ENSSSCG00000001090	ALDH5A1	7	19351361	19379098	3.851531509	0.00017259	0.011349722	0.435213161	0.298188431	cis
ASGA0032245	7	27562670	ENSSSCG00000001092	TDP2	7	19488920	19502546	5.251329988	5.01E-07	0.028312257	1.061993036	0.39187233	trans
ASGA0032250	7	27652363	ENSSSCG00000001092	TDP2	7	19488920	19502546	5.251329988	5.01E-07	0.028312257	1.061993036	0.39187233	trans
ASGA0032262	7	27963262	ENSSSCG00000001092	TDP2	7	19488920	19502546	5.251329988	5.01E-07	0.028312257	1.061993036	0.39187233	trans
H3GA0020604	7	27394424	ENSSSCG00000001092	TDP2	7	19488920	19502546	5.251329988	5.01E-07	0.028312257	1.061993036	0.39187233	trans
MARC0050171	7	27789031	ENSSSCG00000001092	TDP2	7	19488920	19502546	5.251329988	5.01E-07	0.028312257	1.061993036	0.39187233	trans
SIRI0000698	7	27549577	ENSSSCG00000001092	TDP2	7	19488920	19502546	5.251329988	5.01E-07	0.028312257	1.061993036	0.39187233	trans
MARC0050857	7	27284958	ENSSSCG00000001092	TDP2	7	19488920	19502546	5.193898283	6.52E-07	0.034515092	1.036042703	0.388235584	trans
ASGA0032254	7	27739781	ENSSSCG00000001092	TDP2	7	19488920	19502546	-5.173729129	7.15E-07	0.036672852	-0.942123244	-0.386954086	trans
ASGA0031662	7	19567933	ENSSSCG00000001092	TDP2	7	19488920	19502546	5.169050029	7.30E-07	0.000141808	0.71992848	0.386656466	cis
ALGA0040120	7	29289201	ENSSSCG00000001092	TDP2	7	19488920	19502546	5.147662786	8.04E-07	0.040150528	0.844344351	0.385294568	trans
MARC0010879	7	27386432	ENSSSCG00000001092	TDP2	7	19488920	19502546	-5.138085651	8.40E-07	0.041472997	-1.025380111	-0.384683897	trans
ASGA0031928	7	22682744	ENSSSCG00000001092	TDP2	7	19488920	19502546	5.097803912	1.01E-06	0.047346663	1.012007497	0.382109862	trans
DRGA0007462	7	28072350	ENSSSCG00000001092	TDP2	7	19488920	19502546	5.079707465	1.09E-06	0.049597467	0.991655271	0.380950579	trans
ASGA0031741	7	20180481	ENSSSCG00000001092	TDP2	7	19488920	19502546	4.771026039	4.26E-06	0.000606319	0.989477544	0.360900453	cis
WU_10.2_7_19981304	7	18850047	ENSSSCG00000001092	TDP2	7	19488920	19502546	-4.68329167	6.21E-06	0.000825008	-0.810686097	-0.355107575	cis
WU_10.2_7_20016403	7	18814544	ENSSSCG00000001092	TDP2	7	19488920	19502546	-4.646237663	7.27E-06	0.000942729	-0.953178236	-0.352648602	cis
ASGA0031657	7	19503271	ENSSSCG00000001092	TDP2	7	19488920	19502546	4.423884555	1.84E-05	0.001980681	0.530935152	0.337739732	cis
ALGA0039341	7	20467978	ENSSSCG00000001092	TDP2	7	19488920	19502546	4.39582423	2.06E-05	0.002159707	0.783614014	0.335839783	cis
DRGA0007323	7	20329097	ENSSSCG00000001092	TDP2	7	19488920	19502546	4.39582423	2.06E-05	0.002159707	0.783614014	0.335839783	cis
H3GA0020268	7	20399615	ENSSSCG00000001092	TDP2	7	19488920	19502546	4.39582423	2.06E-05	0.002159707	0.783614014	0.335839783	cis
H3GA0020279	7	20498625	ENSSSCG00000001092	TDP2	7	19488920	19502546	4.39582423	2.06E-05	0.002159707	0.783614014	0.335839783	cis
H3GA0020222	7	19833122	ENSSSCG00000001092	TDP2	7	19488920	19502546	4.246018792	3.77E-05	0.003516232	0.699566261	0.325627313	cis
ALGA0039254	7	19982518	ENSSSCG00000001092	TDP2	7	19488920	19502546	4.155948413	5.39E-05	0.004614687	0.801076106	0.319431473	cis
ALGA0039144	7	18923384	ENSSSCG00000001092	TDP2	7	19488920	19502546	3.839924836	0.000180194	0.011711764	0.511163711	0.297369405	cis
H3GA0020199	7	19396842	ENSSSCG00000001092	TDP2	7	19488920	19502546	-3.823156644	0.000191744	0.012296197	-0.713752157	-0.296184996	cis
INRA0024068	7	20052479	ENSSSCG00000001092	TDP2	7	19488920	19502546	3.614064192	0.000409221	0.021768914	0.397888133	0.28130213	cis
ALGA0039240	7	19853784	ENSSSCG00000001092	TDP2	7	19488920	19502546	3.543076678	0.000525609	0.026139634	0.570221716	0.276202199	cis
H3GA0020186	7	19228484	ENSSSCG00000001092	TDP2	7	19488920	19502546	-3.453980474	0.000715914	0.032817044	-0.61584597	-0.269768156	cis
H3GA0020186	7	19228484	ENSSSCG00000001229	ENSSSCG00000001229	7	22823841	22962547	8.483969203	1.80E-14	1.62E-08	1.362398329	0.566887213	trans
ALGA0039903	7	26633761	ENSSSCG00000001229	ENSSSCG00000001229	7	22823841	22962547	8.078028941	1.89E-13	1.26E-07	1.206948561	0.548050985	trans
WU_10.2_7_17212267	7	16300615	ENSSSCG00000001229	ENSSSCG00000001229	7	22823841	22962547	7.620311131	2.53E-12	1.16E-06	1.169252217	0.52576488	trans
SIRI0001104	7	26902445	ENSSSCG00000001229	ENSSSCG00000001229	7	22823841	22962547	-7.279609675	1.68E-11	5.87E-06	-1.141108008	-0.508439026	trans
WU_10.2_7_17487750	7	16576390	ENSSSCG00000001229	ENSSSCG00000001229	7	22823841	22962547	7.203283761	2.55E-11	8.39E-06	1.129830182	0.50447011	trans
WU_10.2_7_31310181	7	26867773	ENSSSCG00000001229	ENSSSCG00000001229	7	22823841	22962547	7.13206667	3.76E-11	1.18E-05	1.011363177	0.50073778	trans
ALGA0041512	7	47324213	ENSSSCG00000001229	ENSSSCG00000001229	7	22823841	22962547	6.984440813	8.36E-11	2.37E-05	1.114329365	0.492911336	trans
ASGA0033639	7	47475050	ENSSSCG00000001229	ENSSSCG00000001229	7	22823841	22962547	6.984440813	8.36E-11	2.37E-05	1.114329365	0.492911336	trans
H3GA0021069	7	35448300	ENSSSCG00000001229	ENSSSCG00000001229	7	22823841	22962547	6.963996309	9.33E-11	2.63E-05	1.170511802	0.491817896	trans
H3GA0021617	7	48554364	ENSSSCG00000001229	ENSSSCG00000001229	7	22823841	22962547	6.748920117	2.94E-10	7.19E-05	1.095939922	0.480173351	trans
ASGA0033842	7	48737476	ENSSSCG00000001229	ENSSSCG00000001229	7	22823841	22962547	6.676246796	4.32E-10	0.000100153	1.092541044	0.476180114	trans
DIAS0001401	7	49019421	ENSSSCG00000001229	ENSSSCG00000001229	7	22823841	22962547	6.676246796	4.32E-10	0.000100153	1.092541044	0.476180114	trans
DRGA0007281	7	19010124	ENSSSCG00000001229	ENSSSCG00000001229	7	22823841	22962547	6.660730104	4.69E-10	0.000106846	0.906368114	0.475323663	trans
ASGA0033414	7	43209269	ENSSSCG00000001229	ENSSSCG00000001229	7	22823841	22962547	6.546356339	8.55E-10	0.000175477	1.106791965	0.46896897	trans
WU_10.2_7_134593280	7	46908005	ENSSSCG00000001229	ENSSSCG00000001229	7	22823841	22962547	6.410075995	1.73E-09	0.000320047	0.952204296	0.461300928	trans
WU_10.2_7_134698567	7	46977112	ENSSSCG00000001229	ENSSSCG00000001229	7	22823841	22962547	6.410075995	1.73E-09	0.000320047	0.952204296	0.461300928	trans
ALGA0041516	7	47390389	ENSSSCG00000001229	ENSSSCG00000001229	7	22823841	22962547	6.17422198	5.79E-09	0.000873813	0.968132434	0.44778256	trans
ASGA0033771	7	48331185	ENSSSCG00000001229	ENSSSCG00000001229	7	22823841	22962547	6.043236906	1.12E-08	0.001494562	0.973030014	0.440139234	trans
MARC0058228	7	46644924	ENSSSCG00000001229	ENSSSCG00000001229	7	22823841	22962547	6.017888945	1.27E-08	0.001661777	0.89721811	0.438648923	trans
MARC0031937	7	49723627	ENSSSCG00000001229	ENSSSCG00000001229	7	22823841	22962547	5.962532726	1.67E-08	0.00204973	0.877073397	0.435381691	trans
DIAS0001425	7	47602466	ENSSSCG00000001229	ENSSSCG00000001229	7	22823841	22962547	5.961187965	1.68E-08	0.00204973	0.930019566	0.435302105	trans
DIAS0000810	7	23232354	ENSSSCG00000001229	ENSSSCG00000001229	7	22823841	22962547	-5.924053753	2.02E-08	6.40E-06	-0.735062059	-0.433100396	cis
ALGA0039254	7	19982518	ENSSSCG00000001229	ENSSSCG00000001229	7	22823841	22962547	-5.915832099	2.11E-08	0.002461133	-1.142143138	-0.432611878	trans
MARC0009178	7	24193865	ENSSSCG00000001229	ENSSSCG00000001229	7	22823841	22962547	5.902707053	2.25E-08	0.002597161	0.927933073	0.431831217	trans
WU_10.2_7_38377078	7	33466657	ENSSSCG00000001229	ENSSSCG00000001229	7	22823841	22962547	-5.902421449	2.25E-08	0.002598341	-0.83726252	-0.431814218	trans
WU_10.2_7_38618346	7	33510820	ENSSSCG00000001229	ENSSSCG00000001229	7	22823841	22962547	-5.902421449	2.25E-08	0.002598341	-0.83726252	-0.431814218	trans
ALGA0041669	7	48384635	ENSSSCG00000001229	ENSSSCG00000001229	7	22823841	22962547	5.883905431	2.46E-08	0.002800121	0.761612163	0.430711227	trans
DIAS0000302	7	24165493	ENSSSCG00000001229	ENSSSCG00000001229	7	22823841	22962547	-5.814894551	3.46E-08	0.003702041	-0.738374817	-0.426583249	trans
ALGA0041867	7	49765617	ENSSSCG00000001229	ENSSSCG00000001229	7	22823841	22962547	5.811709624	3.51E-08	0.003748523	0.788447583	0.42639209	trans
H3GA0020174	7	18141828	ENSSSCG00000001229	ENSSSCG00000001229	7	22823841	22962547	-5.794499333	3.82E-08	0.004024812	-1.133839169	-0.425358144	trans
ALGA0039047	7	17317690	ENSSSCG00000001229	ENSSSCG00000001229	7	22823841	22962547	5.773168542	4.24E-08	0.004392144	1.100680186	0.424074334	trans
WU_10.2_7_12911090	7	12312194	ENSSSCG00000001229	ENSSSCG00000001229	7	22823841	22962547	-5.769958226	4.30E-08	0.004415347	-0.96146643	-0.423880897	trans
ASGA0031928	7	22682744	ENSSSCG00000001229	ENSSSCG00000001229	7	22823841	22962547	-5.769239408	4.32E-08	1.23E-05	-1.181737351	-0.423837577	cis
ASGA0033695	7	47918831	ENSSSCG00000001229	ENSSSCG00000001229	7	22823841	22962547	5.756601797	4.59E-08	0.004653186	0.912508884	0.423075484	trans
ASGA0033742	7	48218972	ENSSSCG00000001229	ENSSSCG00000001229	7	22823841	22962547	5.756601797	4.59E-08	0.004653186	0.912508884	0.423075484	trans
DIAS0000121	7	47750129	ENSSSCG00000001229	ENSSSCG00000001229	7	22823841	22962547	5.756601797	4.59E-08	0.004653186	0.912508884	0.423075484	trans
DRGA0007316	7	20219344	ENSSSCG00000001229	ENSSSCG00000001229	7	22823841	22962547	-5.74696032	4.81E-08	0.004844879	-0.791935138	-0.422493465	trans
H3GA0021006	7	34647899	ENSSSCG00000001229	ENSSSCG00000001229	7	22823841	22962547	-5.705672204	5.88E-08	0.005733065	-0.756754063	-0.419995143	trans
ASGA0031741	7	20180481	ENSSSCG00000001229	ENSSSCG00000001229	7	22823841	22962547	-5.653817727	7.55E-08	0.006709114	-1.203144983	-0.416843878	trans
ALGA0039398	7	21152249	ENSSSCG00000001229	ENSSSCG00000001229	7	22823841	22962547	-5.643679339	7.93E-08	0.006985124	-0.685504776	-0.416225989	trans
ASGA0031812	7	21133874	ENSSSCG00000001229	ENSSSCG00000001229	7	22823841	22962547	5.614119161	9.13E-08	0.007807421	0.899653839	0.414421137	trans
ALGA0040474	7	33664277	ENSSSCG00000001229	ENSSSCG00000001229	7	22823841	22962547	-5.608655925	9.38E-08	0.007963678	-0.729968707	-0.414087031	trans
M1GA0009695	7	20873545	ENSSSCG00000001229	ENSSSCG00000001229	7	22823841	22962547	-5.594111192	1.01E-07	0.008430751	-1.101723113	-0.413196729	trans
WU_10.2_7_38762946	7	33435964	ENSSSCG00000001229	ENSSSCG00000001229	7	22823841	22962547	-5.581761062	1.07E-07	0.008862991	-0.775890705	-0.41243983	trans
WU_10.2_7_28249097	7	24376167	ENSSSCG00000001229	ENSSSCG00000001229	7	22823841	22962547	5.505051876	1.53E-07	0.011655196	0.827459003	0.407719437	trans
WU_10.2_7_20016403	7	18814544	ENSSSCG00000001229	ENSSSCG00000001229	7	22823841	22962547	5.500104194	1.57E-07	0.011896658	1.159294448	0.407413844	trans
WU_10.2_7_18242915	7	17280961	ENSSSCG00000001229	ENSSSCG00000001229	7	22823841	22962547	-5.480436129	1.72E-07	0.012788949	-1.010209943	-0.406197697	trans
MARC0076145	7	19369568	ENSSSCG00000001229	ENSSSCG00000001229	7	22823841	22962547	-5.472272815	1.79E-07	0.013185912	-0.751623841	-0.405692295	trans
ALGA0041854	7	49541223	ENSSSCG00000001229	ENSSSCG00000001229	7	22823841	22962547	5.452507097	1.97E-07	0.014185432	0.863023625	0.404467029	trans
ALGA0041856	7	49605657	ENSSSCG00000001229	ENSSSCG00000001229	7	22823841	22962547	5.452507097	1.97E-07	0.014185432	0.863023625	0.404467029	trans
H3GA0021654	7	49209301	ENSSSCG00000001229	ENSSSCG00000001229	7	22823841	22962547	5.433591961	2.15E-07	0.015267377	0.884709608	0.403292448	trans
MARC0050857	7	27284958	ENSSSCG00000001229	ENSSSCG00000001229	7	22823841	22962547	-5.43026235	2.18E-07	0.015415115	-1.132414689	-0.40308548	trans
ALGA0105033	7	47636849	ENSSSCG00000001229	ENSSSCG00000001229	7	22823841	22962547	5.426721128	2.22E-07	0.015613915	0.833501635	0.402865292	trans
MARC0056863	7	20805724	ENSSSCG00000001229	ENSSSCG00000001229	7	22823841	22962547	-5.417853586	2.31E-07	0.016175808	-0.618280028	-0.402313613	trans
ASGA0033937	7	49660081	ENSSSCG00000001229	ENSSSCG00000001229	7	22823841	22962547	5.417154537	2.32E-07	0.016207819	0.853080095	0.402270104	trans
WU_10.2_7_55151479	7	49642230	ENSSSCG00000001229	ENSSSCG00000001229	7	22823841	22962547	5.417154537	2.32E-07	0.016207819	0.853080095	0.402270104	trans
H3GA0021609	7	48496620	ENSSSCG00000001229	ENSSSCG00000001229	7	22823841	22962547	5.375382976	2.82E-07	0.018172305	0.84710271	0.399665297	trans
MARC0010879	7	27386432	ENSSSCG00000001229	ENSSSCG00000001229	7	22823841	22962547	5.366899588	2.94E-07	0.018778771	1.120022697	0.399135098	trans
H3GA0020222	7	19833122	ENSSSCG00000001229	ENSSSCG00000001229	7	22823841	22962547	-5.360202971	3.03E-07	0.019222689	-0.901774663	-0.398716288	trans
ALGA0041790	7	49134860	ENSSSCG00000001229	ENSSSCG00000001229	7	22823841	22962547	5.33727028	3.37E-07	0.020785608	0.848155938	0.397280172	trans
H3GA0020102	7	15725657	ENSSSCG00000001229	ENSSSCG00000001229	7	22823841	22962547	5.323445882	3.59E-07	0.021765556	0.738394182	0.396413032	trans
DIAS0004279	7	49021614	ENSSSCG00000001229	ENSSSCG00000001229	7	22823841	22962547	5.321843006	3.62E-07	0.021911368	0.66659471	0.396312422	trans
WU_10.2_7_19981304	7	18850047	ENSSSCG00000001229	ENSSSCG00000001229	7	22823841	22962547	5.306628621	3.88E-07	0.023202785	0.950184515	0.395356732	trans
ALGA0041511	7	47295291	ENSSSCG00000001229	ENSSSCG00000001229	7	22823841	22962547	-5.306063378	3.89E-07	0.023252046	-0.666150118	-0.395321201	trans
M1GA0009773	7	23781583	ENSSSCG00000001229	ENSSSCG00000001229	7	22823841	22962547	-5.30599536	3.90E-07	8.34E-05	-1.150034448	-0.395316926	cis
MARC0024047	7	17112442	ENSSSCG00000001229	ENSSSCG00000001229	7	22823841	22962547	-5.273885654	4.52E-07	0.026159248	-0.623648789	-0.393295625	trans
ALGA0041797	7	49252573	ENSSSCG00000001229	ENSSSCG00000001229	7	22823841	22962547	5.233818307	5.43E-07	0.030219955	0.594238841	0.390765373	trans
INRA0024655	7	27886752	ENSSSCG00000001229	ENSSSCG00000001229	7	22823841	22962547	5.214062057	5.94E-07	0.032256233	1.035374678	0.389514493	trans
MARC0114733	7	17063003	ENSSSCG00000001229	ENSSSCG00000001229	7	22823841	22962547	5.169438115	7.29E-07	0.037273478	0.637805562	0.386681156	trans
WU_10.2_7_30126417	7	25655922	ENSSSCG00000001229	ENSSSCG00000001229	7	22823841	22962547	-5.137031939	8.44E-07	0.04160787	-1.050280048	-0.384616678	trans
ASGA0032245	7	27562670	ENSSSCG00000001229	ENSSSCG00000001229	7	22823841	22962547	-5.126961075	8.84E-07	0.043132098	-1.095480927	-0.383973921	trans
ASGA0032250	7	27652363	ENSSSCG00000001229	ENSSSCG00000001229	7	22823841	22962547	-5.126961075	8.84E-07	0.043132098	-1.095480927	-0.383973921	trans
ASGA0032262	7	27963262	ENSSSCG00000001229	ENSSSCG00000001229	7	22823841	22962547	-5.126961075	8.84E-07	0.043132098	-1.095480927	-0.383973921	trans
H3GA0020604	7	27394424	ENSSSCG00000001229	ENSSSCG00000001229	7	22823841	22962547	-5.126961075	8.84E-07	0.043132098	-1.095480927	-0.383973921	trans
MARC0050171	7	27789031	ENSSSCG00000001229	ENSSSCG00000001229	7	22823841	22962547	-5.126961075	8.84E-07	0.043132098	-1.095480927	-0.383973921	trans
SIRI0000698	7	27549577	ENSSSCG00000001229	ENSSSCG00000001229	7	22823841	22962547	-5.126961075	8.84E-07	0.043132098	-1.095480927	-0.383973921	trans
INRA0025801	7	48841365	ENSSSCG00000001229	ENSSSCG00000001229	7	22823841	22962547	5.123408159	8.98E-07	0.043698842	0.826985195	0.383747028	trans
ASGA0032254	7	27739781	ENSSSCG00000001229	ENSSSCG00000001229	7	22823841	22962547	5.090340226	1.04E-06	0.048119152	0.978180557	0.381631946	trans
ALGA0039480	7	22184943	ENSSSCG00000001229	ENSSSCG00000001229	7	22823841	22962547	-5.065354844	1.17E-06	0.00021012	-1.004406337	-0.38002985	cis
WU_10.2_7_27213610	7	23605646	ENSSSCG00000001229	ENSSSCG00000001229	7	22823841	22962547	-3.862780986	0.000165511	0.010988539	-0.588307787	-0.298981624	cis
ALGA0039447	7	21940478	ENSSSCG00000001229	ENSSSCG00000001229	7	22823841	22962547	-3.666323662	0.000339571	0.018954822	-0.471511267	-0.285041444	cis
ALGA0039649	7	23632810	ENSSSCG00000001229	ENSSSCG00000001229	7	22823841	22962547	-3.464389296	0.000690736	0.031906822	-0.379433064	-0.270521711	cis
DIAS0001001	7	23153002	ENSSSCG00000001231	ENSSSCG00000001231	7	22868956	22870990	-9.102786933	4.68E-16	1.23E-12	-0.894657391	-0.593976379	cis
ALGA0039636	7	23515817	ENSSSCG00000001231	ENSSSCG00000001231	7	22868956	22870990	-7.158812434	3.25E-11	2.36E-08	-0.860382542	-0.502142762	cis
MARC0079017	7	29372986	ENSSSCG00000001231	ENSSSCG00000001231	7	22868956	22870990	6.634145761	5.40E-10	0.000120783	0.734190572	0.473853182	trans
WU_10.2_7_32423250	7	27996419	ENSSSCG00000001231	ENSSSCG00000001231	7	22868956	22870990	6.618999959	5.84E-10	0.000128004	0.783817185	0.473013633	trans
MARC0006637	7	22951243	ENSSSCG00000001231	ENSSSCG00000001231	7	22868956	22870990	6.526122851	9.50E-10	4.60E-07	1.554439191	0.467837116	cis
M1GA0009879	7	29268803	ENSSSCG00000001231	ENSSSCG00000001231	7	22868956	22870990	-6.489436321	1.15E-09	0.000225781	-0.729200494	-0.465779002	trans
ALGA0040094	7	29122742	ENSSSCG00000001231	ENSSSCG00000001231	7	22868956	22870990	6.476845157	1.23E-09	0.000239774	0.803688474	0.46507089	trans
ASGA0031819	7	21294230	ENSSSCG00000001231	ENSSSCG00000001231	7	22868956	22870990	6.369896157	2.13E-09	0.000380901	0.749023163	0.459020148	trans
WU_10.2_7_29695840	7	25307785	ENSSSCG00000001231	ENSSSCG00000001231	7	22868956	22870990	6.204173577	4.97E-09	0.000770776	0.926815321	0.449516701	trans
MARC0051947	7	26313087	ENSSSCG00000001231	ENSSSCG00000001231	7	22868956	22870990	-6.170827871	5.89E-09	0.000882635	-0.725898287	-0.447585728	trans
H3GA0020255	7	20299952	ENSSSCG00000001231	ENSSSCG00000001231	7	22868956	22870990	-6.153435279	6.43E-09	0.000942419	-0.663164665	-0.446576071	trans
WU_10.2_7_28473250	7	24418745	ENSSSCG00000001231	ENSSSCG00000001231	7	22868956	22870990	-6.152258548	6.47E-09	0.000946316	-0.815508732	-0.446507699	trans
ASGA0032146	7	25846982	ENSSSCG00000001231	ENSSSCG00000001231	7	22868956	22870990	-6.046793864	1.10E-08	0.001471471	-0.731933615	-0.440348072	trans
WU_10.2_7_29448923	7	25082300	ENSSSCG00000001231	ENSSSCG00000001231	7	22868956	22870990	5.911584126	2.15E-08	0.002504403	0.504799164	0.43235932	trans
ALGA0039710	7	24764780	ENSSSCG00000001231	ENSSSCG00000001231	7	22868956	22870990	-5.854166667	2.85E-08	0.003163291	-0.845324275	-0.428935655	trans
ALGA0039880	7	26501975	ENSSSCG00000001231	ENSSSCG00000001231	7	22868956	22870990	-5.785396582	3.99E-08	0.004161322	-0.80625584	-0.424810601	trans
ALGA0040181	7	29842919	ENSSSCG00000001231	ENSSSCG00000001231	7	22868956	22870990	-5.74791457	4.79E-08	0.004825492	-0.810026467	-0.422551093	trans
SIRI0000046	7	29878705	ENSSSCG00000001231	ENSSSCG00000001231	7	22868956	22870990	-5.74791457	4.79E-08	0.004825492	-0.810026467	-0.422551093	trans
SIRI0000155	7	24787811	ENSSSCG00000001231	ENSSSCG00000001231	7	22868956	22870990	-5.490347239	1.65E-07	0.012332771	-0.63080684	-0.406810807	trans
ASGA0032106	7	24986445	ENSSSCG00000001231	ENSSSCG00000001231	7	22868956	22870990	-5.470780776	1.80E-07	0.013252799	-0.728604474	-0.40559988	trans
ASGA0032342	7	29107207	ENSSSCG00000001231	ENSSSCG00000001231	7	22868956	22870990	-5.426488959	2.22E-07	0.015626605	-0.889014267	-0.402850853	trans
H3GA0020199	7	19396842	ENSSSCG00000001231	ENSSSCG00000001231	7	22868956	22870990	5.352689554	3.14E-07	0.019763785	0.949296382	0.398246097	trans
DRGA0007396	7	25565917	ENSSSCG00000001231	ENSSSCG00000001231	7	22868956	22870990	-5.225130827	5.65E-07	0.031065388	-0.526300196	-0.390215585	trans
ASGA0032266	7	28115845	ENSSSCG00000001231	ENSSSCG00000001231	7	22868956	22870990	5.204847698	6.20E-07	0.033224713	0.745936944	0.388930341	trans
WU_10.2_7_17640091	7	16728595	ENSSSCG00000001231	ENSSSCG00000001231	7	22868956	22870990	5.151057861	7.92E-07	0.039677821	0.558074187	0.385510928	trans
ASGA0032282	7	28252780	ENSSSCG00000001231	ENSSSCG00000001231	7	22868956	22870990	5.149786003	7.97E-07	0.039874512	0.754444828	0.385429883	trans
ASGA0032313	7	28625619	ENSSSCG00000001231	ENSSSCG00000001231	7	22868956	22870990	-5.148385535	8.02E-07	0.04005421	-0.787382625	-0.385340633	trans
ALGA0039405	7	21385114	ENSSSCG00000001231	ENSSSCG00000001231	7	22868956	22870990	5.095312033	1.02E-06	0.047646281	0.600688365	0.381950336	trans
ALGA0040243	7	30213771	ENSSSCG00000001231	ENSSSCG00000001231	7	22868956	22870990	5.08390331	1.07E-06	0.048935346	0.935961259	0.381219531	trans
H3GA0020718	7	29707157	ENSSSCG00000001231	ENSSSCG00000001231	7	22868956	22870990	-5.08233613	1.08E-06	0.049221428	-0.722922689	-0.381119086	trans
ASGA0031989	7	23444442	ENSSSCG00000001231	ENSSSCG00000001231	7	22868956	22870990	4.315419895	2.86E-05	0.00280822	0.529810871	0.330372938	cis
ALGA0039628	7	23460184	ENSSSCG00000001231	ENSSSCG00000001231	7	22868956	22870990	4.172398217	5.05E-05	0.004400721	0.520663085	0.320566128	cis
H3GA0020363	7	22758480	ENSSSCG00000001231	ENSSSCG00000001231	7	22868956	22870990	3.932432664	0.000127458	0.008997436	0.495515816	0.303878889	cis
M1GA0009773	7	23781583	ENSSSCG00000001231	ENSSSCG00000001231	7	22868956	22870990	-3.699869719	0.000300935	0.017273397	-0.785678526	-0.287434932	cis
ALGA0039452	7	22008244	ENSSSCG00000001231	ENSSSCG00000001231	7	22868956	22870990	3.649790672	0.000360293	0.01979349	0.602145644	0.283859858	cis
ALGA0039634	7	23504078	ENSSSCG00000001231	ENSSSCG00000001231	7	22868956	22870990	3.47423797	0.00066768	0.031084862	0.740170517	0.271234255	cis
ASGA0031928	7	22682744	ENSSSCG00000001231	ENSSSCG00000001231	7	22868956	22870990	-3.331047362	0.001086162	0.043474196	-0.683314629	-0.260831067	cis
WU_10.2_7_27213610	7	23605646	ENSSSCG00000001395	ENSSSCG00000001395	7	23616984	23621159	-5.634663226	8.28E-08	2.20E-05	-0.854587315	-0.415676013	cis
ASGA0032725	7	33285346	ENSSSCG00000001395	ENSSSCG00000001395	7	23616984	23621159	5.378876283	2.78E-07	0.017957457	0.900834295	0.399883506	trans
H3GA0021027	7	34969376	ENSSSCG00000001395	ENSSSCG00000001395	7	23616984	23621159	5.310385325	3.82E-07	0.022879244	0.918530352	0.395592829	trans
H3GA0019975	7	11390028	ENSSSCG00000001395	ENSSSCG00000001395	7	23616984	23621159	-5.302282242	3.96E-07	0.02357782	-1.059590895	-0.395083478	trans
WU_10.2_7_19981304	7	18850047	ENSSSCG00000001395	ENSSSCG00000001395	7	23616984	23621159	5.263728366	4.73E-07	0.02711343	0.985987382	0.392655034	trans
H3GA0020948	7	33332688	ENSSSCG00000001395	ENSSSCG00000001395	7	23616984	23621159	-5.236890153	5.35E-07	0.029872754	-0.942531712	-0.390959675	trans
ALGA0037853	7	33003678	ENSSSCG00000001395	ENSSSCG00000001395	7	23616984	23621159	5.200866162	6.31E-07	0.033664359	0.924010636	0.388677783	trans
ALGA0040427	7	33062600	ENSSSCG00000001395	ENSSSCG00000001395	7	23616984	23621159	5.200866162	6.31E-07	0.033664359	0.924010636	0.388677783	trans
WU_10.2_7_12185088	7	11596023	ENSSSCG00000001395	ENSSSCG00000001395	7	23616984	23621159	-5.190670124	6.62E-07	0.034866187	-0.991921612	-0.388030626	trans
WU_10.2_7_19336223	7	18354018	ENSSSCG00000001395	ENSSSCG00000001395	7	23616984	23621159	-5.190163996	6.63E-07	0.034937836	-0.97651559	-0.387998486	trans
WU_10.2_7_28249097	7	24376167	ENSSSCG00000001395	ENSSSCG00000001395	7	23616984	23621159	4.950496741	1.95E-06	0.000323851	0.790121254	0.372620975	cis
M1GA0009777	7	23985825	ENSSSCG00000001395	ENSSSCG00000001395	7	23616984	23621159	-4.810843049	3.59E-06	0.000529053	-0.572553854	-0.363515803	cis
MARC0009178	7	24193865	ENSSSCG00000001395	ENSSSCG00000001395	7	23616984	23621159	4.747144617	4.73E-06	0.000656164	0.806742095	0.35932772	cis
ALGA0039649	7	23632810	ENSSSCG00000001395	ENSSSCG00000001395	7	23616984	23621159	-4.42919068	1.80E-05	0.00194585	-0.495470412	-0.338098544	cis
DIAS0002191	7	23970744	ENSSSCG00000001395	ENSSSCG00000001395	7	23616984	23621159	-4.027155306	8.89E-05	0.006848906	-0.493736816	-0.310500406	cis
ASGA0031928	7	22682744	ENSSSCG00000001395	ENSSSCG00000001395	7	23616984	23621159	-4.021384912	9.09E-05	0.0069751	-0.903362959	-0.310098309	cis
MARC0089437	7	24217931	ENSSSCG00000001395	ENSSSCG00000001395	7	23616984	23621159	-3.982446767	0.000105439	0.007796557	-0.534720162	-0.307380648	cis
M1GA0009773	7	23781583	ENSSSCG00000001395	ENSSSCG00000001395	7	23616984	23621159	-3.749151975	0.000251641	0.01509303	-0.884325997	-0.290941434	cis
DIAS0000302	7	24165493	ENSSSCG00000001395	ENSSSCG00000001395	7	23616984	23621159	-3.539936328	0.000531417	0.026376634	-0.499098013	-0.275976044	cis
H3GA0020408	7	23360692	ENSSSCG00000001395	ENSSSCG00000001395	7	23616984	23621159	-3.469182583	0.000679423	0.031531624	-0.480492831	-0.270868557	cis
M1GA0009777	7	23985825	ENSSSCG00000001396	ENSSSCG00000001396	7	23622448	23628588	7.650466592	2.14E-12	2.19E-09	0.808199893	0.527267861	cis
ALGA0039770	7	25014857	ENSSSCG00000001396	ENSSSCG00000001396	7	23622448	23628588	-7.144299068	3.51E-11	1.11E-05	-1.069079817	-0.501380853	trans
WU_10.2_7_29343409	7	24979336	ENSSSCG00000001396	ENSSSCG00000001396	7	23622448	23628588	6.685104134	4.13E-10	9.59E-05	1.071787778	0.476668392	trans
WU_10.2_7_27213610	7	23605646	ENSSSCG00000001396	ENSSSCG00000001396	7	23622448	23628588	5.953623083	1.75E-08	5.63E-06	0.870040758	0.43485421	cis
DIAS0004622	7	23659424	ENSSSCG00000001396	ENSSSCG00000001396	7	23622448	23628588	4.735364625	4.97E-06	0.00068442	0.865985834	0.358550808	cis
WU_10.2_7_28249097	7	24376167	ENSSSCG00000001396	ENSSSCG00000001396	7	23622448	23628588	-4.379720893	2.20E-05	0.002277198	-0.690777736	-0.334747578	cis
DIAS0000810	7	23232354	ENSSSCG00000001396	ENSSSCG00000001396	7	23622448	23628588	4.272907851	3.39E-05	0.003234653	0.565120857	0.327468924	cis
ASGA0031928	7	22682744	ENSSSCG00000001396	ENSSSCG00000001396	7	23622448	23628588	4.076472235	7.35E-05	0.005917919	0.890000654	0.313930133	cis
M1GA0009773	7	23781583	ENSSSCG00000001396	ENSSSCG00000001396	7	23622448	23628588	4.068802839	7.57E-05	0.006060972	0.927036603	0.31339757	cis
MARC0009178	7	24193865	ENSSSCG00000001396	ENSSSCG00000001396	7	23622448	23628588	-4.035788849	8.60E-05	0.006685376	-0.679736868	-0.311101703	cis
MARC0089437	7	24217931	ENSSSCG00000001396	ENSSSCG00000001396	7	23622448	23628588	3.920377691	0.000133385	0.009312763	0.513020133	0.303033003	cis
H3GA0020408	7	23360692	ENSSSCG00000001396	ENSSSCG00000001396	7	23622448	23628588	3.813860478	0.000198446	0.012640405	0.510177225	0.295527778	cis
DIAS0000302	7	24165493	ENSSSCG00000001396	ENSSSCG00000001396	7	23622448	23628588	3.353004459	0.001009053	0.041322428	0.461876881	0.262432325	cis
WU_10.2_7_28473250	7	24418745	ENSSSCG00000001396	ENSSSCG00000001396	7	23622448	23628588	-3.352850556	0.001009575	0.041331173	-0.518673848	-0.262421109	cis
WU_10.2_7_20871452	7	19718080	ENSSSCG00000001413	GPANK1	7	23777104	23780346	-5.520427853	1.43E-07	0.01100671	-1.620758704	-0.408668257	trans
ALGA0039782	7	25091206	ENSSSCG00000001413	GPANK1	7	23777104	23780346	-5.370000616	2.89E-07	0.018555002	-0.778757851	-0.399328954	trans
ASGA0031627	7	19251635	ENSSSCG00000001413	GPANK1	7	23777104	23780346	-5.329251067	3.50E-07	0.021323659	-1.531454404	-0.396777293	trans
DIAS0004691	7	25205405	ENSSSCG00000001413	GPANK1	7	23777104	23780346	-5.254840863	4.93E-07	0.027940608	-1.165712974	-0.392094056	trans
M1GA0009777	7	23985825	ENSSSCG00000001413	GPANK1	7	23777104	23780346	-4.581298451	9.57E-06	0.001172632	-0.526167905	-0.348321455	cis
MARC0089437	7	24217931	ENSSSCG00000001413	GPANK1	7	23777104	23780346	-4.47344688	1.50E-05	0.001684216	-0.569068276	-0.341085499	cis
H3GA0020408	7	23360692	ENSSSCG00000001413	GPANK1	7	23777104	23780346	-4.173219886	5.04E-05	0.004391268	-0.545473626	-0.320622768	cis
WU_10.2_7_27213610	7	23605646	ENSSSCG00000001413	GPANK1	7	23777104	23780346	-4.144824898	5.63E-05	0.004783803	-0.628325643	-0.318663429	cis
WU_10.2_7_28249097	7	24376167	ENSSSCG00000001413	GPANK1	7	23777104	23780346	4.09341722	6.88E-05	0.005603273	0.640816736	0.315105742	cis
MARC0009178	7	24193865	ENSSSCG00000001413	GPANK1	7	23777104	23780346	4.04230088	8.38E-05	0.00654911	0.670856758	0.311554997	cis
DIAS0000810	7	23232354	ENSSSCG00000001413	GPANK1	7	23777104	23780346	-3.966169139	0.000112173	0.008162308	-0.520826527	-0.306242325	cis
DIAS0004691	7	25205405	ENSSSCG00000001455	ENSSSCG00000001455	7	24868656	24914037	7.520032849	4.43E-12	4.05E-09	1.513009414	0.520731332	cis
ALGA0039216	7	19684376	ENSSSCG00000001455	ENSSSCG00000001455	7	24868656	24914037	6.966846866	9.19E-11	2.59E-05	1.738538316	0.491970494	trans
DIAS0002153	7	24829227	ENSSSCG00000001455	ENSSSCG00000001455	7	24868656	24914037	-6.949057991	1.01E-10	6.44E-08	-1.00629776	-0.491017472	cis
ALGA0039863	7	26343147	ENSSSCG00000001455	ENSSSCG00000001455	7	24868656	24914037	6.453510156	1.38E-09	0.000265791	1.319383021	0.463756192	trans
INRA0024524	7	26069284	ENSSSCG00000001455	ENSSSCG00000001455	7	24868656	24914037	-6.283027889	3.33E-09	0.0005524	-0.968346543	-0.454057983	trans
ASGA0032524	7	30265671	ENSSSCG00000001455	ENSSSCG00000001455	7	24868656	24914037	-6.216418816	4.67E-09	0.000731833	-1.66609304	-0.450224217	trans
ASGA0032549	7	30613007	ENSSSCG00000001455	ENSSSCG00000001455	7	24868656	24914037	-6.216418816	4.67E-09	0.000731833	-1.66609304	-0.450224217	trans
WU_10.2_7_35325001	7	30582464	ENSSSCG00000001455	ENSSSCG00000001455	7	24868656	24914037	-6.216418816	4.67E-09	0.000731833	-1.66609304	-0.450224217	trans
10004575	7	32792755	ENSSSCG00000001455	ENSSSCG00000001455	7	24868656	24914037	6.19111221	5.31E-09	0.000815804	1.617405935	0.448761095	trans
ALGA0039824	7	25616873	ENSSSCG00000001455	ENSSSCG00000001455	7	24868656	24914037	6.181517868	5.58E-09	2.09E-06	0.938426857	0.448205445	cis
H3GA0021169	7	36646340	ENSSSCG00000001455	ENSSSCG00000001455	7	24868656	24914037	-5.901162732	2.26E-08	0.002612426	-1.190372432	-0.431739298	trans
ASGA0032614	7	31986215	ENSSSCG00000001455	ENSSSCG00000001455	7	24868656	24914037	-5.887278275	2.42E-08	0.002766659	-1.625263503	-0.43091229	trans
ASGA0032668	7	32640406	ENSSSCG00000001455	ENSSSCG00000001455	7	24868656	24914037	-5.887278275	2.42E-08	0.002766659	-1.625263503	-0.43091229	trans
M1GA0010036	7	32699380	ENSSSCG00000001455	ENSSSCG00000001455	7	24868656	24914037	-5.887278275	2.42E-08	0.002766659	-1.625263503	-0.43091229	trans
ALGA0040948	7	39548369	ENSSSCG00000001455	ENSSSCG00000001455	7	24868656	24914037	-5.886031284	2.44E-08	0.002779113	-1.621593906	-0.430837961	trans
INRA0025193	7	38259165	ENSSSCG00000001455	ENSSSCG00000001455	7	24868656	24914037	-5.886031284	2.44E-08	0.002779113	-1.621593906	-0.430837961	trans
M1GA0010197	7	38462358	ENSSSCG00000001455	ENSSSCG00000001455	7	24868656	24914037	-5.886031284	2.44E-08	0.002779113	-1.621593906	-0.430837961	trans
WU_10.2_7_44884361	7	39066940	ENSSSCG00000001455	ENSSSCG00000001455	7	24868656	24914037	-5.886031284	2.44E-08	0.002779113	-1.621593906	-0.430837961	trans
WU_10.2_7_45440594	7	39518641	ENSSSCG00000001455	ENSSSCG00000001455	7	24868656	24914037	-5.886031284	2.44E-08	0.002779113	-1.621593906	-0.430837961	trans
ASGA0033179	7	39157286	ENSSSCG00000001455	ENSSSCG00000001455	7	24868656	24914037	-5.843821067	3.00E-08	0.003303011	-1.229798329	-0.428316795	trans
INRA0024543	7	26416164	ENSSSCG00000001455	ENSSSCG00000001455	7	24868656	24914037	5.800772199	3.70E-08	0.003925674	1.115306129	0.425735193	trans
ALGA0040847	7	37349321	ENSSSCG00000001455	ENSSSCG00000001455	7	24868656	24914037	-5.663522231	7.21E-08	0.006462386	-1.429675962	-0.417434783	trans
ASGA0033096	7	37749404	ENSSSCG00000001455	ENSSSCG00000001455	7	24868656	24914037	-5.663522231	7.21E-08	0.006462386	-1.429675962	-0.417434783	trans
ASGA0033098	7	37952192	ENSSSCG00000001455	ENSSSCG00000001455	7	24868656	24914037	-5.663522231	7.21E-08	0.006462386	-1.429675962	-0.417434783	trans
H3GA0021228	7	38112849	ENSSSCG00000001455	ENSSSCG00000001455	7	24868656	24914037	-5.663522231	7.21E-08	0.006462386	-1.429675962	-0.417434783	trans
MARC0042983	7	38156399	ENSSSCG00000001455	ENSSSCG00000001455	7	24868656	24914037	-5.663522231	7.21E-08	0.006462386	-1.429675962	-0.417434783	trans
WU_10.2_7_42676915	7	37232258	ENSSSCG00000001455	ENSSSCG00000001455	7	24868656	24914037	-5.663522231	7.21E-08	0.006462386	-1.429675962	-0.417434783	trans
WU_10.2_7_42862569	7	37406847	ENSSSCG00000001455	ENSSSCG00000001455	7	24868656	24914037	-5.663522231	7.21E-08	0.006462386	-1.429675962	-0.417434783	trans
WU_10.2_7_42916233	7	37460511	ENSSSCG00000001455	ENSSSCG00000001455	7	24868656	24914037	-5.663522231	7.21E-08	0.006462386	-1.429675962	-0.417434783	trans
WU_10.2_7_43307249	7	37857382	ENSSSCG00000001455	ENSSSCG00000001455	7	24868656	24914037	-5.663522231	7.21E-08	0.006462386	-1.429675962	-0.417434783	trans
WU_10.2_7_44194887	7	38612364	ENSSSCG00000001455	ENSSSCG00000001455	7	24868656	24914037	-5.663522231	7.21E-08	0.006462386	-1.429675962	-0.417434783	trans
DRGA0007413	7	26015939	ENSSSCG00000001455	ENSSSCG00000001455	7	24868656	24914037	5.663080167	7.22E-08	0.006474951	1.318328255	0.417407877	trans
ALGA0041477	7	45959499	ENSSSCG00000001455	ENSSSCG00000001455	7	24868656	24914037	5.56043668	1.18E-07	0.009477589	1.022986303	0.411130916	trans
ASGA0033116	7	38057569	ENSSSCG00000001455	ENSSSCG00000001455	7	24868656	24914037	-5.505939184	1.53E-07	0.011629079	-1.052374012	-0.407774227	trans
WU_10.2_7_45097122	7	39227671	ENSSSCG00000001455	ENSSSCG00000001455	7	24868656	24914037	5.41657918	2.33E-07	0.016236903	1.193834122	0.402234292	trans
INRA0025434	7	43363295	ENSSSCG00000001455	ENSSSCG00000001455	7	24868656	24914037	5.37464967	2.83E-07	0.01822314	1.68740526	0.399619482	trans
MARC0089437	7	24217931	ENSSSCG00000001455	ENSSSCG00000001455	7	24868656	24914037	5.325125338	3.56E-07	7.72E-05	0.646533525	0.396518433	cis
MARC0051947	7	26313087	ENSSSCG00000001455	ENSSSCG00000001455	7	24868656	24914037	5.277938084	4.43E-07	0.025764621	0.665242085	0.39355104	trans
M1GA0027226	7	26125115	ENSSSCG00000001455	ENSSSCG00000001455	7	24868656	24914037	-5.174083744	7.13E-07	0.036640885	-1.030009223	-0.386976637	trans
ALGA0040289	7	30761488	ENSSSCG00000001455	ENSSSCG00000001455	7	24868656	24914037	5.162810711	7.51E-07	0.038205705	1.311390796	0.386259419	trans
ALGA0039782	7	25091206	ENSSSCG00000001455	ENSSSCG00000001455	7	24868656	24914037	5.144743604	8.15E-07	0.000155798	0.73397501	0.385108485	cis
ALGA0039866	7	26451150	ENSSSCG00000001455	ENSSSCG00000001455	7	24868656	24914037	-5.138316782	8.39E-07	0.041438031	-0.773948718	-0.384698641	trans
ASGA0032121	7	25350432	ENSSSCG00000001455	ENSSSCG00000001455	7	24868656	24914037	4.806208466	3.66E-06	0.000536189	0.65253931	0.363211824	cis
DRGA0007396	7	25565917	ENSSSCG00000001455	ENSSSCG00000001455	7	24868656	24914037	3.752633879	0.000248464	0.01496411	0.409338507	0.291188736	cis
M1GA0009777	7	23985825	ENSSSCG00000001455	ENSSSCG00000001455	7	24868656	24914037	3.523956668	0.000561917	0.027392577	0.405719797	0.274824548	cis
WU_10.2_7_29448923	7	25082300	ENSSSCG00000001455	ENSSSCG00000001455	7	24868656	24914037	-3.354724189	0.001003235	0.041126092	-0.319504945	-0.262557648	cis
SIRI0000155	7	24787811	ENSSSCG00000001455	ENSSSCG00000001455	7	24868656	24914037	3.282376954	0.00127712	0.048584627	0.415794711	0.257274024	cis
M1GA0009777	7	23985825	ENSSSCG00000001457	SLA-DQB1	7	24939676	24977270	-5.582287816	1.06E-07	2.71E-05	-0.617757904	-0.412472131	cis
ALGA0039903	7	26633761	ENSSSCG00000001457	SLA-DQB1	7	24939676	24977270	5.316292905	3.71E-07	0.022358974	0.866354165	0.395963942	trans
ASGA0031812	7	21133874	ENSSSCG00000001457	SLA-DQB1	7	24939676	24977270	5.298784758	4.03E-07	0.023882807	0.851633194	0.394863518	trans
WU_10.2_7_18242915	7	17280961	ENSSSCG00000001457	SLA-DQB1	7	24939676	24977270	-5.16072805	7.58E-07	0.03837788	-0.954061129	-0.386126839	trans
DIAS0000302	7	24165493	ENSSSCG00000001457	SLA-DQB1	7	24939676	24977270	-4.942058839	2.02E-06	0.000334084	-0.639844226	-0.372073849	cis
CASI0009104	7	25420582	ENSSSCG00000001457	SLA-DQB1	7	24939676	24977270	4.519672605	1.24E-05	0.001441186	0.510179743	0.344194389	cis
ASGA0032099	7	24944510	ENSSSCG00000001457	SLA-DQB1	7	24939676	24977270	4.386227222	2.14E-05	0.002224491	0.750216569	0.335189031	cis
ASGA0032121	7	25350432	ENSSSCG00000001457	SLA-DQB1	7	24939676	24977270	-4.356311503	2.42E-05	0.002461461	-0.607224428	-0.333157435	cis
MARC0009178	7	24193865	ENSSSCG00000001457	SLA-DQB1	7	24939676	24977270	4.251412919	3.69E-05	0.003456697	0.695966478	0.325997051	cis
ALGA0039782	7	25091206	ENSSSCG00000001457	SLA-DQB1	7	24939676	24977270	-4.110870825	6.43E-05	0.005307548	-0.611605198	-0.316315125	cis
MARC0089437	7	24217931	ENSSSCG00000001457	SLA-DQB1	7	24939676	24977270	-3.809956578	0.000201327	0.012785956	-0.488397052	-0.295251656	cis
WU_10.2_7_30126417	7	25655922	ENSSSCG00000001457	SLA-DQB1	7	24939676	24977270	-3.435579888	0.000762543	0.034248528	-0.72826239	-0.268434819	cis
WU_10.2_7_28249097	7	24376167	ENSSSCG00000001457	SLA-DQB1	7	24939676	24977270	3.417645465	0.000810718	0.035790602	0.538624249	0.267133775	cis
ALGA0039770	7	25014857	ENSSSCG00000001457	SLA-DQB1	7	24939676	24977270	3.33122762	0.001085507	0.043456645	0.543450281	0.260844221	cis
ASGA0031812	7	21133874	ENSSSCG00000001458	ENSSSCG00000001458	7	24993416	25001394	9.276398644	1.66E-16	2.58E-10	1.170475705	0.601234478	trans
H3GA0020222	7	19833122	ENSSSCG00000001458	ENSSSCG00000001458	7	24993416	25001394	-9.17009243	3.13E-16	4.58E-10	-1.210468265	-0.596807634	trans
ALGA0039856	7	26251689	ENSSSCG00000001458	ENSSSCG00000001458	7	24993416	25001394	9.144616524	3.64E-16	5.22E-10	1.17318339	0.59573858	trans
MARC0009178	7	24193865	ENSSSCG00000001458	ENSSSCG00000001458	7	24993416	25001394	8.86066064	1.97E-15	4.57E-12	1.124624637	0.583606321	cis
ASGA0032099	7	24944510	ENSSSCG00000001458	ENSSSCG00000001458	7	24993416	25001394	8.778940566	3.19E-15	6.97E-12	1.171839149	0.580040333	cis
ASGA0031662	7	19567933	ENSSSCG00000001458	ENSSSCG00000001458	7	24993416	25001394	-8.150418664	1.24E-13	8.75E-08	-0.969392224	-0.551473244	trans
ALGA0039240	7	19853784	ENSSSCG00000001458	ENSSSCG00000001458	7	24993416	25001394	-7.847780529	7.01E-13	3.94E-07	-1.046613664	-0.536980817	trans
ASGA0032725	7	33285346	ENSSSCG00000001458	ENSSSCG00000001458	7	24993416	25001394	7.764160181	1.13E-12	5.85E-07	1.030368905	0.532890176	trans
WU_10.2_7_19981304	7	18850047	ENSSSCG00000001458	ENSSSCG00000001458	7	24993416	25001394	7.757147763	1.17E-12	6.06E-07	1.147784758	0.532545423	trans
WU_10.2_7_19336223	7	18354018	ENSSSCG00000001458	ENSSSCG00000001458	7	24993416	25001394	-7.717257796	1.47E-12	7.30E-07	-1.146154133	-0.530579254	trans
H3GA0020948	7	33332688	ENSSSCG00000001458	ENSSSCG00000001458	7	24993416	25001394	-7.582473052	3.13E-12	1.40E-06	-1.08400879	-0.523872	trans
WU_10.2_7_28249097	7	24376167	ENSSSCG00000001458	ENSSSCG00000001458	7	24993416	25001394	7.500669144	4.93E-12	4.49E-09	0.945947631	0.51975304	cis
H3GA0021101	7	35594623	ENSSSCG00000001458	ENSSSCG00000001458	7	24993416	25001394	-7.474267602	5.72E-12	2.29E-06	-1.013445888	-0.51841588	trans
ASGA0032164	7	26230823	ENSSSCG00000001458	ENSSSCG00000001458	7	24993416	25001394	7.390275595	9.11E-12	3.42E-06	1.49767527	0.514136548	trans
H3GA0021306	7	40467268	ENSSSCG00000001458	ENSSSCG00000001458	7	24993416	25001394	7.303500488	1.47E-11	5.20E-06	0.984888127	0.509674728	trans
WU_10.2_7_38762946	7	33435964	ENSSSCG00000001458	ENSSSCG00000001458	7	24993416	25001394	-7.27110264	1.76E-11	6.03E-06	-0.857012503	-0.507998257	trans
WU_10.2_7_38377078	7	33466657	ENSSSCG00000001458	ENSSSCG00000001458	7	24993416	25001394	-7.101911988	4.43E-11	1.36E-05	-0.867920353	-0.499148965	trans
WU_10.2_7_38618346	7	33510820	ENSSSCG00000001458	ENSSSCG00000001458	7	24993416	25001394	-7.101911988	4.43E-11	1.36E-05	-0.867920353	-0.499148965	trans
ALGA0039474	7	22126764	ENSSSCG00000001458	ENSSSCG00000001458	7	24993416	25001394	7.039012923	6.22E-11	1.83E-05	1.203471943	0.495818624	trans
ALGA0039477	7	22152108	ENSSSCG00000001458	ENSSSCG00000001458	7	24993416	25001394	7.039012923	6.22E-11	1.83E-05	1.203471943	0.495818624	trans
ASGA0031873	7	22205854	ENSSSCG00000001458	ENSSSCG00000001458	7	24993416	25001394	7.039012923	6.22E-11	1.83E-05	1.203471943	0.495818624	trans
H3GA0020334	7	22172927	ENSSSCG00000001458	ENSSSCG00000001458	7	24993416	25001394	7.039012923	6.22E-11	1.83E-05	1.203471943	0.495818624	trans
ASGA0032121	7	25350432	ENSSSCG00000001458	ENSSSCG00000001458	7	24993416	25001394	-6.973391565	8.87E-11	5.71E-08	-0.809954749	-0.492320675	cis
Affx-114632204	7	38678289	ENSSSCG00000001458	ENSSSCG00000001458	7	24993416	25001394	6.959558282	9.56E-11	2.68E-05	1.484033138	0.491580228	trans
WU_10.2_7_45236888	7	39367253	ENSSSCG00000001458	ENSSSCG00000001458	7	24993416	25001394	6.959558282	9.56E-11	2.68E-05	1.484033138	0.491580228	trans
WU_10.2_7_40327518	7	35197905	ENSSSCG00000001458	ENSSSCG00000001458	7	24993416	25001394	-6.711468417	3.59E-10	8.50E-05	-0.867566787	-0.478119167	trans
ALGA0040474	7	33664277	ENSSSCG00000001458	ENSSSCG00000001458	7	24993416	25001394	-6.695396326	3.91E-10	9.14E-05	-0.754449341	-0.477235216	trans
ALGA0040620	7	35066127	ENSSSCG00000001458	ENSSSCG00000001458	7	24993416	25001394	-6.503799927	1.07E-09	0.000212415	-0.691052683	-0.466585704	trans
ALGA0040717	7	35670068	ENSSSCG00000001458	ENSSSCG00000001458	7	24993416	25001394	-6.490400633	1.14E-09	0.000224926	-0.806433404	-0.465833197	trans
ALGA0040739	7	35970410	ENSSSCG00000001458	ENSSSCG00000001458	7	24993416	25001394	-6.490400633	1.14E-09	0.000224926	-0.806433404	-0.465833197	trans
H3GA0021114	7	35747117	ENSSSCG00000001458	ENSSSCG00000001458	7	24993416	25001394	-6.490400633	1.14E-09	0.000224926	-0.806433404	-0.465833197	trans
ALGA0039824	7	25616873	ENSSSCG00000001458	ENSSSCG00000001458	7	24993416	25001394	-6.487114922	1.16E-09	5.53E-07	-0.892786271	-0.465648517	cis
WU_10.2_7_19383057	7	18307184	ENSSSCG00000001458	ENSSSCG00000001458	7	24993416	25001394	6.244315136	4.06E-09	0.00064935	1.183057591	0.451832874	trans
WU_10.2_7_20871452	7	19718080	ENSSSCG00000001458	ENSSSCG00000001458	7	24993416	25001394	-6.204728087	4.96E-09	0.000768858	-1.595573403	-0.449548758	trans
ALGA0039903	7	26633761	ENSSSCG00000001458	ENSSSCG00000001458	7	24993416	25001394	6.202750357	5.01E-09	0.000775367	0.887603709	0.449434414	trans
ALGA0041153	7	42248609	ENSSSCG00000001458	ENSSSCG00000001458	7	24993416	25001394	-6.170946686	5.88E-09	0.000882378	-0.782630951	-0.447592619	trans
WU_10.2_7_18242915	7	17280961	ENSSSCG00000001458	ENSSSCG00000001458	7	24993416	25001394	-6.108691418	8.05E-09	0.001132084	-0.990178675	-0.443970793	trans
ASGA0031819	7	21294230	ENSSSCG00000001458	ENSSSCG00000001458	7	24993416	25001394	6.08952768	8.87E-09	0.001232548	0.68971029	0.442851496	trans
ALGA0040984	7	40581807	ENSSSCG00000001458	ENSSSCG00000001458	7	24993416	25001394	-6.007818051	1.33E-08	0.001723658	-0.944500994	-0.438055807	trans
ASGA0031627	7	19251635	ENSSSCG00000001458	ENSSSCG00000001458	7	24993416	25001394	-5.994353108	1.43E-08	0.001812114	-1.510398107	-0.437261906	trans
WU_10.2_7_29448923	7	25082300	ENSSSCG00000001458	ENSSSCG00000001458	7	24993416	25001394	5.993453218	1.43E-08	4.73E-06	0.487200581	0.437208811	cis
ALGA0039782	7	25091206	ENSSSCG00000001458	ENSSSCG00000001458	7	24993416	25001394	-5.976319649	1.56E-08	5.12E-06	-0.761284311	-0.43619704	cis
ASGA0033428	7	43330078	ENSSSCG00000001458	ENSSSCG00000001458	7	24993416	25001394	-5.87555165	2.57E-08	0.002900936	-1.436089393	-0.430212963	trans
ASGA0031602	7	18666443	ENSSSCG00000001458	ENSSSCG00000001458	7	24993416	25001394	5.728532967	5.26E-08	0.005245537	1.005032473	0.421379621	trans
DIAS0002244	7	21001509	ENSSSCG00000001458	ENSSSCG00000001458	7	24993416	25001394	-5.724407035	5.37E-08	0.005336076	-0.94832306	-0.421129966	trans
ALGA0039047	7	17317690	ENSSSCG00000001458	ENSSSCG00000001458	7	24993416	25001394	5.690393009	6.33E-08	0.006085231	0.97541365	0.419068177	trans
DIAS0000010	7	38439290	ENSSSCG00000001458	ENSSSCG00000001458	7	24993416	25001394	-5.629042973	8.50E-08	0.007358952	-1.065439399	-0.415332951	trans
ASGA0033071	7	36907675	ENSSSCG00000001458	ENSSSCG00000001458	7	24993416	25001394	5.62253979	8.77E-08	0.007564189	0.838233601	0.414935774	trans
MARC0056863	7	20805724	ENSSSCG00000001458	ENSSSCG00000001458	7	24993416	25001394	-5.610057114	9.31E-08	0.00792714	-0.57080397	-0.414172737	trans
WU_10.2_7_41079203	7	35825837	ENSSSCG00000001458	ENSSSCG00000001458	7	24993416	25001394	-5.58412768	1.05E-07	0.008783254	-0.574048086	-0.412584939	trans
H3GA0021993	7	64386060	ENSSSCG00000001458	ENSSSCG00000001458	7	24993416	25001394	-5.541885568	1.29E-07	0.010177837	-1.133803198	-0.409990156	trans
H3GA0021764	7	50728561	ENSSSCG00000001458	ENSSSCG00000001458	7	24993416	25001394	5.540738893	1.30E-07	0.010221762	0.657379633	0.40991958	trans
H3GA0021006	7	34647899	ENSSSCG00000001458	ENSSSCG00000001458	7	24993416	25001394	-5.534711835	1.33E-07	0.010445382	-0.661760477	-0.409548506	trans
ALGA0040728	7	35909038	ENSSSCG00000001458	ENSSSCG00000001458	7	24993416	25001394	-5.527952879	1.38E-07	0.010687305	-0.672501889	-0.409132128	trans
ALGA0040539	7	34374643	ENSSSCG00000001458	ENSSSCG00000001458	7	24993416	25001394	5.523989133	1.40E-07	0.010850107	0.743677151	0.408887827	trans
ALGA0037853	7	33003678	ENSSSCG00000001458	ENSSSCG00000001458	7	24993416	25001394	5.490102889	1.65E-07	0.012337468	0.830055657	0.406795698	trans
ALGA0040427	7	33062600	ENSSSCG00000001458	ENSSSCG00000001458	7	24993416	25001394	5.490102889	1.65E-07	0.012337468	0.830055657	0.406795698	trans
H3GA0021027	7	34969376	ENSSSCG00000001458	ENSSSCG00000001458	7	24993416	25001394	5.449611762	1.99E-07	0.0143372	0.805710236	0.404287366	trans
ALGA0039405	7	21385114	ENSSSCG00000001458	ENSSSCG00000001458	7	24993416	25001394	5.414943458	2.35E-07	0.016315415	0.603610176	0.402132468	trans
ASGA0031657	7	19503271	ENSSSCG00000001458	ENSSSCG00000001458	7	24993416	25001394	-5.412151472	2.38E-07	0.01649696	-0.596556654	-0.401958634	trans
MARC0031937	7	49723627	ENSSSCG00000001458	ENSSSCG00000001458	7	24993416	25001394	5.404834612	2.46E-07	0.016694469	0.725336298	0.401502864	trans
MARC0089437	7	24217931	ENSSSCG00000001458	ENSSSCG00000001458	7	24993416	25001394	-5.392868856	2.60E-07	5.89E-05	-0.598376632	-0.400756871	cis
MARC0059025	7	20980036	ENSSSCG00000001458	ENSSSCG00000001458	7	24993416	25001394	-5.378883304	2.78E-07	0.017957457	-0.867935791	-0.399883945	trans
WU_10.2_7_47017162	7	40754715	ENSSSCG00000001458	ENSSSCG00000001458	7	24993416	25001394	-5.376321764	2.81E-07	0.018107381	-1.00525722	-0.399723945	trans
INRA0026325	7	64651603	ENSSSCG00000001458	ENSSSCG00000001458	7	24993416	25001394	-5.365965826	2.95E-07	0.018852135	-1.105098562	-0.399076715	trans
ASGA0033938	7	49736325	ENSSSCG00000001458	ENSSSCG00000001458	7	24993416	25001394	-5.359614944	3.04E-07	0.019265269	-0.551587162	-0.3986795	trans
ALGA0039254	7	19982518	ENSSSCG00000001458	ENSSSCG00000001458	7	24993416	25001394	-5.329373217	3.50E-07	0.02131695	-0.93942536	-0.396784956	trans
ALGA0040677	7	35500113	ENSSSCG00000001458	ENSSSCG00000001458	7	24993416	25001394	-5.288802892	4.22E-07	0.024814987	-0.940470692	-0.394235374	trans
WU_10.2_7_42439230	7	37030891	ENSSSCG00000001458	ENSSSCG00000001458	7	24993416	25001394	5.281601566	4.36E-07	0.025489082	0.690095091	0.393781863	trans
ASGA0031822	7	21349121	ENSSSCG00000001458	ENSSSCG00000001458	7	24993416	25001394	5.263024917	4.75E-07	0.027182042	0.524877152	0.392610649	trans
ASGA0032063	7	24247099	ENSSSCG00000001458	ENSSSCG00000001458	7	24993416	25001394	5.256969825	4.88E-07	0.000101276	0.892795336	0.392228476	cis
WU_10.2_7_34313764	7	29781372	ENSSSCG00000001458	ENSSSCG00000001458	7	24993416	25001394	-5.235432694	5.39E-07	0.030037808	-1.750794629	-0.390867493	trans
H3GA0021066	7	35364147	ENSSSCG00000001458	ENSSSCG00000001458	7	24993416	25001394	-5.215447989	5.91E-07	0.0320944	-0.546087461	-0.389602315	trans
DRGA0007396	7	25565917	ENSSSCG00000001458	ENSSSCG00000001458	7	24993416	25001394	-5.214334346	5.94E-07	0.000119146	-0.501437569	-0.389531748	cis
ALGA0041864	7	49676643	ENSSSCG00000001458	ENSSSCG00000001458	7	24993416	25001394	-5.157701548	7.69E-07	0.038747186	-0.581442427	-0.385934131	trans
CASI0009104	7	25420582	ENSSSCG00000001458	ENSSSCG00000001458	7	24993416	25001394	5.137863734	8.41E-07	0.000159508	0.514659988	0.384669741	cis
ALGA0039628	7	23460184	ENSSSCG00000001458	ENSSSCG00000001458	7	24993416	25001394	5.134648438	8.53E-07	0.041944312	0.595992246	0.384464605	trans
ASGA0032973	7	35727230	ENSSSCG00000001458	ENSSSCG00000001458	7	24993416	25001394	-5.087106374	1.06E-06	0.048476739	-0.881241639	-0.381424781	trans
ALGA0041867	7	49765617	ENSSSCG00000001458	ENSSSCG00000001458	7	24993416	25001394	5.086137196	1.06E-06	0.048631753	0.632392727	0.381362682	trans
H3GA0020505	7	25049757	ENSSSCG00000001458	ENSSSCG00000001458	7	24993416	25001394	4.769072807	4.30E-06	0.00060994	0.489070967	0.360771936	cis
MARC0077442	7	25442390	ENSSSCG00000001458	ENSSSCG00000001458	7	24993416	25001394	-4.34931181	2.49E-05	0.002524031	-0.45321532	-0.332681409	cis
ALGA0039682	7	24479351	ENSSSCG00000001458	ENSSSCG00000001458	7	24993416	25001394	4.105897155	6.55E-05	0.0053824	0.642530269	0.31597065	cis
MARC0024470	7	24296032	ENSSSCG00000001458	ENSSSCG00000001458	7	24993416	25001394	4.105897155	6.55E-05	0.0053824	0.642530269	0.31597065	cis
DIAS0004691	7	25205405	ENSSSCG00000001458	ENSSSCG00000001458	7	24993416	25001394	-4.032949723	8.69E-05	0.006739769	-0.827218467	-0.310904008	cis
DIAS0000302	7	24165493	ENSSSCG00000001458	ENSSSCG00000001458	7	24993416	25001394	-3.692525244	0.000309021	0.017609181	-0.445354474	-0.286911367	cis
ASGA0032146	7	25846982	ENSSSCG00000001458	ENSSSCG00000001458	7	24993416	25001394	-3.66601658	0.000339945	0.0189594	-0.452163259	-0.285019509	cis
WU_10.2_7_30126417	7	25655922	ENSSSCG00000001458	ENSSSCG00000001458	7	24993416	25001394	-3.592185287	0.000442211	0.022997013	-0.685023379	-0.279732808	cis
ASGA0032151	7	25967157	ENSSSCG00000001458	ENSSSCG00000001458	7	24993416	25001394	-3.506674439	0.000596753	0.028608238	-0.426455488	-0.273577855	cis
SIRI0000155	7	24787811	ENSSSCG00000001458	ENSSSCG00000001458	7	24993416	25001394	-3.422284186	0.000797991	0.035410006	-0.395844647	-0.267470429	cis
WU_10.2_7_30403003	7	25934910	ENSSSCG00000001458	ENSSSCG00000001458	7	24993416	25001394	3.368184652	0.000958769	0.039939364	0.346318207	0.263538101	cis
ALGA0050996	9	7643984	ENSSSCG00000001459	HLA-DOB	7	24984834	25037892	-5.088283139	1.05E-06	0.048325732	-0.698825153	-0.381500173	trans
ASGA0032106	7	24986445	ENSSSCG00000001459	HLA-DOB	7	24984834	25037892	-4.068208993	7.59E-05	0.006070068	-0.613253531	-0.313356321	cis
SIRI0000155	7	24787811	ENSSSCG00000001459	HLA-DOB	7	24984834	25037892	-3.98416425	0.000104751	0.007759994	-0.519466533	-0.307500678	cis
WU_10.2_7_28473250	7	24418745	ENSSSCG00000001459	HLA-DOB	7	24984834	25037892	-3.964846565	0.000112738	0.008193018	-0.60917377	-0.306149777	cis
ASGA0033071	7	36907675	ENSSSCG00000001473	COL11A2	7	25203600	25234855	-5.077733669	1.10E-06	0.049611968	-0.882452749	-0.380824026	trans
H3GA0021306	7	40467268	ENSSSCG00000001473	COL11A2	7	25203600	25234855	-5.074015091	1.12E-06	0.049663961	-0.843585343	-0.380585545	trans
ASGA0032099	7	24944510	ENSSSCG00000001473	COL11A2	7	25203600	25234855	-4.972245071	1.77E-06	0.000297808	-0.866759201	-0.374029379	cis
ALGA0039824	7	25616873	ENSSSCG00000001473	COL11A2	7	25203600	25234855	4.772677883	4.23E-06	0.000602864	0.79394495	0.361009123	cis
ALGA0039782	7	25091206	ENSSSCG00000001473	COL11A2	7	25203600	25234855	4.403556431	2.00E-05	0.002121305	0.673373882	0.336363736	cis
MARC0089437	7	24217931	ENSSSCG00000001473	COL11A2	7	25203600	25234855	4.355148561	2.43E-05	0.002471226	0.57045712	0.333078364	cis
ASGA0032121	7	25350432	ENSSSCG00000001473	COL11A2	7	25203600	25234855	4.280228395	3.29E-05	0.003160698	0.61891254	0.327969658	cis
WU_10.2_7_30126417	7	25655922	ENSSSCG00000001473	COL11A2	7	25203600	25234855	4.27666132	3.34E-05	0.003199316	0.920567045	0.3277257	cis
WU_10.2_7_28249097	7	24376167	ENSSSCG00000001473	COL11A2	7	25203600	25234855	-4.234459106	3.95E-05	0.003647184	-0.678133316	-0.324834457	cis
MARC0077442	7	25442390	ENSSSCG00000001473	COL11A2	7	25203600	25234855	3.879876618	0.000155279	0.01045499	0.469082449	0.300185838	cis
DRGA0007396	7	25565917	ENSSSCG00000001473	COL11A2	7	25203600	25234855	3.475330309	0.000665168	0.031012169	0.400615695	0.271313258	cis
WU_10.2_7_30403003	7	25934910	ENSSSCG00000001473	COL11A2	7	25203600	25234855	-3.474837859	0.0006663	0.031038565	-0.408911052	-0.271277642	cis
ASGA0032113	7	25038025	ENSSSCG00000001473	COL11A2	7	25203600	25234855	3.33651993	0.001066445	0.042984774	0.456341459	0.261230365	cis
H3GA0020505	7	25049757	ENSSSCG00000001473	COL11A2	7	25203600	25234855	-3.30312198	0.001192188	0.04633306	-0.402412988	-0.258791448	cis
WU_10.2_7_13849043	7	13003596	ENSSSCG00000001476	HSD17B8	7	25247608	25249786	6.261344126	3.72E-09	0.000606223	1.066260614	0.452812699	trans
ASGA0031344	7	12829394	ENSSSCG00000001476	HSD17B8	7	25247608	25249786	6.163277807	6.12E-09	0.000906036	1.245255239	0.447147649	trans
WU_10.2_7_12185088	7	11596023	ENSSSCG00000001476	HSD17B8	7	25247608	25249786	-6.137430122	6.97E-09	0.001004049	-1.068903748	-0.445645446	trans
ALGA0038890	7	15346803	ENSSSCG00000001476	HSD17B8	7	25247608	25249786	-6.09967959	8.43E-09	0.001178387	-1.168379893	-0.443444697	trans
WU_10.2_7_16253654	7	15358347	ENSSSCG00000001476	HSD17B8	7	25247608	25249786	-6.09967959	8.43E-09	0.001178387	-1.168379893	-0.443444697	trans
WU_10.2_7_13666220	7	12947403	ENSSSCG00000001476	HSD17B8	7	25247608	25249786	-6.056023717	1.05E-08	0.001427586	-1.213851353	-0.440889647	trans
H3GA0019975	7	11390028	ENSSSCG00000001476	HSD17B8	7	25247608	25249786	-6.02272286	1.24E-08	0.00162439	-1.104550981	-0.438933409	trans
WU_10.2_7_14658657	7	13916936	ENSSSCG00000001476	HSD17B8	7	25247608	25249786	5.988003709	1.47E-08	0.001862439	1.020564379	0.436887187	trans
H3GA0020119	7	16266396	ENSSSCG00000001476	HSD17B8	7	25247608	25249786	5.961547599	1.68E-08	0.00204973	1.01978397	0.43532339	trans
ASGA0031812	7	21133874	ENSSSCG00000001476	HSD17B8	7	25247608	25249786	5.863639507	2.72E-08	0.003039708	0.914066224	0.429501778	trans
ASGA0031928	7	22682744	ENSSSCG00000001476	HSD17B8	7	25247608	25249786	-5.82668097	3.26E-08	0.003522676	-1.167948146	-0.42729017	trans
WU_10.2_7_19981304	7	18850047	ENSSSCG00000001476	HSD17B8	7	25247608	25249786	5.80061882	3.71E-08	0.003927755	1.003062782	0.425725977	trans
WU_10.2_7_19336223	7	18354018	ENSSSCG00000001476	HSD17B8	7	25247608	25249786	-5.800095124	3.72E-08	0.003936948	-1.005275213	-0.425694506	trans
ALGA0040539	7	34374643	ENSSSCG00000001476	HSD17B8	7	25247608	25249786	5.797808045	3.76E-08	0.003975056	0.846120499	0.425557052	trans
WU_10.2_7_11710951	7	11182217	ENSSSCG00000001476	HSD17B8	7	25247608	25249786	-5.772373528	4.25E-08	0.004400512	-1.164801146	-0.424026436	trans
WU_10.2_7_11881544	7	11304112	ENSSSCG00000001476	HSD17B8	7	25247608	25249786	-5.772373528	4.25E-08	0.004400512	-1.164801146	-0.424026436	trans
WU_10.2_7_12134608	7	11545553	ENSSSCG00000001476	HSD17B8	7	25247608	25249786	-5.772373528	4.25E-08	0.004400512	-1.164801146	-0.424026436	trans
WU_10.2_7_28249097	7	24376167	ENSSSCG00000001476	HSD17B8	7	25247608	25249786	5.712597448	5.69E-08	1.59E-05	0.836454416	0.420414855	cis
ALGA0039824	7	25616873	ENSSSCG00000001476	HSD17B8	7	25247608	25249786	-5.629039554	8.50E-08	2.25E-05	-0.870521734	-0.415332743	cis
WU_10.2_7_17007801	7	16097485	ENSSSCG00000001476	HSD17B8	7	25247608	25249786	5.614275943	9.13E-08	0.007804317	1.042891977	0.414430722	trans
ASGA0032725	7	33285346	ENSSSCG00000001476	HSD17B8	7	25247608	25249786	5.611700566	9.24E-08	0.007876104	0.875661161	0.414273248	trans
WU_10.2_7_18242915	7	17280961	ENSSSCG00000001476	HSD17B8	7	25247608	25249786	-5.605846657	9.50E-08	0.008055895	-1.0091708	-0.413915165	trans
H3GA0020948	7	33332688	ENSSSCG00000001476	HSD17B8	7	25247608	25249786	-5.58687851	1.04E-07	0.008689421	-0.933668312	-0.412753566	trans
H3GA0020222	7	19833122	ENSSSCG00000001476	HSD17B8	7	25247608	25249786	-5.571054908	1.12E-07	0.00921179	-0.91302278	-0.411782993	trans
ALGA0041153	7	42248609	ENSSSCG00000001476	HSD17B8	7	25247608	25249786	-5.566321047	1.15E-07	0.009270007	-0.786556723	-0.41149236	trans
ALGA0039341	7	20467978	ENSSSCG00000001476	HSD17B8	7	25247608	25249786	-5.561896206	1.17E-07	0.009416652	-0.990261917	-0.411220585	trans
DRGA0007323	7	20329097	ENSSSCG00000001476	HSD17B8	7	25247608	25249786	-5.561896206	1.17E-07	0.009416652	-0.990261917	-0.411220585	trans
H3GA0020268	7	20399615	ENSSSCG00000001476	HSD17B8	7	25247608	25249786	-5.561896206	1.17E-07	0.009416652	-0.990261917	-0.411220585	trans
H3GA0020279	7	20498625	ENSSSCG00000001476	HSD17B8	7	25247608	25249786	-5.561896206	1.17E-07	0.009416652	-0.990261917	-0.411220585	trans
WU_10.2_7_27213610	7	23605646	ENSSSCG00000001476	HSD17B8	7	25247608	25249786	-5.536072937	1.33E-07	0.010386508	-0.790193542	-0.409632324	trans
ASGA0031741	7	20180481	ENSSSCG00000001476	HSD17B8	7	25247608	25249786	-5.525029108	1.40E-07	0.010803637	-1.157166781	-0.408951933	trans
ASGA0032981	7	35844522	ENSSSCG00000001476	HSD17B8	7	25247608	25249786	5.46267962	1.87E-07	0.013654493	0.556530069	0.405097891	trans
ALGA0039047	7	17317690	ENSSSCG00000001476	HSD17B8	7	25247608	25249786	5.429498352	2.19E-07	0.015459198	1.025520369	0.403037982	trans
WU_10.2_7_16988757	7	16078458	ENSSSCG00000001476	HSD17B8	7	25247608	25249786	5.379461583	2.77E-07	0.017930046	0.820884461	0.39992006	trans
ASGA0033353	7	42020442	ENSSSCG00000001476	HSD17B8	7	25247608	25249786	-5.379236202	2.77E-07	0.017944108	-1.055983349	-0.399905985	trans
ALGA0040984	7	40581807	ENSSSCG00000001476	HSD17B8	7	25247608	25249786	-5.340449887	3.32E-07	0.02051501	-0.936875413	-0.397479463	trans
MARC0009178	7	24193865	ENSSSCG00000001476	HSD17B8	7	25247608	25249786	5.333339776	3.43E-07	0.021066261	0.836390685	0.397033738	trans
WU_10.2_7_15974325	7	15078281	ENSSSCG00000001476	HSD17B8	7	25247608	25249786	5.333266347	3.43E-07	0.021070768	0.904274887	0.397029133	trans
DRGA0007462	7	28072350	ENSSSCG00000001476	HSD17B8	7	25247608	25249786	-5.295943802	4.08E-07	0.024130373	-1.060346146	-0.394684797	trans
ALGA0039856	7	26251689	ENSSSCG00000001476	HSD17B8	7	25247608	25249786	5.286731058	4.26E-07	0.024995674	0.848430386	0.394104928	trans
ALGA0040626	7	34927388	ENSSSCG00000001476	HSD17B8	7	25247608	25249786	5.267117076	4.66E-07	0.026782537	0.614611071	0.392868814	trans
MARC0050857	7	27284958	ENSSSCG00000001476	HSD17B8	7	25247608	25249786	-5.248719157	5.07E-07	0.028603818	-1.078820701	-0.3917074	trans
ALGA0041289	7	43894067	ENSSSCG00000001476	HSD17B8	7	25247608	25249786	-5.235566875	5.39E-07	0.030025504	-1.062972412	-0.39087598	trans
ALGA0112846	7	42458930	ENSSSCG00000001476	HSD17B8	7	25247608	25249786	5.199372887	6.36E-07	0.033852731	0.850153467	0.388583039	trans
ALGA0039254	7	19982518	ENSSSCG00000001476	HSD17B8	7	25247608	25249786	-5.193063392	6.54E-07	0.034614383	-1.004702065	-0.388182582	trans
ALGA0040717	7	35670068	ENSSSCG00000001476	HSD17B8	7	25247608	25249786	-5.192748579	6.55E-07	0.034641432	-0.734591545	-0.388162595	trans
ALGA0040739	7	35970410	ENSSSCG00000001476	HSD17B8	7	25247608	25249786	-5.192748579	6.55E-07	0.034641432	-0.734591545	-0.388162595	trans
H3GA0021114	7	35747117	ENSSSCG00000001476	HSD17B8	7	25247608	25249786	-5.192748579	6.55E-07	0.034641432	-0.734591545	-0.388162595	trans
WU_10.2_7_49004340	7	42640962	ENSSSCG00000001476	HSD17B8	7	25247608	25249786	-5.190672241	6.62E-07	0.034866187	-0.840633119	-0.38803076	trans
ALGA0040120	7	29289201	ENSSSCG00000001476	HSD17B8	7	25247608	25249786	-5.183979888	6.82E-07	0.035393932	-0.876641486	-0.387605675	trans
ALGA0039782	7	25091206	ENSSSCG00000001476	HSD17B8	7	25247608	25249786	-5.162984853	7.50E-07	0.000145351	-0.736970122	-0.386270504	cis
ASGA0032099	7	24944510	ENSSSCG00000001476	HSD17B8	7	25247608	25249786	5.131260493	8.67E-07	0.000163572	0.848625424	0.384248393	cis
ASGA0031237	7	11429838	ENSSSCG00000001476	HSD17B8	7	25247608	25249786	-5.116328267	9.27E-07	0.044733614	-0.922964912	-0.383294693	trans
H3GA0021027	7	34969376	ENSSSCG00000001476	HSD17B8	7	25247608	25249786	5.113732776	9.38E-07	0.045166798	0.834694739	0.383128797	trans
ALGA0037853	7	33003678	ENSSSCG00000001476	HSD17B8	7	25247608	25249786	5.108059028	9.62E-07	0.0459284	0.853804438	0.38276602	trans
ALGA0040427	7	33062600	ENSSSCG00000001476	HSD17B8	7	25247608	25249786	5.108059028	9.62E-07	0.0459284	0.853804438	0.38276602	trans
MARC0077275	7	16139041	ENSSSCG00000001476	HSD17B8	7	25247608	25249786	5.093853335	1.03E-06	0.047854311	0.643861704	0.381856936	trans
H3GA0020174	7	18141828	ENSSSCG00000001476	HSD17B8	7	25247608	25249786	-5.072830055	1.13E-06	0.04987509	-0.994354853	-0.38050953	trans
CASI0009104	7	25420582	ENSSSCG00000001476	HSD17B8	7	25247608	25249786	4.978471963	1.72E-06	0.000290545	0.547645702	0.374432152	cis
ASGA0032121	7	25350432	ENSSSCG00000001476	HSD17B8	7	25247608	25249786	-4.862164423	2.87E-06	0.000440359	-0.659817732	-0.366874167	cis
MARC0077442	7	25442390	ENSSSCG00000001476	HSD17B8	7	25247608	25249786	-4.572287744	9.93E-06	0.001207516	-0.517844028	-0.347719266	cis
WU_10.2_7_30126417	7	25655922	ENSSSCG00000001476	HSD17B8	7	25247608	25249786	-4.57013973	1.00E-05	0.001216235	-0.930476698	-0.347575649	cis
H3GA0020505	7	25049757	ENSSSCG00000001476	HSD17B8	7	25247608	25249786	3.290868458	0.001241695	0.047625885	0.382187838	0.257895378	cis
ASGA0033712	7	48095614	ENSSSCG00000001486	LRRC1	7	26860140	26989670	-5.699387418	6.06E-08	0.005888528	-0.685998161	-0.419614013	trans
H3GA0021654	7	49209301	ENSSSCG00000001486	LRRC1	7	26860140	26989670	-5.56223233	1.17E-07	0.009414087	-0.921735014	-0.411241233	trans
INRA0025801	7	48841365	ENSSSCG00000001486	LRRC1	7	26860140	26989670	-5.469817451	1.81E-07	0.013292949	-0.892925868	-0.405540207	trans
ALGA0041790	7	49134860	ENSSSCG00000001486	LRRC1	7	26860140	26989670	-5.408466132	2.42E-07	0.016676482	-0.87627596	-0.40172911	trans
H3GA0021069	7	35448300	ENSSSCG00000001486	LRRC1	7	26860140	26989670	-5.21872053	5.82E-07	0.031838823	-0.947878829	-0.389809642	trans
H3GA0021609	7	48496620	ENSSSCG00000001486	LRRC1	7	26860140	26989670	-5.195265611	6.48E-07	0.034354611	-0.840931903	-0.388322379	trans
ASGA0033695	7	47918831	ENSSSCG00000001486	LRRC1	7	26860140	26989670	-5.07461627	1.12E-06	0.049663961	-0.838772739	-0.380624105	trans
ASGA0033742	7	48218972	ENSSSCG00000001486	LRRC1	7	26860140	26989670	-5.07461627	1.12E-06	0.049663961	-0.838772739	-0.380624105	trans
DIAS0000121	7	47750129	ENSSSCG00000001486	LRRC1	7	26860140	26989670	-5.07461627	1.12E-06	0.049663961	-0.838772739	-0.380624105	trans
SIRI0001104	7	26902445	ENSSSCG00000001486	LRRC1	7	26860140	26989670	4.437081541	1.74E-05	0.001897089	0.7765054	0.338631869	cis
INRA0024655	7	27886752	ENSSSCG00000001486	LRRC1	7	26860140	26989670	-4.1406509	5.72E-05	0.00485033	-0.864652781	-0.318375065	cis
MARC0010879	7	27386432	ENSSSCG00000001486	LRRC1	7	26860140	26989670	-3.925729169	0.000130722	0.009190142	-0.869888456	-0.3034086	cis
WU_10.2_7_31310181	7	26867773	ENSSSCG00000001486	LRRC1	7	26860140	26989670	-3.863732434	0.000164925	0.010962323	-0.617116908	-0.299048681	cis
ASGA0032254	7	27739781	ENSSSCG00000001486	LRRC1	7	26860140	26989670	-3.849673711	0.000173786	0.011393885	-0.780554012	-0.29805738	cis
MARC0114641	7	26970473	ENSSSCG00000001486	LRRC1	7	26860140	26989670	3.728731542	0.000271059	0.015903275	0.552032439	0.289489904	cis
ASGA0032245	7	27562670	ENSSSCG00000001486	LRRC1	7	26860140	26989670	3.694960049	0.000306318	0.017487403	0.836839782	0.287084965	cis
ASGA0032250	7	27652363	ENSSSCG00000001486	LRRC1	7	26860140	26989670	3.694960049	0.000306318	0.017487403	0.836839782	0.287084965	cis
ASGA0032262	7	27963262	ENSSSCG00000001486	LRRC1	7	26860140	26989670	3.694960049	0.000306318	0.017487403	0.836839782	0.287084965	cis
H3GA0020604	7	27394424	ENSSSCG00000001486	LRRC1	7	26860140	26989670	3.694960049	0.000306318	0.017487403	0.836839782	0.287084965	cis
MARC0050171	7	27789031	ENSSSCG00000001486	LRRC1	7	26860140	26989670	3.694960049	0.000306318	0.017487403	0.836839782	0.287084965	cis
SIRI0000698	7	27549577	ENSSSCG00000001486	LRRC1	7	26860140	26989670	3.694960049	0.000306318	0.017487403	0.836839782	0.287084965	cis
ALGA0039903	7	26633761	ENSSSCG00000001486	LRRC1	7	26860140	26989670	-3.642219995	0.000370176	0.02020556	-0.63748695	-0.283318363	cis
MARC0010124	7	26584517	ENSSSCG00000001486	LRRC1	7	26860140	26989670	-3.449062933	0.000728107	0.033201666	-0.422245107	-0.269411975	cis
WU_10.2_7_31453405	7	27011172	ENSSSCG00000001486	LRRC1	7	26860140	26989670	-3.399379437	0.000862704	0.037242574	-0.456040542	-0.265807172	cis
MARC0050857	7	27284958	ENSSSCG00000001486	LRRC1	7	26860140	26989670	3.398024585	0.000866682	0.037350079	0.762680973	0.265708713	cis
H3GA0020592	7	27221785	ENSSSCG00000001486	LRRC1	7	26860140	26989670	-3.291370897	0.001239628	0.047555681	-0.674283732	-0.257932133	cis
WU_10.2_13_11115424	13	9775018	ENSSSCG00000001718	CYP39A1	7	41344804	41426343	-5.092850144	1.03E-06	0.048006399	-1.242769433	-0.381792696	trans
WU_10.2_7_47156800	7	40892446	ENSSSCG00000001718	CYP39A1	7	41344804	41426343	-3.666749477	0.000339052	0.018931138	-0.783902502	-0.285071859	cis
ALGA0041064	7	41243723	ENSSSCG00000001718	CYP39A1	7	41344804	41426343	-3.506201693	0.000597734	0.028632282	-0.729266271	-0.273543733	cis
ALGA0041087	7	41518702	ENSSSCG00000001718	CYP39A1	7	41344804	41426343	-3.506201693	0.000597734	0.028632282	-0.729266271	-0.273543733	cis
ASGA0033282	7	41155162	ENSSSCG00000001718	CYP39A1	7	41344804	41426343	-3.506201693	0.000597734	0.028632282	-0.729266271	-0.273543733	cis
WU_10.2_7_48102001	7	41435975	ENSSSCG00000001718	CYP39A1	7	41344804	41426343	-3.506201693	0.000597734	0.028632282	-0.729266271	-0.273543733	cis
ASGA0033277	7	41053415	ENSSSCG00000001718	CYP39A1	7	41344804	41426343	-3.480766379	0.000652798	0.030608352	-0.404171091	-0.271706335	cis
ASGA0033285	7	41304012	ENSSSCG00000001718	CYP39A1	7	41344804	41426343	3.476890543	0.000661595	0.030896697	0.71705528	0.271426091	cis
ASGA0098971	7	42296344	ENSSSCG00000001718	CYP39A1	7	41344804	41426343	3.361538697	0.000980488	0.040507744	0.628675878	0.263054115	cis
ALGA0041585	7	48045638	ENSSSCG00000001762	CIB2	7	47788918	47812748	7.039435707	6.21E-11	4.22E-08	0.840417871	0.495841083	cis
MARC0046318	7	48066310	ENSSSCG00000001762	CIB2	7	47788918	47812748	7.039435707	6.21E-11	4.22E-08	0.840417871	0.495841083	cis
ALGA0041580	7	48022423	ENSSSCG00000001762	CIB2	7	47788918	47812748	5.803563175	3.65E-08	1.08E-05	0.726889259	0.425902882	cis
ALGA0044069	7	99949767	ENSSSCG00000001762	CIB2	7	47788918	47812748	-5.727282169	5.30E-08	0.00527417	-1.097084062	-0.421303947	trans
WU_10.2_7_105763443	7	99716434	ENSSSCG00000001762	CIB2	7	47788918	47812748	-5.727282169	5.30E-08	0.00527417	-1.097084062	-0.421303947	trans
ALGA0108658	7	98648325	ENSSSCG00000001762	CIB2	7	47788918	47812748	5.705574478	5.88E-08	0.00573462	1.090715709	0.419989218	trans
ASGA0033285	7	41304012	ENSSSCG00000001762	CIB2	7	47788918	47812748	5.61128688	9.26E-08	0.007883392	1.057930084	0.414247949	trans
MARC0058228	7	46644924	ENSSSCG00000001762	CIB2	7	47788918	47812748	-5.459703024	1.90E-07	0.013789139	-0.811053938	-0.404913353	trans
INRA0025801	7	48841365	ENSSSCG00000001762	CIB2	7	47788918	47812748	-5.452998946	1.96E-07	0.014156869	-0.853641016	-0.404497545	trans
WU_10.2_7_105204658	7	99159898	ENSSSCG00000001762	CIB2	7	47788918	47812748	5.372507865	2.86E-07	0.018375532	0.97215935	0.399485652	trans
MARC0091574	7	43134743	ENSSSCG00000001762	CIB2	7	47788918	47812748	-5.372021739	2.87E-07	0.018412756	-0.590605131	-0.399455273	trans
ASGA0033842	7	48737476	ENSSSCG00000001762	CIB2	7	47788918	47812748	-5.228346288	5.57E-07	0.000113092	-0.877211395	-0.390419125	cis
DIAS0001401	7	49019421	ENSSSCG00000001762	CIB2	7	47788918	47812748	-5.228346288	5.57E-07	0.030749307	-0.877211395	-0.390419125	trans
ALGA0041790	7	49134860	ENSSSCG00000001762	CIB2	7	47788918	47812748	-5.196959698	6.43E-07	0.034153593	-0.812078753	-0.388429902	trans
WU_10.2_7_134593280	7	46908005	ENSSSCG00000001762	CIB2	7	47788918	47812748	-5.175780491	7.08E-07	0.000138259	-0.782453062	-0.387084527	cis
WU_10.2_7_134698567	7	46977112	ENSSSCG00000001762	CIB2	7	47788918	47812748	-5.175780491	7.08E-07	0.000138259	-0.782453062	-0.387084527	cis
ALGA0044243	7	102479725	ENSSSCG00000001762	CIB2	7	47788918	47812748	5.135976996	8.48E-07	0.04176404	0.825248245	0.384549374	trans
H3GA0022803	7	102552105	ENSSSCG00000001762	CIB2	7	47788918	47812748	5.135976996	8.48E-07	0.04176404	0.825248245	0.384549374	trans
ALGA0041669	7	48384635	ENSSSCG00000001762	CIB2	7	47788918	47812748	-5.120395458	9.10E-07	0.000169521	-0.664173475	-0.38355458	cis
ALGA0041289	7	43894067	ENSSSCG00000001762	CIB2	7	47788918	47812748	5.111856911	9.46E-07	0.045442515	1.040445571	0.383008874	trans
ASGA0035314	7	92331557	ENSSSCG00000001762	CIB2	7	47788918	47812748	5.111277286	9.48E-07	0.045503157	1.044080612	0.382971816	trans
MARC0004031	7	92355853	ENSSSCG00000001762	CIB2	7	47788918	47812748	5.111277286	9.48E-07	0.045503157	1.044080612	0.382971816	trans
H3GA0021654	7	49209301	ENSSSCG00000001762	CIB2	7	47788918	47812748	-5.091910107	1.04E-06	0.048119152	-0.82006157	-0.381732495	trans
M1GA0010305	7	47941333	ENSSSCG00000001762	CIB2	7	47788918	47812748	-4.92315765	2.20E-06	0.000355964	-0.547604579	-0.370846858	cis
ASGA0033771	7	48331185	ENSSSCG00000001762	CIB2	7	47788918	47812748	-4.882253076	2.63E-06	0.000411463	-0.797092513	-0.36818484	cis
H3GA0021609	7	48496620	ENSSSCG00000001762	CIB2	7	47788918	47812748	-4.849230017	3.04E-06	0.000461544	-0.759734648	-0.36602911	cis
H3GA0021617	7	48554364	ENSSSCG00000001762	CIB2	7	47788918	47812748	-4.835343475	3.23E-06	0.000485935	-0.816078597	-0.365120838	cis
ASGA0033695	7	47918831	ENSSSCG00000001762	CIB2	7	47788918	47812748	-4.806154118	3.66E-06	0.000536189	-0.767152368	-0.363208258	cis
ASGA0033742	7	48218972	ENSSSCG00000001762	CIB2	7	47788918	47812748	-4.806154118	3.66E-06	0.000536189	-0.767152368	-0.363208258	cis
DIAS0000121	7	47750129	ENSSSCG00000001762	CIB2	7	47788918	47812748	-4.806154118	3.66E-06	0.000536189	-0.767152368	-0.363208258	cis
ALGA0041511	7	47295291	ENSSSCG00000001762	CIB2	7	47788918	47812748	4.798339861	3.79E-06	0.000550653	0.598509157	0.362695462	cis
ALGA0105033	7	47636849	ENSSSCG00000001762	CIB2	7	47788918	47812748	-4.77418937	4.21E-06	0.000599942	-0.731629225	-0.361108547	cis
WU_10.2_7_52764269	7	47403714	ENSSSCG00000001762	CIB2	7	47788918	47812748	-4.751138196	4.65E-06	0.000647977	-0.539247149	-0.359590935	cis
ALGA0041512	7	47324213	ENSSSCG00000001762	CIB2	7	47788918	47812748	-4.617918643	8.20E-06	0.001037691	-0.776545488	-0.350764358	cis
ASGA0033639	7	47475050	ENSSSCG00000001762	CIB2	7	47788918	47812748	-4.617918643	8.20E-06	0.001037691	-0.776545488	-0.350764358	cis
DIAS0001425	7	47602466	ENSSSCG00000001762	CIB2	7	47788918	47812748	-4.61549591	8.28E-06	0.001044364	-0.733539611	-0.350602959	cis
ALGA0041516	7	47390389	ENSSSCG00000001762	CIB2	7	47788918	47812748	-4.570972046	9.99E-06	0.001213015	-0.736025978	-0.347631301	cis
MARC0037657	7	47871022	ENSSSCG00000001762	CIB2	7	47788918	47812748	-4.232909006	3.98E-05	0.003663009	-0.621642073	-0.324728087	cis
MARC0034834	7	47546061	ENSSSCG00000001762	CIB2	7	47788918	47812748	4.169988285	5.10E-05	0.004436355	0.500536379	0.320399984	cis
WU_10.2_7_134634780	7	46948714	ENSSSCG00000001762	CIB2	7	47788918	47812748	4.094134188	6.86E-05	0.005593359	0.469305737	0.315155452	cis
ALGA0041729	7	48627903	ENSSSCG00000001762	CIB2	7	47788918	47812748	-3.85972335	0.000167407	0.011071866	-0.497882262	-0.298766093	cis
ALGA0041552	7	47820035	ENSSSCG00000001762	CIB2	7	47788918	47812748	-3.464168624	0.000691261	0.031927404	-1.571095915	-0.27050574	cis
ALGA0041585	7	48045638	ENSSSCG00000001764	SH2D7	7	47812403	47825045	7.664478972	1.97E-12	2.03E-09	0.938343842	0.527964574	cis
MARC0046318	7	48066310	ENSSSCG00000001764	SH2D7	7	47812403	47825045	7.664478972	1.97E-12	2.03E-09	0.938343842	0.527964574	cis
ALGA0041580	7	48022423	ENSSSCG00000001764	SH2D7	7	47812403	47825045	6.841034001	1.80E-10	1.06E-07	0.868312321	0.485192229	cis
INRA0025801	7	48841365	ENSSSCG00000001764	SH2D7	7	47812403	47825045	-6.183679904	5.52E-09	0.000840595	-0.992115696	-0.448330703	trans
MARC0091574	7	43134743	ENSSSCG00000001764	SH2D7	7	47812403	47825045	-5.974229532	1.58E-08	0.001957068	-0.676072402	-0.4360735	trans
ALGA0041797	7	49252573	ENSSSCG00000001764	SH2D7	7	47812403	47825045	-5.802852508	3.67E-08	0.003892819	-0.665002279	-0.425860188	trans
ALGA0041790	7	49134860	ENSSSCG00000001764	SH2D7	7	47812403	47825045	-5.771098983	4.28E-08	0.004400512	-0.929403315	-0.42394964	trans
H3GA0021654	7	49209301	ENSSSCG00000001764	SH2D7	7	47812403	47825045	-5.622474665	8.78E-08	0.007565203	-0.934691943	-0.414931795	trans
ALGA0041511	7	47295291	ENSSSCG00000001764	SH2D7	7	47812403	47825045	5.620349807	8.87E-08	2.33E-05	0.717751222	0.414801968	cis
M1GA0010305	7	47941333	ENSSSCG00000001764	SH2D7	7	47812403	47825045	-5.417953316	2.31E-07	5.37E-05	-0.622943056	-0.40231982	cis
ASGA0033842	7	48737476	ENSSSCG00000001764	SH2D7	7	47812403	47825045	-5.36308541	2.99E-07	6.62E-05	-0.939805446	-0.398896588	cis
DIAS0001401	7	49019421	ENSSSCG00000001764	SH2D7	7	47812403	47825045	-5.36308541	2.99E-07	0.019013833	-0.939805446	-0.398896588	trans
H3GA0021609	7	48496620	ENSSSCG00000001764	SH2D7	7	47812403	47825045	-5.345287574	3.25E-07	7.12E-05	-0.865757998	-0.397782572	cis
ASGA0033695	7	47918831	ENSSSCG00000001764	SH2D7	7	47812403	47825045	-5.194309823	6.51E-07	0.000129013	-0.859913826	-0.388261709	cis
ASGA0033742	7	48218972	ENSSSCG00000001764	SH2D7	7	47812403	47825045	-5.194309823	6.51E-07	0.000129013	-0.859913826	-0.388261709	cis
DIAS0000121	7	47750129	ENSSSCG00000001764	SH2D7	7	47812403	47825045	-5.194309823	6.51E-07	0.000129013	-0.859913826	-0.388261709	cis
ASGA0033285	7	41304012	ENSSSCG00000001764	SH2D7	7	47812403	47825045	5.151123336	7.92E-07	0.039674237	1.032386814	0.3855151	trans
ASGA0033307	7	41182729	ENSSSCG00000001764	SH2D7	7	47812403	47825045	5.113418649	9.39E-07	0.045217451	0.805987492	0.383108716	trans
DRGA0007457	7	27809797	ENSSSCG00000001764	SH2D7	7	47812403	47825045	5.086897485	1.06E-06	0.048499407	0.677152292	0.381411397	trans
DRGA0007459	7	27840937	ENSSSCG00000001764	SH2D7	7	47812403	47825045	5.086897485	1.06E-06	0.048499407	0.677152292	0.381411397	trans
ALGA0105033	7	47636849	ENSSSCG00000001764	SH2D7	7	47812403	47825045	-4.954541217	1.91E-06	0.000319032	-0.792191938	-0.372883087	cis
DIAS0001425	7	47602466	ENSSSCG00000001764	SH2D7	7	47812403	47825045	-4.882937015	2.62E-06	0.000410552	-0.807850385	-0.368229424	cis
H3GA0021617	7	48554364	ENSSSCG00000001764	SH2D7	7	47812403	47825045	-4.876235465	2.70E-06	0.000420164	-0.861990812	-0.367792454	cis
ALGA0041669	7	48384635	ENSSSCG00000001764	SH2D7	7	47812403	47825045	-4.847452311	3.06E-06	0.000464333	-0.664410555	-0.365912895	cis
ASGA0033771	7	48331185	ENSSSCG00000001764	SH2D7	7	47812403	47825045	-4.75006054	4.67E-06	0.000650004	-0.81615047	-0.359519915	cis
WU_10.2_7_52764269	7	47403714	ENSSSCG00000001764	SH2D7	7	47812403	47825045	-4.710631674	5.53E-06	0.000747916	-0.561243149	-0.356917198	cis
MARC0034834	7	47546061	ENSSSCG00000001764	SH2D7	7	47812403	47825045	4.665973954	6.69E-06	0.000876839	0.579830271	0.353959252	cis
WU_10.2_7_134593280	7	46908005	ENSSSCG00000001764	SH2D7	7	47812403	47825045	-4.647846792	7.22E-06	0.000936922	-0.747705851	-0.352755539	cis
WU_10.2_7_134698567	7	46977112	ENSSSCG00000001764	SH2D7	7	47812403	47825045	-4.647846792	7.22E-06	0.000936922	-0.747705851	-0.352755539	cis
ALGA0041512	7	47324213	ENSSSCG00000001764	SH2D7	7	47812403	47825045	-4.561581031	1.04E-05	0.001251202	-0.805544141	-0.347003172	cis
ASGA0033639	7	47475050	ENSSSCG00000001764	SH2D7	7	47812403	47825045	-4.561581031	1.04E-05	0.001251202	-0.805544141	-0.347003172	cis
MARC0037657	7	47871022	ENSSSCG00000001764	SH2D7	7	47812403	47825045	-4.410392072	1.94E-05	0.002069377	-0.676131985	-0.336826677	cis
ALGA0041516	7	47390389	ENSSSCG00000001764	SH2D7	7	47812403	47825045	-4.326854609	2.73E-05	0.0027175	-0.735202034	-0.331152453	cis
WU_10.2_7_134634780	7	46948714	ENSSSCG00000001764	SH2D7	7	47812403	47825045	4.164477155	5.21E-05	0.004514575	0.499703647	0.32001993	cis
ALGA0041729	7	48627903	ENSSSCG00000001764	SH2D7	7	47812403	47825045	-4.020891801	9.10E-05	0.006979022	-0.541815047	-0.31006394	cis
ALGA0041552	7	47820035	ENSSSCG00000001764	SH2D7	7	47812403	47825045	-3.326462108	0.001102945	0.043892276	-1.586471979	-0.260496407	cis
ASGA0034108	7	51610273	ENSSSCG00000001800	TM6SF1	7	51815536	51845163	7.296719219	1.53E-11	1.20E-08	0.90511537	0.509324301	cis
ASGA0034121	7	51936027	ENSSSCG00000001800	TM6SF1	7	51815536	51845163	7.217457095	2.36E-11	1.77E-08	0.908172431	0.505209552	cis
H3GA0021787	7	51376033	ENSSSCG00000001800	TM6SF1	7	51815536	51845163	7.029932858	6.54E-11	4.41E-08	0.960412036	0.495336041	cis
H3GA0021788	7	51398162	ENSSSCG00000001800	TM6SF1	7	51815536	51845163	6.886901635	1.41E-10	8.60E-08	0.858022272	0.487673631	cis
ASGA0034120	7	51896814	ENSSSCG00000001800	TM6SF1	7	51815536	51845163	6.850050543	1.72E-10	1.02E-07	0.887090907	0.485680946	cis
H3GA0021802	7	51910405	ENSSSCG00000001800	TM6SF1	7	51815536	51845163	6.850050543	1.72E-10	1.02E-07	0.887090907	0.485680946	cis
INRA0025982	7	51358815	ENSSSCG00000001800	TM6SF1	7	51815536	51845163	-6.808551527	2.14E-10	1.24E-07	-0.909911432	-0.48342783	cis
ASGA0034116	7	51847199	ENSSSCG00000001800	TM6SF1	7	51815536	51845163	-6.413307257	1.71E-09	7.65E-07	-0.85805957	-0.461483952	cis
ASGA0034157	7	52520658	ENSSSCG00000001800	TM6SF1	7	51815536	51845163	-6.134318089	7.08E-09	2.57E-06	-0.893942749	-0.445464327	cis
MARC0027851	7	52489010	ENSSSCG00000001800	TM6SF1	7	51815536	51845163	-6.094429261	8.65E-09	3.06E-06	-0.914736121	-0.44313798	cis
Affx-114997524	7	54565009	ENSSSCG00000001800	TM6SF1	7	51815536	51845163	5.647050668	7.80E-08	0.00690754	0.684741208	0.416431521	trans
ASGA0034088	7	51328974	ENSSSCG00000001800	TM6SF1	7	51815536	51845163	5.319057717	3.67E-07	7.91E-05	0.658802054	0.396137561	cis
MARC0058847	7	51013727	ENSSSCG00000001800	TM6SF1	7	51815536	51845163	-5.048706899	1.26E-06	0.000223108	-0.663828858	-0.378960459	cis
MARC0028399	7	52177010	ENSSSCG00000001800	TM6SF1	7	51815536	51845163	5.043980342	1.28E-06	0.000227179	0.720865448	0.378656568	cis
ALGA0042054	7	51555190	ENSSSCG00000001800	TM6SF1	7	51815536	51845163	-4.985787385	1.66E-06	0.000283522	-0.623680489	-0.374905064	cis
INRA0026053	7	52456365	ENSSSCG00000001800	TM6SF1	7	51815536	51845163	-4.981454163	1.70E-06	0.000287885	-0.663249929	-0.374624974	cis
H3GA0021777	7	51170021	ENSSSCG00000001800	TM6SF1	7	51815536	51845163	-4.502613281	1.33E-05	0.001531545	-0.806786706	-0.343048383	cis
MARC0060380	7	51118651	ENSSSCG00000001800	TM6SF1	7	51815536	51845163	4.458937334	1.59E-05	0.001766926	0.549409469	0.340107348	cis
M1GA0010414	7	52033314	ENSSSCG00000001800	TM6SF1	7	51815536	51845163	-3.93345693	0.000126966	0.008978489	-0.633723881	-0.303950728	cis
ALGA0042001	7	50908147	ENSSSCG00000001800	TM6SF1	7	51815536	51845163	3.479558777	0.000655527	0.030714812	0.47983432	0.271619026	cis
ASGA0034277	7	58928697	ENSSSCG00000001983	SDR39U1	7	74851151	74854388	5.996986239	1.41E-08	0.001802707	1.029455092	0.437417237	trans
ALGA0042639	7	75705436	ENSSSCG00000001983	SDR39U1	7	74851151	74854388	-3.539143734	0.000532892	0.026423337	-0.418669699	-0.275918958	cis
H3GA0022080	7	75778619	ENSSSCG00000001983	SDR39U1	7	74851151	74854388	-3.448037233	0.000730674	0.033277195	-0.421304971	-0.269337668	cis
ALGA0020328	3	98321059	ENSSSCG00000001991	DHRS1	7	74992115	75002151	-5.10651061	9.69E-07	0.046107526	-0.520339976	-0.382666984	trans
ASGA0034525	7	75903915	ENSSSCG00000001991	DHRS1	7	74992115	75002151	-3.474624408	0.000666791	0.031050635	-0.590428174	-0.271262205	cis
ALGA0042615	7	74841860	ENSSSCG00000001991	DHRS1	7	74992115	75002151	-3.403040283	0.000852041	0.036941046	-0.636600619	-0.266073168	cis
ALGA0042634	7	75514788	ENSSSCG00000001991	DHRS1	7	74992115	75002151	-3.403040283	0.000852041	0.036941046	-0.636600619	-0.266073168	cis
ALGA0042640	7	75755441	ENSSSCG00000001991	DHRS1	7	74992115	75002151	-3.403040283	0.000852041	0.036941046	-0.636600619	-0.266073168	cis
H3GA0022067	7	74920040	ENSSSCG00000001991	DHRS1	7	74992115	75002151	-3.403040283	0.000852041	0.036941046	-0.636600619	-0.266073168	cis
INRA0026494	7	74432515	ENSSSCG00000001991	DHRS1	7	74992115	75002151	-3.403040283	0.000852041	0.036941046	-0.636600619	-0.266073168	cis
MARC0095879	7	89029745	ENSSSCG00000002279	GPX2	7	89007370	89011620	-7.623936724	2.48E-12	2.47E-09	-0.961010402	-0.525945845	cis
INRA0027323	7	90101222	ENSSSCG00000002279	GPX2	7	89007370	89011620	6.59737484	6.54E-10	0.000140393	0.934386334	0.471812691	trans
DRGA0007989	7	90304172	ENSSSCG00000002279	GPX2	7	89007370	89011620	6.42241266	1.63E-09	0.000305294	0.713752894	0.461999382	trans
ALGA0043470	7	88729369	ENSSSCG00000002279	GPX2	7	89007370	89011620	-6.016562869	1.28E-08	4.27E-06	-0.794756493	-0.438570858	cis
ASGA0035129	7	88808634	ENSSSCG00000002279	GPX2	7	89007370	89011620	-5.853681026	2.86E-08	8.76E-06	-0.83509266	-0.428906618	cis
ASGA0035125	7	88712394	ENSSSCG00000002279	GPX2	7	89007370	89011620	-5.785655693	3.99E-08	1.15E-05	-1.466624063	-0.424826194	cis
INRA0027029	7	87906464	ENSSSCG00000002279	GPX2	7	89007370	89011620	-5.785655693	3.99E-08	0.004158183	-1.466624063	-0.424826194	trans
WU_10.2_7_95351835	7	88970939	ENSSSCG00000002279	GPX2	7	89007370	89011620	-5.61197282	9.23E-08	2.42E-05	-1.411418216	-0.414289897	cis
MARC0011044	7	90822614	ENSSSCG00000002279	GPX2	7	89007370	89011620	5.435703667	2.13E-07	0.015134547	0.640062368	0.403423678	trans
H3GA0022387	7	88788413	ENSSSCG00000002279	GPX2	7	89007370	89011620	-5.160028728	7.61E-07	0.0001472	-0.697955651	-0.386082315	cis
H3GA0022402	7	89173248	ENSSSCG00000002279	GPX2	7	89007370	89011620	-5.070743344	1.14E-06	0.000205927	-0.783706152	-0.380375658	cis
MARC0023503	7	88346943	ENSSSCG00000002279	GPX2	7	89007370	89011620	-4.904645223	2.38E-06	0.000380353	-0.777350743	-0.36964322	cis
ALGA0043528	7	89602164	ENSSSCG00000002279	GPX2	7	89007370	89011620	-4.684394266	6.18E-06	0.000822226	-0.948939618	-0.355180633	cis
ALGA0043488	7	89189894	ENSSSCG00000002279	GPX2	7	89007370	89011620	4.574647171	9.84E-06	0.001198159	0.561483646	0.347876989	cis
ASGA0035121	7	88697241	ENSSSCG00000002279	GPX2	7	89007370	89011620	-4.50129472	1.34E-05	0.001537303	-1.317574668	-0.342959741	cis
ASGA0035137	7	88843866	ENSSSCG00000002279	GPX2	7	89007370	89011620	-4.50129472	1.34E-05	0.001537303	-1.317574668	-0.342959741	cis
ASGA0035147	7	88887669	ENSSSCG00000002279	GPX2	7	89007370	89011620	-4.50129472	1.34E-05	0.001537303	-1.317574668	-0.342959741	cis
INRA0027245	7	88600627	ENSSSCG00000002279	GPX2	7	89007370	89011620	-4.50129472	1.34E-05	0.001537303	-1.317574668	-0.342959741	cis
ASGA0034845	7	88172698	ENSSSCG00000002279	GPX2	7	89007370	89011620	4.234513446	3.95E-05	0.003647184	1.224711026	0.324838186	cis
MARC0031574	7	88873024	ENSSSCG00000002279	GPX2	7	89007370	89011620	-4.154564186	5.42E-05	0.004634892	-0.901331574	-0.319335931	cis
WU_10.2_7_103460706	7	97617907	ENSSSCG00000002349	ACOT4	7	96867399	96948726	6.783171091	2.45E-10	1.40E-07	0.835081914	0.482045089	cis
H3GA0022664	7	98066911	ENSSSCG00000002349	ACOT4	7	96867399	96948726	6.385344446	1.97E-09	0.000356282	0.751384451	0.459898137	trans
H3GA0022846	7	105557884	ENSSSCG00000002349	ACOT4	7	96867399	96948726	6.067766027	9.89E-09	0.001356752	0.552999004	0.441577948	trans
ALGA0044369	7	105490953	ENSSSCG00000002349	ACOT4	7	96867399	96948726	5.810843999	3.53E-08	0.003761098	0.531806118	0.426340126	trans
WU_10.2_7_103232787	7	97584287	ENSSSCG00000002349	ACOT4	7	96867399	96948726	-5.236784959	5.36E-07	0.000109954	-0.562537884	-0.390953022	cis
H3GA0022580	7	93680257	ENSSSCG00000002349	ACOT4	7	96867399	96948726	-5.214165987	5.94E-07	0.032246989	-0.706656238	-0.389521079	trans
Affx-114892585	7	97575068	ENSSSCG00000002349	ACOT4	7	96867399	96948726	-5.102529592	9.87E-07	0.000181743	-0.762373786	-0.382412299	cis
ASGA0035527	7	98089286	ENSSSCG00000002349	ACOT4	7	96867399	96948726	-5.102529592	9.87E-07	0.046679957	-0.762373786	-0.382412299	trans
ASGA0035804	7	104336604	ENSSSCG00000002349	ACOT4	7	96867399	96948726	-5.083221708	1.08E-06	0.049048737	-0.5525122	-0.381175847	trans
INRA0027603	7	97048514	ENSSSCG00000002349	ACOT4	7	96867399	96948726	-4.952185558	1.93E-06	0.000321841	-0.772117292	-0.372730434	cis
MARC0048752	7	97946666	ENSSSCG00000002349	ACOT4	7	96867399	96948726	4.936818966	2.07E-06	0.000339412	0.76670386	0.371733892	cis
ALGA0043904	7	96128654	ENSSSCG00000002349	ACOT4	7	96867399	96948726	4.787630873	3.97E-06	0.000572233	0.750657966	0.361992169	cis
ALGA0043926	7	96806775	ENSSSCG00000002349	ACOT4	7	96867399	96948726	4.787630873	3.97E-06	0.000572233	0.750657966	0.361992169	cis
DRGA0008025	7	96731838	ENSSSCG00000002349	ACOT4	7	96867399	96948726	4.787630873	3.97E-06	0.000572233	0.750657966	0.361992169	cis
MARC0033479	7	96786714	ENSSSCG00000002349	ACOT4	7	96867399	96948726	4.787630873	3.97E-06	0.000572233	0.750657966	0.361992169	cis
ALGA0043930	7	97109772	ENSSSCG00000002349	ACOT4	7	96867399	96948726	-4.765127353	4.37E-06	0.000617876	-0.743243628	-0.360512275	cis
ALGA0043934	7	97126583	ENSSSCG00000002349	ACOT4	7	96867399	96948726	-4.765127353	4.37E-06	0.000617876	-0.743243628	-0.360512275	cis
INRA0027622	7	97347282	ENSSSCG00000002349	ACOT4	7	96867399	96948726	-4.765127353	4.37E-06	0.000617876	-0.743243628	-0.360512275	cis
WU_10.2_7_103148794	7	97394296	ENSSSCG00000002349	ACOT4	7	96867399	96948726	-4.765127353	4.37E-06	0.000617876	-0.743243628	-0.360512275	cis
WU_10.2_7_103182352	7	97427849	ENSSSCG00000002349	ACOT4	7	96867399	96948726	-4.765127353	4.37E-06	0.000617876	-0.743243628	-0.360512275	cis
WU_10.2_7_102488461	7	96694364	ENSSSCG00000002349	ACOT4	7	96867399	96948726	4.609164169	8.51E-06	0.001065325	0.752413799	0.350181002	cis
WU_10.2_7_101796435	7	96081801	ENSSSCG00000002349	ACOT4	7	96867399	96948726	4.410327684	1.94E-05	0.002069377	0.813369966	0.336822317	cis
MARC0113727	7	96660861	ENSSSCG00000002349	ACOT4	7	96867399	96948726	-4.40235231	2.01E-05	0.002125033	-0.712104847	-0.336282163	cis
MARC0106494	7	96077309	ENSSSCG00000002349	ACOT4	7	96867399	96948726	4.39845956	2.04E-05	0.002146151	0.846451397	0.336018394	cis
INRA0027601	7	96278617	ENSSSCG00000002349	ACOT4	7	96867399	96948726	3.840278821	0.000179957	0.011700175	0.456283908	0.297394394	cis
ALGA0043924	7	96743525	ENSSSCG00000002349	ACOT4	7	96867399	96948726	-3.823935669	0.000191192	0.01227565	-0.574281472	-0.296240052	cis
DIAS0000908	7	96632217	ENSSSCG00000002349	ACOT4	7	96867399	96948726	3.786611966	0.000219396	0.013673502	0.423090301	0.293598954	cis
Affx-114687136	7	97568284	ENSSSCG00000002349	ACOT4	7	96867399	96948726	-3.556248284	0.000501894	0.025235131	-0.382478473	-0.277150261	cis
H3GA0022723	7	99847007	ENSSSCG00000002354	COQ6	7	97258674	97271302	-7.995001115	3.03E-13	1.89E-07	-1.299836919	-0.544091636	trans
ASGA0035500	7	97732109	ENSSSCG00000002354	COQ6	7	97258674	97271302	-6.741920732	3.06E-10	1.68E-07	-0.871516581	-0.479790041	cis
DIAS0000795	7	97752476	ENSSSCG00000002354	COQ6	7	97258674	97271302	-6.741920732	3.06E-10	1.68E-07	-0.871516581	-0.479790041	cis
ASGA0034837	7	88236294	ENSSSCG00000002354	COQ6	7	97258674	97271302	5.729996509	5.23E-08	0.005210609	0.748464926	0.421468155	trans
DRGA0007984	7	88650429	ENSSSCG00000002354	COQ6	7	97258674	97271302	-5.728069636	5.28E-08	0.005256246	-0.855689167	-0.42135159	trans
H3GA0021922	7	57859610	ENSSSCG00000002354	COQ6	7	97258674	97271302	5.563423896	1.16E-07	0.009377961	1.069201857	0.411314428	trans
H3GA0022648	7	97279129	ENSSSCG00000002354	COQ6	7	97258674	97271302	-5.539756857	1.30E-07	3.23E-05	-0.773665016	-0.409859132	cis
ALGA0044087	7	100171552	ENSSSCG00000002354	COQ6	7	97258674	97271302	5.438870055	2.10E-07	0.014949347	0.729607619	0.403620405	trans
H3GA0022466	7	91773246	ENSSSCG00000002354	COQ6	7	97258674	97271302	-5.319286261	3.66E-07	0.022119904	-0.86353732	-0.39615191	trans
INRA0026932	7	84120440	ENSSSCG00000002354	COQ6	7	97258674	97271302	5.259053311	4.84E-07	0.027572407	0.9371818	0.39236	trans
DIAS0004551	7	90911258	ENSSSCG00000002354	COQ6	7	97258674	97271302	5.209935691	6.06E-07	0.03271921	0.761878438	0.389252957	trans
ASGA0035841	7	105393504	ENSSSCG00000002354	COQ6	7	97258674	97271302	5.132722023	8.61E-07	0.042260408	0.729677909	0.384341673	trans
MARC0027333	3	88551216	ENSSSCG00000002354	COQ6	7	97258674	97271302	5.108190291	9.62E-07	0.0459284	0.754919964	0.382774415	trans
ASGA0035487	7	97082645	ENSSSCG00000002354	COQ6	7	97258674	97271302	-4.322646695	2.78E-05	0.002749744	-0.656613792	-0.330865674	cis
MARC0038565	7	97652632	ENSSSCG00000002354	COQ6	7	97258674	97271302	-3.539931909	0.000531425	0.026376634	-0.376992713	-0.275975726	cis
WU_10.2_X_119213751	X	104153109	ENSSSCG00000002403	VIPAS39	7	100464454	100510128	5.135238869	8.51E-07	0.041870529	2.633368026	0.384502279	trans
WU_10.2_X_119655641	X	104509239	ENSSSCG00000002403	VIPAS39	7	100464454	100510128	5.135238869	8.51E-07	0.041870529	2.633368026	0.384502279	trans
WU_10.2_X_120862958	X	105336675	ENSSSCG00000002403	VIPAS39	7	100464454	100510128	5.135238869	8.51E-07	0.041870529	2.633368026	0.384502279	trans
ALGA0044087	7	100171552	ENSSSCG00000002403	VIPAS39	7	100464454	100510128	4.161389054	5.28E-05	0.004535483	0.592270263	0.319806903	cis
H3GA0022723	7	99847007	ENSSSCG00000002403	VIPAS39	7	100464454	100510128	-3.815672976	0.000197122	0.012566032	-0.72363454	-0.29565595	cis
ALGA0044145	7	100937263	ENSSSCG00000002403	VIPAS39	7	100464454	100510128	-3.37880731	0.000924985	0.039043354	-0.440182204	-0.264311273	cis
WU_10.2_7_123880372	7	116665526	ENSSSCG00000002472	ENSSSCG00000002472	7	115367850	115369991	-6.449274304	1.42E-09	0.000270721	-1.373666212	-0.463517215	trans
M1GA0010841	7	115145922	ENSSSCG00000002472	ENSSSCG00000002472	7	115367850	115369991	-6.40755056	1.76E-09	7.70E-07	-1.161589157	-0.461157842	cis
7_123243053	7	116110501	ENSSSCG00000002472	ENSSSCG00000002472	7	115367850	115369991	-6.334987603	2.55E-09	1.07E-06	-1.25162351	-0.457031191	cis
ASGA0036470	7	115273908	ENSSSCG00000002472	ENSSSCG00000002472	7	115367850	115369991	-6.334987603	2.55E-09	1.07E-06	-1.25162351	-0.457031191	cis
ASGA0036701	7	117100339	ENSSSCG00000002472	ENSSSCG00000002472	7	115367850	115369991	6.275694631	3.46E-09	0.000569376	1.320776719	0.453637136	trans
MARC0056372	7	115128822	ENSSSCG00000002472	ENSSSCG00000002472	7	115367850	115369991	-6.183085416	5.53E-09	2.08E-06	-1.208566047	-0.448296264	cis
WU_10.2_7_121677204	7	115057230	ENSSSCG00000002472	ENSSSCG00000002472	7	115367850	115369991	-6.183085416	5.53E-09	2.08E-06	-1.208566047	-0.448296264	cis
WU_10.2_7_122644975	7	115633119	ENSSSCG00000002472	ENSSSCG00000002472	7	115367850	115369991	6.183085416	5.53E-09	2.08E-06	1.208566047	0.448296264	cis
H3GA0023238	7	114585094	ENSSSCG00000002472	ENSSSCG00000002472	7	115367850	115369991	-6.167900572	5.98E-09	2.22E-06	-1.233647634	-0.447415915	cis
MARC0098637	7	118761586	ENSSSCG00000002472	ENSSSCG00000002472	7	115367850	115369991	-6.135427083	7.04E-09	0.001012432	-1.21842465	-0.445528876	trans
H3GA0023254	7	115238787	ENSSSCG00000002472	ENSSSCG00000002472	7	115367850	115369991	-6.13055237	7.21E-09	2.61E-06	-1.049210942	-0.445245092	cis
WU_10.2_7_121309845	7	114724624	ENSSSCG00000002472	ENSSSCG00000002472	7	115367850	115369991	-6.13055237	7.21E-09	2.61E-06	-1.049210942	-0.445245092	cis
WU_10.2_7_120956242	7	114347765	ENSSSCG00000002472	ENSSSCG00000002472	7	115367850	115369991	-6.026074066	1.22E-08	0.001602663	-1.215905534	-0.439130557	trans
WU_10.2_7_120809845	7	114208252	ENSSSCG00000002472	ENSSSCG00000002472	7	115367850	115369991	6.008034371	1.33E-08	0.001723531	1.290346667	0.438068553	trans
ASGA0036803	7	118098776	ENSSSCG00000002472	ENSSSCG00000002472	7	115367850	115369991	6.003763755	1.36E-08	0.001751565	1.058412171	0.437816871	trans
INRA0028862	7	120018783	ENSSSCG00000002472	ENSSSCG00000002472	7	115367850	115369991	-5.912925514	2.14E-08	0.002488474	-1.23401342	-0.432439082	trans
M1GA0010832	7	114480337	ENSSSCG00000002472	ENSSSCG00000002472	7	115367850	115369991	-5.803275314	3.66E-08	1.08E-05	-1.165444056	-0.425885589	cis
WU_10.2_7_127144801	7	119765368	ENSSSCG00000002472	ENSSSCG00000002472	7	115367850	115369991	-5.780141612	4.10E-08	0.004258259	-1.144798854	-0.424494295	trans
WU_10.2_7_118853358	7	112286169	ENSSSCG00000002472	ENSSSCG00000002472	7	115367850	115369991	5.779166599	4.12E-08	0.004277614	1.134660444	0.424435591	trans
ASGA0036781	7	117851025	ENSSSCG00000002472	ENSSSCG00000002472	7	115367850	115369991	5.7079584	5.82E-08	0.005680335	1.185147912	0.42013373	trans
WU_10.2_7_121883567	7	115202457	ENSSSCG00000002472	ENSSSCG00000002472	7	115367850	115369991	5.59157438	1.02E-07	2.61E-05	1.045664171	0.413041326	cis
WU_10.2_7_127519541	7	119962850	ENSSSCG00000002472	ENSSSCG00000002472	7	115367850	115369991	-5.588245595	1.03E-07	0.008640343	-1.113623902	-0.412837353	trans
WU_10.2_7_126614246	7	119297526	ENSSSCG00000002472	ENSSSCG00000002472	7	115367850	115369991	5.588245595	1.03E-07	0.008640343	1.113623902	0.412837353	trans
H3GA0023050	7	111594041	ENSSSCG00000002472	ENSSSCG00000002472	7	115367850	115369991	-5.582391629	1.06E-07	0.008840918	-1.039219132	-0.412478496	trans
M1GA0011167	7	121209923	ENSSSCG00000002472	ENSSSCG00000002472	7	115367850	115369991	-5.392429759	2.61E-07	0.017215163	-0.757920204	-0.400729481	trans
WU_10.2_7_124716902	7	117480118	ENSSSCG00000002472	ENSSSCG00000002472	7	115367850	115369991	5.363885973	2.98E-07	0.018964488	0.683874457	0.398946656	trans
MARC0098820	7	113834638	ENSSSCG00000002472	ENSSSCG00000002472	7	115367850	115369991	-5.286327543	4.27E-07	0.025039217	-1.060953062	-0.394079519	trans
ASGA0036863	7	119132019	ENSSSCG00000002472	ENSSSCG00000002472	7	115367850	115369991	-5.277400336	4.44E-07	0.02582236	-1.084522183	-0.393517153	trans
CASI0008871	7	119511642	ENSSSCG00000002472	ENSSSCG00000002472	7	115367850	115369991	5.178371513	7.00E-07	0.036163352	1.045871313	0.387249251	trans
H3GA0023370	7	116748570	ENSSSCG00000002472	ENSSSCG00000002472	7	115367850	115369991	-5.131317268	8.66E-07	0.042495572	-0.611995514	-0.384252017	trans
H3GA0023257	7	115114199	ENSSSCG00000002472	ENSSSCG00000002472	7	115367850	115369991	-5.050976189	1.24E-06	0.000221442	-0.850079407	-0.379106318	cis
ASGA0036544	7	116000136	ENSSSCG00000002472	ENSSSCG00000002472	7	115367850	115369991	-4.913342476	2.29E-06	0.000369009	-0.833064884	-0.370208929	cis
ASGA0036491	7	115616606	ENSSSCG00000002472	ENSSSCG00000002472	7	115367850	115369991	-4.783490682	4.04E-06	0.000580282	-0.770636801	-0.361720103	cis
ASGA0036437	7	114409265	ENSSSCG00000002472	ENSSSCG00000002472	7	115367850	115369991	-4.691687235	5.99E-06	0.000799154	-0.887246807	-0.3556637	cis
WU_10.2_7_121570979	7	114875051	ENSSSCG00000002472	ENSSSCG00000002472	7	115367850	115369991	4.60556999	8.64E-06	0.001079871	0.638354003	0.349941386	cis
ALGA0045079	7	115114488	ENSSSCG00000002472	ENSSSCG00000002472	7	115367850	115369991	-4.565437821	1.02E-05	0.001235965	-0.656751577	-0.347261195	cis
7_121668940	7	115040923	ENSSSCG00000002472	ENSSSCG00000002472	7	115367850	115369991	4.531604583	1.18E-05	0.001385766	0.624097743	0.344995038	cis
WU_10.2_7_122599024	7	115587211	ENSSSCG00000002472	ENSSSCG00000002472	7	115367850	115369991	4.494170144	1.38E-05	0.001571259	0.85510454	0.342480625	cis
7_122986020	7	115906400	ENSSSCG00000002472	ENSSSCG00000002472	7	115367850	115369991	-4.455023127	1.62E-05	0.00178727	-0.807473737	-0.339843285	cis
WU_10.2_7_121073403	7	114500251	ENSSSCG00000002472	ENSSSCG00000002472	7	115367850	115369991	4.450111443	1.65E-05	0.001816805	0.830250225	0.339511816	cis
MARC0060446	7	116193230	ENSSSCG00000002472	ENSSSCG00000002472	7	115367850	115369991	-4.211944252	4.32E-05	0.003905707	-0.709023096	-0.323288241	cis
WU_10.2_7_123337647	7	116204637	ENSSSCG00000002472	ENSSSCG00000002472	7	115367850	115369991	-4.211944252	4.32E-05	0.003905707	-0.709023096	-0.323288241	cis
WU_10.2_7_123439493	7	116255475	ENSSSCG00000002472	ENSSSCG00000002472	7	115367850	115369991	-4.139121642	5.76E-05	0.004875345	-0.689977199	-0.318269393	cis
WU_10.2_7_122766584	7	115647494	ENSSSCG00000002472	ENSSSCG00000002472	7	115367850	115369991	4.12347009	6.12E-05	0.005119794	0.766211586	0.317187186	cis
WU_10.2_7_122895547	7	115778951	ENSSSCG00000002472	ENSSSCG00000002472	7	115367850	115369991	4.063922037	7.71E-05	0.00615115	0.625940502	0.313058493	cis
ALGA0045070	7	114908311	ENSSSCG00000002472	ENSSSCG00000002472	7	115367850	115369991	-3.751376499	0.000249607	0.015003553	-0.516097399	-0.291099437	cis
WU_10.2_7_123040903	7	115839879	ENSSSCG00000002472	ENSSSCG00000002472	7	115367850	115369991	3.300505688	0.001202601	0.046602506	0.387696456	0.258600181	cis
ALGA0045097	7	115603615	ENSSSCG00000002472	ENSSSCG00000002472	7	115367850	115369991	-3.279529018	0.00128921	0.048865193	-0.423664843	-0.257065558	cis
ALGA0040984	7	40581807	ENSSSCG00000002627	GSTA4	7	46635904	46656452	-7.78436395	1.00E-12	5.32E-07	-1.237424413	-0.533881976	trans
WU_10.2_7_134593280	7	46908005	ENSSSCG00000002627	GSTA4	7	46635904	46656452	7.677730809	1.83E-12	1.91E-09	1.051905862	0.528622492	cis
WU_10.2_7_134698567	7	46977112	ENSSSCG00000002627	GSTA4	7	46635904	46656452	7.677730809	1.83E-12	1.91E-09	1.051905862	0.528622492	cis
MARC0058228	7	46644924	ENSSSCG00000002627	GSTA4	7	46635904	46656452	7.272802451	1.74E-11	1.34E-08	1.001852828	0.50808636	cis
M1GA0010238	7	40681099	ENSSSCG00000002627	GSTA4	7	46635904	46656452	-7.189126407	2.75E-11	8.98E-06	-1.241266894	-0.503730392	trans
ASGA0032973	7	35727230	ENSSSCG00000002627	GSTA4	7	46635904	46656452	-7.184750425	2.82E-11	9.19E-06	-1.250510481	-0.503501524	trans
WU_10.2_7_134634780	7	46948714	ENSSSCG00000002627	GSTA4	7	46635904	46656452	-7.02824716	6.60E-11	4.44E-08	-0.725990804	-0.4952464	cis
WU_10.2_7_46676355	7	40563142	ENSSSCG00000002627	GSTA4	7	46635904	46656452	-6.905426834	1.28E-10	3.49E-05	-1.036930016	-0.488672493	trans
H3GA0021617	7	48554364	ENSSSCG00000002627	GSTA4	7	46635904	46656452	6.535480432	9.04E-10	0.000184316	1.030515954	0.468360863	trans
ALGA0041512	7	47324213	ENSSSCG00000002627	GSTA4	7	46635904	46656452	6.48523734	1.17E-09	5.57E-07	1.014588552	0.465542956	cis
ASGA0033639	7	47475050	ENSSSCG00000002627	GSTA4	7	46635904	46656452	6.48523734	1.17E-09	5.57E-07	1.014588552	0.465542956	cis
ASGA0033414	7	43209269	ENSSSCG00000002627	GSTA4	7	46635904	46656452	6.425822154	1.60E-09	0.000300311	1.05155015	0.462192263	trans
ASGA0033353	7	42020442	ENSSSCG00000002627	GSTA4	7	46635904	46656452	-6.38502112	1.97E-09	0.000356711	-1.194124889	-0.459879775	trans
WU_10.2_7_18242915	7	17280961	ENSSSCG00000002627	GSTA4	7	46635904	46656452	-6.356591068	2.28E-09	0.000400636	-1.098687787	-0.458262886	trans
ASGA0033842	7	48737476	ENSSSCG00000002627	GSTA4	7	46635904	46656452	6.293806593	3.15E-09	0.000526953	1.00566648	0.454676009	trans
DIAS0001401	7	49019421	ENSSSCG00000002627	GSTA4	7	46635904	46656452	6.293806593	3.15E-09	0.000526953	1.00566648	0.454676009	trans
ALGA0041516	7	47390389	ENSSSCG00000002627	GSTA4	7	46635904	46656452	6.211392263	4.79E-09	1.85E-06	0.937781651	0.449933891	cis
ALGA0039047	7	17317690	ENSSSCG00000002627	GSTA4	7	46635904	46656452	6.172833378	5.83E-09	0.000876334	1.120195083	0.44770204	trans
ALGA0039903	7	26633761	ENSSSCG00000002627	GSTA4	7	46635904	46656452	6.152724568	6.45E-09	0.000944663	0.948000389	0.446534777	trans
H3GA0021069	7	35448300	ENSSSCG00000002627	GSTA4	7	46635904	46656452	6.136700304	6.99E-09	0.001006852	1.022362663	0.445602976	trans
H3GA0021306	7	40467268	ENSSSCG00000002627	GSTA4	7	46635904	46656452	6.03524409	1.16E-08	0.001549466	0.913315392	0.439669695	trans
H3GA0021101	7	35594623	ENSSSCG00000002627	GSTA4	7	46635904	46656452	-6.035003707	1.17E-08	0.001550049	-0.923921959	-0.439655569	trans
ALGA0041289	7	43894067	ENSSSCG00000002627	GSTA4	7	46635904	46656452	-5.995282058	1.42E-08	0.00180775	-1.169459957	-0.43731671	trans
ASGA0033771	7	48331185	ENSSSCG00000002627	GSTA4	7	46635904	46656452	5.884899921	2.45E-08	0.002791799	0.918052577	0.430770517	trans
ALGA0039254	7	19982518	ENSSSCG00000002627	GSTA4	7	46635904	46656452	-5.833817262	3.15E-08	0.003432309	-1.088591293	-0.427717807	trans
WU_10.2_7_38762946	7	33435964	ENSSSCG00000002627	GSTA4	7	46635904	46656452	-5.794901678	3.81E-08	0.004018484	-0.771444752	-0.425382335	trans
ASGA0033307	7	41182729	ENSSSCG00000002627	GSTA4	7	46635904	46656452	-5.749548538	4.75E-08	0.004793336	-0.834759159	-0.422649757	trans
WU_10.2_7_40327518	7	35197905	ENSSSCG00000002627	GSTA4	7	46635904	46656452	-5.747035895	4.81E-08	0.004844109	-0.824122732	-0.422498029	trans
MARC0059025	7	20980036	ENSSSCG00000002627	GSTA4	7	46635904	46656452	-5.68680964	6.44E-08	0.00617544	-0.97726693	-0.418850589	trans
DIAS0002244	7	21001509	ENSSSCG00000002627	GSTA4	7	46635904	46656452	-5.656820948	7.44E-08	0.00662629	-1.009495933	-0.4170268	trans
H3GA0020174	7	18141828	ENSSSCG00000002627	GSTA4	7	46635904	46656452	-5.644155618	7.91E-08	0.006970431	-1.069649831	-0.416255029	trans
MARC0046128	7	36062243	ENSSSCG00000002627	GSTA4	7	46635904	46656452	5.635812988	8.23E-08	0.007170477	1.099987726	0.415746173	trans
WU_10.2_7_38377078	7	33466657	ENSSSCG00000002627	GSTA4	7	46635904	46656452	-5.613623946	9.16E-08	0.007820434	-0.774569349	-0.414390859	trans
WU_10.2_7_38618346	7	33510820	ENSSSCG00000002627	GSTA4	7	46635904	46656452	-5.613623946	9.16E-08	0.007820434	-0.774569349	-0.414390859	trans
SIRI0001104	7	26902445	ENSSSCG00000002627	GSTA4	7	46635904	46656452	-5.612594409	9.20E-08	0.007850766	-0.896432287	-0.414327907	trans
ASGA0033285	7	41304012	ENSSSCG00000002627	GSTA4	7	46635904	46656452	-5.582857756	1.06E-07	0.008830374	-1.037066867	-0.412507078	trans
MARC0050857	7	27284958	ENSSSCG00000002627	GSTA4	7	46635904	46656452	-5.566205663	1.15E-07	0.009270007	-1.114417867	-0.411485274	trans
ASGA0032725	7	33285346	ENSSSCG00000002627	GSTA4	7	46635904	46656452	5.534436089	1.34E-07	0.010457372	0.851221942	0.409531524	trans
M1GA0009695	7	20873545	ENSSSCG00000002627	GSTA4	7	46635904	46656452	-5.413194571	2.37E-07	0.016428356	-1.033362139	-0.402023584	trans
M1GA0010388	7	50081649	ENSSSCG00000002627	GSTA4	7	46635904	46656452	-5.409486109	2.41E-07	0.016630211	-0.609173166	-0.401792642	trans
ASGA0033993	7	50093536	ENSSSCG00000002627	GSTA4	7	46635904	46656452	-5.404327284	2.47E-07	0.016694469	-0.688901136	-0.401471252	trans
H3GA0021713	7	50060850	ENSSSCG00000002627	GSTA4	7	46635904	46656452	-5.404327284	2.47E-07	0.016694469	-0.688901136	-0.401471252	trans
MARC0030885	7	49998683	ENSSSCG00000002627	GSTA4	7	46635904	46656452	-5.404327284	2.47E-07	0.016694469	-0.688901136	-0.401471252	trans
MARC0074526	7	50034186	ENSSSCG00000002627	GSTA4	7	46635904	46656452	-5.404327284	2.47E-07	0.016694469	-0.688901136	-0.401471252	trans
WU_10.2_7_47156800	7	40892446	ENSSSCG00000002627	GSTA4	7	46635904	46656452	5.397242758	2.55E-07	0.016945548	1.049442131	0.40102965	trans
ASGA0031928	7	22682744	ENSSSCG00000002627	GSTA4	7	46635904	46656452	-5.379481494	2.77E-07	0.017930046	-1.074933191	-0.399921304	trans
MARC0031937	7	49723627	ENSSSCG00000002627	GSTA4	7	46635904	46656452	5.378748977	2.78E-07	0.017960928	0.77656187	0.399875555	trans
ASGA0031812	7	21133874	ENSSSCG00000002627	GSTA4	7	46635904	46656452	5.37587476	2.82E-07	0.018135508	0.836466963	0.39969602	trans
MARC0009178	7	24193865	ENSSSCG00000002627	GSTA4	7	46635904	46656452	5.282317031	4.35E-07	0.025423538	0.815818336	0.393826933	trans
ALGA0039856	7	26251689	ENSSSCG00000002627	GSTA4	7	46635904	46656452	5.275317803	4.49E-07	0.026037013	0.832778325	0.393385901	trans
ASGA0032099	7	24944510	ENSSSCG00000002627	GSTA4	7	46635904	46656452	5.275096367	4.49E-07	0.026051111	0.854306348	0.393371943	trans
H3GA0020222	7	19833122	ENSSSCG00000002627	GSTA4	7	46635904	46656452	-5.259403347	4.83E-07	0.027531299	-0.855517035	-0.392382094	trans
WU_10.2_7_28249097	7	24376167	ENSSSCG00000002627	GSTA4	7	46635904	46656452	5.249980623	5.04E-07	0.028458438	0.766514939	0.391787093	trans
M1GA0009773	7	23781583	ENSSSCG00000002627	GSTA4	7	46635904	46656452	-5.217892754	5.84E-07	0.031894815	-1.093062566	-0.389757205	trans
ASGA0031806	7	20987924	ENSSSCG00000002627	GSTA4	7	46635904	46656452	-5.199039045	6.37E-07	0.033886702	-0.69236208	-0.388561856	trans
ALGA0041669	7	48384635	ENSSSCG00000002627	GSTA4	7	46635904	46656452	5.171951729	7.20E-07	0.036919833	0.659425379	0.386841047	trans
ASGA0032245	7	27562670	ENSSSCG00000002627	GSTA4	7	46635904	46656452	-5.156185219	7.74E-07	0.038950144	-1.061189701	-0.385837563	trans
ASGA0032250	7	27652363	ENSSSCG00000002627	GSTA4	7	46635904	46656452	-5.156185219	7.74E-07	0.038950144	-1.061189701	-0.385837563	trans
ASGA0032262	7	27963262	ENSSSCG00000002627	GSTA4	7	46635904	46656452	-5.156185219	7.74E-07	0.038950144	-1.061189701	-0.385837563	trans
H3GA0020604	7	27394424	ENSSSCG00000002627	GSTA4	7	46635904	46656452	-5.156185219	7.74E-07	0.038950144	-1.061189701	-0.385837563	trans
MARC0050171	7	27789031	ENSSSCG00000002627	GSTA4	7	46635904	46656452	-5.156185219	7.74E-07	0.038950144	-1.061189701	-0.385837563	trans
SIRI0000698	7	27549577	ENSSSCG00000002627	GSTA4	7	46635904	46656452	-5.156185219	7.74E-07	0.038950144	-1.061189701	-0.385837563	trans
H3GA0021006	7	34647899	ENSSSCG00000002627	GSTA4	7	46635904	46656452	-5.135084149	8.52E-07	0.041879816	-0.667857319	-0.384492407	trans
ALGA0041511	7	47295291	ENSSSCG00000002627	GSTA4	7	46635904	46656452	-5.131041295	8.67E-07	0.000163572	-0.624171131	-0.384234402	cis
H3GA0020948	7	33332688	ENSSSCG00000002627	GSTA4	7	46635904	46656452	-5.12627791	8.86E-07	0.043226424	-0.854005064	-0.383930299	trans
ALGA0038890	7	15346803	ENSSSCG00000002627	GSTA4	7	46635904	46656452	-5.122230741	9.03E-07	0.043879251	-0.994055853	-0.383671822	trans
WU_10.2_7_16253654	7	15358347	ENSSSCG00000002627	GSTA4	7	46635904	46656452	-5.122230741	9.03E-07	0.043879251	-0.994055853	-0.383671822	trans
ASGA0035314	7	92331557	ENSSSCG00000002627	GSTA4	7	46635904	46656452	-5.10013584	9.97E-07	0.047084742	-1.025897154	-0.382259118	trans
MARC0004031	7	92355853	ENSSSCG00000002627	GSTA4	7	46635904	46656452	-5.10013584	9.97E-07	0.047084742	-1.025897154	-0.382259118	trans
ALGA0040620	7	35066127	ENSSSCG00000002627	GSTA4	7	46635904	46656452	-5.09001894	1.04E-06	0.048119152	-0.607577209	-0.381611367	trans
MARC0010879	7	27386432	ENSSSCG00000002627	GSTA4	7	46635904	46656452	5.088592592	1.05E-06	0.048272171	1.032071153	0.381519997	trans
DRGA0007281	7	19010124	ENSSSCG00000002627	GSTA4	7	46635904	46656452	5.082067255	1.08E-06	0.049262483	0.700554088	0.381101852	trans
ASGA0034005	7	50177267	ENSSSCG00000002627	GSTA4	7	46635904	46656452	5.077228015	1.11E-06	0.049663961	0.584627363	0.380791601	trans
DIAS0001425	7	47602466	ENSSSCG00000002627	GSTA4	7	46635904	46656452	4.712090988	5.49E-06	0.00074401	0.735311911	0.357013677	cis
WU_10.2_7_52764269	7	47403714	ENSSSCG00000002627	GSTA4	7	46635904	46656452	4.389192192	2.12E-05	0.002203447	0.495117362	0.33539013	cis
ALGA0105033	7	47636849	ENSSSCG00000002627	GSTA4	7	46635904	46656452	4.307190052	2.95E-05	0.002888748	0.65780596	0.329811483	cis
MARC0034834	7	47546061	ENSSSCG00000002627	GSTA4	7	46635904	46656452	-3.799854567	0.000208966	0.013148932	-0.452961697	-0.2945368	cis
ALGA0108021	7	47590004	ENSSSCG00000002627	GSTA4	7	46635904	46656452	-3.694732143	0.00030657	0.017494334	-0.416187176	-0.287068717	cis
ASGA0037375	7	46799407	ENSSSCG00000002627	GSTA4	7	46635904	46656452	-3.534558511	0.000541503	0.02674139	-0.407887198	-0.27558865	cis
ASGA0092787	6	8174397	ENSSSCG00000002708	ENSSSCG00000002708	6	12140687	12164140	-5.39681615	2.55E-07	0.016969526	-0.745264214	-0.40100305	trans
ALGA0034548	6	11881996	ENSSSCG00000002708	ENSSSCG00000002708	6	12140687	12164140	4.390405502	2.11E-05	0.002194273	0.938426238	0.33547241	cis
MARC0025514	6	12251766	ENSSSCG00000002708	ENSSSCG00000002708	6	12140687	12164140	-3.979166284	0.000106765	0.007881928	-0.768656855	-0.307151344	cis
WU_10.2_6_12602010	6	12659259	ENSSSCG00000002708	ENSSSCG00000002708	6	12140687	12164140	3.79975239	0.000209044	0.013149639	0.748154791	0.294529567	cis
WU_10.2_6_11072926	6	11237485	ENSSSCG00000002708	ENSSSCG00000002708	6	12140687	12164140	-3.792171169	0.000214959	0.013447008	-0.732350831	-0.293992762	cis
WU_10.2_6_12048131	6	12206858	ENSSSCG00000002708	ENSSSCG00000002708	6	12140687	12164140	-3.738167348	0.000261916	0.015496486	-0.738339101	-0.290160871	cis
ASGA0090571	6	11232025	ENSSSCG00000002708	ENSSSCG00000002708	6	12140687	12164140	-3.604460854	0.000423405	0.022296095	-0.636767981	-0.280613582	cis
WU_10.2_6_12818528	6	12875990	ENSSSCG00000002708	ENSSSCG00000002708	6	12140687	12164140	3.551056451	0.000511118	0.025558213	0.798213231	0.276776661	cis
ALGA0034571	6	12018358	ENSSSCG00000002708	ENSSSCG00000002708	6	12140687	12164140	3.488858304	0.000634783	0.030001789	0.89240752	0.272291204	cis
ASGA0027609	6	12355279	ENSSSCG00000002708	ENSSSCG00000002708	6	12140687	12164140	3.488858304	0.000634783	0.030001789	0.89240752	0.272291204	cis
WU_10.2_6_11875959	6	12035067	ENSSSCG00000002708	ENSSSCG00000002708	6	12140687	12164140	3.488858304	0.000634783	0.030001789	0.89240752	0.272291204	cis
MARC0029866	6	12572507	ENSSSCG00000002712	LDHD	6	12548131	12555648	-6.66124358	4.68E-10	2.44E-07	-0.79089593	-0.475352026	cis
MARC0014686	6	12609138	ENSSSCG00000002712	LDHD	6	12548131	12555648	-6.179992392	5.62E-09	2.10E-06	-0.958936272	-0.44811705	cis
ALGA0034571	6	12018358	ENSSSCG00000002712	LDHD	6	12548131	12555648	-6.144229061	6.73E-09	2.47E-06	-1.477769909	-0.446040949	cis
ASGA0027609	6	12355279	ENSSSCG00000002712	LDHD	6	12548131	12555648	-6.144229061	6.73E-09	2.47E-06	-1.477769909	-0.446040949	cis
WU_10.2_6_11875959	6	12035067	ENSSSCG00000002712	LDHD	6	12548131	12555648	-6.144229061	6.73E-09	2.47E-06	-1.477769909	-0.446040949	cis
MARC0026546	6	12608889	ENSSSCG00000002712	LDHD	6	12548131	12555648	5.835214413	3.13E-08	9.45E-06	1.279232351	0.427801497	cis
WU_10.2_6_14929389	6	15567222	ENSSSCG00000002712	LDHD	6	12548131	12555648	5.716307655	5.58E-08	0.005509924	0.994965919	0.420639605	trans
H3GA0017599	6	13775491	ENSSSCG00000002712	LDHD	6	12548131	12555648	-5.652519744	7.60E-08	0.006746161	-1.333116996	-0.416764804	trans
WU_10.2_6_14953658	6	15591477	ENSSSCG00000002712	LDHD	6	12548131	12555648	5.602995291	9.63E-08	0.008140863	1.313054491	0.413740678	trans
WU_10.2_6_12918397	6	12959740	ENSSSCG00000002712	LDHD	6	12548131	12555648	5.541069693	1.29E-07	3.21E-05	0.73139149	0.409939941	cis
ASGA0101719	6	10673203	ENSSSCG00000002712	LDHD	6	12548131	12555648	-5.25567851	4.91E-07	0.02786583	-1.221468543	-0.392146947	trans
WU_10.2_6_10503233	6	10579993	ENSSSCG00000002712	LDHD	6	12548131	12555648	-5.25567851	4.91E-07	0.02786583	-1.221468543	-0.392146947	trans
WU_10.2_6_10560614	6	10588739	ENSSSCG00000002712	LDHD	6	12548131	12555648	-5.25567851	4.91E-07	0.02786583	-1.221468543	-0.392146947	trans
ALGA0123364	6	8259768	ENSSSCG00000002712	LDHD	6	12548131	12555648	-5.241531749	5.24E-07	0.029331189	-1.223119418	-0.391253168	trans
WU_10.2_6_8256679	6	8193378	ENSSSCG00000002712	LDHD	6	12548131	12555648	5.202774911	6.26E-07	0.033493827	1.232254663	0.388798871	trans
WU_10.2_6_8449437	6	8261586	ENSSSCG00000002712	LDHD	6	12548131	12555648	5.202774911	6.26E-07	0.033493827	1.232254663	0.388798871	trans
ALGA0107398	6	14671646	ENSSSCG00000002712	LDHD	6	12548131	12555648	-5.185962562	6.76E-07	0.035173528	-0.783834299	-0.387731636	trans
WU_10.2_6_8292350	6	8252860	ENSSSCG00000002712	LDHD	6	12548131	12555648	-5.167858896	7.34E-07	0.037498614	-1.233973626	-0.386580684	trans
ASGA0096575	6	12914707	ENSSSCG00000002712	LDHD	6	12548131	12555648	4.603155203	8.72E-06	0.001089223	0.518623653	0.349780358	cis
ASGA0027592	6	12164601	ENSSSCG00000002712	LDHD	6	12548131	12555648	-4.067604926	7.60E-05	0.006081842	-0.593832699	-0.31331436	cis
ALGA0034548	6	11881996	ENSSSCG00000002712	LDHD	6	12548131	12555648	-4.014497261	9.33E-05	0.007110133	-0.875532377	-0.309618141	cis
WU_10.2_6_12818528	6	12875990	ENSSSCG00000002712	LDHD	6	12548131	12555648	-4.014197448	9.34E-05	0.007115603	-0.902586861	-0.309597234	cis
MARC0025514	6	12251766	ENSSSCG00000002712	LDHD	6	12548131	12555648	3.968035833	0.000111381	0.008131145	0.775055775	0.306372933	cis
ASGA0099736	6	13143758	ENSSSCG00000002712	LDHD	6	12548131	12555648	-3.700121463	0.000300662	0.017262627	-0.765461257	-0.287452873	cis
WU_10.2_6_12249717	6	12407718	ENSSSCG00000002712	LDHD	6	12548131	12555648	-3.44779278	0.000731287	0.033293797	-0.481502702	-0.269319958	cis
WU_10.2_6_11378176	6	11608527	ENSSSCG00000002712	LDHD	6	12548131	12555648	3.432407803	0.000770863	0.034516665	0.531403558	0.268204809	cis
DIAS0000553	6	13152006	ENSSSCG00000002712	LDHD	6	12548131	12555648	3.278995725	0.001291486	0.048905313	0.438812005	0.257026518	cis
Affx-114742577	6	59836305	ENSSSCG00000002906	ETV2	6	45087299	45089576	-7.955297131	3.81E-13	2.25E-07	-1.295705681	-0.542185317	trans
ALGA0035365	6	58817365	ENSSSCG00000002906	ETV2	6	45087299	45089576	-7.955297131	3.81E-13	2.25E-07	-1.295705681	-0.542185317	trans
ALGA0102795	6	48081581	ENSSSCG00000002906	ETV2	6	45087299	45089576	-7.955297131	3.81E-13	2.25E-07	-1.295705681	-0.542185317	trans
ALGA0103194	6	48184287	ENSSSCG00000002906	ETV2	6	45087299	45089576	-7.955297131	3.81E-13	2.25E-07	-1.295705681	-0.542185317	trans
ASGA0030401	6	62235659	ENSSSCG00000002906	ETV2	6	45087299	45089576	-7.955297131	3.81E-13	2.25E-07	-1.295705681	-0.542185317	trans
ASGA0083191	6	58819012	ENSSSCG00000002906	ETV2	6	45087299	45089576	-7.955297131	3.81E-13	2.25E-07	-1.295705681	-0.542185317	trans
ASGA0085299	6	47715812	ENSSSCG00000002906	ETV2	6	45087299	45089576	-7.955297131	3.81E-13	2.25E-07	-1.295705681	-0.542185317	trans
ASGA0090044	6	59865226	ENSSSCG00000002906	ETV2	6	45087299	45089576	-7.955297131	3.81E-13	2.25E-07	-1.295705681	-0.542185317	trans
ASGA0094554	6	61761131	ENSSSCG00000002906	ETV2	6	45087299	45089576	-7.955297131	3.81E-13	2.25E-07	-1.295705681	-0.542185317	trans
ASGA0095121	6	63596920	ENSSSCG00000002906	ETV2	6	45087299	45089576	-7.955297131	3.81E-13	2.25E-07	-1.295705681	-0.542185317	trans
DIAS0003489	6	48130586	ENSSSCG00000002906	ETV2	6	45087299	45089576	-7.955297131	3.81E-13	2.25E-07	-1.295705681	-0.542185317	trans
DIAS0004358	6	47728980	ENSSSCG00000002906	ETV2	6	45087299	45089576	-7.955297131	3.81E-13	2.25E-07	-1.295705681	-0.542185317	trans
H3GA0056560	6	63336711	ENSSSCG00000002906	ETV2	6	45087299	45089576	-7.955297131	3.81E-13	2.25E-07	-1.295705681	-0.542185317	trans
M1GA0008559	6	58871156	ENSSSCG00000002906	ETV2	6	45087299	45089576	-7.955297131	3.81E-13	2.25E-07	-1.295705681	-0.542185317	trans
M1GA0008562	6	59150980	ENSSSCG00000002906	ETV2	6	45087299	45089576	-7.955297131	3.81E-13	2.25E-07	-1.295705681	-0.542185317	trans
M1GA0009140	6	62190493	ENSSSCG00000002906	ETV2	6	45087299	45089576	-7.955297131	3.81E-13	2.25E-07	-1.295705681	-0.542185317	trans
M1GA0024787	6	61401730	ENSSSCG00000002906	ETV2	6	45087299	45089576	-7.955297131	3.81E-13	2.25E-07	-1.295705681	-0.542185317	trans
M1GA0025063	6	48210169	ENSSSCG00000002906	ETV2	6	45087299	45089576	-7.955297131	3.81E-13	2.25E-07	-1.295705681	-0.542185317	trans
M1GA0025298	6	63567557	ENSSSCG00000002906	ETV2	6	45087299	45089576	-7.955297131	3.81E-13	2.25E-07	-1.295705681	-0.542185317	trans
M1GA0026195	6	63470629	ENSSSCG00000002906	ETV2	6	45087299	45089576	-7.955297131	3.81E-13	2.25E-07	-1.295705681	-0.542185317	trans
MARC0001121	6	60112015	ENSSSCG00000002906	ETV2	6	45087299	45089576	-7.955297131	3.81E-13	2.25E-07	-1.295705681	-0.542185317	trans
MARC0014518	6	48220418	ENSSSCG00000002906	ETV2	6	45087299	45089576	-7.955297131	3.81E-13	2.25E-07	-1.295705681	-0.542185317	trans
MARC0018157	6	60966969	ENSSSCG00000002906	ETV2	6	45087299	45089576	-7.955297131	3.81E-13	2.25E-07	-1.295705681	-0.542185317	trans
MARC0018804	6	48146868	ENSSSCG00000002906	ETV2	6	45087299	45089576	-7.955297131	3.81E-13	2.25E-07	-1.295705681	-0.542185317	trans
MARC0020138	6	62350290	ENSSSCG00000002906	ETV2	6	45087299	45089576	-7.955297131	3.81E-13	2.25E-07	-1.295705681	-0.542185317	trans
MARC0048569	6	63566418	ENSSSCG00000002906	ETV2	6	45087299	45089576	-7.955297131	3.81E-13	2.25E-07	-1.295705681	-0.542185317	trans
MARC0082369	6	60282797	ENSSSCG00000002906	ETV2	6	45087299	45089576	-7.955297131	3.81E-13	2.25E-07	-1.295705681	-0.542185317	trans
WU_10.2_14_143732890	6	48011157	ENSSSCG00000002906	ETV2	6	45087299	45089576	-7.955297131	3.81E-13	2.25E-07	-1.295705681	-0.542185317	trans
WU_10.2_14_143801280	6	47946317	ENSSSCG00000002906	ETV2	6	45087299	45089576	-7.955297131	3.81E-13	2.25E-07	-1.295705681	-0.542185317	trans
WU_10.2_6_43338310	6	47770178	ENSSSCG00000002906	ETV2	6	45087299	45089576	-7.955297131	3.81E-13	2.25E-07	-1.295705681	-0.542185317	trans
WU_10.2_6_55378179	6	60238015	ENSSSCG00000002906	ETV2	6	45087299	45089576	-7.955297131	3.81E-13	2.25E-07	-1.295705681	-0.542185317	trans
WU_10.2_6_56654232	6	61317971	ENSSSCG00000002906	ETV2	6	45087299	45089576	-7.955297131	3.81E-13	2.25E-07	-1.295705681	-0.542185317	trans
WU_10.2_6_57897137	6	63319787	ENSSSCG00000002906	ETV2	6	45087299	45089576	-7.955297131	3.81E-13	2.25E-07	-1.295705681	-0.542185317	trans
WU_10.2_6_58125604	6	63627526	ENSSSCG00000002906	ETV2	6	45087299	45089576	-7.955297131	3.81E-13	2.25E-07	-1.295705681	-0.542185317	trans
WU_10.2_6_58322243	6	63718540	ENSSSCG00000002906	ETV2	6	45087299	45089576	-7.955297131	3.81E-13	2.25E-07	-1.295705681	-0.542185317	trans
ALGA0035275	6	45791829	ENSSSCG00000002906	ETV2	6	45087299	45089576	-7.632587867	2.36E-12	2.37E-09	-1.300794319	-0.526377362	cis
ASGA0028164	6	45162579	ENSSSCG00000002906	ETV2	6	45087299	45089576	-7.632587867	2.36E-12	2.37E-09	-1.300794319	-0.526377362	cis
DIAS0000149	6	45460146	ENSSSCG00000002906	ETV2	6	45087299	45089576	-7.632587867	2.36E-12	2.37E-09	-1.300794319	-0.526377362	cis
WU_10.2_6_41481312	6	46024395	ENSSSCG00000002906	ETV2	6	45087299	45089576	-7.632587867	2.36E-12	2.37E-09	-1.300794319	-0.526377362	cis
ASGA0087439	6	47605459	ENSSSCG00000002906	ETV2	6	45087299	45089576	-7.632587867	2.36E-12	1.09E-06	-1.300794319	-0.526377362	trans
ASGA0090528	6	46165487	ENSSSCG00000002906	ETV2	6	45087299	45089576	-7.632587867	2.36E-12	1.09E-06	-1.300794319	-0.526377362	trans
ASGA0096693	6	46387903	ENSSSCG00000002906	ETV2	6	45087299	45089576	-7.632587867	2.36E-12	1.09E-06	-1.300794319	-0.526377362	trans
DIAS0000020	6	47551487	ENSSSCG00000002906	ETV2	6	45087299	45089576	-7.632587867	2.36E-12	1.09E-06	-1.300794319	-0.526377362	trans
H3GA0055874	6	47536918	ENSSSCG00000002906	ETV2	6	45087299	45089576	-7.632587867	2.36E-12	1.09E-06	-1.300794319	-0.526377362	trans
INRA0059537	6	47516650	ENSSSCG00000002906	ETV2	6	45087299	45089576	-7.632587867	2.36E-12	1.09E-06	-1.300794319	-0.526377362	trans
MARC0017436	6	47530872	ENSSSCG00000002906	ETV2	6	45087299	45089576	-7.632587867	2.36E-12	1.09E-06	-1.300794319	-0.526377362	trans
SIRI0000740	6	46858013	ENSSSCG00000002906	ETV2	6	45087299	45089576	-7.632587867	2.36E-12	1.09E-06	-1.300794319	-0.526377362	trans
WU_10.2_6_41753044	6	46296079	ENSSSCG00000002906	ETV2	6	45087299	45089576	-7.632587867	2.36E-12	1.09E-06	-1.300794319	-0.526377362	trans
WU_10.2_6_42180078	6	46777551	ENSSSCG00000002906	ETV2	6	45087299	45089576	-7.632587867	2.36E-12	1.09E-06	-1.300794319	-0.526377362	trans
WU_10.2_6_42244800	6	46758514	ENSSSCG00000002906	ETV2	6	45087299	45089576	-7.632587867	2.36E-12	1.09E-06	-1.300794319	-0.526377362	trans
ALGA0035274	6	45744000	ENSSSCG00000002906	ETV2	6	45087299	45089576	7.632587867	2.36E-12	2.37E-09	1.300794319	0.526377362	cis
Affx-114669186	6	61124257	ENSSSCG00000002906	ETV2	6	45087299	45089576	7.632587867	2.36E-12	1.09E-06	1.300794319	0.526377362	trans
MARC0011569	6	61261671	ENSSSCG00000002906	ETV2	6	45087299	45089576	7.632587867	2.36E-12	1.09E-06	1.300794319	0.526377362	trans
WU_10.2_6_60093779	6	65432163	ENSSSCG00000002906	ETV2	6	45087299	45089576	7.632587867	2.36E-12	1.09E-06	1.300794319	0.526377362	trans
H3GA0017980	6	56221493	ENSSSCG00000002906	ETV2	6	45087299	45089576	-7.584879041	3.08E-12	1.39E-06	-1.240620962	-0.523992594	trans
MARC0027286	6	50902184	ENSSSCG00000002906	ETV2	6	45087299	45089576	-7.584879041	3.08E-12	1.39E-06	-1.240620962	-0.523992594	trans
WU_10.2_6_44535099	6	48638562	ENSSSCG00000002906	ETV2	6	45087299	45089576	-7.584879041	3.08E-12	1.39E-06	-1.240620962	-0.523992594	trans
WU_10.2_6_45143458	6	49350594	ENSSSCG00000002906	ETV2	6	45087299	45089576	7.376193253	9.84E-12	3.67E-06	1.269766241	0.513415274	trans
ALGA0035258	6	45342655	ENSSSCG00000002906	ETV2	6	45087299	45089576	-7.32549484	1.30E-11	1.04E-08	-1.257828902	-0.510809559	cis
ASGA0101969	6	45019251	ENSSSCG00000002906	ETV2	6	45087299	45089576	-7.32549484	1.30E-11	1.04E-08	-1.257828902	-0.510809559	cis
M1GA0008510	6	45374792	ENSSSCG00000002906	ETV2	6	45087299	45089576	-7.32549484	1.30E-11	1.04E-08	-1.257828902	-0.510809559	cis
6_37390283	6	41905151	ENSSSCG00000002906	ETV2	6	45087299	45089576	-7.32549484	1.30E-11	4.70E-06	-1.257828902	-0.510809559	trans
6_59569487	6	64870406	ENSSSCG00000002906	ETV2	6	45087299	45089576	-7.32549484	1.30E-11	4.70E-06	-1.257828902	-0.510809559	trans
ALGA0035291	6	46920574	ENSSSCG00000002906	ETV2	6	45087299	45089576	-7.32549484	1.30E-11	4.70E-06	-1.257828902	-0.510809559	trans
ALGA0105608	6	65491229	ENSSSCG00000002906	ETV2	6	45087299	45089576	-7.32549484	1.30E-11	4.70E-06	-1.257828902	-0.510809559	trans
ALGA0106326	6	64407960	ENSSSCG00000002906	ETV2	6	45087299	45089576	-7.32549484	1.30E-11	4.70E-06	-1.257828902	-0.510809559	trans
ALGA0117348	6	66068747	ENSSSCG00000002906	ETV2	6	45087299	45089576	-7.32549484	1.30E-11	4.70E-06	-1.257828902	-0.510809559	trans
ALGA0118319	6	65464862	ENSSSCG00000002906	ETV2	6	45087299	45089576	-7.32549484	1.30E-11	4.70E-06	-1.257828902	-0.510809559	trans
ASGA0083172	6	65514681	ENSSSCG00000002906	ETV2	6	45087299	45089576	-7.32549484	1.30E-11	4.70E-06	-1.257828902	-0.510809559	trans
ASGA0106067	6	65483240	ENSSSCG00000002906	ETV2	6	45087299	45089576	-7.32549484	1.30E-11	4.70E-06	-1.257828902	-0.510809559	trans
H3GA0054032	6	65189989	ENSSSCG00000002906	ETV2	6	45087299	45089576	-7.32549484	1.30E-11	4.70E-06	-1.257828902	-0.510809559	trans
H3GA0056767	6	65483397	ENSSSCG00000002906	ETV2	6	45087299	45089576	-7.32549484	1.30E-11	4.70E-06	-1.257828902	-0.510809559	trans
MARC0030882	6	64904540	ENSSSCG00000002906	ETV2	6	45087299	45089576	-7.32549484	1.30E-11	4.70E-06	-1.257828902	-0.510809559	trans
WU_10.2_6_41671356	6	46214931	ENSSSCG00000002906	ETV2	6	45087299	45089576	-7.32549484	1.30E-11	4.70E-06	-1.257828902	-0.510809559	trans
WU_10.2_6_42752872	6	47252470	ENSSSCG00000002906	ETV2	6	45087299	45089576	-7.32549484	1.30E-11	4.70E-06	-1.257828902	-0.510809559	trans
WU_10.2_6_59038121	6	64496246	ENSSSCG00000002906	ETV2	6	45087299	45089576	-7.32549484	1.30E-11	4.70E-06	-1.257828902	-0.510809559	trans
WU_10.2_6_59740645	6	64939880	ENSSSCG00000002906	ETV2	6	45087299	45089576	-7.32549484	1.30E-11	4.70E-06	-1.257828902	-0.510809559	trans
ALGA0118516	6	63743210	ENSSSCG00000002906	ETV2	6	45087299	45089576	-7.168715029	3.08E-11	9.89E-06	-1.002305103	-0.502661949	trans
ALGA0035299	6	51427663	ENSSSCG00000002906	ETV2	6	45087299	45089576	7.115558312	4.11E-11	1.28E-05	1.236775071	0.499868599	trans
ALGA0114446	6	51038832	ENSSSCG00000002906	ETV2	6	45087299	45089576	7.115558312	4.11E-11	1.28E-05	1.236775071	0.499868599	trans
M1GA0008519	6	51439243	ENSSSCG00000002906	ETV2	6	45087299	45089576	7.115558312	4.11E-11	1.28E-05	1.236775071	0.499868599	trans
MARC0072257	6	48376985	ENSSSCG00000002906	ETV2	6	45087299	45089576	7.115558312	4.11E-11	1.28E-05	1.236775071	0.499868599	trans
ASGA0089746	6	33983361	ENSSSCG00000002906	ETV2	6	45087299	45089576	-7.025590689	6.69E-11	1.95E-05	-1.162229332	-0.495105103	trans
MARC0063649	6	44866818	ENSSSCG00000002906	ETV2	6	45087299	45089576	7.016356808	7.04E-11	4.66E-08	1.149114923	0.494613651	cis
ALGA0035355	6	56360299	ENSSSCG00000002906	ETV2	6	45087299	45089576	6.98997121	8.11E-11	2.31E-05	0.755031641	0.49320672	trans
INRA0021527	6	56427227	ENSSSCG00000002906	ETV2	6	45087299	45089576	6.98997121	8.11E-11	2.31E-05	0.755031641	0.49320672	trans
ALGA0035387	6	59042429	ENSSSCG00000002906	ETV2	6	45087299	45089576	6.96944372	9.06E-11	2.56E-05	0.764417485	0.49210947	trans
WU_10.2_6_40444628	6	44987976	ENSSSCG00000002906	ETV2	6	45087299	45089576	6.892479694	1.37E-10	8.39E-08	1.195799269	0.487974597	cis
MARC0016324	6	64629304	ENSSSCG00000002906	ETV2	6	45087299	45089576	-6.874648337	1.51E-10	4.02E-05	-1.267744157	-0.487011889	trans
ASGA0028161	6	45277624	ENSSSCG00000002906	ETV2	6	45087299	45089576	-6.849532938	1.72E-10	1.02E-07	-0.896593955	-0.485652903	cis
ASGA0028250	6	56213956	ENSSSCG00000002906	ETV2	6	45087299	45089576	6.727125856	3.30E-10	7.95E-05	1.050590636	0.478978918	trans
WU_10.2_6_57001823	6	62403490	ENSSSCG00000002906	ETV2	6	45087299	45089576	-6.674310985	4.37E-10	0.000100939	-0.7762284	-0.47607334	trans
ALGA0120026	6	42850591	ENSSSCG00000002906	ETV2	6	45087299	45089576	-6.649571932	4.98E-10	0.000112202	-1.17596234	-0.474706946	trans
H3GA0052836	6	42557759	ENSSSCG00000002906	ETV2	6	45087299	45089576	6.649571932	4.98E-10	0.000112202	1.17596234	0.474706946	trans
Affx-114803947	6	60839981	ENSSSCG00000002906	ETV2	6	45087299	45089576	6.419230572	1.65E-09	0.00030868	1.231282385	0.461819307	trans
ALGA0117083	6	60714725	ENSSSCG00000002906	ETV2	6	45087299	45089576	6.419230572	1.65E-09	0.00030868	1.231282385	0.461819307	trans
ASGA0103330	6	65775703	ENSSSCG00000002906	ETV2	6	45087299	45089576	6.419230572	1.65E-09	0.00030868	1.231282385	0.461819307	trans
H3GA0056145	6	41648520	ENSSSCG00000002906	ETV2	6	45087299	45089576	6.419230572	1.65E-09	0.00030868	1.231282385	0.461819307	trans
H3GA0056468	6	41605774	ENSSSCG00000002906	ETV2	6	45087299	45089576	6.419230572	1.65E-09	0.00030868	1.231282385	0.461819307	trans
WU_10.2_6_36198833	6	40728396	ENSSSCG00000002906	ETV2	6	45087299	45089576	-6.419230572	1.65E-09	0.00030868	-1.231282385	-0.461819307	trans
WU_10.2_6_59128520	6	64535073	ENSSSCG00000002906	ETV2	6	45087299	45089576	6.419230572	1.65E-09	0.00030868	1.231282385	0.461819307	trans
WU_10.2_6_59187594	6	64654780	ENSSSCG00000002906	ETV2	6	45087299	45089576	6.419230572	1.65E-09	0.00030868	1.231282385	0.461819307	trans
ALGA0115192	6	41803624	ENSSSCG00000002906	ETV2	6	45087299	45089576	-6.351195916	2.35E-09	0.000410707	-1.218011857	-0.457955535	trans
M1GA0024771	6	44074175	ENSSSCG00000002906	ETV2	6	45087299	45089576	6.34791546	2.39E-09	0.000416933	0.837533065	0.457768574	trans
MARC0094560	6	49883373	ENSSSCG00000002906	ETV2	6	45087299	45089576	6.320042664	2.75E-09	0.000471827	1.131510317	0.456177583	trans
ALGA0035381	6	59101126	ENSSSCG00000002906	ETV2	6	45087299	45089576	6.305717551	2.96E-09	0.000502228	0.748511333	0.455358193	trans
ASGA0028271	6	59068025	ENSSSCG00000002906	ETV2	6	45087299	45089576	6.305717551	2.96E-09	0.000502228	0.748511333	0.455358193	trans
WU_10.2_6_54277959	6	59387451	ENSSSCG00000002906	ETV2	6	45087299	45089576	6.305717551	2.96E-09	0.000502228	0.748511333	0.455358193	trans
WU_10.2_6_54529501	6	59617753	ENSSSCG00000002906	ETV2	6	45087299	45089576	6.305717551	2.96E-09	0.000502228	0.748511333	0.455358193	trans
WU_10.2_6_54630380	6	59670098	ENSSSCG00000002906	ETV2	6	45087299	45089576	6.305717551	2.96E-09	0.000502228	0.748511333	0.455358193	trans
WU_10.2_6_31163783	6	35978632	ENSSSCG00000002906	ETV2	6	45087299	45089576	-6.202345738	5.02E-09	0.000776712	-1.289244185	-0.449411017	trans
ALGA0115003	6	60492855	ENSSSCG00000002906	ETV2	6	45087299	45089576	6.197076634	5.15E-09	0.000794548	1.197697719	0.449106259	trans
WU_10.2_6_30292257	6	33801639	ENSSSCG00000002906	ETV2	6	45087299	45089576	-6.190827794	5.32E-09	0.000816103	-1.266695631	-0.448744631	trans
WU_10.2_6_60567239	6	65748838	ENSSSCG00000002906	ETV2	6	45087299	45089576	-6.167163722	6.00E-09	0.000894035	-0.858626062	-0.447373163	trans
H3GA0017878	6	40212335	ENSSSCG00000002906	ETV2	6	45087299	45089576	-6.126090512	7.38E-09	0.001050623	-1.181072549	-0.444985225	trans
6_57741392	6	63023346	ENSSSCG00000002906	ETV2	6	45087299	45089576	-6.067556135	9.90E-09	0.001357794	-0.727510408	-0.441565652	trans
6_31244598	6	35968865	ENSSSCG00000002906	ETV2	6	45087299	45089576	-6.062526138	1.02E-08	0.001386545	-1.357549267	-0.441270897	trans
ALGA0113112	6	66475413	ENSSSCG00000002906	ETV2	6	45087299	45089576	-6.027602131	1.21E-08	0.001593084	-1.08914508	-0.43922043	trans
MARC0086195	6	66365094	ENSSSCG00000002906	ETV2	6	45087299	45089576	-6.027602131	1.21E-08	0.001593084	-1.08914508	-0.43922043	trans
WU_10.2_6_61077129	6	66385103	ENSSSCG00000002906	ETV2	6	45087299	45089576	-6.027602131	1.21E-08	0.001593084	-1.08914508	-0.43922043	trans
WU_10.2_6_61442927	6	66546113	ENSSSCG00000002906	ETV2	6	45087299	45089576	-6.027602131	1.21E-08	0.001593084	-1.08914508	-0.43922043	trans
WU_10.2_6_57292829	6	62695707	ENSSSCG00000002906	ETV2	6	45087299	45089576	5.942310293	1.85E-08	0.002203434	0.681804207	0.43418381	trans
WU_10.2_6_57423143	6	62825826	ENSSSCG00000002906	ETV2	6	45087299	45089576	5.942310293	1.85E-08	0.002203434	0.681804207	0.43418381	trans
WU_10.2_6_57496711	6	62864643	ENSSSCG00000002906	ETV2	6	45087299	45089576	5.942310293	1.85E-08	0.002203434	0.681804207	0.43418381	trans
DIAS0000991	6	49817645	ENSSSCG00000002906	ETV2	6	45087299	45089576	5.814437465	3.47E-08	0.003706226	1.063798463	0.426555818	trans
ALGA0123831	6	63399677	ENSSSCG00000002906	ETV2	6	45087299	45089576	-5.694137476	6.22E-08	0.005989295	-0.684600402	-0.419295469	trans
WU_10.2_6_60412592	6	65593979	ENSSSCG00000002906	ETV2	6	45087299	45089576	5.688584362	6.39E-08	0.006130064	0.825626661	0.418958362	trans
12784648	6	54079560	ENSSSCG00000002906	ETV2	6	45087299	45089576	5.612451064	9.21E-08	0.007854772	1.077306795	0.414319142	trans
6_57167528	6	62570479	ENSSSCG00000002906	ETV2	6	45087299	45089576	5.595021445	1.00E-07	0.00839833	0.655121662	0.413252482	trans
ASGA0030400	6	62121278	ENSSSCG00000002906	ETV2	6	45087299	45089576	5.595021445	1.00E-07	0.00839833	0.655121662	0.413252482	trans
H3GA0019376	6	62281315	ENSSSCG00000002906	ETV2	6	45087299	45089576	5.595021445	1.00E-07	0.00839833	0.655121662	0.413252482	trans
ALGA0124340	6	66250398	ENSSSCG00000002906	ETV2	6	45087299	45089576	-5.532741915	1.35E-07	0.010533281	-1.094540535	-0.409427178	trans
ALGA0119904	6	65523948	ENSSSCG00000002906	ETV2	6	45087299	45089576	5.507518581	1.52E-07	0.011555266	0.580855472	0.407871741	trans
ALGA0106983	6	68603999	ENSSSCG00000002906	ETV2	6	45087299	45089576	5.360631157	3.02E-07	0.019189449	1.049712477	0.398743074	trans
WU_10.2_6_58241766	6	63812198	ENSSSCG00000002906	ETV2	6	45087299	45089576	5.3361937	3.39E-07	0.020864055	0.603967512	0.397212681	trans
H3GA0053185	6	40750501	ENSSSCG00000002906	ETV2	6	45087299	45089576	5.322245299	3.61E-07	0.021878768	0.593324351	0.396337675	trans
ASGA0084424	6	40861160	ENSSSCG00000002906	ETV2	6	45087299	45089576	5.305519426	3.90E-07	0.023296249	0.921578616	0.395287008	trans
WU_10.2_6_57809637	6	63441565	ENSSSCG00000002906	ETV2	6	45087299	45089576	5.148162638	8.03E-07	0.040086468	0.562750249	0.385326427	trans
WU_10.2_6_40947214	6	45615112	ENSSSCG00000002906	ETV2	6	45087299	45089576	-5.145306855	8.13E-07	0.000155474	-0.634368158	-0.385144393	cis
MARC0067004	6	68038039	ENSSSCG00000002906	ETV2	6	45087299	45089576	5.139806289	8.34E-07	0.041197057	1.036164588	0.384793648	trans
ALGA0110714	6	47001652	ENSSSCG00000002906	ETV2	6	45087299	45089576	-5.110014082	9.54E-07	0.045672987	-0.678333174	-0.382891045	trans
H3GA0052545	6	42557931	ENSSSCG00000002906	ETV2	6	45087299	45089576	-5.074270307	1.12E-06	0.049663961	-0.697340102	-0.380601915	trans
ASGA0082294	6	44729082	ENSSSCG00000002906	ETV2	6	45087299	45089576	4.58661918	9.35E-06	0.001151978	0.522014156	0.348676839	cis
ASGA0028172	6	45823720	ENSSSCG00000002906	ETV2	6	45087299	45089576	-3.836697887	0.000182364	0.0118203	-0.516757467	-0.297141578	cis
ALGA0118476	6	45595002	ENSSSCG00000002906	ETV2	6	45087299	45089576	-3.569717569	0.000478687	0.024398078	-0.492718047	-0.278118914	cis
DIAS0000289	6	45095758	ENSSSCG00000002906	ETV2	6	45087299	45089576	-3.544267472	0.000523422	0.026050239	-0.463381224	-0.276287943	cis
6_40106594	6	44659251	ENSSSCG00000002906	ETV2	6	45087299	45089576	3.504772306	0.000600708	0.028739575	0.487339903	0.273440556	cis
WU_10.2_X_44080443	X	39697005	ENSSSCG00000002954	SPINT2	6	47172647	47210568	5.075473419	1.11E-06	0.049663961	1.36075199	0.38067908	trans
WU_10.2_X_44547938	X	39997367	ENSSSCG00000002954	SPINT2	6	47172647	47210568	5.075473419	1.11E-06	0.049663961	1.36075199	0.38067908	trans
WU_10.2_X_45680714	X	40924914	ENSSSCG00000002954	SPINT2	6	47172647	47210568	5.075473419	1.11E-06	0.049663961	1.36075199	0.38067908	trans
WU_10.2_X_45959646	X	41116990	ENSSSCG00000002954	SPINT2	6	47172647	47210568	5.075473419	1.11E-06	0.049663961	1.36075199	0.38067908	trans
ALGA0106052	X	118634812	ENSSSCG00000002954	SPINT2	6	47172647	47210568	5.075473419	1.11E-06	0.049663961	1.36075199	0.38067908	trans
WU_10.2_X_125584410	X	109551827	ENSSSCG00000002954	SPINT2	6	47172647	47210568	5.075473419	1.11E-06	0.049663961	1.36075199	0.38067908	trans
WU_10.2_X_125888571	X	109803769	ENSSSCG00000002954	SPINT2	6	47172647	47210568	5.075473419	1.11E-06	0.049663961	1.36075199	0.38067908	trans
WU_10.2_X_126076506	X	109990717	ENSSSCG00000002954	SPINT2	6	47172647	47210568	5.075473419	1.11E-06	0.049663961	1.36075199	0.38067908	trans
WU_10.2_X_126086794	X	110001005	ENSSSCG00000002954	SPINT2	6	47172647	47210568	5.075473419	1.11E-06	0.049663961	1.36075199	0.38067908	trans
WU_10.2_X_126127765	X	110041978	ENSSSCG00000002954	SPINT2	6	47172647	47210568	5.075473419	1.11E-06	0.049663961	1.36075199	0.38067908	trans
WU_10.2_X_135105789	X	118083378	ENSSSCG00000002954	SPINT2	6	47172647	47210568	5.075473419	1.11E-06	0.049663961	1.36075199	0.38067908	trans
ALGA0116298	6	48093556	ENSSSCG00000002954	SPINT2	6	47172647	47210568	3.471123856	0.000674891	0.031366051	0.48482557	0.271008999	cis
MARC0012283	6	48149583	ENSSSCG00000002954	SPINT2	6	47172647	47210568	3.471123856	0.000674891	0.031366051	0.48482557	0.271008999	cis
MARC0067005	6	47971494	ENSSSCG00000002954	SPINT2	6	47172647	47210568	3.471123856	0.000674891	0.031366051	0.48482557	0.271008999	cis
MARC0075942	6	48051149	ENSSSCG00000002954	SPINT2	6	47172647	47210568	3.471123856	0.000674891	0.031366051	0.48482557	0.271008999	cis
WU_10.2_14_143723014	6	48021032	ENSSSCG00000002954	SPINT2	6	47172647	47210568	3.471123856	0.000674891	0.031366051	0.48482557	0.271008999	cis
WU_10.2_14_143752406	6	47990340	ENSSSCG00000002954	SPINT2	6	47172647	47210568	3.471123856	0.000674891	0.031366051	0.48482557	0.271008999	cis
MARC0070998	6	50602824	ENSSSCG00000003006	CYP2B6	6	49110789	49178413	-9.593209512	2.47E-17	4.80E-11	-1.079773073	-0.614104973	trans
Affx-114797318	6	52321657	ENSSSCG00000003006	CYP2B6	6	49110789	49178413	8.11971844	1.48E-13	1.03E-07	1.266598435	0.550025257	trans
WU_10.2_6_20025994	6	21827947	ENSSSCG00000003006	CYP2B6	6	49110789	49178413	5.976945572	1.56E-08	0.001936391	1.840819772	0.436234031	trans
ALGA0122630	6	66970542	ENSSSCG00000003006	CYP2B6	6	49110789	49178413	-5.964946225	1.65E-08	0.002036308	-0.801810227	-0.435524501	trans
M1GA0008394	6	20557164	ENSSSCG00000003006	CYP2B6	6	49110789	49178413	5.933015192	1.93E-08	0.002287429	1.802840132	0.433632438	trans
ASGA0092684	6	22139862	ENSSSCG00000003006	CYP2B6	6	49110789	49178413	5.891964612	2.37E-08	0.002716336	1.940502812	0.431191547	trans
WU_10.2_6_20635220	6	22331420	ENSSSCG00000003006	CYP2B6	6	49110789	49178413	5.88752515	2.42E-08	0.002765905	1.920448375	0.430927004	trans
WU_10.2_6_20811031	6	22362472	ENSSSCG00000003006	CYP2B6	6	49110789	49178413	5.88752515	2.42E-08	0.002765905	1.920448375	0.430927004	trans
WU_10.2_6_20891239	6	22413856	ENSSSCG00000003006	CYP2B6	6	49110789	49178413	5.88752515	2.42E-08	0.002765905	1.920448375	0.430927004	trans
WU_10.2_6_20924635	6	22425140	ENSSSCG00000003006	CYP2B6	6	49110789	49178413	5.88752515	2.42E-08	0.002765905	1.920448375	0.430927004	trans
ASGA0084424	6	40861160	ENSSSCG00000003006	CYP2B6	6	49110789	49178413	-5.848395379	2.93E-08	0.003241528	-1.058312085	-0.428590498	trans
WU_10.2_6_59303671	6	64580917	ENSSSCG00000003006	CYP2B6	6	49110789	49178413	-5.835914957	3.12E-08	0.003404877	-0.70180444	-0.427843456	trans
H3GA0017933	6	51258226	ENSSSCG00000003006	CYP2B6	6	49110789	49178413	-5.795569244	3.80E-08	0.004006473	-1.023348424	-0.42542247	trans
12784648	6	54079560	ENSSSCG00000003006	CYP2B6	6	49110789	49178413	-5.787055618	3.96E-08	0.004138823	-1.170181316	-0.424910429	trans
ASGA0089746	6	33983361	ENSSSCG00000003006	CYP2B6	6	49110789	49178413	5.710689438	5.74E-08	0.005628262	1.044971406	0.420299245	trans
ALGA0105581	6	23236099	ENSSSCG00000003006	CYP2B6	6	49110789	49178413	5.684503014	6.51E-08	0.006220438	1.384952563	0.418710489	trans
ASGA0028250	6	56213956	ENSSSCG00000003006	CYP2B6	6	49110789	49178413	-5.661829036	7.26E-08	0.006499023	-0.969504642	-0.417331723	trans
Affx-114803947	6	60839981	ENSSSCG00000003006	CYP2B6	6	49110789	49178413	-5.646014995	7.84E-08	0.006923568	-1.175749218	-0.416368388	trans
ALGA0117083	6	60714725	ENSSSCG00000003006	CYP2B6	6	49110789	49178413	-5.646014995	7.84E-08	0.006923568	-1.175749218	-0.416368388	trans
ASGA0103330	6	65775703	ENSSSCG00000003006	CYP2B6	6	49110789	49178413	-5.646014995	7.84E-08	0.006923568	-1.175749218	-0.416368388	trans
H3GA0056145	6	41648520	ENSSSCG00000003006	CYP2B6	6	49110789	49178413	-5.646014995	7.84E-08	0.006923568	-1.175749218	-0.416368388	trans
H3GA0056468	6	41605774	ENSSSCG00000003006	CYP2B6	6	49110789	49178413	-5.646014995	7.84E-08	0.006923568	-1.175749218	-0.416368388	trans
WU_10.2_6_59128520	6	64535073	ENSSSCG00000003006	CYP2B6	6	49110789	49178413	-5.646014995	7.84E-08	0.006923568	-1.175749218	-0.416368388	trans
WU_10.2_6_59187594	6	64654780	ENSSSCG00000003006	CYP2B6	6	49110789	49178413	-5.646014995	7.84E-08	0.006923568	-1.175749218	-0.416368388	trans
WU_10.2_6_36198833	6	40728396	ENSSSCG00000003006	CYP2B6	6	49110789	49178413	5.646014995	7.84E-08	0.006923568	1.175749218	0.416368388	trans
ASGA0027789	6	21712464	ENSSSCG00000003006	CYP2B6	6	49110789	49178413	5.63085114	8.43E-08	0.007307736	1.470185637	0.415443342	trans
H3GA0017878	6	40212335	ENSSSCG00000003006	CYP2B6	6	49110789	49178413	5.616112407	9.05E-08	0.007741457	1.165338059	0.414542992	trans
WU_10.2_6_40444628	6	44987976	ENSSSCG00000003006	CYP2B6	6	49110789	49178413	-5.596709155	9.93E-08	0.008358587	-1.072843851	-0.413355841	trans
WU_10.2_6_30129081	6	33637422	ENSSSCG00000003006	CYP2B6	6	49110789	49178413	5.448087366	2.01E-07	0.01442961	1.666714834	0.404192754	trans
ALGA0115003	6	60492855	ENSSSCG00000003006	CYP2B6	6	49110789	49178413	-5.439861034	2.09E-07	0.014907623	-1.140220451	-0.403681962	trans
ASGA0084610	6	66270118	ENSSSCG00000003006	CYP2B6	6	49110789	49178413	-5.412578318	2.37E-07	0.016471104	-0.654847878	-0.401985213	trans
MARC0072257	6	48376985	ENSSSCG00000003006	CYP2B6	6	49110789	49178413	-5.409093095	2.41E-07	5.55E-05	-1.05283849	-0.401768163	cis
ALGA0035299	6	51427663	ENSSSCG00000003006	CYP2B6	6	49110789	49178413	-5.409093095	2.41E-07	0.016637096	-1.05283849	-0.401768163	trans
ALGA0114446	6	51038832	ENSSSCG00000003006	CYP2B6	6	49110789	49178413	-5.409093095	2.41E-07	0.016637096	-1.05283849	-0.401768163	trans
M1GA0008519	6	51439243	ENSSSCG00000003006	CYP2B6	6	49110789	49178413	-5.409093095	2.41E-07	0.016637096	-1.05283849	-0.401768163	trans
WU_10.2_6_45143458	6	49350594	ENSSSCG00000003006	CYP2B6	6	49110789	49178413	-5.405759688	2.45E-07	5.63E-05	-1.051858571	-0.401560504	cis
ALGA0034830	6	22550903	ENSSSCG00000003006	CYP2B6	6	49110789	49178413	5.390072941	2.64E-07	0.017334803	1.785886626	0.400582448	trans
Affx-114669186	6	61124257	ENSSSCG00000003006	CYP2B6	6	49110789	49178413	-5.363699997	2.98E-07	0.018964488	-1.044154979	-0.398935025	trans
ALGA0035274	6	45744000	ENSSSCG00000003006	CYP2B6	6	49110789	49178413	-5.363699997	2.98E-07	0.018964488	-1.044154979	-0.398935025	trans
MARC0011569	6	61261671	ENSSSCG00000003006	CYP2B6	6	49110789	49178413	-5.363699997	2.98E-07	0.018964488	-1.044154979	-0.398935025	trans
WU_10.2_6_60093779	6	65432163	ENSSSCG00000003006	CYP2B6	6	49110789	49178413	-5.363699997	2.98E-07	0.018964488	-1.044154979	-0.398935025	trans
ALGA0035275	6	45791829	ENSSSCG00000003006	CYP2B6	6	49110789	49178413	5.363699997	2.98E-07	0.018964488	1.044154979	0.398935025	trans
ASGA0028164	6	45162579	ENSSSCG00000003006	CYP2B6	6	49110789	49178413	5.363699997	2.98E-07	0.018964488	1.044154979	0.398935025	trans
ASGA0087439	6	47605459	ENSSSCG00000003006	CYP2B6	6	49110789	49178413	5.363699997	2.98E-07	0.018964488	1.044154979	0.398935025	trans
ASGA0090528	6	46165487	ENSSSCG00000003006	CYP2B6	6	49110789	49178413	5.363699997	2.98E-07	0.018964488	1.044154979	0.398935025	trans
ASGA0096693	6	46387903	ENSSSCG00000003006	CYP2B6	6	49110789	49178413	5.363699997	2.98E-07	0.018964488	1.044154979	0.398935025	trans
DIAS0000020	6	47551487	ENSSSCG00000003006	CYP2B6	6	49110789	49178413	5.363699997	2.98E-07	0.018964488	1.044154979	0.398935025	trans
DIAS0000149	6	45460146	ENSSSCG00000003006	CYP2B6	6	49110789	49178413	5.363699997	2.98E-07	0.018964488	1.044154979	0.398935025	trans
H3GA0055874	6	47536918	ENSSSCG00000003006	CYP2B6	6	49110789	49178413	5.363699997	2.98E-07	0.018964488	1.044154979	0.398935025	trans
INRA0059537	6	47516650	ENSSSCG00000003006	CYP2B6	6	49110789	49178413	5.363699997	2.98E-07	0.018964488	1.044154979	0.398935025	trans
MARC0017436	6	47530872	ENSSSCG00000003006	CYP2B6	6	49110789	49178413	5.363699997	2.98E-07	0.018964488	1.044154979	0.398935025	trans
SIRI0000740	6	46858013	ENSSSCG00000003006	CYP2B6	6	49110789	49178413	5.363699997	2.98E-07	0.018964488	1.044154979	0.398935025	trans
WU_10.2_6_41481312	6	46024395	ENSSSCG00000003006	CYP2B6	6	49110789	49178413	5.363699997	2.98E-07	0.018964488	1.044154979	0.398935025	trans
WU_10.2_6_41753044	6	46296079	ENSSSCG00000003006	CYP2B6	6	49110789	49178413	5.363699997	2.98E-07	0.018964488	1.044154979	0.398935025	trans
WU_10.2_6_42180078	6	46777551	ENSSSCG00000003006	CYP2B6	6	49110789	49178413	5.363699997	2.98E-07	0.018964488	1.044154979	0.398935025	trans
WU_10.2_6_42244800	6	46758514	ENSSSCG00000003006	CYP2B6	6	49110789	49178413	5.363699997	2.98E-07	0.018964488	1.044154979	0.398935025	trans
6_37390283	6	41905151	ENSSSCG00000003006	CYP2B6	6	49110789	49178413	5.341669656	3.30E-07	0.02041737	1.036840912	0.397555901	trans
6_59569487	6	64870406	ENSSSCG00000003006	CYP2B6	6	49110789	49178413	5.341669656	3.30E-07	0.02041737	1.036840912	0.397555901	trans
ALGA0035258	6	45342655	ENSSSCG00000003006	CYP2B6	6	49110789	49178413	5.341669656	3.30E-07	0.02041737	1.036840912	0.397555901	trans
ALGA0035291	6	46920574	ENSSSCG00000003006	CYP2B6	6	49110789	49178413	5.341669656	3.30E-07	0.02041737	1.036840912	0.397555901	trans
ALGA0105608	6	65491229	ENSSSCG00000003006	CYP2B6	6	49110789	49178413	5.341669656	3.30E-07	0.02041737	1.036840912	0.397555901	trans
ALGA0106326	6	64407960	ENSSSCG00000003006	CYP2B6	6	49110789	49178413	5.341669656	3.30E-07	0.02041737	1.036840912	0.397555901	trans
ALGA0117348	6	66068747	ENSSSCG00000003006	CYP2B6	6	49110789	49178413	5.341669656	3.30E-07	0.02041737	1.036840912	0.397555901	trans
ALGA0118319	6	65464862	ENSSSCG00000003006	CYP2B6	6	49110789	49178413	5.341669656	3.30E-07	0.02041737	1.036840912	0.397555901	trans
ASGA0083172	6	65514681	ENSSSCG00000003006	CYP2B6	6	49110789	49178413	5.341669656	3.30E-07	0.02041737	1.036840912	0.397555901	trans
ASGA0101969	6	45019251	ENSSSCG00000003006	CYP2B6	6	49110789	49178413	5.341669656	3.30E-07	0.02041737	1.036840912	0.397555901	trans
ASGA0106067	6	65483240	ENSSSCG00000003006	CYP2B6	6	49110789	49178413	5.341669656	3.30E-07	0.02041737	1.036840912	0.397555901	trans
H3GA0054032	6	65189989	ENSSSCG00000003006	CYP2B6	6	49110789	49178413	5.341669656	3.30E-07	0.02041737	1.036840912	0.397555901	trans
H3GA0056767	6	65483397	ENSSSCG00000003006	CYP2B6	6	49110789	49178413	5.341669656	3.30E-07	0.02041737	1.036840912	0.397555901	trans
M1GA0008510	6	45374792	ENSSSCG00000003006	CYP2B6	6	49110789	49178413	5.341669656	3.30E-07	0.02041737	1.036840912	0.397555901	trans
MARC0030882	6	64904540	ENSSSCG00000003006	CYP2B6	6	49110789	49178413	5.341669656	3.30E-07	0.02041737	1.036840912	0.397555901	trans
WU_10.2_6_41671356	6	46214931	ENSSSCG00000003006	CYP2B6	6	49110789	49178413	5.341669656	3.30E-07	0.02041737	1.036840912	0.397555901	trans
WU_10.2_6_42752872	6	47252470	ENSSSCG00000003006	CYP2B6	6	49110789	49178413	5.341669656	3.30E-07	0.02041737	1.036840912	0.397555901	trans
WU_10.2_6_59038121	6	64496246	ENSSSCG00000003006	CYP2B6	6	49110789	49178413	5.341669656	3.30E-07	0.02041737	1.036840912	0.397555901	trans
WU_10.2_6_59740645	6	64939880	ENSSSCG00000003006	CYP2B6	6	49110789	49178413	5.341669656	3.30E-07	0.02041737	1.036840912	0.397555901	trans
WU_10.2_6_62111172	6	67159835	ENSSSCG00000003006	CYP2B6	6	49110789	49178413	-5.336416339	3.38E-07	0.020849568	-0.890682175	-0.397226639	trans
ASGA0091250	6	22096089	ENSSSCG00000003006	CYP2B6	6	49110789	49178413	-5.265795949	4.69E-07	0.026920343	-1.406633468	-0.392785477	trans
WU_10.2_6_20577250	6	22173970	ENSSSCG00000003006	CYP2B6	6	49110789	49178413	-5.265795949	4.69E-07	0.026920343	-1.406633468	-0.392785477	trans
MARC0016324	6	64629304	ENSSSCG00000003006	CYP2B6	6	49110789	49178413	5.18477988	6.80E-07	0.035329477	1.068785353	0.387656502	trans
WU_10.2_6_16558109	6	17611455	ENSSSCG00000003006	CYP2B6	6	49110789	49178413	-5.164542431	7.45E-07	0.037992238	-1.708328528	-0.386369641	trans
DIAS0000839	6	45156998	ENSSSCG00000003006	CYP2B6	6	49110789	49178413	-5.10291103	9.85E-07	0.046617163	-0.577621576	-0.382436705	trans
ALGA0124340	6	66250398	ENSSSCG00000003006	CYP2B6	6	49110789	49178413	5.100878203	9.94E-07	0.046968565	1.082476248	0.382306627	trans
DIAS0000289	6	45095758	ENSSSCG00000003006	CYP2B6	6	49110789	49178413	5.088950401	1.05E-06	0.048221897	0.677752714	0.381542919	trans
ALGA0103194	6	48184287	ENSSSCG00000003006	CYP2B6	6	49110789	49178413	4.886611912	2.58E-06	0.000404937	0.932633183	0.36846894	cis
DIAS0003489	6	48130586	ENSSSCG00000003006	CYP2B6	6	49110789	49178413	4.886611912	2.58E-06	0.000404937	0.932633183	0.36846894	cis
M1GA0025063	6	48210169	ENSSSCG00000003006	CYP2B6	6	49110789	49178413	4.886611912	2.58E-06	0.000404937	0.932633183	0.36846894	cis
MARC0014518	6	48220418	ENSSSCG00000003006	CYP2B6	6	49110789	49178413	4.886611912	2.58E-06	0.000404937	0.932633183	0.36846894	cis
MARC0018804	6	48146868	ENSSSCG00000003006	CYP2B6	6	49110789	49178413	4.886611912	2.58E-06	0.000404937	0.932633183	0.36846894	cis
WU_10.2_6_44535099	6	48638562	ENSSSCG00000003006	CYP2B6	6	49110789	49178413	4.834914982	3.23E-06	0.00048666	0.915521603	0.365092795	cis
MARC0094560	6	49883373	ENSSSCG00000003006	CYP2B6	6	49110789	49178413	-4.638434109	7.52E-06	0.000969735	-0.925078818	-0.352129808	cis
DIAS0000991	6	49817645	ENSSSCG00000003006	CYP2B6	6	49110789	49178413	-4.438082584	1.73E-05	0.001890839	-0.894642276	-0.338699504	cis
H3GA0017933	6	51258226	ENSSSCG00000003080	ENSSSCG00000003080	6	51133102	51150573	-5.894269662	2.34E-08	7.31E-06	-1.046252985	-0.431328858	cis
Affx-114797318	6	52321657	ENSSSCG00000003080	ENSSSCG00000003080	6	51133102	51150573	5.607611293	9.42E-08	0.00799377	0.961404189	0.414023128	trans
MARC0070998	6	50602824	ENSSSCG00000003080	ENSSSCG00000003080	6	51133102	51150573	-3.874557297	0.000158396	0.010617982	-0.531573067	-0.299811299	cis
ALGA0114125	6	51094497	ENSSSCG00000003081	CEACAM16	6	51220879	51228654	-6.10561625	8.18E-09	2.91E-06	-0.668965852	-0.443791321	cis
ALGA0106630	6	57576222	ENSSSCG00000003081	CEACAM16	6	51220879	51228654	-5.261877185	4.77E-07	0.027293697	-0.533894032	-0.392538224	trans
ASGA0089146	6	57833037	ENSSSCG00000003158	DHDH	6	54210609	54217287	8.731980968	4.21E-15	4.66E-09	1.151255736	0.577975958	trans
ALGA0035318	6	58511405	ENSSSCG00000003158	DHDH	6	54210609	54217287	8.488190747	1.76E-14	1.59E-08	1.080418756	0.567078596	trans
ASGA0097167	6	58063080	ENSSSCG00000003158	DHDH	6	54210609	54217287	7.92916178	4.42E-13	2.57E-07	1.046793185	0.540925884	trans
ALGA0035323	6	55802967	ENSSSCG00000003158	DHDH	6	54210609	54217287	7.8252175	7.97E-13	4.42E-07	1.067164246	0.535880756	trans
ALGA0035324	6	55827433	ENSSSCG00000003158	DHDH	6	54210609	54217287	7.8252175	7.97E-13	4.42E-07	1.067164246	0.535880756	trans
ALGA0035361	6	56197784	ENSSSCG00000003158	DHDH	6	54210609	54217287	-5.801142057	3.70E-08	0.003920746	-0.862029895	-0.425757418	trans
Affx-114621280	6	53438197	ENSSSCG00000003158	DHDH	6	54210609	54217287	-5.383139851	2.72E-07	6.09E-05	-0.80007191	-0.400149738	cis
WU_10.2_6_53545785	6	58944956	ENSSSCG00000003158	DHDH	6	54210609	54217287	5.343821806	3.27E-07	0.020297224	0.618998021	0.397690747	trans
ASGA0083587	6	65466320	ENSSSCG00000003158	DHDH	6	54210609	54217287	-5.320878889	3.64E-07	0.022001208	-0.647457887	-0.396251899	trans
MARC0015377	6	57607401	ENSSSCG00000003158	DHDH	6	54210609	54217287	-5.242037263	5.23E-07	0.029269986	-0.732972202	-0.391285125	trans
ASGA0103898	6	55086387	ENSSSCG00000003158	DHDH	6	54210609	54217287	-5.036940036	1.32E-06	0.000233382	-0.713870424	-0.378203689	cis
ASGA0093393	6	53583900	ENSSSCG00000003158	DHDH	6	54210609	54217287	-4.693689763	5.94E-06	0.000793668	-0.803399258	-0.355796292	cis
ALGA0035361	6	56197784	ENSSSCG00000003278	ENSSSCG00000003278	6	59167777	59174470	10.36656706	2.23E-19	1.11E-12	1.212558602	0.643568788	trans
ALGA0035381	6	59101126	ENSSSCG00000003278	ENSSSCG00000003278	6	59167777	59174470	-8.461744644	2.05E-14	3.65E-11	-0.937484513	-0.565878151	cis
ASGA0028271	6	59068025	ENSSSCG00000003278	ENSSSCG00000003278	6	59167777	59174470	-8.461744644	2.05E-14	3.65E-11	-0.937484513	-0.565878151	cis
WU_10.2_6_54277959	6	59387451	ENSSSCG00000003278	ENSSSCG00000003278	6	59167777	59174470	-8.461744644	2.05E-14	3.65E-11	-0.937484513	-0.565878151	cis
WU_10.2_6_54529501	6	59617753	ENSSSCG00000003278	ENSSSCG00000003278	6	59167777	59174470	-8.461744644	2.05E-14	3.65E-11	-0.937484513	-0.565878151	cis
WU_10.2_6_54630380	6	59670098	ENSSSCG00000003278	ENSSSCG00000003278	6	59167777	59174470	-8.461744644	2.05E-14	3.65E-11	-0.937484513	-0.565878151	cis
ALGA0035323	6	55802967	ENSSSCG00000003278	ENSSSCG00000003278	6	59167777	59174470	-7.651803884	2.12E-12	1.01E-06	-0.977230169	-0.527334399	trans
ALGA0035324	6	55827433	ENSSSCG00000003278	ENSSSCG00000003278	6	59167777	59174470	-7.651803884	2.12E-12	1.01E-06	-0.977230169	-0.527334399	trans
MARC0015377	6	57607401	ENSSSCG00000003278	ENSSSCG00000003278	6	59167777	59174470	7.46349138	6.07E-12	2.42E-06	0.902738034	0.517869001	trans
ASGA0103898	6	55086387	ENSSSCG00000003278	ENSSSCG00000003278	6	59167777	59174470	7.414998863	7.94E-12	3.06E-06	0.905286133	0.515400198	trans
ALGA0035387	6	59042429	ENSSSCG00000003278	ENSSSCG00000003278	6	59167777	59174470	-7.26152823	1.85E-11	1.42E-08	-0.794515453	-0.507501707	cis
WU_10.2_6_53545785	6	58944956	ENSSSCG00000003278	ENSSSCG00000003278	6	59167777	59174470	-7.146370264	3.47E-11	2.49E-08	-0.726362497	-0.501489656	cis
WU_10.2_6_57292829	6	62695707	ENSSSCG00000003278	ENSSSCG00000003278	6	59167777	59174470	-6.99991969	7.69E-11	2.21E-05	-0.781408707	-0.493737647	trans
WU_10.2_6_57423143	6	62825826	ENSSSCG00000003278	ENSSSCG00000003278	6	59167777	59174470	-6.99991969	7.69E-11	2.21E-05	-0.781408707	-0.493737647	trans
WU_10.2_6_57496711	6	62864643	ENSSSCG00000003278	ENSSSCG00000003278	6	59167777	59174470	-6.99991969	7.69E-11	2.21E-05	-0.781408707	-0.493737647	trans
6_57167528	6	62570479	ENSSSCG00000003278	ENSSSCG00000003278	6	59167777	59174470	-6.917572406	1.20E-10	3.29E-05	-0.78180965	-0.489326331	trans
ASGA0030400	6	62121278	ENSSSCG00000003278	ENSSSCG00000003278	6	59167777	59174470	-6.917572406	1.20E-10	3.29E-05	-0.78180965	-0.489326331	trans
H3GA0019376	6	62281315	ENSSSCG00000003278	ENSSSCG00000003278	6	59167777	59174470	-6.917572406	1.20E-10	3.29E-05	-0.78180965	-0.489326331	trans
WU_10.2_1_309085116	6	57623023	ENSSSCG00000003278	ENSSSCG00000003278	6	59167777	59174470	-6.777065724	2.54E-10	6.28E-05	-0.836723154	-0.481711927	trans
ALGA0035355	6	56360299	ENSSSCG00000003278	ENSSSCG00000003278	6	59167777	59174470	-6.701491384	3.78E-10	8.90E-05	-0.73683409	-0.47757061	trans
INRA0021527	6	56427227	ENSSSCG00000003278	ENSSSCG00000003278	6	59167777	59174470	-6.701491384	3.78E-10	8.90E-05	-0.73683409	-0.47757061	trans
ALGA0035318	6	58511405	ENSSSCG00000003278	ENSSSCG00000003278	6	59167777	59174470	-6.59189951	6.73E-10	3.40E-07	-0.835960529	-0.471508203	cis
ASGA0089146	6	57833037	ENSSSCG00000003278	ENSSSCG00000003278	6	59167777	59174470	-6.385327126	1.97E-09	0.000356282	-0.852452942	-0.459897153	trans
M1GA0024345	6	60578567	ENSSSCG00000003278	ENSSSCG00000003278	6	59167777	59174470	6.382613499	2.00E-09	0.000360893	0.667532847	0.459743024	trans
WU_10.2_6_55576768	6	60425043	ENSSSCG00000003278	ENSSSCG00000003278	6	59167777	59174470	6.382613499	2.00E-09	0.000360893	0.667532847	0.459743024	trans
ASGA0097167	6	58063080	ENSSSCG00000003278	ENSSSCG00000003278	6	59167777	59174470	-5.84829512	2.94E-08	0.003242383	-0.771804388	-0.428584501	trans
ASGA0095121	6	63596920	ENSSSCG00000003338	PUSL1	6	63593959	63596910	-8.043730002	2.30E-13	3.05E-10	-1.346471082	-0.546419807	cis
H3GA0056560	6	63336711	ENSSSCG00000003338	PUSL1	6	63593959	63596910	-8.043730002	2.30E-13	3.05E-10	-1.346471082	-0.546419807	cis
M1GA0025298	6	63567557	ENSSSCG00000003338	PUSL1	6	63593959	63596910	-8.043730002	2.30E-13	3.05E-10	-1.346471082	-0.546419807	cis
M1GA0026195	6	63470629	ENSSSCG00000003338	PUSL1	6	63593959	63596910	-8.043730002	2.30E-13	3.05E-10	-1.346471082	-0.546419807	cis
MARC0048569	6	63566418	ENSSSCG00000003338	PUSL1	6	63593959	63596910	-8.043730002	2.30E-13	3.05E-10	-1.346471082	-0.546419807	cis
WU_10.2_6_57897137	6	63319787	ENSSSCG00000003338	PUSL1	6	63593959	63596910	-8.043730002	2.30E-13	3.05E-10	-1.346471082	-0.546419807	cis
WU_10.2_6_58125604	6	63627526	ENSSSCG00000003338	PUSL1	6	63593959	63596910	-8.043730002	2.30E-13	3.05E-10	-1.346471082	-0.546419807	cis
WU_10.2_6_58322243	6	63718540	ENSSSCG00000003338	PUSL1	6	63593959	63596910	-8.043730002	2.30E-13	3.05E-10	-1.346471082	-0.546419807	cis
Affx-114742577	6	59836305	ENSSSCG00000003338	PUSL1	6	63593959	63596910	-8.043730002	2.30E-13	1.46E-07	-1.346471082	-0.546419807	trans
ALGA0035365	6	58817365	ENSSSCG00000003338	PUSL1	6	63593959	63596910	-8.043730002	2.30E-13	1.46E-07	-1.346471082	-0.546419807	trans
ALGA0102795	6	48081581	ENSSSCG00000003338	PUSL1	6	63593959	63596910	-8.043730002	2.30E-13	1.46E-07	-1.346471082	-0.546419807	trans
ALGA0103194	6	48184287	ENSSSCG00000003338	PUSL1	6	63593959	63596910	-8.043730002	2.30E-13	1.46E-07	-1.346471082	-0.546419807	trans
ASGA0030401	6	62235659	ENSSSCG00000003338	PUSL1	6	63593959	63596910	-8.043730002	2.30E-13	1.46E-07	-1.346471082	-0.546419807	trans
ASGA0083191	6	58819012	ENSSSCG00000003338	PUSL1	6	63593959	63596910	-8.043730002	2.30E-13	1.46E-07	-1.346471082	-0.546419807	trans
ASGA0085299	6	47715812	ENSSSCG00000003338	PUSL1	6	63593959	63596910	-8.043730002	2.30E-13	1.46E-07	-1.346471082	-0.546419807	trans
ASGA0090044	6	59865226	ENSSSCG00000003338	PUSL1	6	63593959	63596910	-8.043730002	2.30E-13	1.46E-07	-1.346471082	-0.546419807	trans
ASGA0094554	6	61761131	ENSSSCG00000003338	PUSL1	6	63593959	63596910	-8.043730002	2.30E-13	1.46E-07	-1.346471082	-0.546419807	trans
DIAS0003489	6	48130586	ENSSSCG00000003338	PUSL1	6	63593959	63596910	-8.043730002	2.30E-13	1.46E-07	-1.346471082	-0.546419807	trans
DIAS0004358	6	47728980	ENSSSCG00000003338	PUSL1	6	63593959	63596910	-8.043730002	2.30E-13	1.46E-07	-1.346471082	-0.546419807	trans
M1GA0008559	6	58871156	ENSSSCG00000003338	PUSL1	6	63593959	63596910	-8.043730002	2.30E-13	1.46E-07	-1.346471082	-0.546419807	trans
M1GA0008562	6	59150980	ENSSSCG00000003338	PUSL1	6	63593959	63596910	-8.043730002	2.30E-13	1.46E-07	-1.346471082	-0.546419807	trans
M1GA0009140	6	62190493	ENSSSCG00000003338	PUSL1	6	63593959	63596910	-8.043730002	2.30E-13	1.46E-07	-1.346471082	-0.546419807	trans
M1GA0024787	6	61401730	ENSSSCG00000003338	PUSL1	6	63593959	63596910	-8.043730002	2.30E-13	1.46E-07	-1.346471082	-0.546419807	trans
M1GA0025063	6	48210169	ENSSSCG00000003338	PUSL1	6	63593959	63596910	-8.043730002	2.30E-13	1.46E-07	-1.346471082	-0.546419807	trans
MARC0001121	6	60112015	ENSSSCG00000003338	PUSL1	6	63593959	63596910	-8.043730002	2.30E-13	1.46E-07	-1.346471082	-0.546419807	trans
MARC0014518	6	48220418	ENSSSCG00000003338	PUSL1	6	63593959	63596910	-8.043730002	2.30E-13	1.46E-07	-1.346471082	-0.546419807	trans
MARC0018157	6	60966969	ENSSSCG00000003338	PUSL1	6	63593959	63596910	-8.043730002	2.30E-13	1.46E-07	-1.346471082	-0.546419807	trans
MARC0018804	6	48146868	ENSSSCG00000003338	PUSL1	6	63593959	63596910	-8.043730002	2.30E-13	1.46E-07	-1.346471082	-0.546419807	trans
MARC0020138	6	62350290	ENSSSCG00000003338	PUSL1	6	63593959	63596910	-8.043730002	2.30E-13	1.46E-07	-1.346471082	-0.546419807	trans
MARC0082369	6	60282797	ENSSSCG00000003338	PUSL1	6	63593959	63596910	-8.043730002	2.30E-13	1.46E-07	-1.346471082	-0.546419807	trans
WU_10.2_14_143732890	6	48011157	ENSSSCG00000003338	PUSL1	6	63593959	63596910	-8.043730002	2.30E-13	1.46E-07	-1.346471082	-0.546419807	trans
WU_10.2_14_143801280	6	47946317	ENSSSCG00000003338	PUSL1	6	63593959	63596910	-8.043730002	2.30E-13	1.46E-07	-1.346471082	-0.546419807	trans
WU_10.2_6_43338310	6	47770178	ENSSSCG00000003338	PUSL1	6	63593959	63596910	-8.043730002	2.30E-13	1.46E-07	-1.346471082	-0.546419807	trans
WU_10.2_6_55378179	6	60238015	ENSSSCG00000003338	PUSL1	6	63593959	63596910	-8.043730002	2.30E-13	1.46E-07	-1.346471082	-0.546419807	trans
WU_10.2_6_56654232	6	61317971	ENSSSCG00000003338	PUSL1	6	63593959	63596910	-8.043730002	2.30E-13	1.46E-07	-1.346471082	-0.546419807	trans
H3GA0017980	6	56221493	ENSSSCG00000003338	PUSL1	6	63593959	63596910	-7.725831482	1.40E-12	7.02E-07	-1.296350917	-0.531002575	trans
MARC0027286	6	50902184	ENSSSCG00000003338	PUSL1	6	63593959	63596910	-7.725831482	1.40E-12	7.02E-07	-1.296350917	-0.531002575	trans
WU_10.2_6_44535099	6	48638562	ENSSSCG00000003338	PUSL1	6	63593959	63596910	-7.725831482	1.40E-12	7.02E-07	-1.296350917	-0.531002575	trans
ALGA0035275	6	45791829	ENSSSCG00000003338	PUSL1	6	63593959	63596910	-7.649550326	2.15E-12	1.01E-06	-1.343436545	-0.527222266	trans
ASGA0028164	6	45162579	ENSSSCG00000003338	PUSL1	6	63593959	63596910	-7.649550326	2.15E-12	1.01E-06	-1.343436545	-0.527222266	trans
ASGA0087439	6	47605459	ENSSSCG00000003338	PUSL1	6	63593959	63596910	-7.649550326	2.15E-12	1.01E-06	-1.343436545	-0.527222266	trans
ASGA0090528	6	46165487	ENSSSCG00000003338	PUSL1	6	63593959	63596910	-7.649550326	2.15E-12	1.01E-06	-1.343436545	-0.527222266	trans
ASGA0096693	6	46387903	ENSSSCG00000003338	PUSL1	6	63593959	63596910	-7.649550326	2.15E-12	1.01E-06	-1.343436545	-0.527222266	trans
DIAS0000020	6	47551487	ENSSSCG00000003338	PUSL1	6	63593959	63596910	-7.649550326	2.15E-12	1.01E-06	-1.343436545	-0.527222266	trans
DIAS0000149	6	45460146	ENSSSCG00000003338	PUSL1	6	63593959	63596910	-7.649550326	2.15E-12	1.01E-06	-1.343436545	-0.527222266	trans
H3GA0055874	6	47536918	ENSSSCG00000003338	PUSL1	6	63593959	63596910	-7.649550326	2.15E-12	1.01E-06	-1.343436545	-0.527222266	trans
INRA0059537	6	47516650	ENSSSCG00000003338	PUSL1	6	63593959	63596910	-7.649550326	2.15E-12	1.01E-06	-1.343436545	-0.527222266	trans
MARC0017436	6	47530872	ENSSSCG00000003338	PUSL1	6	63593959	63596910	-7.649550326	2.15E-12	1.01E-06	-1.343436545	-0.527222266	trans
SIRI0000740	6	46858013	ENSSSCG00000003338	PUSL1	6	63593959	63596910	-7.649550326	2.15E-12	1.01E-06	-1.343436545	-0.527222266	trans
WU_10.2_6_41481312	6	46024395	ENSSSCG00000003338	PUSL1	6	63593959	63596910	-7.649550326	2.15E-12	1.01E-06	-1.343436545	-0.527222266	trans
WU_10.2_6_41753044	6	46296079	ENSSSCG00000003338	PUSL1	6	63593959	63596910	-7.649550326	2.15E-12	1.01E-06	-1.343436545	-0.527222266	trans
WU_10.2_6_42180078	6	46777551	ENSSSCG00000003338	PUSL1	6	63593959	63596910	-7.649550326	2.15E-12	1.01E-06	-1.343436545	-0.527222266	trans
WU_10.2_6_42244800	6	46758514	ENSSSCG00000003338	PUSL1	6	63593959	63596910	-7.649550326	2.15E-12	1.01E-06	-1.343436545	-0.527222266	trans
Affx-114669186	6	61124257	ENSSSCG00000003338	PUSL1	6	63593959	63596910	7.649550326	2.15E-12	1.01E-06	1.343436545	0.527222266	trans
ALGA0035274	6	45744000	ENSSSCG00000003338	PUSL1	6	63593959	63596910	7.649550326	2.15E-12	1.01E-06	1.343436545	0.527222266	trans
MARC0011569	6	61261671	ENSSSCG00000003338	PUSL1	6	63593959	63596910	7.649550326	2.15E-12	1.01E-06	1.343436545	0.527222266	trans
WU_10.2_6_60093779	6	65432163	ENSSSCG00000003338	PUSL1	6	63593959	63596910	7.649550326	2.15E-12	1.01E-06	1.343436545	0.527222266	trans
WU_10.2_6_45143458	6	49350594	ENSSSCG00000003338	PUSL1	6	63593959	63596910	7.647998502	2.17E-12	1.02E-06	1.344302782	0.527145034	trans
ALGA0035299	6	51427663	ENSSSCG00000003338	PUSL1	6	63593959	63596910	7.437463269	7.01E-12	2.74E-06	1.317817964	0.516545486	trans
ALGA0114446	6	51038832	ENSSSCG00000003338	PUSL1	6	63593959	63596910	7.437463269	7.01E-12	2.74E-06	1.317817964	0.516545486	trans
M1GA0008519	6	51439243	ENSSSCG00000003338	PUSL1	6	63593959	63596910	7.437463269	7.01E-12	2.74E-06	1.317817964	0.516545486	trans
MARC0072257	6	48376985	ENSSSCG00000003338	PUSL1	6	63593959	63596910	7.437463269	7.01E-12	2.74E-06	1.317817964	0.516545486	trans
ALGA0106326	6	64407960	ENSSSCG00000003338	PUSL1	6	63593959	63596910	-7.398922577	8.68E-12	7.16E-09	-1.306551424	-0.514578892	cis
WU_10.2_6_59038121	6	64496246	ENSSSCG00000003338	PUSL1	6	63593959	63596910	-7.398922577	8.68E-12	7.16E-09	-1.306551424	-0.514578892	cis
6_37390283	6	41905151	ENSSSCG00000003338	PUSL1	6	63593959	63596910	-7.398922577	8.68E-12	3.29E-06	-1.306551424	-0.514578892	trans
6_59569487	6	64870406	ENSSSCG00000003338	PUSL1	6	63593959	63596910	-7.398922577	8.68E-12	3.29E-06	-1.306551424	-0.514578892	trans
ALGA0035258	6	45342655	ENSSSCG00000003338	PUSL1	6	63593959	63596910	-7.398922577	8.68E-12	3.29E-06	-1.306551424	-0.514578892	trans
ALGA0035291	6	46920574	ENSSSCG00000003338	PUSL1	6	63593959	63596910	-7.398922577	8.68E-12	3.29E-06	-1.306551424	-0.514578892	trans
ALGA0105608	6	65491229	ENSSSCG00000003338	PUSL1	6	63593959	63596910	-7.398922577	8.68E-12	3.29E-06	-1.306551424	-0.514578892	trans
ALGA0117348	6	66068747	ENSSSCG00000003338	PUSL1	6	63593959	63596910	-7.398922577	8.68E-12	3.29E-06	-1.306551424	-0.514578892	trans
ALGA0118319	6	65464862	ENSSSCG00000003338	PUSL1	6	63593959	63596910	-7.398922577	8.68E-12	3.29E-06	-1.306551424	-0.514578892	trans
ASGA0083172	6	65514681	ENSSSCG00000003338	PUSL1	6	63593959	63596910	-7.398922577	8.68E-12	3.29E-06	-1.306551424	-0.514578892	trans
ASGA0101969	6	45019251	ENSSSCG00000003338	PUSL1	6	63593959	63596910	-7.398922577	8.68E-12	3.29E-06	-1.306551424	-0.514578892	trans
ASGA0106067	6	65483240	ENSSSCG00000003338	PUSL1	6	63593959	63596910	-7.398922577	8.68E-12	3.29E-06	-1.306551424	-0.514578892	trans
H3GA0054032	6	65189989	ENSSSCG00000003338	PUSL1	6	63593959	63596910	-7.398922577	8.68E-12	3.29E-06	-1.306551424	-0.514578892	trans
H3GA0056767	6	65483397	ENSSSCG00000003338	PUSL1	6	63593959	63596910	-7.398922577	8.68E-12	3.29E-06	-1.306551424	-0.514578892	trans
M1GA0008510	6	45374792	ENSSSCG00000003338	PUSL1	6	63593959	63596910	-7.398922577	8.68E-12	3.29E-06	-1.306551424	-0.514578892	trans
MARC0030882	6	64904540	ENSSSCG00000003338	PUSL1	6	63593959	63596910	-7.398922577	8.68E-12	3.29E-06	-1.306551424	-0.514578892	trans
WU_10.2_6_41671356	6	46214931	ENSSSCG00000003338	PUSL1	6	63593959	63596910	-7.398922577	8.68E-12	3.29E-06	-1.306551424	-0.514578892	trans
WU_10.2_6_42752872	6	47252470	ENSSSCG00000003338	PUSL1	6	63593959	63596910	-7.398922577	8.68E-12	3.29E-06	-1.306551424	-0.514578892	trans
WU_10.2_6_59740645	6	64939880	ENSSSCG00000003338	PUSL1	6	63593959	63596910	-7.398922577	8.68E-12	3.29E-06	-1.306551424	-0.514578892	trans
MARC0016324	6	64629304	ENSSSCG00000003338	PUSL1	6	63593959	63596910	-7.38269546	9.50E-12	3.55E-06	-1.378969173	-0.513748442	trans
ASGA0028250	6	56213956	ENSSSCG00000003338	PUSL1	6	63593959	63596910	7.251381837	1.96E-11	6.68E-06	1.146609686	0.50697494	trans
ALGA0118516	6	63743210	ENSSSCG00000003338	PUSL1	6	63593959	63596910	-7.172186705	3.02E-11	2.20E-08	-1.033877418	-0.502843839	cis
ALGA0120026	6	42850591	ENSSSCG00000003338	PUSL1	6	63593959	63596910	-7.162171726	3.19E-11	1.02E-05	-1.283096661	-0.502318949	trans
H3GA0052836	6	42557759	ENSSSCG00000003338	PUSL1	6	63593959	63596910	7.162171726	3.19E-11	1.02E-05	1.283096661	0.502318949	trans
ALGA0115003	6	60492855	ENSSSCG00000003338	PUSL1	6	63593959	63596910	7.075971918	5.10E-11	1.54E-05	1.368818759	0.497778171	trans
ASGA0089746	6	33983361	ENSSSCG00000003338	PUSL1	6	63593959	63596910	-7.053430577	5.76E-11	1.71E-05	-1.201985115	-0.496583945	trans
ALGA0113112	6	66475413	ENSSSCG00000003338	PUSL1	6	63593959	63596910	-7.03747826	6.28E-11	1.84E-05	-1.267554388	-0.495737093	trans
MARC0086195	6	66365094	ENSSSCG00000003338	PUSL1	6	63593959	63596910	-7.03747826	6.28E-11	1.84E-05	-1.267554388	-0.495737093	trans
WU_10.2_6_61077129	6	66385103	ENSSSCG00000003338	PUSL1	6	63593959	63596910	-7.03747826	6.28E-11	1.84E-05	-1.267554388	-0.495737093	trans
WU_10.2_6_61442927	6	66546113	ENSSSCG00000003338	PUSL1	6	63593959	63596910	-7.03747826	6.28E-11	1.84E-05	-1.267554388	-0.495737093	trans
MARC0094560	6	49883373	ENSSSCG00000003338	PUSL1	6	63593959	63596910	6.906225838	1.27E-10	3.48E-05	1.249950189	0.488715532	trans
DIAS0000991	6	49817645	ENSSSCG00000003338	PUSL1	6	63593959	63596910	6.88833871	1.40E-10	3.76E-05	1.254278009	0.487751185	trans
WU_10.2_6_59128520	6	64535073	ENSSSCG00000003338	PUSL1	6	63593959	63596910	6.844696328	1.77E-10	1.04E-07	1.334409421	0.48539079	cis
Affx-114803947	6	60839981	ENSSSCG00000003338	PUSL1	6	63593959	63596910	6.844696328	1.77E-10	4.61E-05	1.334409421	0.48539079	trans
ALGA0117083	6	60714725	ENSSSCG00000003338	PUSL1	6	63593959	63596910	6.844696328	1.77E-10	4.61E-05	1.334409421	0.48539079	trans
ASGA0103330	6	65775703	ENSSSCG00000003338	PUSL1	6	63593959	63596910	6.844696328	1.77E-10	4.61E-05	1.334409421	0.48539079	trans
H3GA0056145	6	41648520	ENSSSCG00000003338	PUSL1	6	63593959	63596910	6.844696328	1.77E-10	4.61E-05	1.334409421	0.48539079	trans
H3GA0056468	6	41605774	ENSSSCG00000003338	PUSL1	6	63593959	63596910	6.844696328	1.77E-10	4.61E-05	1.334409421	0.48539079	trans
WU_10.2_6_59187594	6	64654780	ENSSSCG00000003338	PUSL1	6	63593959	63596910	6.844696328	1.77E-10	4.61E-05	1.334409421	0.48539079	trans
WU_10.2_6_36198833	6	40728396	ENSSSCG00000003338	PUSL1	6	63593959	63596910	-6.844696328	1.77E-10	4.61E-05	-1.334409421	-0.48539079	trans
WU_10.2_6_40444628	6	44987976	ENSSSCG00000003338	PUSL1	6	63593959	63596910	6.843171434	1.78E-10	4.64E-05	1.226282744	0.485308124	trans
DIAS0000289	6	45095758	ENSSSCG00000003338	PUSL1	6	63593959	63596910	-6.762140537	2.74E-10	6.73E-05	-0.83164923	-0.480896597	trans
ALGA0115192	6	41803624	ENSSSCG00000003338	PUSL1	6	63593959	63596910	-6.749117484	2.94E-10	7.18E-05	-1.316885501	-0.480184156	trans
WU_10.2_6_62693332	6	67981178	ENSSSCG00000003338	PUSL1	6	63593959	63596910	6.735652042	3.16E-10	7.65E-05	1.334610668	0.479446513	trans
H3GA0017878	6	40212335	ENSSSCG00000003338	PUSL1	6	63593959	63596910	-6.593662642	6.67E-10	0.000142771	-1.290691775	-0.471606271	trans
ALGA0124340	6	66250398	ENSSSCG00000003338	PUSL1	6	63593959	63596910	-6.517823193	9.92E-10	0.000198587	-1.288338592	-0.467372169	trans
MARC0067004	6	68038039	ENSSSCG00000003338	PUSL1	6	63593959	63596910	6.490719379	1.14E-09	0.000224828	1.293480757	0.46585111	trans
WU_10.2_6_62907039	6	68176232	ENSSSCG00000003338	PUSL1	6	63593959	63596910	-6.343531982	2.44E-09	0.000425043	-1.210489193	-0.457518653	trans
ALGA0124037	6	68746870	ENSSSCG00000003338	PUSL1	6	63593959	63596910	-6.246384808	4.01E-09	0.000644249	-1.249014786	-0.451952047	trans
H3GA0052873	6	67428053	ENSSSCG00000003338	PUSL1	6	63593959	63596910	-6.246384808	4.01E-09	0.000644249	-1.249014786	-0.451952047	trans
MARC0049661	6	67301889	ENSSSCG00000003338	PUSL1	6	63593959	63596910	-6.246384808	4.01E-09	0.000644249	-1.249014786	-0.451952047	trans
WU_10.2_6_61900709	6	66986351	ENSSSCG00000003338	PUSL1	6	63593959	63596910	-6.246384808	4.01E-09	0.000644249	-1.249014786	-0.451952047	trans
WU_10.2_6_62332770	6	67379563	ENSSSCG00000003338	PUSL1	6	63593959	63596910	-6.246384808	4.01E-09	0.000644249	-1.249014786	-0.451952047	trans
WU_10.2_6_62970280	6	68674521	ENSSSCG00000003338	PUSL1	6	63593959	63596910	-6.246384808	4.01E-09	0.000644249	-1.249014786	-0.451952047	trans
WU_10.2_6_62111172	6	67159835	ENSSSCG00000003338	PUSL1	6	63593959	63596910	6.234019588	4.27E-09	0.00067777	0.985036455	0.451239687	trans
WU_10.2_6_40947214	6	45615112	ENSSSCG00000003338	PUSL1	6	63593959	63596910	-6.166367048	6.02E-09	0.000895379	-0.759722226	-0.447326936	trans
ALGA0106983	6	68603999	ENSSSCG00000003338	PUSL1	6	63593959	63596910	6.14848084	6.59E-09	0.00095756	1.211447355	0.446288148	trans
M1GA0024345	6	60578567	ENSSSCG00000003338	PUSL1	6	63593959	63596910	6.127690868	7.32E-09	0.001044784	0.661165357	0.445078445	trans
WU_10.2_6_55576768	6	60425043	ENSSSCG00000003338	PUSL1	6	63593959	63596910	6.127690868	7.32E-09	0.001044784	0.661165357	0.445078445	trans
WU_10.2_6_62671262	6	67959109	ENSSSCG00000003338	PUSL1	6	63593959	63596910	6.126553135	7.36E-09	0.00104938	1.250300623	0.445012174	trans
H3GA0053081	6	64982199	ENSSSCG00000003338	PUSL1	6	63593959	63596910	6.076236837	9.48E-09	0.001304797	0.780998821	0.442074	trans
WU_10.2_6_60662718	6	65985124	ENSSSCG00000003338	PUSL1	6	63593959	63596910	6.008329211	1.33E-08	0.001721461	0.773309882	0.438085925	trans
WU_10.2_6_53545785	6	58944956	ENSSSCG00000003338	PUSL1	6	63593959	63596910	-5.957769871	1.71E-08	0.00206515	-0.64475738	-0.435099769	trans
MARC0005493	6	45923403	ENSSSCG00000003338	PUSL1	6	63593959	63596910	5.933192369	1.93E-08	0.002286542	0.689838975	0.433642952	trans
12784648	6	54079560	ENSSSCG00000003338	PUSL1	6	63593959	63596910	5.932284527	1.94E-08	0.002294604	1.162504702	0.433589075	trans
H3GA0052545	6	42557931	ENSSSCG00000003338	PUSL1	6	63593959	63596910	-5.716311196	5.58E-08	0.005509924	-0.794686876	-0.42063982	trans
ALGA0114065	6	33971693	ENSSSCG00000003338	PUSL1	6	63593959	63596910	-5.715268783	5.61E-08	0.00553544	-0.661467518	-0.420576682	trans
ASGA0028172	6	45823720	ENSSSCG00000003338	PUSL1	6	63593959	63596910	-5.655764958	7.48E-08	0.006650248	-0.74770848	-0.416962487	trans
ASGA0028161	6	45277624	ENSSSCG00000003338	PUSL1	6	63593959	63596910	-5.587401412	1.04E-07	0.008672243	-0.785789748	-0.412785615	trans
MARC0070998	6	50602824	ENSSSCG00000003338	PUSL1	6	63593959	63596910	5.557494747	1.20E-07	0.009595315	0.703460355	0.410950137	trans
6_58424941	6	64109346	ENSSSCG00000003338	PUSL1	6	63593959	63596910	5.477279423	1.75E-07	4.23E-05	0.660236373	0.406002305	cis
WU_10.2_6_60567239	6	65748838	ENSSSCG00000003338	PUSL1	6	63593959	63596910	-5.423477164	2.25E-07	0.015824396	-0.796871723	-0.402663525	trans
ASGA0083587	6	65466320	ENSSSCG00000003338	PUSL1	6	63593959	63596910	5.403239089	2.48E-07	0.016694469	0.624431713	0.401403439	trans
M1GA0008597	6	69911699	ENSSSCG00000003338	PUSL1	6	63593959	63596910	-5.348190728	3.20E-07	0.020007341	-1.106475633	-0.397964409	trans
ALGA0118476	6	45595002	ENSSSCG00000003338	PUSL1	6	63593959	63596910	-5.343116657	3.28E-07	0.020345556	-0.726402231	-0.397646568	trans
ALGA0116298	6	48093556	ENSSSCG00000003338	PUSL1	6	63593959	63596910	-5.331585478	3.46E-07	0.021179349	-0.640781866	-0.396923719	trans
MARC0012283	6	48149583	ENSSSCG00000003338	PUSL1	6	63593959	63596910	-5.331585478	3.46E-07	0.021179349	-0.640781866	-0.396923719	trans
MARC0067005	6	47971494	ENSSSCG00000003338	PUSL1	6	63593959	63596910	-5.331585478	3.46E-07	0.021179349	-0.640781866	-0.396923719	trans
MARC0075942	6	48051149	ENSSSCG00000003338	PUSL1	6	63593959	63596910	-5.331585478	3.46E-07	0.021179349	-0.640781866	-0.396923719	trans
WU_10.2_14_143723014	6	48021032	ENSSSCG00000003338	PUSL1	6	63593959	63596910	-5.331585478	3.46E-07	0.021179349	-0.640781866	-0.396923719	trans
WU_10.2_14_143752406	6	47990340	ENSSSCG00000003338	PUSL1	6	63593959	63596910	-5.331585478	3.46E-07	0.021179349	-0.640781866	-0.396923719	trans
MARC0061190	6	46126442	ENSSSCG00000003338	PUSL1	6	63593959	63596910	-5.287934567	4.23E-07	0.024873598	-0.698320811	-0.394180706	trans
WU_10.2_6_58708833	6	64313544	ENSSSCG00000003338	PUSL1	6	63593959	63596910	5.252956414	4.97E-07	0.000103002	0.913689147	0.391975054	cis
6_31244598	6	35968865	ENSSSCG00000003338	PUSL1	6	63593959	63596910	-5.204134841	6.22E-07	0.033315851	-1.23362635	-0.38888513	trans
MARC0015134	6	86306231	ENSSSCG00000003338	PUSL1	6	63593959	63596910	5.167360067	7.36E-07	0.03756874	1.263589604	0.386548945	trans
ALGA0106630	6	57576222	ENSSSCG00000003338	PUSL1	6	63593959	63596910	5.10879589	9.59E-07	0.045838795	0.512647888	0.382813144	trans
WU_10.2_6_58206514	6	63776959	ENSSSCG00000003338	PUSL1	6	63593959	63596910	5.083841687	1.07E-06	0.000195557	0.861852329	0.381215581	cis
WU_10.2_6_59343729	6	64539772	ENSSSCG00000003338	PUSL1	6	63593959	63596910	4.743178409	4.81E-06	0.000666156	0.511388153	0.359066225	cis
WU_10.2_6_59111777	6	64479728	ENSSSCG00000003338	PUSL1	6	63593959	63596910	4.741809673	4.84E-06	0.000669857	0.566095578	0.358975963	cis
WU_10.2_6_59009103	6	64525085	ENSSSCG00000003338	PUSL1	6	63593959	63596910	4.707920069	5.59E-06	0.000754865	0.489363952	0.356737897	cis
WU_10.2_6_58514948	6	64006046	ENSSSCG00000003338	PUSL1	6	63593959	63596910	4.67306968	6.49E-06	0.000856351	0.72938538	0.354429958	cis
6_57741392	6	63023346	ENSSSCG00000003338	PUSL1	6	63593959	63596910	-4.251005875	3.70E-05	0.003460646	-0.553773821	-0.325969156	cis
WU_10.2_6_58679346	6	64342970	ENSSSCG00000003338	PUSL1	6	63593959	63596910	4.11807933	6.25E-05	0.005197862	0.63230205	0.316814162	cis
ALGA0123831	6	63399677	ENSSSCG00000003338	PUSL1	6	63593959	63596910	-4.067051457	7.62E-05	0.006092446	-0.527419241	-0.313275912	cis
WU_10.2_6_58241766	6	63812198	ENSSSCG00000003338	PUSL1	6	63593959	63596910	3.925303663	0.000130932	0.009200655	0.475650112	0.303378741	cis
WU_10.2_6_58830845	6	64460758	ENSSSCG00000003338	PUSL1	6	63593959	63596910	3.919681179	0.000133736	0.009325879	0.53133924	0.302984108	cis
WU_10.2_6_59303671	6	64580917	ENSSSCG00000003338	PUSL1	6	63593959	63596910	3.482014224	0.000649989	0.030498001	0.434046014	0.271796547	cis
ASGA0028250	6	56213956	ENSSSCG00000003399	RBP7	6	70313309	70326455	-5.4284328	2.20E-07	0.01551858	-0.943347224	-0.40297173	trans
M1GA0008597	6	69911699	ENSSSCG00000003399	RBP7	6	70313309	70326455	3.623311633	0.000395988	0.021233648	0.811447305	0.28196475	cis
MARC0101112	6	70418172	ENSSSCG00000003403	CENPS	6	70701585	70712465	-5.610968963	9.27E-08	2.43E-05	-0.799084391	-0.414228506	cis
ASGA0089070	6	82212255	ENSSSCG00000003403	CENPS	6	70701585	70712465	-5.344489566	3.26E-07	0.020238125	-1.255517911	-0.397732581	trans
ASGA0093167	6	73015141	ENSSSCG00000003459	CELA2A	6	74691653	74707598	-6.628016643	5.57E-10	0.000124105	-0.60474048	-0.473513593	trans
ASGA0092656	6	73826314	ENSSSCG00000003459	CELA2A	6	74691653	74707598	6.409992035	1.73E-09	7.70E-07	0.64952749	0.461296171	cis
H3GA0052434	6	77390631	ENSSSCG00000003459	CELA2A	6	74691653	74707598	5.756816954	4.59E-08	0.004651241	1.203460454	0.423088467	trans
ASGA0103601	6	73026889	ENSSSCG00000003459	CELA2A	6	74691653	74707598	-5.17188662	7.21E-07	0.036926865	-0.841283726	-0.386836905	trans
ALGA0120610	6	74762302	ENSSSCG00000003459	CELA2A	6	74691653	74707598	-5.111775222	9.46E-07	0.000175199	-0.875744758	-0.383003652	cis
ASGA0084849	6	74063649	ENSSSCG00000003459	CELA2A	6	74691653	74707598	4.923310963	2.19E-06	0.000355867	0.853467078	0.370856819	cis
ASGA0106002	6	73809905	ENSSSCG00000003459	CELA2A	6	74691653	74707598	4.923310963	2.19E-06	0.000355867	0.853467078	0.370856819	cis
WU_10.2_6_68478534	6	74146913	ENSSSCG00000003459	CELA2A	6	74691653	74707598	4.923310963	2.19E-06	0.000355867	0.853467078	0.370856819	cis
H3GA0018181	6	74669368	ENSSSCG00000003459	CELA2A	6	74691653	74707598	4.847415979	3.06E-06	0.000464333	0.707034893	0.36591052	cis
ASGA0100622	6	73996865	ENSSSCG00000003459	CELA2A	6	74691653	74707598	-4.843242655	3.12E-06	0.00047197	-0.84517751	-0.365637625	cis
ASGA0104870	6	73855638	ENSSSCG00000003459	CELA2A	6	74691653	74707598	-4.808059115	3.63E-06	0.000534503	-0.87958769	-0.36333322	cis
MARC0009802	6	73857202	ENSSSCG00000003459	CELA2A	6	74691653	74707598	4.679520551	6.31E-06	0.000835889	0.833845809	0.354857652	cis
MARC0020134	6	73992695	ENSSSCG00000003459	CELA2A	6	74691653	74707598	-3.738707604	0.000261402	0.015483679	-0.661102878	-0.290199275	cis
WU_10.2_6_69431248	6	75017793	ENSSSCG00000003459	CELA2A	6	74691653	74707598	3.707959247	0.000292261	0.016869903	0.595442097	0.288011311	cis
ALGA0115562	6	74096477	ENSSSCG00000003459	CELA2A	6	74691653	74707598	3.610696377	0.000414143	0.021932018	0.540949862	0.281060711	cis
WU_10.2_6_69506502	6	75212987	ENSSSCG00000003459	CELA2A	6	74691653	74707598	3.542864921	0.000525999	0.026152153	0.555668733	0.27618695	cis
MARC0082589	6	74814601	ENSSSCG00000003459	CELA2A	6	74691653	74707598	3.529416742	0.000551315	0.027095789	0.674562685	0.275218135	cis
ASGA0099279	6	75202125	ENSSSCG00000003459	CELA2A	6	74691653	74707598	3.468509139	0.000681002	0.031580864	0.755132645	0.270819832	cis
WU_10.2_2_123237186	2	118689054	ENSSSCG00000003923	HECTD3	6	166333303	166341762	-5.20624346	6.16E-07	0.033102566	-1.141614057	-0.389018857	trans
MARC0002689	6	166910967	ENSSSCG00000003923	HECTD3	6	166333303	166341762	-3.442375024	0.000745001	0.033689052	-0.563140444	-0.268927386	cis
H3GA0000058	1	718767	ENSSSCG00000004012	THBS2	1	855024	883694	8.662777255	6.32E-15	1.34E-11	1.721811013	0.574913372	cis
ALGA0000047	1	768502	ENSSSCG00000004012	THBS2	1	855024	883694	8.393249546	3.06E-14	5.20E-11	1.748398529	0.562752214	cis
WU_10.2_1_1334349	1	734657	ENSSSCG00000004012	THBS2	1	855024	883694	8.393249546	3.06E-14	5.20E-11	1.748398529	0.562752214	cis
M1GA0000151	1	887856	ENSSSCG00000004012	THBS2	1	855024	883694	8.068647867	1.99E-13	2.84E-10	1.606796387	0.547605462	cis
ALGA0000232	1	1089823	ENSSSCG00000004012	THBS2	1	855024	883694	7.440119366	6.91E-12	5.92E-09	1.811577757	0.516680717	cis
ALGA0000251	1	1236819	ENSSSCG00000004012	THBS2	1	855024	883694	7.440119366	6.91E-12	5.92E-09	1.811577757	0.516680717	cis
ALGA0112852	1	1487362	ENSSSCG00000004012	THBS2	1	855024	883694	7.440119366	6.91E-12	5.92E-09	1.811577757	0.516680717	cis
ASGA0086709	1	1483384	ENSSSCG00000004012	THBS2	1	855024	883694	7.440119366	6.91E-12	5.92E-09	1.811577757	0.516680717	cis
H3GA0052387	1	1737865	ENSSSCG00000004012	THBS2	1	855024	883694	7.440119366	6.91E-12	5.92E-09	1.811577757	0.516680717	cis
WU_10.2_1_2391815	1	1358337	ENSSSCG00000004012	THBS2	1	855024	883694	7.440119366	6.91E-12	5.92E-09	1.811577757	0.516680717	cis
WU_10.2_1_2627242	1	1476959	ENSSSCG00000004012	THBS2	1	855024	883694	7.440119366	6.91E-12	5.92E-09	1.811577757	0.516680717	cis
ASGA0000309	1	1173551	ENSSSCG00000004012	THBS2	1	855024	883694	7.439125824	6.95E-12	5.94E-09	1.591993987	0.516630136	cis
WU_10.2_1_2176651	1	1259535	ENSSSCG00000004012	THBS2	1	855024	883694	7.256797648	1.90E-11	1.45E-08	1.735992313	0.507256182	cis
ASGA0083458	1	1373121	ENSSSCG00000004012	THBS2	1	855024	883694	6.912175533	1.23E-10	7.63E-08	1.716022481	0.489035901	cis
WU_10.2_1_2931464	1	1760555	ENSSSCG00000004012	THBS2	1	855024	883694	6.912175533	1.23E-10	7.63E-08	1.716022481	0.489035901	cis
ALGA0000133	1	2399238	ENSSSCG00000004012	THBS2	1	855024	883694	6.912175533	1.23E-10	3.38E-05	1.716022481	0.489035901	trans
WU_10.2_1_2667200	1	1516825	ENSSSCG00000004012	THBS2	1	855024	883694	6.731110976	3.24E-10	1.77E-07	1.227436625	0.479197522	cis
MARC0001272	1	1767446	ENSSSCG00000004012	THBS2	1	855024	883694	6.579264095	7.20E-10	3.62E-07	1.164844466	0.470804894	cis
H3GA0000220	1	1856385	ENSSSCG00000004012	THBS2	1	855024	883694	5.879630434	2.52E-08	7.80E-06	0.852613979	0.430456292	cis
M1GA0000672	1	8386032	ENSSSCG00000004012	THBS2	1	855024	883694	5.787088376	3.96E-08	0.004138823	1.536781023	0.4249124	trans
H3GA0000077	1	856821	ENSSSCG00000004012	THBS2	1	855024	883694	5.686213587	6.46E-08	1.77E-05	0.79676499	0.418814389	cis
WU_10.2_1_3387184	1	2244176	ENSSSCG00000004012	THBS2	1	855024	883694	5.669398135	7.00E-08	0.006411831	0.841660462	0.417792308	trans
ALGA0102988	1	12496804	ENSSSCG00000004012	THBS2	1	855024	883694	-5.487861408	1.66E-07	0.012451437	-0.87356794	-0.406657083	trans
M1GA0000100	1	834129	ENSSSCG00000004012	THBS2	1	855024	883694	5.284599541	4.30E-07	9.07E-05	0.741528635	0.393970699	cis
ASGA0000170	1	2408345	ENSSSCG00000004012	THBS2	1	855024	883694	5.264104947	4.73E-07	0.027076093	0.892025461	0.392678795	trans
M1GA0000135	1	925565	ENSSSCG00000004012	THBS2	1	855024	883694	5.182468805	6.87E-07	0.000134773	0.646898888	0.387509659	cis
ALGA0001075	1	12374758	ENSSSCG00000004012	THBS2	1	855024	883694	5.099841581	9.99E-07	0.047128892	1.086291807	0.382240285	trans
ASGA0001071	1	11602546	ENSSSCG00000004012	THBS2	1	855024	883694	-5.094741604	1.02E-06	0.047695287	-1.132591994	-0.381913813	trans
WU_10.2_1_13558315	1	11584227	ENSSSCG00000004012	THBS2	1	855024	883694	-5.094741604	1.02E-06	0.047695287	-1.132591994	-0.381913813	trans
WU_10.2_1_1216084	1	672475	ENSSSCG00000004012	THBS2	1	855024	883694	5.043437075	1.29E-06	0.000227632	0.63283302	0.378621631	cis
H3GA0000082	1	971795	ENSSSCG00000004012	THBS2	1	855024	883694	-4.985903932	1.66E-06	0.000283495	-0.950283719	-0.374912596	cis
MARC0110724	1	632758	ENSSSCG00000004012	THBS2	1	855024	883694	4.804205501	3.69E-06	0.000539953	0.60569812	0.363080415	cis
M1GA0000139	1	912571	ENSSSCG00000004012	THBS2	1	855024	883694	4.684123342	6.19E-06	0.000822632	0.584523226	0.355162682	cis
ALGA0000046	1	754384	ENSSSCG00000004012	THBS2	1	855024	883694	4.392077371	2.09E-05	0.002181617	0.549593749	0.335585774	cis
ASGA0000071	1	771992	ENSSSCG00000004012	THBS2	1	855024	883694	4.273035981	3.39E-05	0.003233763	0.566187582	0.327477691	cis
H3GA0000057	1	705066	ENSSSCG00000004012	THBS2	1	855024	883694	4.273035981	3.39E-05	0.003233763	0.566187582	0.327477691	cis
MARC0063358	1	1678733	ENSSSCG00000004012	THBS2	1	855024	883694	-4.180541496	4.89E-05	0.004304712	-0.846159528	-0.321127315	cis
ASGA0000021	1	289363	ENSSSCG00000004012	THBS2	1	855024	883694	4.116770146	6.28E-05	0.005217991	1.017741904	0.316723548	cis
WU_10.2_1_1098352	1	653581	ENSSSCG00000004012	THBS2	1	855024	883694	3.967787221	0.000111486	0.008135872	0.529996618	0.306355539	cis
M1GA0000158	1	989159	ENSSSCG00000004012	THBS2	1	855024	883694	3.960012131	0.000114826	0.008313156	0.530322654	0.305811411	cis
ASGA0000005	1	239523	ENSSSCG00000004012	THBS2	1	855024	883694	3.827884228	0.000188418	0.012128572	0.69606135	0.296519064	cis
WU_10.2_1_778943	1	443004	ENSSSCG00000004012	THBS2	1	855024	883694	3.696451776	0.000304673	0.017435615	0.839163497	0.287191309	cis
ASGA0000179	1	2443530	ENSSSCG00000004022	RPS6KA2	1	2203606	2522601	-6.796625444	2.29E-10	1.31E-07	-0.884860532	-0.48277854	cis
MARC0040142	1	2462289	ENSSSCG00000004022	RPS6KA2	1	2203606	2522601	-6.446135799	1.44E-09	6.63E-07	-0.846669619	-0.463340082	cis
M1GA0000233	1	2292374	ENSSSCG00000004022	RPS6KA2	1	2203606	2522601	-6.379151579	2.03E-09	8.78E-07	-0.804936084	-0.459546333	cis
ALGA0000131	1	2343464	ENSSSCG00000004022	RPS6KA2	1	2203606	2522601	-5.597659587	9.88E-08	2.54E-05	-0.682145571	-0.413414041	cis
WU_10.2_1_2621338	1	1471069	ENSSSCG00000004022	RPS6KA2	1	2203606	2522601	5.575354029	1.10E-07	2.78E-05	0.675039878	0.412046827	cis
ASGA0000192	1	2535265	ENSSSCG00000004022	RPS6KA2	1	2203606	2522601	5.574973015	1.10E-07	2.78E-05	0.692482386	0.412023449	cis
WU_10.2_1_7676398	1	6204660	ENSSSCG00000004022	RPS6KA2	1	2203606	2522601	-5.535112763	1.33E-07	0.010430582	-0.772743726	-0.409573197	trans
ASGA0085797	1	2409715	ENSSSCG00000004022	RPS6KA2	1	2203606	2522601	-5.392851136	2.60E-07	5.89E-05	-0.650055204	-0.400755766	cis
MARC0038011	1	2372268	ENSSSCG00000004022	RPS6KA2	1	2203606	2522601	-5.155741211	7.75E-07	0.000149637	-0.624453838	-0.385809283	cis
ALGA0000134	1	2383908	ENSSSCG00000004022	RPS6KA2	1	2203606	2522601	-5.120011018	9.12E-07	0.000169659	-0.684981706	-0.383530019	cis
M1GA0000195	1	2087328	ENSSSCG00000004022	RPS6KA2	1	2203606	2522601	4.632126911	7.72E-06	0.000989431	0.614266067	0.351710258	cis
ALGA0000172	1	2585100	ENSSSCG00000004022	RPS6KA2	1	2203606	2522601	3.760124013	0.000241759	0.014671188	0.564662646	0.291720523	cis
ASGA0102762	1	1447000	ENSSSCG00000004022	RPS6KA2	1	2203606	2522601	-3.6160494	0.000406345	0.021670464	-0.412534099	-0.281444413	cis
WU_10.2_1_2711786	1	1561289	ENSSSCG00000004022	RPS6KA2	1	2203606	2522601	-3.478824314	0.000657192	0.030746215	-0.436660075	-0.271565922	cis
DRGA0006636	6	89470776	ENSSSCG00000004055	RSPH3	1	8243300	8265639	-5.250432823	5.03E-07	0.028412624	-0.784473991	-0.391815659	trans
DRGA0000058	1	7790813	ENSSSCG00000004055	RSPH3	1	8243300	8265639	-4.487971448	1.41E-05	0.00160666	-0.91420051	-0.342063555	cis
ALGA0000769	1	8320936	ENSSSCG00000004055	RSPH3	1	8243300	8265639	4.484102744	1.43E-05	0.001628451	0.756581101	0.341803152	cis
DRGA0000063	1	8300592	ENSSSCG00000004055	RSPH3	1	8243300	8265639	4.484102744	1.43E-05	0.001628451	0.756581101	0.341803152	cis
WU_10.2_1_10051445	1	8218484	ENSSSCG00000004055	RSPH3	1	8243300	8265639	4.484102744	1.43E-05	0.001628451	0.756581101	0.341803152	cis
WU_10.2_1_10135756	1	8252288	ENSSSCG00000004055	RSPH3	1	8243300	8265639	4.484102744	1.43E-05	0.001628451	0.756581101	0.341803152	cis
WU_10.2_1_9806753	1	7967395	ENSSSCG00000004055	RSPH3	1	8243300	8265639	4.362406964	2.36E-05	0.002412898	0.933632224	0.333571759	cis
MARC0005058	1	7689313	ENSSSCG00000004055	RSPH3	1	8243300	8265639	4.333503818	2.66E-05	0.002664617	0.390468208	0.331605424	cis
ASGA0000791	1	8092879	ENSSSCG00000004055	RSPH3	1	8243300	8265639	4.328807151	2.71E-05	0.002699499	0.781155387	0.331285492	cis
ALGA0000696	1	7827388	ENSSSCG00000004055	RSPH3	1	8243300	8265639	-4.270607631	3.42E-05	0.003260699	-0.707458451	-0.327311529	cis
ASGA0000746	1	7882995	ENSSSCG00000004055	RSPH3	1	8243300	8265639	4.165648579	5.19E-05	0.004496737	0.895586711	0.320100726	cis
MARC0084646	1	7949224	ENSSSCG00000004055	RSPH3	1	8243300	8265639	4.165648579	5.19E-05	0.004496737	0.895586711	0.320100726	cis
ALGA0000732	1	8119410	ENSSSCG00000004055	RSPH3	1	8243300	8265639	4.076545731	7.35E-05	0.005917421	0.639706727	0.313935235	cis
ALGA0000749	1	8236852	ENSSSCG00000004055	RSPH3	1	8243300	8265639	4.056962425	7.92E-05	0.006273839	0.670257969	0.31257479	cis
ALGA0000717	1	7985098	ENSSSCG00000004055	RSPH3	1	8243300	8265639	3.90734687	0.000140087	0.009638293	0.699694443	0.302117837	cis
WU_10.2_1_9456931	1	7660867	ENSSSCG00000004055	RSPH3	1	8243300	8265639	-3.645847428	0.000365409	0.020016087	-0.559836222	-0.28357785	cis
ALGA0111013	1	9066284	ENSSSCG00000004055	RSPH3	1	8243300	8265639	-3.613018694	0.000410743	0.021823876	-0.532753072	-0.28122719	cis
H3GA0000581	1	7352295	ENSSSCG00000004055	RSPH3	1	8243300	8265639	3.611715832	0.000412647	0.021893205	0.600345403	0.281133796	cis
ASGA0000712	1	7315485	ENSSSCG00000004055	RSPH3	1	8243300	8265639	-3.556285423	0.000501828	0.025235	-0.759352398	-0.277152933	cis
ALGA0000683	1	7615171	ENSSSCG00000004055	RSPH3	1	8243300	8265639	3.536543683	0.000537759	0.026595726	0.43470853	0.275731669	cis
ASGA0001391	1	16498257	ENSSSCG00000004057	SYTL3	1	8453508	8536381	5.240677408	5.26E-07	0.029432804	0.544540641	0.391199156	trans
ASGA0000856	1	8554166	ENSSSCG00000004057	SYTL3	1	8453508	8536381	-4.829699933	3.31E-06	0.000495422	-1.33080394	-0.364751415	cis
WU_10.2_1_10375460	1	8573790	ENSSSCG00000004057	SYTL3	1	8453508	8536381	-4.829699933	3.31E-06	0.000495422	-1.33080394	-0.364751415	cis
WU_10.2_1_10520459	1	8627107	ENSSSCG00000004057	SYTL3	1	8453508	8536381	-4.829699933	3.31E-06	0.000495422	-1.33080394	-0.364751415	cis
1_10673082	1	8685608	ENSSSCG00000004057	SYTL3	1	8453508	8536381	-4.816900296	3.50E-06	0.000517789	-1.347760929	-0.363912918	cis
ALGA0000837	1	8810463	ENSSSCG00000004057	SYTL3	1	8453508	8536381	-4.816900296	3.50E-06	0.000517789	-1.347760929	-0.363912918	cis
ALGA0000848	1	8931065	ENSSSCG00000004057	SYTL3	1	8453508	8536381	-4.816900296	3.50E-06	0.000517789	-1.347760929	-0.363912918	cis
WU_10.2_1_10639220	1	8836182	ENSSSCG00000004057	SYTL3	1	8453508	8536381	-4.816900296	3.50E-06	0.000517789	-1.347760929	-0.363912918	cis
WU_10.2_1_10634889	1	8669156	ENSSSCG00000004057	SYTL3	1	8453508	8536381	-4.680175186	6.30E-06	0.000834111	-1.286681524	-0.354901042	cis
ASGA0082737	1	8645594	ENSSSCG00000004057	SYTL3	1	8453508	8536381	-4.472229731	1.51E-05	0.001691762	-1.20110939	-0.341003489	cis
WU_10.2_1_11153176	1	9032844	ENSSSCG00000004057	SYTL3	1	8453508	8536381	3.420495135	0.000802877	0.035553858	0.893743671	0.267340601	cis
ALGA0000749	1	8236852	ENSSSCG00000004057	SYTL3	1	8453508	8536381	-3.323984177	0.001112114	0.044152226	-0.548987618	-0.260315513	cis
ALGA0001757	1	23632721	ENSSSCG00000004150	ENSSSCG00000004150	1	26002628	26011454	6.321065031	2.74E-09	0.000469694	1.039500178	0.456236017	trans
ALGA0001958	1	27032086	ENSSSCG00000004150	ENSSSCG00000004150	1	26002628	26011454	6.154830784	6.38E-09	0.000937504	1.080056788	0.446657144	trans
ALGA0122990	1	25275325	ENSSSCG00000004150	ENSSSCG00000004150	1	26002628	26011454	6.053731764	1.06E-08	3.62E-06	1.02071742	0.440755208	cis
ASGA0001719	1	25948260	ENSSSCG00000004150	ENSSSCG00000004150	1	26002628	26011454	6.053731764	1.06E-08	3.62E-06	1.02071742	0.440755208	cis
DIAS0000754	1	25592979	ENSSSCG00000004150	ENSSSCG00000004150	1	26002628	26011454	6.053731764	1.06E-08	3.62E-06	1.02071742	0.440755208	cis
DRGA0000319	1	25637962	ENSSSCG00000004150	ENSSSCG00000004150	1	26002628	26011454	6.053731764	1.06E-08	3.62E-06	1.02071742	0.440755208	cis
INRA0001186	1	25229520	ENSSSCG00000004150	ENSSSCG00000004150	1	26002628	26011454	6.053731764	1.06E-08	3.62E-06	1.02071742	0.440755208	cis
INRA0001220	1	25618647	ENSSSCG00000004150	ENSSSCG00000004150	1	26002628	26011454	6.053731764	1.06E-08	3.62E-06	1.02071742	0.440755208	cis
WU_10.2_1_28518207	1	25317840	ENSSSCG00000004150	ENSSSCG00000004150	1	26002628	26011454	6.053731764	1.06E-08	3.62E-06	1.02071742	0.440755208	cis
WU_10.2_1_28985993	1	25852631	ENSSSCG00000004150	ENSSSCG00000004150	1	26002628	26011454	6.053731764	1.06E-08	3.62E-06	1.02071742	0.440755208	cis
ALGA0001735	1	22853943	ENSSSCG00000004150	ENSSSCG00000004150	1	26002628	26011454	6.053731764	1.06E-08	0.001431183	1.02071742	0.440755208	trans
ALGA0001738	1	22995675	ENSSSCG00000004150	ENSSSCG00000004150	1	26002628	26011454	6.053731764	1.06E-08	0.001431183	1.02071742	0.440755208	trans
ALGA0001764	1	23888629	ENSSSCG00000004150	ENSSSCG00000004150	1	26002628	26011454	6.053731764	1.06E-08	0.001431183	1.02071742	0.440755208	trans
ALGA0001766	1	23976580	ENSSSCG00000004150	ENSSSCG00000004150	1	26002628	26011454	6.053731764	1.06E-08	0.001431183	1.02071742	0.440755208	trans
ALGA0001781	1	24412234	ENSSSCG00000004150	ENSSSCG00000004150	1	26002628	26011454	6.053731764	1.06E-08	0.001431183	1.02071742	0.440755208	trans
ALGA0001796	1	24906797	ENSSSCG00000004150	ENSSSCG00000004150	1	26002628	26011454	6.053731764	1.06E-08	0.001431183	1.02071742	0.440755208	trans
ASGA0001657	1	24192361	ENSSSCG00000004150	ENSSSCG00000004150	1	26002628	26011454	6.053731764	1.06E-08	0.001431183	1.02071742	0.440755208	trans
ASGA0089858	1	22945118	ENSSSCG00000004150	ENSSSCG00000004150	1	26002628	26011454	6.053731764	1.06E-08	0.001431183	1.02071742	0.440755208	trans
DRGA0000248	1	22658363	ENSSSCG00000004150	ENSSSCG00000004150	1	26002628	26011454	6.053731764	1.06E-08	0.001431183	1.02071742	0.440755208	trans
DRGA0000252	1	22829115	ENSSSCG00000004150	ENSSSCG00000004150	1	26002628	26011454	6.053731764	1.06E-08	0.001431183	1.02071742	0.440755208	trans
DRGA0000276	1	23533777	ENSSSCG00000004150	ENSSSCG00000004150	1	26002628	26011454	6.053731764	1.06E-08	0.001431183	1.02071742	0.440755208	trans
DRGA0000277	1	23571325	ENSSSCG00000004150	ENSSSCG00000004150	1	26002628	26011454	6.053731764	1.06E-08	0.001431183	1.02071742	0.440755208	trans
DRGA0000284	1	23914711	ENSSSCG00000004150	ENSSSCG00000004150	1	26002628	26011454	6.053731764	1.06E-08	0.001431183	1.02071742	0.440755208	trans
DRGA0000287	1	23868598	ENSSSCG00000004150	ENSSSCG00000004150	1	26002628	26011454	6.053731764	1.06E-08	0.001431183	1.02071742	0.440755208	trans
DRGA0000293	1	24283182	ENSSSCG00000004150	ENSSSCG00000004150	1	26002628	26011454	6.053731764	1.06E-08	0.001431183	1.02071742	0.440755208	trans
WU_10.2_1_27141430	1	24091493	ENSSSCG00000004150	ENSSSCG00000004150	1	26002628	26011454	6.053731764	1.06E-08	0.001431183	1.02071742	0.440755208	trans
WU_10.2_1_27210848	1	24160760	ENSSSCG00000004150	ENSSSCG00000004150	1	26002628	26011454	6.053731764	1.06E-08	0.001431183	1.02071742	0.440755208	trans
WU_10.2_1_27463305	1	24350891	ENSSSCG00000004150	ENSSSCG00000004150	1	26002628	26011454	6.053731764	1.06E-08	0.001431183	1.02071742	0.440755208	trans
WU_10.2_1_28000562	1	24862984	ENSSSCG00000004150	ENSSSCG00000004150	1	26002628	26011454	6.053731764	1.06E-08	0.001431183	1.02071742	0.440755208	trans
WU_10.2_1_28139530	1	24996225	ENSSSCG00000004150	ENSSSCG00000004150	1	26002628	26011454	6.053731764	1.06E-08	0.001431183	1.02071742	0.440755208	trans
DRGA0000280	1	23663870	ENSSSCG00000004150	ENSSSCG00000004150	1	26002628	26011454	6.001428097	1.38E-08	0.00176843	1.020884769	0.437679179	trans
ASGA0001701	1	25744071	ENSSSCG00000004150	ENSSSCG00000004150	1	26002628	26011454	6.000936568	1.38E-08	4.58E-06	1.043218269	0.437650198	cis
INRA0001167	1	23720524	ENSSSCG00000004150	ENSSSCG00000004150	1	26002628	26011454	5.842027927	3.03E-08	0.003324306	0.97975234	0.42820947	trans
DRGA0000296	1	24357399	ENSSSCG00000004150	ENSSSCG00000004150	1	26002628	26011454	5.840571733	3.05E-08	0.003342372	0.981724406	0.4281223	trans
MARC0018818	1	22453227	ENSSSCG00000004150	ENSSSCG00000004150	1	26002628	26011454	5.732331531	5.17E-08	0.005162592	0.980581004	0.421609382	trans
ASGA0001624	1	22171273	ENSSSCG00000004150	ENSSSCG00000004150	1	26002628	26011454	5.670024089	6.98E-08	0.006411831	1.000154973	0.417830383	trans
ALGA0001751	1	23294702	ENSSSCG00000004150	ENSSSCG00000004150	1	26002628	26011454	5.61001972	9.31E-08	0.007927166	0.742377524	0.41417045	trans
ASGA0001721	1	25977102	ENSSSCG00000004150	ENSSSCG00000004150	1	26002628	26011454	5.604942072	9.54E-08	2.47E-05	0.929992516	0.413859814	cis
DIAS0004367	1	25284574	ENSSSCG00000004150	ENSSSCG00000004150	1	26002628	26011454	5.604942072	9.54E-08	2.47E-05	0.929992516	0.413859814	cis
H3GA0001174	1	26068717	ENSSSCG00000004150	ENSSSCG00000004150	1	26002628	26011454	5.60062064	9.74E-08	2.51E-05	0.840300751	0.413595328	cis
H3GA0001175	1	26132238	ENSSSCG00000004150	ENSSSCG00000004150	1	26002628	26011454	5.60062064	9.74E-08	2.51E-05	0.840300751	0.413595328	cis
WU_10.2_1_29472184	1	26217095	ENSSSCG00000004150	ENSSSCG00000004150	1	26002628	26011454	5.60062064	9.74E-08	2.51E-05	0.840300751	0.413595328	cis
WU_10.2_1_29573629	1	26201403	ENSSSCG00000004150	ENSSSCG00000004150	1	26002628	26011454	5.60062064	9.74E-08	2.51E-05	0.840300751	0.413595328	cis
ALGA0001762	1	23841955	ENSSSCG00000004150	ENSSSCG00000004150	1	26002628	26011454	5.60062064	9.74E-08	0.00822079	0.840300751	0.413595328	trans
H3GA0001217	1	27386456	ENSSSCG00000004150	ENSSSCG00000004150	1	26002628	26011454	5.586568513	1.04E-07	0.00869709	0.870739147	0.412734565	trans
ALGA0001739	1	23025145	ENSSSCG00000004150	ENSSSCG00000004150	1	26002628	26011454	5.467891614	1.83E-07	0.013401954	0.698747481	0.405420895	trans
DRGA0000334	1	26082829	ENSSSCG00000004150	ENSSSCG00000004150	1	26002628	26011454	5.430631486	2.18E-07	5.09E-05	0.708735852	0.403108429	cis
MARC0034292	1	22315948	ENSSSCG00000004150	ENSSSCG00000004150	1	26002628	26011454	5.332037914	3.45E-07	0.021169727	0.899758	0.396952095	trans
DRGA0000268	1	23238111	ENSSSCG00000004150	ENSSSCG00000004150	1	26002628	26011454	-5.270095322	4.60E-07	0.026521645	-0.639358205	-0.393056647	trans
WU_10.2_1_25984481	1	23156922	ENSSSCG00000004150	ENSSSCG00000004150	1	26002628	26011454	-5.270095322	4.60E-07	0.026521645	-0.639358205	-0.393056647	trans
ASGA0001618	1	22025895	ENSSSCG00000004150	ENSSSCG00000004150	1	26002628	26011454	5.246023138	5.13E-07	0.028864976	1.006067001	0.39153705	trans
WU_10.2_1_30357467	1	27007021	ENSSSCG00000004150	ENSSSCG00000004150	1	26002628	26011454	5.206795108	6.15E-07	0.000122834	0.699726941	0.389053838	cis
ALGA0001708	1	22360611	ENSSSCG00000004150	ENSSSCG00000004150	1	26002628	26011454	5.099078472	1.00E-06	0.047272924	0.72052652	0.382191444	trans
MARC0064190	1	25480655	ENSSSCG00000004150	ENSSSCG00000004150	1	26002628	26011454	4.938922036	2.05E-06	0.000338091	1.052727252	0.371870354	cis
ASGA0001753	1	26476427	ENSSSCG00000004150	ENSSSCG00000004150	1	26002628	26011454	4.840628111	3.15E-06	0.000476482	0.593460112	0.365466612	cis
ALGA0001942	1	26948264	ENSSSCG00000004150	ENSSSCG00000004150	1	26002628	26011454	4.835401427	3.23E-06	0.000485935	0.583183154	0.365124631	cis
ASGA0097469	1	25275233	ENSSSCG00000004150	ENSSSCG00000004150	1	26002628	26011454	-4.734179146	5.00E-06	0.000687238	-0.51813449	-0.358472582	cis
ALGA0001940	1	26926564	ENSSSCG00000004150	ENSSSCG00000004150	1	26002628	26011454	4.522830768	1.22E-05	0.001424014	0.791139958	0.344406378	cis
ALGA0001951	1	26987037	ENSSSCG00000004150	ENSSSCG00000004150	1	26002628	26011454	4.522830768	1.22E-05	0.001424014	0.791139958	0.344406378	cis
ASGA0001802	1	26960262	ENSSSCG00000004150	ENSSSCG00000004150	1	26002628	26011454	4.522830768	1.22E-05	0.001424014	0.791139958	0.344406378	cis
ASGA0001738	1	26174326	ENSSSCG00000004150	ENSSSCG00000004150	1	26002628	26011454	-4.490785572	1.40E-05	0.001590291	-0.545179833	-0.342252924	cis
WU_10.2_1_28271459	1	25128360	ENSSSCG00000004150	ENSSSCG00000004150	1	26002628	26011454	4.397496087	2.05E-05	0.002152307	0.582498516	0.335953098	cis
ALGA0001896	1	26395321	ENSSSCG00000004150	ENSSSCG00000004150	1	26002628	26011454	-4.375530947	2.24E-05	0.00230806	-0.535104676	-0.334463175	cis
ALGA0001802	1	25161879	ENSSSCG00000004150	ENSSSCG00000004150	1	26002628	26011454	4.29840052	3.06E-05	0.002973894	0.563186083	0.329211458	cis
ALGA0001920	1	26727656	ENSSSCG00000004150	ENSSSCG00000004150	1	26002628	26011454	4.274028877	3.37E-05	0.003222464	0.747334825	0.327545622	cis
ASGA0099725	1	26509868	ENSSSCG00000004150	ENSSSCG00000004150	1	26002628	26011454	4.274028877	3.37E-05	0.003222464	0.747334825	0.327545622	cis
DRGA0000343	1	26423644	ENSSSCG00000004150	ENSSSCG00000004150	1	26002628	26011454	4.274028877	3.37E-05	0.003222464	0.747334825	0.327545622	cis
H3GA0001189	1	26505944	ENSSSCG00000004150	ENSSSCG00000004150	1	26002628	26011454	4.274028877	3.37E-05	0.003222464	0.747334825	0.327545622	cis
WU_10.2_1_30099491	1	26746701	ENSSSCG00000004150	ENSSSCG00000004150	1	26002628	26011454	4.274028877	3.37E-05	0.003222464	0.747334825	0.327545622	cis
ALGA0001926	1	26771622	ENSSSCG00000004150	ENSSSCG00000004150	1	26002628	26011454	3.954254246	0.00011736	0.00845096	0.678804045	0.305408262	cis
ASGA0001774	1	26631978	ENSSSCG00000004150	ENSSSCG00000004150	1	26002628	26011454	3.843884857	0.000177564	0.011591488	0.677900165	0.297648918	cis
ALGA0001915	1	26625743	ENSSSCG00000004150	ENSSSCG00000004150	1	26002628	26011454	3.564955888	0.000486773	0.024667009	0.808642412	0.277776571	cis
ASGA0105496	1	25414977	ENSSSCG00000004150	ENSSSCG00000004150	1	26002628	26011454	-3.465222192	0.000688758	0.031841064	-0.397797597	-0.270581987	cis
WU_10.2_1_29464181	1	26307432	ENSSSCG00000004150	ENSSSCG00000004150	1	26002628	26011454	-3.276135474	0.001303756	0.049253891	-0.538583374	-0.256817109	cis
ASGA0001735	1	26117154	ENSSSCG00000004150	ENSSSCG00000004150	1	26002628	26011454	3.270487562	0.001328305	0.049930027	1.195522341	0.256403498	cis
H3GA0001491	1	37634135	ENSSSCG00000004160	PEX7	1	27257378	27383058	5.716825909	5.57E-08	0.005498361	0.974680677	0.420670993	trans
M1GA0000883	1	27248937	ENSSSCG00000004160	PEX7	1	27257378	27383058	-5.572028213	1.12E-07	2.81E-05	-1.366027894	-0.411842733	cis
H3GA0001503	1	38448574	ENSSSCG00000004160	PEX7	1	27257378	27383058	-5.364996679	2.96E-07	0.018909955	-1.02996047	-0.399016115	trans
ASGA0002314	1	36345917	ENSSSCG00000004160	PEX7	1	27257378	27383058	-5.290008735	4.19E-07	0.024704274	-1.317230575	-0.394311286	trans
ASGA0094502	1	27566388	ENSSSCG00000004160	PEX7	1	27257378	27383058	-5.282957412	4.33E-07	9.11E-05	-0.91259143	-0.393867271	cis
ALGA0124106	1	27508441	ENSSSCG00000004160	PEX7	1	27257378	27383058	5.265803804	4.69E-07	9.79E-05	0.909285533	0.392785973	cis
ALGA0001746	1	23143307	ENSSSCG00000004160	PEX7	1	27257378	27383058	-5.247404835	5.10E-07	0.028710143	-1.363141804	-0.391624359	trans
MARC0061305	1	23317212	ENSSSCG00000004160	PEX7	1	27257378	27383058	-5.247404835	5.10E-07	0.028710143	-1.363141804	-0.391624359	trans
ALGA0002697	1	37490387	ENSSSCG00000004160	PEX7	1	27257378	27383058	-5.089491813	1.05E-06	0.048119152	-1.281652367	-0.381577601	trans
M1GA0000932	1	37619555	ENSSSCG00000004160	PEX7	1	27257378	27383058	-5.089491813	1.05E-06	0.048119152	-1.281652367	-0.381577601	trans
WU_10.2_1_30564344	1	27174673	ENSSSCG00000004160	PEX7	1	27257378	27383058	-5.021176741	1.42E-06	0.000247528	-1.252007935	-0.377188706	cis
WU_10.2_1_30516567	1	27123079	ENSSSCG00000004160	PEX7	1	27257378	27383058	-4.944350153	2.00E-06	0.000331005	-1.265878507	-0.372222459	cis
ALGA0108388	1	26823253	ENSSSCG00000004160	PEX7	1	27257378	27383058	4.881538145	2.64E-06	0.000412433	0.904807934	0.368138232	cis
H3GA0001228	1	27750374	ENSSSCG00000004160	PEX7	1	27257378	27383058	-4.871486988	2.76E-06	0.000426625	-1.170652118	-0.367482685	cis
ASGA0096616	1	27528957	ENSSSCG00000004160	PEX7	1	27257378	27383058	4.545254456	1.11E-05	0.001321805	0.748901974	0.345910038	cis
ALGA0106992	1	27550386	ENSSSCG00000004160	PEX7	1	27257378	27383058	4.336619907	2.62E-05	0.002635345	0.599077008	0.331817626	cis
WU_10.2_1_31137175	1	27726561	ENSSSCG00000004160	PEX7	1	27257378	27383058	-4.051726579	8.09E-05	0.006366287	-0.784886285	-0.312210731	cis
ALGA0116591	1	27626241	ENSSSCG00000004160	PEX7	1	27257378	27383058	3.687565501	0.000314597	0.017861044	0.646003496	0.286557657	cis
ASGA0001755	1	26364113	ENSSSCG00000004160	PEX7	1	27257378	27383058	-3.682616027	0.000320256	0.018115768	-0.756408847	-0.286204562	cis
DIAS0002980	1	26316436	ENSSSCG00000004160	PEX7	1	27257378	27383058	-3.436021825	0.00076139	0.034203046	-0.392376591	-0.268466861	cis
ALGA0002678	1	37288095	ENSSSCG00000004224	ENSSSCG00000004224	1	37640673	37660335	5.767533289	4.36E-08	1.24E-05	1.1652086	0.423734744	cis
ASGA0002711	1	50244658	ENSSSCG00000004224	ENSSSCG00000004224	1	37640673	37660335	5.678900448	6.69E-08	0.006333541	1.076383067	0.418370075	trans
M1GA0026499	1	42507809	ENSSSCG00000004224	ENSSSCG00000004224	1	37640673	37660335	5.530986485	1.36E-07	0.010570166	1.123364106	0.409319042	trans
MARC0072323	1	42507388	ENSSSCG00000004224	ENSSSCG00000004224	1	37640673	37660335	5.530986485	1.36E-07	0.010570166	1.123364106	0.409319042	trans
ALGA0003571	1	55289358	ENSSSCG00000004224	ENSSSCG00000004224	1	37640673	37660335	5.518278764	1.44E-07	0.011103461	0.851458907	0.40853572	trans
SIRI0000445	1	57004290	ENSSSCG00000004224	ENSSSCG00000004224	1	37640673	37660335	-5.470665521	1.81E-07	0.01325799	-1.046318583	-0.405592741	trans
ASGA0003051	1	57277188	ENSSSCG00000004224	ENSSSCG00000004224	1	37640673	37660335	5.469587772	1.81E-07	0.013301304	0.850973654	0.405525979	trans
ALGA0003611	1	56048787	ENSSSCG00000004224	ENSSSCG00000004224	1	37640673	37660335	5.378011757	2.79E-07	0.018008368	0.888035428	0.39982951	trans
ASGA0002987	1	56072391	ENSSSCG00000004224	ENSSSCG00000004224	1	37640673	37660335	5.378011757	2.79E-07	0.018008368	0.888035428	0.39982951	trans
ASGA0003045	1	57241064	ENSSSCG00000004224	ENSSSCG00000004224	1	37640673	37660335	-5.192884127	6.55E-07	0.034635138	-0.844639551	-0.388171201	trans
ASGA0003049	1	57259092	ENSSSCG00000004224	ENSSSCG00000004224	1	37640673	37660335	-5.192884127	6.55E-07	0.034635138	-0.844639551	-0.388171201	trans
ALGA0003642	1	56374284	ENSSSCG00000004224	ENSSSCG00000004224	1	37640673	37660335	-5.161434958	7.56E-07	0.038290812	-1.064723207	-0.386171843	trans
MARC0047693	1	55353546	ENSSSCG00000004224	ENSSSCG00000004224	1	37640673	37660335	-5.161434958	7.56E-07	0.038290812	-1.064723207	-0.386171843	trans
MARC0060278	1	56780388	ENSSSCG00000004224	ENSSSCG00000004224	1	37640673	37660335	-5.161434958	7.56E-07	0.038290812	-1.064723207	-0.386171843	trans
DIAS0001072	1	52241222	ENSSSCG00000004224	ENSSSCG00000004224	1	37640673	37660335	5.151350482	7.91E-07	0.039641557	0.827614275	0.385529574	trans
ASGA0102072	1	57377646	ENSSSCG00000004224	ENSSSCG00000004224	1	37640673	37660335	-5.117717585	9.21E-07	0.044506828	-0.985614707	-0.383383478	trans
ALGA0003623	1	56175054	ENSSSCG00000004224	ENSSSCG00000004224	1	37640673	37660335	5.107374681	9.65E-07	0.046029376	0.878241493	0.382722251	trans
H3GA0054825	1	37725469	ENSSSCG00000004224	ENSSSCG00000004224	1	37640673	37660335	4.97957727	1.71E-06	0.000289366	0.769738487	0.374503625	cis
MARC0097193	1	37001580	ENSSSCG00000004224	ENSSSCG00000004224	1	37640673	37660335	4.97957727	1.71E-06	0.000289366	0.769738487	0.374503625	cis
ALGA0105935	1	37729946	ENSSSCG00000004224	ENSSSCG00000004224	1	37640673	37660335	-4.429637929	1.80E-05	0.001942811	-0.519838865	-0.338128781	cis
ALGA0002710	1	37713216	ENSSSCG00000004224	ENSSSCG00000004224	1	37640673	37660335	-4.331350957	2.68E-05	0.002677876	-0.628199552	-0.331458787	cis
ALGA0002649	1	36872061	ENSSSCG00000004224	ENSSSCG00000004224	1	37640673	37660335	-4.130338516	5.96E-05	0.00501616	-0.771572751	-0.317662248	cis
DRGA0000587	1	37261336	ENSSSCG00000004224	ENSSSCG00000004224	1	37640673	37660335	-3.958829665	0.000115342	0.008347519	-0.468710813	-0.305728632	cis
ALGA0014352	2	88974736	ENSSSCG00000004246	ENSSSCG00000004246	1	43171887	43198297	5.137134686	8.44E-07	0.041592738	0.79993128	0.384623233	trans
ASGA0002521	1	43310125	ENSSSCG00000004246	ENSSSCG00000004246	1	43171887	43198297	-3.569028756	0.000479848	0.024426305	-0.522823311	-0.278069398	cis
MARC0030041	1	43337211	ENSSSCG00000004246	ENSSSCG00000004246	1	43171887	43198297	3.334019461	0.001075412	0.043198092	0.521027326	0.261047938	cis
H3GA0001770	1	54571688	ENSSSCG00000004281	KCNQ5	1	52732775	52939688	-5.554983363	1.21E-07	0.00968317	-0.909022778	-0.410795776	trans
DRGA0001009	1	59862892	ENSSSCG00000004281	KCNQ5	1	52732775	52939688	-5.479002454	1.74E-07	0.012863925	-0.771184008	-0.406108963	trans
ALGA0003829	1	59636770	ENSSSCG00000004281	KCNQ5	1	52732775	52939688	5.473538655	1.78E-07	0.013125405	0.781812683	0.405770689	trans
INRA0002644	1	61200457	ENSSSCG00000004281	KCNQ5	1	52732775	52939688	5.447831227	2.01E-07	0.014440569	0.883747951	0.404176855	trans
ALGA0003826	1	59620943	ENSSSCG00000004281	KCNQ5	1	52732775	52939688	-5.349591277	3.18E-07	0.019957305	-0.86593335	-0.398052114	trans
DRGA0001050	1	61400438	ENSSSCG00000004281	KCNQ5	1	52732775	52939688	5.336939774	3.37E-07	0.020812218	0.796636533	0.397259453	trans
ALGA0003413	1	52196681	ENSSSCG00000004281	KCNQ5	1	52732775	52939688	5.319632521	3.66E-07	7.89E-05	0.64841669	0.396173651	cis
ALGA0003800	1	59299924	ENSSSCG00000004281	KCNQ5	1	52732775	52939688	5.317756429	3.69E-07	0.022238367	0.746795521	0.396055851	trans
ALGA0109685	1	61630794	ENSSSCG00000004281	KCNQ5	1	52732775	52939688	5.262919418	4.75E-07	0.027182391	0.761096718	0.392603992	trans
ALGA0113051	1	61628730	ENSSSCG00000004281	KCNQ5	1	52732775	52939688	5.262919418	4.75E-07	0.027182391	0.761096718	0.392603992	trans
H3GA0001869	1	61270731	ENSSSCG00000004281	KCNQ5	1	52732775	52939688	-5.212688743	5.98E-07	0.032414746	-0.744458825	-0.38942746	trans
WU_10.2_1_39583570	1	35899320	ENSSSCG00000004281	KCNQ5	1	52732775	52939688	-5.120887087	9.08E-07	0.044053823	-0.852665491	-0.383585988	trans
MARC0026427	1	52284040	ENSSSCG00000004281	KCNQ5	1	52732775	52939688	4.657999351	6.92E-06	0.000902942	0.563857807	0.353429924	cis
H3GA0001733	1	52652849	ENSSSCG00000004281	KCNQ5	1	52732775	52939688	-3.945173475	0.000121466	0.008670456	-0.644956377	-0.304772119	cis
ASGA0002866	1	53441222	ENSSSCG00000004281	KCNQ5	1	52732775	52939688	3.849796053	0.000173707	0.011393885	0.572031071	0.29806601	cis
DIAS0001072	1	52241222	ENSSSCG00000004281	KCNQ5	1	52732775	52939688	3.480441175	0.000653532	0.030635613	0.53541493	0.271682824	cis
ALGA0003423	1	52262327	ENSSSCG00000004281	KCNQ5	1	52732775	52939688	-3.35810114	0.000991902	0.040794702	-0.427992105	-0.262803699	cis
H3GA0002135	1	78746469	ENSSSCG00000004415	ENSSSCG00000004415	1	75272050	75431503	-5.365004119	2.96E-07	0.018909955	-0.896537496	-0.39901658	trans
ASGA0004025	1	98428928	ENSSSCG00000004415	ENSSSCG00000004415	1	75272050	75431503	5.108619009	9.60E-07	0.045870888	0.780380928	0.382801833	trans
H3GA0002160	1	81660386	ENSSSCG00000004415	ENSSSCG00000004415	1	75272050	75431503	-5.102531016	9.87E-07	0.046679957	-0.968854064	-0.38241239	trans
ALGA0004401	1	75283883	ENSSSCG00000004415	ENSSSCG00000004415	1	75272050	75431503	4.932882822	2.10E-06	0.000344214	0.61810617	0.371478421	cis
ASGA0003537	1	76418828	ENSSSCG00000004415	ENSSSCG00000004415	1	75272050	75431503	-4.523541021	1.22E-05	0.001424014	-0.684009332	-0.344454046	cis
ASGA0100212	1	75645286	ENSSSCG00000004415	ENSSSCG00000004415	1	75272050	75431503	-4.523541021	1.22E-05	0.001424014	-0.684009332	-0.344454046	cis
MARC0037432	1	76381147	ENSSSCG00000004415	ENSSSCG00000004415	1	75272050	75431503	-4.523541021	1.22E-05	0.001424014	-0.684009332	-0.344454046	cis
ASGA0003493	1	74578614	ENSSSCG00000004415	ENSSSCG00000004415	1	75272050	75431503	-4.113076247	6.37E-05	0.005274053	-0.591105378	-0.316467832	cis
ALGA0004441	1	75362990	ENSSSCG00000004415	ENSSSCG00000004415	1	75272050	75431503	-4.005078739	9.67E-05	0.007319757	-0.438264336	-0.308961151	cis
ALGA0004723	1	84451108	ENSSSCG00000004475	ENSSSCG00000004475	1	88596215	88601044	-5.584915252	1.05E-07	0.008754629	-0.873290638	-0.412633222	trans
DRGA0001283	1	84586983	ENSSSCG00000004475	ENSSSCG00000004475	1	88596215	88601044	-5.239917807	5.28E-07	0.029515118	-0.808726825	-0.39115113	trans
DRGA0001337	1	89012139	ENSSSCG00000004475	ENSSSCG00000004475	1	88596215	88601044	4.926266339	2.17E-06	0.000352256	0.673897756	0.371048796	cis
ALGA0004869	1	88884172	ENSSSCG00000004475	ENSSSCG00000004475	1	88596215	88601044	-4.842718185	3.12E-06	0.000472873	-0.805667334	-0.365603323	cis
ALGA0004827	1	87967508	ENSSSCG00000004475	ENSSSCG00000004475	1	88596215	88601044	-4.613212355	8.36E-06	0.001052167	-0.747812417	-0.350450804	cis
ALGA0004871	1	88983892	ENSSSCG00000004475	ENSSSCG00000004475	1	88596215	88601044	-3.787416966	0.000218748	0.013643706	-0.69899146	-0.293655988	cis
ALGA0004881	1	89076457	ENSSSCG00000004475	ENSSSCG00000004475	1	88596215	88601044	-3.787416966	0.000218748	0.013643706	-0.69899146	-0.293655988	cis
DRGA0001331	1	88824271	ENSSSCG00000004475	ENSSSCG00000004475	1	88596215	88601044	-3.437783522	0.000756812	0.03404641	-0.635785546	-0.26859458	cis
H3GA0002237	1	88605020	ENSSSCG00000004475	ENSSSCG00000004475	1	88596215	88601044	-3.437783522	0.000756812	0.03404641	-0.635785546	-0.26859458	cis
WU_10.2_1_135558645	1	121952219	ENSSSCG00000004672	GATM	1	126361880	126382617	-5.485162598	1.69E-07	0.012574223	-0.790683291	-0.406490149	trans
WU_10.2_1_141717122	1	126993674	ENSSSCG00000004672	GATM	1	126361880	126382617	-5.339546372	3.33E-07	7.28E-05	-0.761009611	-0.397422838	cis
WU_10.2_1_141934897	1	127275800	ENSSSCG00000004672	GATM	1	126361880	126382617	-5.339546372	3.33E-07	7.28E-05	-0.761009611	-0.397422838	cis
INRA0004035	1	122463450	ENSSSCG00000004672	GATM	1	126361880	126382617	-5.25510168	4.93E-07	0.027916929	-0.881125733	-0.392110525	trans
ALGA0005792	1	122299372	ENSSSCG00000004672	GATM	1	126361880	126382617	5.108976889	9.58E-07	0.045814914	0.857915158	0.382824719	trans
WU_10.2_1_134784017	1	121344333	ENSSSCG00000004672	GATM	1	126361880	126382617	5.108976889	9.58E-07	0.045814914	0.857915158	0.382824719	trans
ALGA0005890	1	125553771	ENSSSCG00000004672	GATM	1	126361880	126382617	-4.926396257	2.16E-06	0.000352197	-0.741069469	-0.371057234	cis
ASGA0004479	1	126381240	ENSSSCG00000004672	GATM	1	126361880	126382617	-4.885525967	2.59E-06	0.000406711	-0.843782815	-0.36839817	cis
MARC0048256	1	125698743	ENSSSCG00000004672	GATM	1	126361880	126382617	4.8080678	3.63E-06	0.000534503	0.724846005	0.36333379	cis
ALGA0005880	1	125419284	ENSSSCG00000004672	GATM	1	126361880	126382617	-4.396421912	2.06E-05	0.002158566	-0.811112418	-0.335880294	cis
DRGA0001510	1	125499423	ENSSSCG00000004672	GATM	1	126361880	126382617	-4.396421912	2.06E-05	0.002158566	-0.811112418	-0.335880294	cis
MARC0007146	1	125539107	ENSSSCG00000004672	GATM	1	126361880	126382617	-4.320329284	2.80E-05	0.002770105	-0.637800346	-0.330707698	cis
DRGA0001516	1	125685721	ENSSSCG00000004672	GATM	1	126361880	126382617	-3.971272253	0.000110019	0.008053701	-0.475589405	-0.306599336	cis
ASGA0100759	1	164853481	ENSSSCG00000004957	CLN6	1	166107228	166126808	6.893018049	1.37E-10	3.68E-05	0.805452995	0.488003635	trans
ASGA0093974	1	166110292	ENSSSCG00000004957	CLN6	1	166107228	166126808	6.449360888	1.41E-09	6.53E-07	0.832099815	0.4635221	cis
Affx-114781884	1	170357749	ENSSSCG00000004957	CLN6	1	166107228	166126808	-6.292453887	3.17E-09	0.000530426	-0.912899194	-0.454598484	trans
ALGA0006722	1	163262401	ENSSSCG00000004957	CLN6	1	166107228	166126808	5.889107392	2.40E-08	0.002750275	0.834561853	0.431021301	trans
ASGA0105448	1	164829874	ENSSSCG00000004957	CLN6	1	166107228	166126808	-5.819878699	3.37E-08	0.003628145	-0.673629227	-0.426882282	trans
ALGA0006708	1	162372950	ENSSSCG00000004957	CLN6	1	166107228	166126808	5.758443208	4.55E-08	0.004619455	0.844653163	0.423186584	trans
WU_10.2_1_182684682	1	164895316	ENSSSCG00000004957	CLN6	1	166107228	166126808	5.581449508	1.07E-07	0.00887313	0.80938422	0.412420725	trans
H3GA0003270	1	167335097	ENSSSCG00000004957	CLN6	1	166107228	166126808	-5.503112597	1.55E-07	0.01174328	-0.838278141	-0.407599674	trans
DRGA0001677	1	173201602	ENSSSCG00000004957	CLN6	1	166107228	166126808	-5.177235009	7.03E-07	0.036269798	-0.838882353	-0.387177002	trans
ALGA0006848	1	166983842	ENSSSCG00000004957	CLN6	1	166107228	166126808	5.118426096	9.18E-07	0.000170563	0.902873298	0.383428752	cis
ASGA0004953	1	157498487	ENSSSCG00000004957	CLN6	1	166107228	166126808	-5.117397937	9.23E-07	0.044553398	-0.672565209	-0.383363052	trans
ASGA0005132	1	165580989	ENSSSCG00000004957	CLN6	1	166107228	166126808	-4.944340678	2.00E-06	0.000331005	-0.840708463	-0.372221845	cis
ALGA0006855	1	167123151	ENSSSCG00000004957	CLN6	1	166107228	166126808	-4.514605775	1.26E-05	0.001468481	-0.699689904	-0.343854171	cis
ASGA0005131	1	165556954	ENSSSCG00000004957	CLN6	1	166107228	166126808	-3.886045455	0.000151737	0.010260595	-0.599245665	-0.300620019	cis
ALGA0008617	1	238431986	ENSSSCG00000005349	GRHPR	1	238139729	238151681	10.64048749	4.14E-20	4.76E-16	1.276742359	0.653368829	cis
M1GA0001347	1	238388679	ENSSSCG00000005349	GRHPR	1	238139729	238151681	10.64048749	4.14E-20	4.76E-16	1.276742359	0.653368829	cis
ALGA0008606	1	238302666	ENSSSCG00000005349	GRHPR	1	238139729	238151681	-10.4565678	1.28E-19	1.03E-15	-1.26404752	-0.646824367	cis
WU_10.2_1_265629502	1	237779702	ENSSSCG00000005349	GRHPR	1	238139729	238151681	-10.4565678	1.28E-19	1.03E-15	-1.26404752	-0.646824367	cis
ASGA0006196	1	237933185	ENSSSCG00000005349	GRHPR	1	238139729	238151681	-10.4565678	1.28E-19	1.03E-15	-1.26404752	-0.646824367	cis
ASGA0006198	1	238012934	ENSSSCG00000005349	GRHPR	1	238139729	238151681	-10.4565678	1.28E-19	1.03E-15	-1.26404752	-0.646824367	cis
H3GA0003950	1	237831408	ENSSSCG00000005349	GRHPR	1	238139729	238151681	-10.4565678	1.28E-19	1.03E-15	-1.26404752	-0.646824367	cis
H3GA0003952	1	237981024	ENSSSCG00000005349	GRHPR	1	238139729	238151681	-10.4565678	1.28E-19	1.03E-15	-1.26404752	-0.646824367	cis
WU_10.2_1_265780433	1	237929417	ENSSSCG00000005349	GRHPR	1	238139729	238151681	-10.4565678	1.28E-19	1.03E-15	-1.26404752	-0.646824367	cis
ALGA0008593	1	238056091	ENSSSCG00000005349	GRHPR	1	238139729	238151681	-9.783980674	7.77E-18	3.03E-14	-1.209968921	-0.621626539	cis
ASGA0006202	1	238101467	ENSSSCG00000005349	GRHPR	1	238139729	238151681	-9.336389143	1.16E-16	3.39E-13	-0.860796223	-0.60370846	cis
H3GA0052708	1	237132096	ENSSSCG00000005349	GRHPR	1	238139729	238151681	8.745488126	3.89E-15	4.36E-09	1.288548072	0.578570883	trans
ASGA0006216	1	238194434	ENSSSCG00000005349	GRHPR	1	238139729	238151681	8.453835411	2.15E-14	3.78E-11	0.757707736	0.565518433	cis
ASGA0006330	1	239741131	ENSSSCG00000005349	GRHPR	1	238139729	238151681	-8.430310907	2.46E-14	2.13E-08	-1.233806197	-0.564446611	trans
ASGA0006333	1	239755990	ENSSSCG00000005349	GRHPR	1	238139729	238151681	8.430310907	2.46E-14	2.13E-08	1.233806197	0.564446611	trans
H3GA0004037	1	239303825	ENSSSCG00000005349	GRHPR	1	238139729	238151681	-8.286111823	5.69E-14	4.51E-08	-1.180023563	-0.557813895	trans
ALGA0008726	1	239657474	ENSSSCG00000005349	GRHPR	1	238139729	238151681	8.264666304	6.44E-14	4.99E-08	1.199345588	0.556818214	trans
ASGA0091778	1	240243132	ENSSSCG00000005349	GRHPR	1	238139729	238151681	8.264666304	6.44E-14	4.99E-08	1.199345588	0.556818214	trans
ASGA0006297	1	239327187	ENSSSCG00000005349	GRHPR	1	238139729	238151681	-8.264666304	6.44E-14	4.99E-08	-1.199345588	-0.556818214	trans
DIAS0001962	1	239361292	ENSSSCG00000005349	GRHPR	1	238139729	238151681	-8.264666304	6.44E-14	4.99E-08	-1.199345588	-0.556818214	trans
MARC0027678	1	240303765	ENSSSCG00000005349	GRHPR	1	238139729	238151681	-8.264666304	6.44E-14	4.99E-08	-1.199345588	-0.556818214	trans
WU_10.2_1_260009641	1	233027655	ENSSSCG00000005349	GRHPR	1	238139729	238151681	-8.224842908	8.10E-14	5.93E-08	-1.209001407	-0.554962892	trans
WU_10.2_1_277938553	1	247646429	ENSSSCG00000005349	GRHPR	1	238139729	238151681	8.203999439	9.14E-14	6.62E-08	1.054839061	0.553988506	trans
ASGA0006255	1	238901320	ENSSSCG00000005349	GRHPR	1	238139729	238151681	-8.200828296	9.31E-14	1.42E-10	-1.203597418	-0.553840063	cis
ALGA0009024	1	248798103	ENSSSCG00000005349	GRHPR	1	238139729	238151681	-8.123646573	1.45E-13	1.01E-07	-1.051626622	-0.550210806	trans
MARC0055276	1	248828772	ENSSSCG00000005349	GRHPR	1	238139729	238151681	-8.123646573	1.45E-13	1.01E-07	-1.051626622	-0.550210806	trans
ASGA0006294	1	239269915	ENSSSCG00000005349	GRHPR	1	238139729	238151681	-7.851203342	6.88E-13	3.87E-07	-1.160664577	-0.537147457	trans
ALGA0008336	1	230067988	ENSSSCG00000005349	GRHPR	1	238139729	238151681	-7.720094189	1.44E-12	7.19E-07	-1.151391481	-0.530719343	trans
ALGA0008360	1	230514814	ENSSSCG00000005349	GRHPR	1	238139729	238151681	-7.720094189	1.44E-12	7.19E-07	-1.151391481	-0.530719343	trans
ASGA0006059	1	231964644	ENSSSCG00000005349	GRHPR	1	238139729	238151681	-7.720094189	1.44E-12	7.19E-07	-1.151391481	-0.530719343	trans
H3GA0003857	1	232051754	ENSSSCG00000005349	GRHPR	1	238139729	238151681	-7.720094189	1.44E-12	7.19E-07	-1.151391481	-0.530719343	trans
MARC0042010	1	229950442	ENSSSCG00000005349	GRHPR	1	238139729	238151681	-7.720094189	1.44E-12	7.19E-07	-1.151391481	-0.530719343	trans
MARC0085056	1	231369273	ENSSSCG00000005349	GRHPR	1	238139729	238151681	-7.720094189	1.44E-12	7.19E-07	-1.151391481	-0.530719343	trans
MARC0081319	1	248814254	ENSSSCG00000005349	GRHPR	1	238139729	238151681	-7.682640464	1.78E-12	8.74E-07	-0.930078123	-0.528866002	trans
ASGA0005995	1	230005686	ENSSSCG00000005349	GRHPR	1	238139729	238151681	-7.561698966	3.51E-12	1.54E-06	-1.094269893	-0.522829447	trans
MARC0098332	1	246665137	ENSSSCG00000005349	GRHPR	1	238139729	238151681	-7.543251613	3.89E-12	1.68E-06	-1.099402612	-0.521901691	trans
WU_10.2_1_277784146	1	247791808	ENSSSCG00000005349	GRHPR	1	238139729	238151681	7.468242404	5.91E-12	2.36E-06	0.869878895	0.518110187	trans
ASGA0006349	1	239982240	ENSSSCG00000005349	GRHPR	1	238139729	238151681	-7.405019822	8.39E-12	3.23E-06	-1.019317511	-0.514890555	trans
H3GA0004054	1	239618615	ENSSSCG00000005349	GRHPR	1	238139729	238151681	-7.354647097	1.11E-11	4.08E-06	-0.975450195	-0.512309607	trans
MARC0006875	1	247409683	ENSSSCG00000005349	GRHPR	1	238139729	238151681	7.322120691	1.33E-11	4.76E-06	1.008503913	0.510635638	trans
WU_10.2_1_276411121	1	246719806	ENSSSCG00000005349	GRHPR	1	238139729	238151681	7.322120691	1.33E-11	4.76E-06	1.008503913	0.510635638	trans
ALGA0008956	1	246699639	ENSSSCG00000005349	GRHPR	1	238139729	238151681	-7.322120691	1.33E-11	4.76E-06	-1.008503913	-0.510635638	trans
WU_10.2_1_276442899	1	246751579	ENSSSCG00000005349	GRHPR	1	238139729	238151681	-7.322120691	1.33E-11	4.76E-06	-1.008503913	-0.510635638	trans
ALGA0008635	1	238883560	ENSSSCG00000005349	GRHPR	1	238139729	238151681	-7.277940829	1.69E-11	1.31E-08	-0.748046266	-0.50835259	cis
WU_10.2_1_277506822	1	247606602	ENSSSCG00000005349	GRHPR	1	238139729	238151681	-7.202204846	2.56E-11	8.42E-06	-0.99424245	-0.504413776	trans
ASGA0006028	1	230645649	ENSSSCG00000005349	GRHPR	1	238139729	238151681	-7.071874341	5.21E-11	1.57E-05	-1.030709607	-0.497561294	trans
H3GA0003852	1	231776164	ENSSSCG00000005349	GRHPR	1	238139729	238151681	-6.772132237	2.60E-10	6.44E-05	-0.793132551	-0.48144256	trans
ALGA0008817	1	240959015	ENSSSCG00000005349	GRHPR	1	238139729	238151681	-6.736739373	3.14E-10	7.62E-05	-1.309073315	-0.479506115	trans
DRGA0002228	1	240864975	ENSSSCG00000005349	GRHPR	1	238139729	238151681	-6.736739373	3.14E-10	7.62E-05	-1.309073315	-0.479506115	trans
ALGA0008981	1	247835611	ENSSSCG00000005349	GRHPR	1	238139729	238151681	6.733280257	3.20E-10	7.73E-05	1.149491157	0.47931648	trans
MARC0076211	1	242847528	ENSSSCG00000005349	GRHPR	1	238139729	238151681	6.72169586	3.40E-10	8.10E-05	1.297954573	0.478680913	trans
ALGA0008881	1	243132044	ENSSSCG00000005349	GRHPR	1	238139729	238151681	6.646255433	5.06E-10	0.000114071	1.174773081	0.474523507	trans
ALGA0008890	1	243086826	ENSSSCG00000005349	GRHPR	1	238139729	238151681	6.646255433	5.06E-10	0.000114071	1.174773081	0.474523507	trans
ALGA0008340	1	230135498	ENSSSCG00000005349	GRHPR	1	238139729	238151681	6.631355949	5.48E-10	0.000122228	1.221837447	0.473698636	trans
H3GA0003854	1	231892421	ENSSSCG00000005349	GRHPR	1	238139729	238151681	6.631355949	5.48E-10	0.000122228	1.221837447	0.473698636	trans
ALGA0008753	1	240190577	ENSSSCG00000005349	GRHPR	1	238139729	238151681	-6.381641401	2.01E-09	0.000362214	-0.673968742	-0.459687801	trans
MARC0092899	1	248744200	ENSSSCG00000005349	GRHPR	1	238139729	238151681	-6.285569585	3.29E-09	0.000546398	-0.810893987	-0.454203777	trans
H3GA0004183	1	248169556	ENSSSCG00000005349	GRHPR	1	238139729	238151681	6.282872757	3.33E-09	0.000552648	0.832425377	0.454049084	trans
ASGA0006650	1	250961593	ENSSSCG00000005349	GRHPR	1	238139729	238151681	6.234260157	4.27E-09	0.000677164	1.107682898	0.451253554	trans
ASGA0006609	1	249966513	ENSSSCG00000005349	GRHPR	1	238139729	238151681	-6.205983407	4.93E-09	0.000765939	-0.582351983	-0.449621324	trans
ALGA0009065	1	249547854	ENSSSCG00000005349	GRHPR	1	238139729	238151681	-6.185504201	5.47E-09	0.000833654	-1.321953075	-0.448436374	trans
ASGA0006412	1	240926872	ENSSSCG00000005349	GRHPR	1	238139729	238151681	-6.146306418	6.66E-09	0.000966573	-1.171508081	-0.44616174	trans
H3GA0004253	1	250917149	ENSSSCG00000005349	GRHPR	1	238139729	238151681	-6.092278601	8.75E-09	0.00121844	-1.279401612	-0.443012297	trans
WU_10.2_1_286595040	1	255523952	ENSSSCG00000005349	GRHPR	1	238139729	238151681	-5.889368738	2.40E-08	0.002747387	-0.614262074	-0.431036875	trans
DIAS0004415	1	246116668	ENSSSCG00000005349	GRHPR	1	238139729	238151681	-5.830422046	3.20E-08	0.003468798	-1.266243816	-0.427514387	trans
DRGA0002277	1	246046533	ENSSSCG00000005349	GRHPR	1	238139729	238151681	-5.830422046	3.20E-08	0.003468798	-1.266243816	-0.427514387	trans
H3GA0004147	1	245136918	ENSSSCG00000005349	GRHPR	1	238139729	238151681	-5.830422046	3.20E-08	0.003468798	-1.266243816	-0.427514387	trans
DIAS0000004	1	246185461	ENSSSCG00000005349	GRHPR	1	238139729	238151681	5.830422046	3.20E-08	0.003468798	1.266243816	0.427514387	trans
DIAS0000005	1	246199966	ENSSSCG00000005349	GRHPR	1	238139729	238151681	5.830422046	3.20E-08	0.003468798	1.266243816	0.427514387	trans
MARC0019505	1	243842473	ENSSSCG00000005349	GRHPR	1	238139729	238151681	5.830422046	3.20E-08	0.003468798	1.266243816	0.427514387	trans
WU_10.2_1_275913322	1	246328341	ENSSSCG00000005349	GRHPR	1	238139729	238151681	5.830422046	3.20E-08	0.003468798	1.266243816	0.427514387	trans
WU_10.2_1_290443900	1	258594913	ENSSSCG00000005349	GRHPR	1	238139729	238151681	5.802248083	3.68E-08	0.003900904	1.133058729	0.425823874	trans
WU_10.2_1_290447598	1	258598613	ENSSSCG00000005349	GRHPR	1	238139729	238151681	5.802248083	3.68E-08	0.003900904	1.133058729	0.425823874	trans
WU_10.2_1_290479492	1	258631396	ENSSSCG00000005349	GRHPR	1	238139729	238151681	5.802248083	3.68E-08	0.003900904	1.133058729	0.425823874	trans
WU_10.2_1_290518392	1	258584749	ENSSSCG00000005349	GRHPR	1	238139729	238151681	5.802248083	3.68E-08	0.003900904	1.133058729	0.425823874	trans
ALGA0008961	1	247124722	ENSSSCG00000005349	GRHPR	1	238139729	238151681	5.650633357	7.67E-08	0.006803869	1.119005078	0.416649867	trans
H3GA0004523	1	256224078	ENSSSCG00000005349	GRHPR	1	238139729	238151681	5.532687021	1.35E-07	0.010534323	0.998966414	0.409423796	trans
WU_10.2_1_288840564	1	257405906	ENSSSCG00000005349	GRHPR	1	238139729	238151681	-5.519376588	1.43E-07	0.011052882	-1.089110626	-0.408603427	trans
WU_10.2_1_289218504	1	257591346	ENSSSCG00000005349	GRHPR	1	238139729	238151681	-5.519376588	1.43E-07	0.011052882	-1.089110626	-0.408603427	trans
INRA0006462	1	232560912	ENSSSCG00000005349	GRHPR	1	238139729	238151681	-5.48681647	1.67E-07	0.012491809	-0.95896834	-0.406592453	trans
INRA0006463	1	232581008	ENSSSCG00000005349	GRHPR	1	238139729	238151681	-5.48681647	1.67E-07	0.012491809	-0.95896834	-0.406592453	trans
INRA0006917	1	247074754	ENSSSCG00000005349	GRHPR	1	238139729	238151681	-5.482333812	1.71E-07	0.01270064	-0.684767713	-0.406315132	trans
ALGA0007194	1	182756343	ENSSSCG00000005349	GRHPR	1	238139729	238151681	-5.475193933	1.77E-07	0.013043207	-0.971980217	-0.405873188	trans
ALGA0007197	1	182814511	ENSSSCG00000005349	GRHPR	1	238139729	238151681	-5.475193933	1.77E-07	0.013043207	-0.971980217	-0.405873188	trans
ALGA0007219	1	183830845	ENSSSCG00000005349	GRHPR	1	238139729	238151681	-5.475193933	1.77E-07	0.013043207	-0.971980217	-0.405873188	trans
ASGA0005399	1	182153319	ENSSSCG00000005349	GRHPR	1	238139729	238151681	-5.475193933	1.77E-07	0.013043207	-0.971980217	-0.405873188	trans
DIAS0000210	1	183797759	ENSSSCG00000005349	GRHPR	1	238139729	238151681	-5.475193933	1.77E-07	0.013043207	-0.971980217	-0.405873188	trans
MARC0009706	1	183629593	ENSSSCG00000005349	GRHPR	1	238139729	238151681	-5.475193933	1.77E-07	0.013043207	-0.971980217	-0.405873188	trans
WU_10.2_1_202389356	1	182083596	ENSSSCG00000005349	GRHPR	1	238139729	238151681	-5.475193933	1.77E-07	0.013043207	-0.971980217	-0.405873188	trans
MARC0097687	1	258841675	ENSSSCG00000005349	GRHPR	1	238139729	238151681	5.470521145	1.81E-07	0.013262993	1.09186241	0.405583798	trans
ASGA0007175	1	257554696	ENSSSCG00000005349	GRHPR	1	238139729	238151681	-5.386803449	2.68E-07	0.017563301	-0.815819341	-0.400378425	trans
WU_10.2_1_288959516	1	257473528	ENSSSCG00000005349	GRHPR	1	238139729	238151681	-5.386803449	2.68E-07	0.017563301	-0.815819341	-0.400378425	trans
ALGA0008408	1	231684893	ENSSSCG00000005349	GRHPR	1	238139729	238151681	-5.377806013	2.79E-07	0.018018446	-0.94377929	-0.399816659	trans
MARC0084019	1	231652675	ENSSSCG00000005349	GRHPR	1	238139729	238151681	-5.377806013	2.79E-07	0.018018446	-0.94377929	-0.399816659	trans
ALGA0007215	1	183177984	ENSSSCG00000005349	GRHPR	1	238139729	238151681	5.324756179	3.57E-07	0.021658167	0.923953926	0.396495266	trans
ASGA0090125	1	191408870	ENSSSCG00000005349	GRHPR	1	238139729	238151681	5.282906322	4.33E-07	0.025379065	0.883756324	0.393864053	trans
ASGA0091058	1	191369940	ENSSSCG00000005349	GRHPR	1	238139729	238151681	5.282906322	4.33E-07	0.025379065	0.883756324	0.393864053	trans
WU_10.2_1_212483076	1	191048963	ENSSSCG00000005349	GRHPR	1	238139729	238151681	5.272271924	4.55E-07	0.026322959	0.88413402	0.39319389	trans
ALGA0008934	1	245815995	ENSSSCG00000005349	GRHPR	1	238139729	238151681	5.235051562	5.40E-07	0.030077199	1.350315747	0.390843385	trans
ALGA0009127	1	250463928	ENSSSCG00000005349	GRHPR	1	238139729	238151681	5.232710117	5.46E-07	0.030356439	0.854153786	0.390695264	trans
H3GA0004046	1	239433673	ENSSSCG00000005349	GRHPR	1	238139729	238151681	-5.231959542	5.48E-07	0.030426129	-0.607989032	-0.390647776	trans
WU_10.2_1_276712091	1	246917733	ENSSSCG00000005349	GRHPR	1	238139729	238151681	5.190661835	6.62E-07	0.034866187	1.087473353	0.388030099	trans
DIAS0000008	1	246169713	ENSSSCG00000005349	GRHPR	1	238139729	238151681	5.190661835	6.62E-07	0.034866187	1.087473353	0.388030099	trans
WU_10.2_1_276698651	1	246904367	ENSSSCG00000005349	GRHPR	1	238139729	238151681	5.190661835	6.62E-07	0.034866187	1.087473353	0.388030099	trans
ASGA0006191	1	237709115	ENSSSCG00000005349	GRHPR	1	238139729	238151681	5.178194965	7.00E-07	0.000137154	0.635672882	0.387238028	cis
ALGA0009035	1	248956792	ENSSSCG00000005349	GRHPR	1	238139729	238151681	-5.154193496	7.81E-07	0.039218439	-0.856438718	-0.385710699	trans
ALGA0008973	1	247748892	ENSSSCG00000005349	GRHPR	1	238139729	238151681	-5.120402423	9.10E-07	0.044123953	-0.861053527	-0.383555025	trans
ALGA0008932	1	245676569	ENSSSCG00000005349	GRHPR	1	238139729	238151681	-5.118921767	9.16E-07	0.04433156	-1.307243372	-0.383460424	trans
INRA0006892	1	245899307	ENSSSCG00000005349	GRHPR	1	238139729	238151681	-5.118921767	9.16E-07	0.04433156	-1.307243372	-0.383460424	trans
MARC0091392	1	245699119	ENSSSCG00000005349	GRHPR	1	238139729	238151681	-5.118921767	9.16E-07	0.04433156	-1.307243372	-0.383460424	trans
CASI0007783	1	245488890	ENSSSCG00000005349	GRHPR	1	238139729	238151681	5.118921767	9.16E-07	0.04433156	1.307243372	0.383460424	trans
DRGA0002263	1	245416808	ENSSSCG00000005349	GRHPR	1	238139729	238151681	5.118921767	9.16E-07	0.04433156	1.307243372	0.383460424	trans
DRGA0002271	1	245784685	ENSSSCG00000005349	GRHPR	1	238139729	238151681	5.118921767	9.16E-07	0.04433156	1.307243372	0.383460424	trans
INRA0006860	1	244284862	ENSSSCG00000005349	GRHPR	1	238139729	238151681	5.118921767	9.16E-07	0.04433156	1.307243372	0.383460424	trans
INRA0007360	1	258121671	ENSSSCG00000005349	GRHPR	1	238139729	238151681	-5.110446052	9.52E-07	0.045602018	-1.119710877	-0.382918667	trans
ALGA0009758	1	258054043	ENSSSCG00000005349	GRHPR	1	238139729	238151681	5.110446052	9.52E-07	0.045602018	1.119710877	0.382918667	trans
MARC0114050	1	258087376	ENSSSCG00000005349	GRHPR	1	238139729	238151681	5.110446052	9.52E-07	0.045602018	1.119710877	0.382918667	trans
INRA0005606	1	191825583	ENSSSCG00000005349	GRHPR	1	238139729	238151681	5.092895686	1.03E-06	0.048005785	0.842674759	0.381795612	trans
INRA0005616	1	192081290	ENSSSCG00000005349	GRHPR	1	238139729	238151681	5.092895686	1.03E-06	0.048005785	0.842674759	0.381795612	trans
Affx-114799502	1	194532144	ENSSSCG00000005349	GRHPR	1	238139729	238151681	5.084462426	1.07E-06	0.048839951	1.051231263	0.381255362	trans
ALGA0007463	1	193556894	ENSSSCG00000005349	GRHPR	1	238139729	238151681	5.084462426	1.07E-06	0.048839951	1.051231263	0.381255362	trans
ALGA0007465	1	193873797	ENSSSCG00000005349	GRHPR	1	238139729	238151681	5.084462426	1.07E-06	0.048839951	1.051231263	0.381255362	trans
ALGA0007474	1	194450043	ENSSSCG00000005349	GRHPR	1	238139729	238151681	5.084462426	1.07E-06	0.048839951	1.051231263	0.381255362	trans
MARC0087576	1	193516679	ENSSSCG00000005349	GRHPR	1	238139729	238151681	5.084462426	1.07E-06	0.048839951	1.051231263	0.381255362	trans
ALGA0007216	1	183279355	ENSSSCG00000005349	GRHPR	1	238139729	238151681	-5.073026901	1.13E-06	0.049843792	-0.907495148	-0.380522158	trans
MARC0076289	1	238537596	ENSSSCG00000005349	GRHPR	1	238139729	238151681	4.694992269	5.91E-06	0.000789791	1.031230113	0.355882523	cis
ASGA0006176	1	237602580	ENSSSCG00000005349	GRHPR	1	238139729	238151681	-4.602365103	8.75E-06	0.001092516	-0.664950213	-0.349727665	cis
M1GA0001337	1	237288346	ENSSSCG00000005349	GRHPR	1	238139729	238151681	-4.473450051	1.50E-05	0.001684216	-0.649873758	-0.341085713	cis
H3GA0003977	1	238502949	ENSSSCG00000005349	GRHPR	1	238139729	238151681	3.762001386	0.000240105	0.014589445	0.535977432	0.291853771	cis
H3GA0003998	1	239006112	ENSSSCG00000005358	SHB	1	238680810	238826387	-5.94649661	1.81E-08	5.78E-06	-1.102012749	-0.434431977	cis
H3GA0003992	1	238797027	ENSSSCG00000005358	SHB	1	238680810	238826387	5.780524002	4.09E-08	1.17E-05	1.077005641	0.424517317	cis
H3GA0004043	1	239413426	ENSSSCG00000005358	SHB	1	238680810	238826387	5.373151695	2.85E-07	6.35E-05	0.816595257	0.399525884	cis
ALGA0008657	1	239046421	ENSSSCG00000005358	SHB	1	238680810	238826387	5.266334103	4.68E-07	9.77E-05	0.710610994	0.392819425	cis
WU_10.2_12_48121999	12	46301133	ENSSSCG00000005358	SHB	1	238680810	238826387	-5.172459474	7.19E-07	0.036861485	-0.628186456	-0.38687334	trans
H3GA0004119	1	241115601	ENSSSCG00000005358	SHB	1	238680810	238826387	5.096131246	1.02E-06	0.047511944	0.729898214	0.382002784	trans
MARC0055938	1	239779386	ENSSSCG00000005358	SHB	1	238680810	238826387	5.08594994	1.06E-06	0.000193974	0.547576361	0.381350684	cis
ALGA0008622	1	238621499	ENSSSCG00000005358	SHB	1	238680810	238826387	3.299646147	0.001206041	0.046717768	0.519537036	0.258537336	cis
ASGA0007320	1	260580022	ENSSSCG00000005621	CDK9	1	268276841	268283860	6.080496587	9.28E-09	0.001283422	1.61847873	0.442323298	trans
DIAS0000208	1	260618902	ENSSSCG00000005621	CDK9	1	268276841	268283860	-6.080496587	9.28E-09	0.001283422	-1.61847873	-0.442323298	trans
H3GA0004641	1	260631502	ENSSSCG00000005621	CDK9	1	268276841	268283860	6.080496587	9.28E-09	0.001283422	1.61847873	0.442323298	trans
H3GA0004945	1	267010107	ENSSSCG00000005621	CDK9	1	268276841	268283860	-5.518175684	1.44E-07	0.01110712	-1.02388993	-0.408529363	trans
ALGA0010033	1	261390935	ENSSSCG00000005621	CDK9	1	268276841	268283860	-5.335481537	3.40E-07	0.020897674	-1.060583184	-0.397168032	trans
ALGA0010946	1	272462838	ENSSSCG00000005621	CDK9	1	268276841	268283860	-5.32010781	3.65E-07	0.022038638	-1.433162656	-0.396203491	trans
ASGA0008154	1	272310790	ENSSSCG00000005621	CDK9	1	268276841	268283860	-5.32010781	3.65E-07	0.022038638	-1.433162656	-0.396203491	trans
WU_10.2_1_306325343	1	272293294	ENSSSCG00000005621	CDK9	1	268276841	268283860	-5.32010781	3.65E-07	0.022038638	-1.433162656	-0.396203491	trans
WU_10.2_1_306427634	1	272395343	ENSSSCG00000005621	CDK9	1	268276841	268283860	-5.32010781	3.65E-07	0.022038638	-1.433162656	-0.396203491	trans
WU_10.2_1_306458864	1	272426556	ENSSSCG00000005621	CDK9	1	268276841	268283860	-5.32010781	3.65E-07	0.022038638	-1.433162656	-0.396203491	trans
WU_10.2_1_292925947	1	260896449	ENSSSCG00000005621	CDK9	1	268276841	268283860	-5.291164327	4.17E-07	0.024583842	-0.981612586	-0.394384026	trans
ALGA0009998	1	261196617	ENSSSCG00000005621	CDK9	1	268276841	268283860	5.269147768	4.62E-07	0.026593269	1.089301843	0.392996892	trans
ASGA0007364	1	261110838	ENSSSCG00000005621	CDK9	1	268276841	268283860	5.269147768	4.62E-07	0.026593269	1.089301843	0.392996892	trans
H3GA0004663	1	261168866	ENSSSCG00000005621	CDK9	1	268276841	268283860	5.269147768	4.62E-07	0.026593269	1.089301843	0.392996892	trans
H3GA0004688	1	261548558	ENSSSCG00000005621	CDK9	1	268276841	268283860	5.269147768	4.62E-07	0.026593269	1.089301843	0.392996892	trans
WU_10.2_1_293271030	1	261129745	ENSSSCG00000005621	CDK9	1	268276841	268283860	5.269147768	4.62E-07	0.026593269	1.089301843	0.392996892	trans
WU_10.2_1_293429516	1	261304860	ENSSSCG00000005621	CDK9	1	268276841	268283860	5.269147768	4.62E-07	0.026593269	1.089301843	0.392996892	trans
ALGA0123970	1	261632804	ENSSSCG00000005621	CDK9	1	268276841	268283860	-5.269147768	4.62E-07	0.026593269	-1.089301843	-0.392996892	trans
H3GA0004649	1	260931750	ENSSSCG00000005621	CDK9	1	268276841	268283860	-5.269147768	4.62E-07	0.026593269	-1.089301843	-0.392996892	trans
M1GA0001525	1	260869133	ENSSSCG00000005621	CDK9	1	268276841	268283860	-5.269147768	4.62E-07	0.026593269	-1.089301843	-0.392996892	trans
WU_10.2_1_291966530	1	260059370	ENSSSCG00000005621	CDK9	1	268276841	268283860	-5.19439904	6.50E-07	0.034464312	-1.424881673	-0.388267372	trans
WU_10.2_1_301067654	1	267065013	ENSSSCG00000005621	CDK9	1	268276841	268283860	-5.100337007	9.96E-07	0.04706498	-0.918224045	-0.382271992	trans
M1GA0001675	1	268334380	ENSSSCG00000005621	CDK9	1	268276841	268283860	4.712254193	5.49E-06	0.000743741	0.906244853	0.357024466	cis
ALGA0010554	1	267972014	ENSSSCG00000005621	CDK9	1	268276841	268283860	4.548500778	1.10E-05	0.0013067	0.757455368	0.346127506	cis
WU_10.2_1_301640539	1	267727009	ENSSSCG00000005621	CDK9	1	268276841	268283860	4.284200073	3.24E-05	0.003115234	1.040436938	0.32824121	cis
ALGA0010606	1	268726354	ENSSSCG00000005621	CDK9	1	268276841	268283860	-4.21378054	4.29E-05	0.003883498	-0.573764461	-0.323414446	cis
H3GA0005027	1	268076490	ENSSSCG00000005621	CDK9	1	268276841	268283860	-3.679850465	0.000323459	0.018257515	-0.452940884	-0.286007216	cis
ALGA0010607	1	268868415	ENSSSCG00000005621	CDK9	1	268276841	268283860	-3.564634357	0.000487323	0.024672382	-0.541972813	-0.277753451	cis
WU_10.2_1_302699832	1	268709522	ENSSSCG00000005623	ST6GALNAC6	1	268372867	268383544	-7.958819111	3.73E-13	4.65E-10	-1.046092789	-0.542354758	cis
ALGA0009672	1	256871050	ENSSSCG00000005623	ST6GALNAC6	1	268372867	268383544	7.355707186	1.10E-11	4.06E-06	1.157909321	0.512364067	trans
MARC0001718	1	256903202	ENSSSCG00000005623	ST6GALNAC6	1	268372867	268383544	7.355707186	1.10E-11	4.06E-06	1.157909321	0.512364067	trans
ALGA0010606	1	268726354	ENSSSCG00000005623	ST6GALNAC6	1	268372867	268383544	-6.8842403	1.43E-10	8.70E-08	-0.957571823	-0.487529976	cis
ALGA0010607	1	268868415	ENSSSCG00000005623	ST6GALNAC6	1	268372867	268383544	-6.700370909	3.81E-10	2.06E-07	-1.031562096	-0.477508969	cis
MARC0006813	1	271646184	ENSSSCG00000005623	ST6GALNAC6	1	268372867	268383544	-6.588939549	6.84E-10	0.00014596	-1.314629486	-0.471343527	trans
WU_10.2_1_303265377	1	269249257	ENSSSCG00000005623	ST6GALNAC6	1	268372867	268383544	-6.451362391	1.40E-09	6.47E-07	-0.955051107	-0.463635033	cis
ALGA0010898	1	271534151	ENSSSCG00000005623	ST6GALNAC6	1	268372867	268383544	-6.300988367	3.04E-09	0.000512198	-1.290924184	-0.455087431	trans
ASGA0082757	1	272695161	ENSSSCG00000005623	ST6GALNAC6	1	268372867	268383544	-6.275185791	3.46E-09	0.000570469	-1.114757897	-0.453607923	trans
DIAS0002487	1	269989630	ENSSSCG00000005623	ST6GALNAC6	1	268372867	268383544	-6.27406322	3.48E-09	0.000573357	-1.163516349	-0.45354347	trans
ASGA0007965	1	270022511	ENSSSCG00000005623	ST6GALNAC6	1	268372867	268383544	-6.220782439	4.57E-09	0.000717651	-0.864664591	-0.450476138	trans
ALGA0113512	1	271192849	ENSSSCG00000005623	ST6GALNAC6	1	268372867	268383544	-6.135095167	7.05E-09	0.001013024	-1.279090809	-0.445509558	trans
WU_10.2_1_305390652	1	271382273	ENSSSCG00000005623	ST6GALNAC6	1	268372867	268383544	-6.110738391	7.97E-09	0.001121141	-1.139779494	-0.444090227	trans
M1GA0026399	1	274055415	ENSSSCG00000005623	ST6GALNAC6	1	268372867	268383544	-6.063440719	1.01E-08	0.001380988	-1.244437824	-0.441324501	trans
WU_10.2_1_302379506	1	268457756	ENSSSCG00000005623	ST6GALNAC6	1	268372867	268383544	-6.037436414	1.15E-08	3.89E-06	-1.158956166	-0.43979852	cis
WU_10.2_1_307349009	1	273376080	ENSSSCG00000005623	ST6GALNAC6	1	268372867	268383544	5.969658436	1.61E-08	0.001994832	1.033178316	0.435803234	trans
M1GA0001903	1	271765890	ENSSSCG00000005623	ST6GALNAC6	1	268372867	268383544	-5.888994358	2.40E-08	0.002751157	-1.107307055	-0.431014565	trans
WU_10.2_1_306743889	1	272588736	ENSSSCG00000005623	ST6GALNAC6	1	268372867	268383544	5.845635623	2.97E-08	0.003280462	0.792511274	0.428425383	trans
M1GA0001857	1	271083624	ENSSSCG00000005623	ST6GALNAC6	1	268372867	268383544	-5.83533614	3.13E-08	0.00341147	-1.11280803	-0.427808788	trans
WU_10.2_1_305081947	1	271054850	ENSSSCG00000005623	ST6GALNAC6	1	268372867	268383544	-5.83533614	3.13E-08	0.00341147	-1.11280803	-0.427808788	trans
WU_10.2_1_305301094	1	271273850	ENSSSCG00000005623	ST6GALNAC6	1	268372867	268383544	-5.83533614	3.13E-08	0.00341147	-1.11280803	-0.427808788	trans
WU_10.2_1_301085642	1	267047373	ENSSSCG00000005623	ST6GALNAC6	1	268372867	268383544	5.560157084	1.18E-07	0.009487066	1.092633868	0.411113737	trans
WU_10.2_1_290232312	1	258452885	ENSSSCG00000005623	ST6GALNAC6	1	268372867	268383544	-5.525588959	1.39E-07	0.010778438	-1.170321172	-0.408986441	trans
ASGA0007175	1	257554696	ENSSSCG00000005623	ST6GALNAC6	1	268372867	268383544	5.505518052	1.53E-07	0.011641375	0.837424379	0.407748223	trans
WU_10.2_1_288959516	1	257473528	ENSSSCG00000005623	ST6GALNAC6	1	268372867	268383544	5.505518052	1.53E-07	0.011641375	0.837424379	0.407748223	trans
WU_10.2_1_306826595	1	272742597	ENSSSCG00000005623	ST6GALNAC6	1	268372867	268383544	5.439664349	2.09E-07	0.0149192	0.700575406	0.403669745	trans
H3GA0054041	1	256330606	ENSSSCG00000005623	ST6GALNAC6	1	268372867	268383544	5.346977389	3.22E-07	0.020066133	1.138083118	0.397888418	trans
[truncated: 11,724 more rows]
