# Supplementary material for: Genome-wide analysis of expression QTL (eQTL) and allele-specific expression (ASE) in pig muscle identifies candidate genes for meat quality traits
Source: Genet Sel Evol. 2020 Oct 9;52:59. doi: 10.1186/s12711-020-00579-x (PMC7547458; doi:10.1186/s12711-020-00579-x)
Supplement: Supplementary file 6 — Additional file 6: Table S5. Results of the ASE-eQTL by ASE analysis. [file 12711_2020_579_MOESM6_ESM.csv]

SNP_id	CHROM	POS	ID	REF	ALT	Num_Het	Num_ASE	ratio	gene_name	gene_id	t_id	location
1:869356	1	869356	rs339215742	T	G	72	19	0.263888889	THBS2	ENSSSCG00000004012	ENSSSCT00000004436.3	missense_variant
1:869367	1	869367	rs333315055	T	C	63	20	0.317460317	THBS2	ENSSSCG00000004012	ENSSSCT00000004436.3	synonymous_variant
1:872660	1	872660	rs710556918	C	T	67	20	0.298507463	THBS2	ENSSSCG00000004012	ENSSSCT00000004436.3	synonymous_variant
1:876768	1	876768	rs705433268	C	T	79	22	0.278481013	THBS2	ENSSSCG00000004012	ENSSSCT00000004436.3	synonymous_variant
1:881098	1	881098	.	A	G	31	28	0.903225806	THBS2	ENSSSCG00000004012	ENSSSCT00000004436.3	3_prime_UTR_variant
1:2163985	1	2163985	rs339130253	G	C	34	10	0.294117647	ENSSSCG00000004024	ENSSSCG00000004024	ENSSSCT00000044112.1	3_prime_UTR_variant
1:2519912	1	2519912	rs81349912	A	G	40	12	0.3	RPS6KA2	ENSSSCG00000004022	ENSSSCT00000049529.1	3_prime_UTR_variant
1:2520038	1	2520038	rs699239145	C	T	41	29	0.707317073	RPS6KA2	ENSSSCG00000004022	ENSSSCT00000049529.1	3_prime_UTR_variant
1:2521734	1	2521734	rs319096945	C	G	31	19	0.612903226	RPS6KA2	ENSSSCG00000004022	ENSSSCT00000049529.1	3_prime_UTR_variant
1:2551985	1	2551985	rs55618867	C	T	98	10	0.102040816	MPC1	ENSSSCG00000032916	ENSSSCT00000064731.1	synonymous_variant
1:7368269	1	7368269	.	A	T	88	48	0.545454545	IGF2R	ENSSSCG00000004044	ENSSSCT00000004472.4	3_prime_UTR_variant
1:7368273	1	7368273	rs1111609812	T	A	56	39	0.696428571	IGF2R	ENSSSCG00000004044	ENSSSCT00000004472.4	3_prime_UTR_variant
1:7368672	1	7368672	.	G	A	101	46	0.455445545	IGF2R	ENSSSCG00000004044	ENSSSCT00000004472.4	3_prime_UTR_variant
1:7368941	1	7368941	.	C	A	147	84	0.571428571	IGF2R	ENSSSCG00000004044	ENSSSCT00000004472.4	3_prime_UTR_variant
1:7369217	1	7369217	.	C	G	142	35	0.246478873	IGF2R	ENSSSCG00000004044	ENSSSCT00000004472.4	3_prime_UTR_variant
1:7369454	1	7369454	.	G	A	31	31	1	IGF2R	ENSSSCG00000004044	ENSSSCT00000004472.4	3_prime_UTR_variant
1:7369656	1	7369656	.	G	A	31	31	1	IGF2R	ENSSSCG00000004044	ENSSSCT00000004472.4	missense_variant
1:7369684	1	7369684	rs1109011714	G	C	69	68	0.985507246	IGF2R	ENSSSCG00000004044	ENSSSCT00000004472.4	missense_variant
1:7371069	1	7371069	.	C	T	33	30	0.909090909	IGF2R	ENSSSCG00000004044	ENSSSCT00000004472.4	missense_variant
1:7371070	1	7371070	.	G	A	123	116	0.943089431	IGF2R	ENSSSCG00000004044	ENSSSCT00000004472.4	synonymous_variant
1:7372130	1	7372130	rs1112407560	G	A	35	31	0.885714286	IGF2R	ENSSSCG00000004044	ENSSSCT00000004472.4	synonymous_variant
1:7372145	1	7372145	.	A	G	35	33	0.942857143	IGF2R	ENSSSCG00000004044	ENSSSCT00000004472.4	synonymous_variant
1:7379209	1	7379209	.	C	A	173	161	0.930635838	IGF2R	ENSSSCG00000004044	ENSSSCT00000004472.4	missense_variant
1:7382224	1	7382224	.	G	A	144	129	0.895833333	IGF2R	ENSSSCG00000004044	ENSSSCT00000004472.4	synonymous_variant
1:7384166	1	7384166	.	G	C	37	32	0.864864865	IGF2R	ENSSSCG00000004044	ENSSSCT00000004472.4	synonymous_variant
1:7389115	1	7389115	rs700172931	G	A	127	88	0.692913386	IGF2R	ENSSSCG00000004044	ENSSSCT00000004472.4	synonymous_variant
1:7392446	1	7392446	rs328859554	G	A	169	133	0.786982249	IGF2R	ENSSSCG00000004044	ENSSSCT00000004472.4	synonymous_variant
1:7393285	1	7393285	rs337156514	C	G	136	116	0.852941176	IGF2R	ENSSSCG00000004044	ENSSSCT00000004472.4	synonymous_variant
1:7393357	1	7393357	.	G	A	129	112	0.868217054	IGF2R	ENSSSCG00000004044	ENSSSCT00000004472.4	synonymous_variant
1:7394789	1	7394789	rs322317813	C	T	131	117	0.893129771	IGF2R	ENSSSCG00000004044	ENSSSCT00000004472.4	missense_variant
1:7394805	1	7394805	rs333432008	C	T	131	117	0.893129771	IGF2R	ENSSSCG00000004044	ENSSSCT00000004472.4	synonymous_variant
1:7394844	1	7394844	rs344681866	A	G	146	127	0.869863014	IGF2R	ENSSSCG00000004044	ENSSSCT00000004472.4	synonymous_variant
1:7394847	1	7394847	rs329170079	A	G	145	123	0.848275862	IGF2R	ENSSSCG00000004044	ENSSSCT00000004472.4	synonymous_variant
1:7401877	1	7401877	rs703082008	C	T	38	32	0.842105263	IGF2R	ENSSSCG00000004044	ENSSSCT00000004472.4	synonymous_variant
1:7402508	1	7402508	rs318508565	G	A	132	92	0.696969697	IGF2R	ENSSSCG00000004044	ENSSSCT00000004472.4	synonymous_variant
1:7406265	1	7406265	rs340639039	A	G	180	145	0.805555556	IGF2R	ENSSSCG00000004044	ENSSSCT00000004472.4	synonymous_variant
1:7452884	1	7452884	rs324498146	G	A	117	63	0.538461538	IGF2R	ENSSSCG00000004044	ENSSSCT00000004472.4	synonymous_variant
1:7581845	1	7581845	rs338799752	C	T	160	20	0.125	MRPL18	ENSSSCG00000004047	ENSSSCT00000004475.3	3_prime_UTR_variant
1:7581934	1	7581934	rs342083628	T	C	162	40	0.24691358	MRPL18	ENSSSCG00000004047	ENSSSCT00000004475.3	3_prime_UTR_variant
1:7581992	1	7581992	rs332414721	A	G	145	28	0.193103448	MRPL18	ENSSSCG00000004047	ENSSSCT00000004475.3	3_prime_UTR_variant
1:7582040	1	7582040	rs326572669	A	G	162	21	0.12962963	MRPL18	ENSSSCG00000004047	ENSSSCT00000004475.3	3_prime_UTR_variant
1:7588846	1	7588846	rs330333711	A	G	177	26	0.146892655	MRPL18	ENSSSCG00000004047	ENSSSCT00000004475.3	synonymous_variant
1:7589203	1	7589203	rs335116801	G	T	176	14	0.079545455	MRPL18	ENSSSCG00000004047	ENSSSCT00000043829.1	missense_variant
1:7590210	1	7590210	rs343655936	A	G	131	20	0.152671756	TCP1	ENSSSCG00000004048	ENSSSCT00000004476.3	5_prime_UTR_variant
1:7590271	1	7590271	rs338578059	C	A	177	11	0.062146893	TCP1	ENSSSCG00000004048	ENSSSCT00000004476.3	5_prime_UTR_variant
1:7590282	1	7590282	rs341858633	G	T	176	14	0.079545455	TCP1	ENSSSCG00000004048	ENSSSCT00000004476.3	5_prime_UTR_variant
1:7593452	1	7593452	rs55619230	T	C	179	32	0.17877095	TCP1	ENSSSCG00000004048	ENSSSCT00000004476.3	synonymous_variant
1:7598242	1	7598242	rs80943043	T	C	164	32	0.195121951	TCP1	ENSSSCG00000004048	ENSSSCT00000004476.3	synonymous_variant
1:7623249	1	7623249	rs700607031	C	T	101	37	0.366336634	WTAP	ENSSSCG00000004050	ENSSSCT00000004478.3	3_prime_UTR_variant
1:7679607	1	7679607	rs341139465	T	C	184	115	0.625	SOD2	ENSSSCG00000040317	ENSSSCT00000056447.1	5_prime_UTR_variant
1:7689199	1	7689199	rs335613747	G	A	45	10	0.222222222	SOD2	ENSSSCG00000040317	ENSSSCT00000056447.1	3_prime_UTR_variant
1:7690236	1	7690236	rs326520734	T	C	184	14	0.076086957	SOD2	ENSSSCG00000040317	ENSSSCT00000056447.1	3_prime_UTR_variant
1:7690390	1	7690390	rs702469813	C	T	34	10	0.294117647	SOD2	ENSSSCG00000040317	ENSSSCT00000056447.1	3_prime_UTR_variant
1:7690495	1	7690495	rs320662177	A	T	175	10	0.057142857	SOD2	ENSSSCG00000040317	ENSSSCT00000056447.1	3_prime_UTR_variant
1:7690968	1	7690968	rs342097816	G	A	35	10	0.285714286	SOD2	ENSSSCG00000040317	ENSSSCT00000056447.1	3_prime_UTR_variant
1:7691009	1	7691009	rs322074646	G	A	37	25	0.675675676	SOD2	ENSSSCG00000040317	ENSSSCT00000056447.1	3_prime_UTR_variant
1:7691174	1	7691174	rs324737851	G	A	36	35	0.972222222	SOD2	ENSSSCG00000040317	ENSSSCT00000056447.1	3_prime_UTR_variant
1:8451537	1	8451537	rs707102809	G	A	125	11	0.088	EZR	ENSSSCG00000004058	ENSSSCT00000004487.3	synonymous_variant
1:8451990	1	8451990	rs330754557	C	T	146	14	0.095890411	EZR	ENSSSCG00000004058	ENSSSCT00000004487.3	3_prime_UTR_variant
1:8561728	1	8561728	rs80912672	C	T	128	56	0.4375	DYNLT1	ENSSSCG00000033107	ENSSSCT00000042927.1	synonymous_variant
1:8562144	1	8562144	rs324447208	T	C	116	43	0.370689655	DYNLT1	ENSSSCG00000033107	ENSSSCT00000042927.1	synonymous_variant
1:8562150	1	8562150	rs340228529	T	C	116	43	0.370689655	DYNLT1	ENSSSCG00000033107	ENSSSCT00000042927.1	synonymous_variant
1:8562162	1	8562162	rs55618726	G	A	129	58	0.449612403	DYNLT1	ENSSSCG00000033107	ENSSSCT00000042927.1	synonymous_variant
1:8562534	1	8562534	rs706391550	A	G	129	58	0.449612403	DYNLT1	ENSSSCG00000033107	ENSSSCT00000054081.1	synonymous_variant
1:8562564	1	8562564	.	C	A	95	37	0.389473684	DYNLT1	ENSSSCG00000033107	ENSSSCT00000042927.1	3_prime_UTR_variant
1:8562575	1	8562575	.	T	C	116	51	0.439655172	DYNLT1	ENSSSCG00000033107	ENSSSCT00000042927.1	3_prime_UTR_variant
1:8928560	1	8928560	rs345170579	T	C	97	14	0.144329897	GTF2H5	ENSSSCG00000024019	ENSSSCT00000032308.2	3_prime_UTR_variant
1:9130846	1	9130846	rs321924931	C	T	145	10	0.068965517	SNX9	ENSSSCG00000030535	ENSSSCT00000053140.1	3_prime_UTR_variant
1:9130855	1	9130855	rs333143629	C	G	145	13	0.089655172	SNX9	ENSSSCG00000030535	ENSSSCT00000053140.1	3_prime_UTR_variant
1:13652516	1	13652516	rs791914326	G	A	115	15	0.130434783	MYCT1	ENSSSCG00000031536	ENSSSCT00000044896.1	3_prime_UTR_variant
1:13652606	1	13652606	rs81348544	A	C	140	11	0.078571429	MYCT1	ENSSSCG00000031536	ENSSSCT00000044896.1	3_prime_UTR_variant
1:14149069	1	14149069	rs321759465	A	G	150	86	0.573333333	ENSSSCG00000004082	ENSSSCG00000004082	ENSSSCT00000004511.3	upstream_gene_variant
1:14149166	1	14149166	rs343223894	C	T	168	113	0.672619048	ENSSSCG00000004082	ENSSSCG00000004082	ENSSSCT00000004511.3	upstream_gene_variant
1:14151189	1	14151189	rs335055971	G	T	159	69	0.433962264	ENSSSCG00000004082	ENSSSCG00000004082	ENSSSCT00000004511.3	upstream_gene_variant
1:15868103	1	15868103	rs341519076	C	G	113	36	0.318584071	PPP1R14C	ENSSSCG00000004094	ENSSSCT00000004526.3	3_prime_UTR_variant
1:15868175	1	15868175	rs329451924	G	A	79	14	0.17721519	PPP1R14C	ENSSSCG00000004094	ENSSSCT00000004526.3	3_prime_UTR_variant
1:15868232	1	15868232	rs323650096	C	T	79	14	0.17721519	PPP1R14C	ENSSSCG00000004094	ENSSSCT00000004526.3	3_prime_UTR_variant
1:15868595	1	15868595	rs80990831	C	T	48	43	0.895833333	PPP1R14C	ENSSSCG00000004094	ENSSSCT00000004526.3	3_prime_UTR_variant
1:15868627	1	15868627	rs335646549	C	G	158	55	0.348101266	PPP1R14C	ENSSSCG00000004094	ENSSSCT00000004526.3	3_prime_UTR_variant
1:15868843	1	15868843	rs329717525	T	C	37	33	0.891891892	PPP1R14C	ENSSSCG00000004094	ENSSSCT00000004526.3	3_prime_UTR_variant
1:15869011	1	15869011	rs338257508	G	A	162	55	0.339506173	PPP1R14C	ENSSSCG00000004094	ENSSSCT00000004526.3	3_prime_UTR_variant
1:15869122	1	15869122	rs324464660	C	T	161	55	0.341614907	PPP1R14C	ENSSSCG00000004094	ENSSSCT00000004526.3	3_prime_UTR_variant
1:15869287	1	15869287	rs335092183	A	G	65	18	0.276923077	PPP1R14C	ENSSSCG00000004094	ENSSSCT00000004526.3	3_prime_UTR_variant
1:16362583	1	16362583	rs332236820	C	A	69	12	0.173913043	GINM1	ENSSSCG00000030067	ENSSSCT00000031837.2	3_prime_UTR_variant
1:19076294	1	19076294	rs327975967	T	A	54	11	0.203703704	RAB32	ENSSSCG00000004114	ENSSSCT00000004552.3	3_prime_UTR_variant
1:19890872	1	19890872	rs323766935	T	C	120	10	0.083333333	FBXO30	ENSSSCG00000004121	ENSSSCT00000047736.1	3_prime_UTR_variant
1:19890897	1	19890897	rs329778973	C	T	120	13	0.108333333	FBXO30	ENSSSCG00000004121	ENSSSCT00000047736.1	3_prime_UTR_variant
1:19891198	1	19891198	rs336073302	G	T	118	23	0.194915254	FBXO30	ENSSSCG00000004121	ENSSSCT00000047736.1	3_prime_UTR_variant
1:21742723	1	21742723	rs80980714	G	A	57	10	0.175438596	FUCA2	ENSSSCG00000004133	ENSSSCT00000004568.3	missense_variant
1:25282670	1	25282670	rs341758281	A	G	101	23	0.227722772	TXLNB	ENSSSCG00000004143	ENSSSCT00000064833.1	missense_variant
1:25282749	1	25282749	rs319567122	G	A	101	67	0.663366337	TXLNB	ENSSSCG00000004143	ENSSSCT00000064833.1	synonymous_variant
1:25282772	1	25282772	rs329026790	A	C	99	65	0.656565657	TXLNB	ENSSSCG00000004143	ENSSSCT00000064833.1	missense_variant
1:25282785	1	25282785	rs341097538	T	A	98	69	0.704081633	TXLNB	ENSSSCG00000004143	ENSSSCT00000064833.1	synonymous_variant
1:25282896	1	25282896	rs329631533	C	T	96	52	0.541666667	TXLNB	ENSSSCG00000004143	ENSSSCT00000064833.1	3_prime_UTR_variant
1:29052230	1	29052230	.	T	G	36	18	0.5	HBS1L	ENSSSCG00000004169	ENSSSCT00000060427.1	3_prime_UTR_variant
1:29753070	1	29753070	rs338508371	C	A	187	10	0.053475936	SGK1	ENSSSCG00000021443	ENSSSCT00000062973.1	3_prime_UTR_variant
1:30262544	1	30262544	rs1107887451	A	C	86	10	0.11627907	EYA4	ENSSSCG00000034139	ENSSSCT00000028886.2	3_prime_UTR_variant
1:30781058	1	30781058	rs333635318	T	C	115	15	0.130434783	EYA4-RPS12	ENSSSCG00000034139-ENSSSCG00000004177	ENSSSCG00000034139-ENSSSCG00000004177	intergenic_region
1:31676377	1	31676377	rs80962706	C	T	96	18	0.1875	CTGF	ENSSSCG00000004192	ENSSSCT00000038588.1	synonymous_variant
1:31676380	1	31676380	rs80926110	C	T	88	10	0.113636364	CTGF	ENSSSCG00000004192	ENSSSCT00000038588.1	synonymous_variant
1:31677048	1	31677048	rs326602892	T	C	57	15	0.263157895	CTGF	ENSSSCG00000004192	ENSSSCT00000038588.1	3_prime_UTR_variant
1:33696075	1	33696075	rs330700900	T	C	92	10	0.108695652	ARHGAP18	ENSSSCG00000004205	ENSSSCT00000047609.1	synonymous_variant
1:33767060	1	33767060	.	A	G	99	20	0.202020202	ENSSSCG00000004207	ENSSSCG00000004207	ENSSSCT00000043384.1	synonymous_variant
1:33767068	1	33767068	.	G	T	98	15	0.153061224	ENSSSCG00000004207	ENSSSCG00000004207	ENSSSCT00000043384.1	synonymous_variant
1:37008791	1	37008791	.	T	C	92	89	0.967391304	HINT3	ENSSSCG00000004221	ENSSSCT00000064605.1	3_prime_UTR_variant
1:37008888	1	37008888	.	T	C	62	55	0.887096774	HINT3	ENSSSCG00000004221	ENSSSCT00000064605.1	3_prime_UTR_variant
1:39228154	1	39228154	rs55618719	C	T	67	25	0.373134328	ENSSSCG00000027613	ENSSSCG00000027613	ENSSSCT00000029492.2	synonymous_variant
1:39228208	1	39228208	rs332737692	C	T	68	23	0.338235294	ENSSSCG00000027613	ENSSSCG00000027613	ENSSSCT00000029492.2	synonymous_variant
1:39446337	1	39446337	rs342937282	A	G	68	19	0.279411765	ENSSSCG00000036671	ENSSSCG00000036671	ENSSSCT00000062651.1	intron_variant
1:39446363	1	39446363	rs323780996	C	T	67	18	0.268656716	ENSSSCG00000036671	ENSSSCG00000036671	ENSSSCT00000062651.1	intron_variant
1:39446407	1	39446407	rs331446584	A	G	64	17	0.265625	ENSSSCG00000036671	ENSSSCG00000036671	ENSSSCT00000062651.1	intron_variant
1:39446416	1	39446416	rs338244852	A	G	64	17	0.265625	ENSSSCG00000036671	ENSSSCG00000036671	ENSSSCT00000062651.1	intron_variant
1:39448161	1	39448161	rs333927807	A	G	72	26	0.361111111	ENSSSCG00000036671	ENSSSCG00000036671	ENSSSCT00000062651.1	intron_variant
1:39460552	1	39460552	rs330289053	A	G	100	24	0.24	ENSSSCG00000036671	ENSSSCG00000036671	ENSSSCT00000062651.1	intron_variant
1:39460588	1	39460588	rs340400768	T	C	187	39	0.20855615	ENSSSCG00000036671	ENSSSCG00000036671	ENSSSCT00000062651.1	intron_variant
1:39460657	1	39460657	rs338678107	G	A	187	40	0.213903743	ENSSSCG00000036671	ENSSSCG00000036671	ENSSSCT00000062651.1	intron_variant
1:39460760	1	39460760	rs335109545	C	T	187	31	0.165775401	ENSSSCG00000036671	ENSSSCG00000036671	ENSSSCT00000062651.1	intron_variant
1:39460932	1	39460932	rs333287189	A	G	186	22	0.11827957	ENSSSCG00000036671	ENSSSCG00000036671	ENSSSCT00000062651.1	intron_variant
1:39460949	1	39460949	rs344417141	G	T	186	46	0.247311828	ENSSSCG00000036671	ENSSSCG00000036671	ENSSSCT00000062651.1	intron_variant
1:39460984	1	39460984	rs328116388	T	C	185	39	0.210810811	ENSSSCG00000036671	ENSSSCG00000036671	ENSSSCT00000062651.1	intron_variant
1:39461495	1	39461495	rs332035244	C	T	187	14	0.07486631	ENSSSCG00000036671	ENSSSCG00000036671	ENSSSCT00000062651.1	intron_variant
1:39461496	1	39461496	rs339590673	G	A	187	14	0.07486631	ENSSSCG00000036671	ENSSSCG00000036671	ENSSSCT00000062651.1	intron_variant
1:39461501	1	39461501	rs323331926	G	A	187	14	0.07486631	ENSSSCG00000036671	ENSSSCG00000036671	ENSSSCT00000062651.1	intron_variant
1:39461732	1	39461732	rs333499735	G	A	187	16	0.085561497	ENSSSCG00000036671	ENSSSCG00000036671	ENSSSCT00000062651.1	intron_variant
1:39461744	1	39461744	rs339976219	C	T	187	17	0.090909091	ENSSSCG00000036671	ENSSSCG00000036671	ENSSSCT00000062651.1	intron_variant
1:39461764	1	39461764	rs324767594	T	C	187	11	0.058823529	ENSSSCG00000036671	ENSSSCG00000036671	ENSSSCT00000062651.1	intron_variant
1:39461974	1	39461974	rs713841838	C	T	183	13	0.071038251	ENSSSCG00000036671	ENSSSCG00000036671	ENSSSCT00000062651.1	intron_variant
1:39461975	1	39461975	rs342963523	A	G	182	12	0.065934066	ENSSSCG00000036671	ENSSSCG00000036671	ENSSSCT00000062651.1	intron_variant
1:39462343	1	39462343	rs319918476	C	A	158	97	0.613924051	ENSSSCG00000036671	ENSSSCG00000036671	ENSSSCT00000062651.1	intron_variant
1:39462437	1	39462437	rs344927329	G	A	178	39	0.219101124	ENSSSCG00000036671	ENSSSCG00000036671	ENSSSCT00000062651.1	intron_variant
1:39462483	1	39462483	rs318867056	G	A	178	21	0.117977528	ENSSSCG00000036671	ENSSSCG00000036671	ENSSSCT00000062651.1	intron_variant
1:39462527	1	39462527	rs341031747	C	T	181	12	0.066298343	ENSSSCG00000036671	ENSSSCG00000036671	ENSSSCT00000062651.1	intron_variant
1:39462613	1	39462613	rs324905017	A	G	171	14	0.081871345	ENSSSCG00000036671	ENSSSCG00000036671	ENSSSCT00000062651.1	intron_variant
1:39462987	1	39462987	rs325243741	T	A	166	80	0.481927711	ENSSSCG00000036671	ENSSSCG00000036671	ENSSSCT00000062651.1	intron_variant
1:39462995	1	39462995	rs338367075	A	C	167	73	0.437125749	ENSSSCG00000036671	ENSSSCG00000036671	ENSSSCT00000062651.1	intron_variant
1:39463002	1	39463002	rs319953037	T	C	167	67	0.401197605	ENSSSCG00000036671	ENSSSCG00000036671	ENSSSCT00000062651.1	intron_variant
1:39463090	1	39463090	rs341664776	G	A	174	12	0.068965517	ENSSSCG00000036671	ENSSSCG00000036671	ENSSSCT00000062651.1	intron_variant
1:39463781	1	39463781	rs344213466	G	A	184	11	0.059782609	ENSSSCG00000036671	ENSSSCG00000036671	ENSSSCT00000062651.1	intron_variant
1:39464627	1	39464627	rs320577258	G	A	183	17	0.092896175	ENSSSCG00000036671	ENSSSCG00000036671	ENSSSCT00000062651.1	intron_variant
1:39464689	1	39464689	rs338447039	G	A	182	18	0.098901099	ENSSSCG00000036671	ENSSSCG00000036671	ENSSSCT00000062651.1	intron_variant
1:39518685	1	39518685	rs339931728	G	T	103	32	0.310679612	ENSSSCG00000036671	ENSSSCG00000036671	ENSSSCT00000062651.1	intron_variant
1:39525860	1	39525860	rs327383186	C	T	187	84	0.449197861	ENSSSCG00000036671	ENSSSCG00000036671	ENSSSCT00000062651.1	intron_variant
1:39565120	1	39565120	rs336962241	A	G	77	17	0.220779221	ENSSSCG00000036671	ENSSSCG00000036671	ENSSSCT00000062651.1	intron_variant
1:39565417	1	39565417	rs342978320	G	A	75	20	0.266666667	ENSSSCG00000036671	ENSSSCG00000036671	ENSSSCT00000062651.1	intron_variant
1:39565458	1	39565458	rs331514438	C	T	70	60	0.857142857	ENSSSCG00000036671	ENSSSCG00000036671	ENSSSCT00000062651.1	intron_variant
1:39565566	1	39565566	rs333979990	T	C	76	59	0.776315789	ENSSSCG00000036671	ENSSSCG00000036671	ENSSSCT00000062651.1	intron_variant
1:39565829	1	39565829	rs344511498	T	C	75	39	0.52	ENSSSCG00000036671	ENSSSCG00000036671	ENSSSCT00000062651.1	intron_variant
1:39566719	1	39566719	rs339270521	A	C	69	13	0.188405797	ENSSSCG00000036671	ENSSSCG00000036671	ENSSSCT00000062651.1	intron_variant
1:39566720	1	39566720	rs320469991	A	T	69	13	0.188405797	ENSSSCG00000036671	ENSSSCG00000036671	ENSSSCT00000062651.1	intron_variant
1:39566909	1	39566909	rs330492464	A	G	161	53	0.329192547	ENSSSCG00000036671	ENSSSCG00000036671	ENSSSCT00000062651.1	intron_variant
1:39567142	1	39567142	rs342137436	G	A	67	30	0.447761194	ENSSSCG00000036671	ENSSSCG00000036671	ENSSSCT00000062651.1	intron_variant
1:39856097	1	39856097	rs80908272	G	A	119	10	0.084033613	SMPDL3A	ENSSSCG00000004233	ENSSSCT00000004678.4	synonymous_variant
1:39868573	1	39868573	rs336623264	G	C	73	11	0.150684932	SMPDL3A	ENSSSCG00000004233	ENSSSCT00000004678.4	missense_variant
1:39868652	1	39868652	rs326974511	A	G	158	13	0.082278481	SMPDL3A	ENSSSCG00000004233	ENSSSCT00000004678.4	synonymous_variant
1:40140811	1	40140811	rs333965340	C	G	116	10	0.086206897	SERINC1	ENSSSCG00000004237	ENSSSCT00000004682.3	3_prime_UTR_variant
1:40141096	1	40141096	rs344701579	G	A	178	16	0.08988764	SERINC1	ENSSSCG00000004237	ENSSSCT00000004682.3	3_prime_UTR_variant
1:44549520	1	44549520	rs341207258	C	T	95	11	0.115789474	VGLL2	ENSSSCG00000004255	ENSSSCT00000064779.1	downstream_gene_variant
1:44549586	1	44549586	rs322860707	T	C	91	20	0.21978022	VGLL2	ENSSSCG00000004255	ENSSSCT00000064779.1	downstream_gene_variant
1:44552228	1	44552228	rs344911860	T	C	74	19	0.256756757	VGLL2	ENSSSCG00000004255	ENSSSCT00000064779.1	synonymous_variant
1:54631050	1	54631050	rs705698160	T	A	167	12	0.071856287	RF00278	ENSSSCG00000019135	ENSSSCT00000020730.2	downstream_gene_variant
1:54631090	1	54631090	rs329690989	G	T	47	13	0.276595745	RF00278	ENSSSCG00000019135	ENSSSCT00000020730.2	downstream_gene_variant
1:54631634	1	54631634	rs330424967	A	T	159	10	0.062893082	RF00278	ENSSSCG00000019135	ENSSSCT00000020730.2	downstream_gene_variant
1:54632857	1	54632857	rs325700766	A	G	178	10	0.056179775	RF00278	ENSSSCG00000019135	ENSSSCT00000020730.2	upstream_gene_variant
1:55762497	1	55762497	rs342865992	A	G	100	10	0.1	SMIM8	ENSSSCG00000004300	ENSSSCT00000004754.3	3_prime_UTR_variant
1:57423945	1	57423945	.	C	T	76	10	0.131578947	RRAGD	ENSSSCG00000004318	ENSSSCT00000054872.1	5_prime_UTR_variant
1:65872353	1	65872353	rs322891976	A	G	163	17	0.104294479	FBXL4	ENSSSCG00000004347	ENSSSCT00000004804.3	3_prime_UTR_variant
1:65872407	1	65872407	rs334359322	C	T	142	30	0.211267606	FBXL4	ENSSSCG00000004347	ENSSSCT00000004804.3	3_prime_UTR_variant
1:65875605	1	65875605	rs80924453	C	T	183	33	0.180327869	FBXL4	ENSSSCG00000004347	ENSSSCT00000004804.3	synonymous_variant
1:65902038	1	65902038	rs335143626	C	A	183	39	0.213114754	FBXL4	ENSSSCG00000004347	ENSSSCT00000004804.3	synonymous_variant
1:65919756	1	65919756	rs346323180	C	T	136	30	0.220588235	FBXL4	ENSSSCG00000004347	ENSSSCT00000004804.3	synonymous_variant
1:65920989	1	65920989	rs324330848	G	T	155	64	0.412903226	FBXL4	ENSSSCG00000004347	ENSSSCT00000004804.3	5_prime_UTR_variant
1:65921045	1	65921045	rs323160718	G	C	166	21	0.126506024	FBXL4	ENSSSCG00000004347	ENSSSCT00000004804.3	5_prime_UTR_variant
1:71317758	1	71317758	rs330623688	T	A	126	13	0.103174603	BVES	ENSSSCG00000004366	ENSSSCT00000004826.2	3_prime_UTR_variant
1:72520246	1	72520246	rs325461700	C	T	90	17	0.188888889	ATG5	ENSSSCG00000004370	ENSSSCT00000025776.2	5_prime_UTR_variant
1:72834539	1	72834539	rs81218519	A	G	187	11	0.058823529	QRSL1	ENSSSCG00000004374	ENSSSCT00000004835.3	missense_variant
1:72835324	1	72835324	rs81218520	C	G	186	11	0.059139785	QRSL1	ENSSSCG00000004374	ENSSSCT00000004835.3	synonymous_variant
1:74348913	1	74348913	.	A	G	186	45	0.241935484	SNX3	ENSSSCG00000004385	ENSSSCT00000004847.3	synonymous_variant
1:74737231	1	74737231	rs320987439	C	T	134	18	0.134328358	FOXO3	ENSSSCG00000004387	ENSSSCT00000004849.3	synonymous_variant
1:74737255	1	74737255	rs328709825	G	C	185	16	0.086486486	FOXO3	ENSSSCG00000004387	ENSSSCT00000004849.3	synonymous_variant
1:74737315	1	74737315	rs80890202	T	C	185	20	0.108108108	FOXO3	ENSSSCG00000004387	ENSSSCT00000004849.3	synonymous_variant
1:74757237	1	74757237	rs345915499	T	C	173	56	0.323699422	FOXO3	ENSSSCG00000004387	ENSSSCT00000004849.3	3_prime_UTR_variant
1:75441956	1	75441956	rs338179194	C	A	51	10	0.196078431	ENSSSCG00000004414	ENSSSCG00000004414	ENSSSCT00000004877.4	3_prime_UTR_variant
1:76391697	1	76391697	rs338103228	C	T	125	10	0.08	DDO	ENSSSCG00000004401	ENSSSCT00000004864.3	3_prime_UTR_variant
1:76392136	1	76392136	rs80859125	T	C	66	10	0.151515152	DDO	ENSSSCG00000004401	ENSSSCT00000004864.3	missense_variant
1:76392245	1	76392245	rs329034208	C	T	67	12	0.179104478	DDO	ENSSSCG00000004401	ENSSSCT00000004864.3	missense_variant
1:76414604	1	76414604	rs344216220	G	C	151	33	0.218543046	DDO	ENSSSCG00000004401	ENSSSCT00000004864.3	synonymous_variant
1:76432570	1	76432570	rs1110276311	A	G	92	19	0.206521739	SLC22A16	ENSSSCG00000004399	ENSSSCT00000004862.3	synonymous_variant
1:76441340	1	76441340	rs326074449	G	C	68	11	0.161764706	SLC22A16	ENSSSCG00000004399	ENSSSCT00000004862.3	synonymous_variant
1:76450342	1	76450342	rs345733994	C	T	118	13	0.110169492	SLC22A16	ENSSSCG00000004399	ENSSSCT00000004862.3	synonymous_variant
1:82172248	1	82172248	rs80981417	T	G	45	13	0.288888889	ENSSSCG00000004446	ENSSSCG00000004446	ENSSSCT00000004911.3	missense_variant
1:82878147	1	82878147	rs342543465	C	T	183	11	0.06010929	ME1	ENSSSCG00000004454	ENSSSCT00000004920.3	synonymous_variant
1:83165898	1	83165898	rs81218327	C	T	144	10	0.069444444	UBE3D	ENSSSCG00000026346	ENSSSCT00000059955.1	missense_variant
1:95626600	1	95626600	rs344393222	G	A	87	20	0.229885057	PSTPIP2	ENSSSCG00000004497	ENSSSCT00000004968.3	3_prime_UTR_variant
1:95626722	1	95626722	rs711173394	A	G	77	28	0.363636364	PSTPIP2	ENSSSCG00000004497	ENSSSCT00000004968.3	3_prime_UTR_variant
1:95626803	1	95626803	rs324712297	G	A	175	60	0.342857143	PSTPIP2	ENSSSCG00000004497	ENSSSCT00000004968.3	3_prime_UTR_variant
1:95626809	1	95626809	rs701386147	G	A	175	50	0.285714286	PSTPIP2	ENSSSCG00000004497	ENSSSCT00000004968.3	3_prime_UTR_variant
1:95631278	1	95631278	rs324011026	T	C	54	12	0.222222222	PSTPIP2	ENSSSCG00000004497	ENSSSCT00000038124.1	downstream_gene_variant
1:95633212	1	95633212	rs338301821	G	A	174	20	0.114942529	PSTPIP2	ENSSSCG00000004497	ENSSSCT00000004968.3	synonymous_variant
1:95637173	1	95637173	rs320830886	C	T	175	21	0.12	PSTPIP2	ENSSSCG00000004497	ENSSSCT00000004968.3	missense_variant
1:95640431	1	95640431	rs335892383	T	A	175	21	0.12	PSTPIP2	ENSSSCG00000004497	ENSSSCT00000004968.3	splice_region_variant&synonymous_variant
1:95739957	1	95739957	rs335032668	G	C	135	10	0.074074074	ATP5F1A	ENSSSCG00000004499	ENSSSCT00000004971.2	synonymous_variant
1:95742450	1	95742450	rs80894517	G	A	135	10	0.074074074	ATP5F1A	ENSSSCG00000004499	ENSSSCT00000004971.2	synonymous_variant
1:95743602	1	95743602	rs80990521	C	T	46	36	0.782608696	ATP5F1A	ENSSSCG00000004499	ENSSSCT00000004971.2	synonymous_variant
1:95743891	1	95743891	rs80840549	C	T	47	38	0.808510638	ATP5F1A	ENSSSCG00000004499	ENSSSCT00000004971.2	synonymous_variant
1:95747072	1	95747072	rs80917321	G	A	146	33	0.226027397	ATP5F1A	ENSSSCG00000004499	ENSSSCT00000004971.2	synonymous_variant
1:95747075	1	95747075	rs80855216	C	T	123	14	0.113821138	ATP5F1A	ENSSSCG00000004499	ENSSSCT00000004971.2	synonymous_variant
1:95748857	1	95748857	rs336550188	G	A	46	12	0.260869565	ATP5F1A	ENSSSCG00000004499	ENSSSCT00000004971.2	synonymous_variant
1:95750749	1	95750749	.	G	A	125	16	0.128	ATP5F1A	ENSSSCG00000004499	ENSSSCT00000004971.2	synonymous_variant
1:95750761	1	95750761	.	A	G	125	14	0.112	ATP5F1A	ENSSSCG00000004499	ENSSSCT00000004971.2	synonymous_variant
1:95750823	1	95750823	.	C	A	50	10	0.2	ATP5F1A	ENSSSCG00000004499	ENSSSCT00000054509.1	5_prime_UTR_premature_start_codon_gain_variant
1:95892607	1	95892607	rs712932270	C	T	97	13	0.134020619	C18orf25	ENSSSCG00000004500	ENSSSCT00000004972.3	3_prime_UTR_variant
1:98642941	1	98642941	rs702163794	A	C	57	14	0.245614035	DYM	ENSSSCG00000004508	ENSSSCT00000044909.1	3_prime_UTR_variant
1:99048388	1	99048388	rs345739785	A	C	41	15	0.365853659	RPL17-C18orf32	ENSSSCG00000035007	ENSSSCT00000049638.1	5_prime_UTR_variant
1:106862047	1	106862047	.	C	G	155	66	0.425806452	FECH	ENSSSCG00000004541	ENSSSCT00000053748.1	3_prime_UTR_variant
1:106862094	1	106862094	.	G	C	177	69	0.389830508	FECH	ENSSSCG00000004541	ENSSSCT00000053748.1	3_prime_UTR_variant
1:106862105	1	106862105	.	C	G	177	65	0.367231638	FECH	ENSSSCG00000004541	ENSSSCT00000053748.1	3_prime_UTR_variant
1:106862456	1	106862456	.	T	C	178	14	0.078651685	FECH	ENSSSCG00000004541	ENSSSCT00000053748.1	3_prime_UTR_variant
1:106862506	1	106862506	.	C	T	178	18	0.101123596	FECH	ENSSSCG00000004541	ENSSSCT00000053748.1	3_prime_UTR_variant
1:106862558	1	106862558	.	A	G	157	16	0.101910828	FECH	ENSSSCG00000004541	ENSSSCT00000053748.1	3_prime_UTR_variant
1:106862563	1	106862563	.	G	A	157	19	0.121019108	FECH	ENSSSCG00000004541	ENSSSCT00000053748.1	3_prime_UTR_variant
1:106881606	1	106881606	rs322941930	G	A	167	27	0.161676647	FECH	ENSSSCG00000004541	ENSSSCT00000053748.1	synonymous_variant
1:106911853	1	106911853	rs341595841	G	A	188	11	0.058510638	NARS	ENSSSCG00000004542	ENSSSCT00000005017.3	3_prime_UTR_variant
1:106912261	1	106912261	rs333302929	C	T	179	14	0.078212291	NARS	ENSSSCG00000004542	ENSSSCT00000005017.3	3_prime_UTR_variant
1:106913701	1	106913701	rs81355523	C	T	178	14	0.078651685	NARS	ENSSSCG00000004542	ENSSSCT00000005017.3	synonymous_variant
1:106917233	1	106917233	rs341844977	T	G	168	13	0.077380952	NARS	ENSSSCG00000004542	ENSSSCT00000005017.3	synonymous_variant
1:106917260	1	106917260	rs330385742	A	G	168	15	0.089285714	NARS	ENSSSCG00000004542	ENSSSCT00000005017.3	synonymous_variant
1:106917692	1	106917692	rs81216057	G	A	168	10	0.05952381	NARS	ENSSSCG00000004542	ENSSSCT00000005017.3	synonymous_variant
1:106933348	1	106933348	rs694065618	A	G	179	31	0.173184358	NARS	ENSSSCG00000004542	ENSSSCT00000005017.3	upstream_gene_variant
1:106933349	1	106933349	rs699248773	G	C	179	33	0.184357542	NARS	ENSSSCG00000004542	ENSSSCT00000005017.3	upstream_gene_variant
1:108118522	1	108118522	rs323781603	T	C	51	14	0.274509804	DAPK2	ENSSSCG00000021588	ENSSSCT00000059507.1	3_prime_UTR_variant
1:108909908	1	108909908	rs324887284	G	A	78	26	0.333333333	LACTB	ENSSSCG00000004569	ENSSSCT00000005048.3	3_prime_UTR_variant
1:108909934	1	108909934	rs332649536	C	T	148	14	0.094594595	LACTB	ENSSSCG00000004569	ENSSSCT00000005048.3	3_prime_UTR_variant
1:108921520	1	108921520	rs80996147	C	A	173	10	0.057803468	LACTB	ENSSSCG00000004569	ENSSSCT00000041703.1	missense_variant
1:108993649	1	108993649	rs331415679	G	C	41	15	0.365853659	TPM1	ENSSSCG00000004570	ENSSSCT00000050713.1	intron_variant
1:108993895	1	108993895	rs333555503	A	C	178	14	0.078651685	TPM1	ENSSSCG00000004570	ENSSSCT00000050713.1	intron_variant
1:108993942	1	108993942	rs325141296	C	T	160	13	0.08125	TPM1	ENSSSCG00000004570	ENSSSCT00000050713.1	intron_variant
1:108995758	1	108995758	rs704335037	A	C	59	49	0.830508475	TPM1	ENSSSCG00000004570	ENSSSCT00000050713.1	intron_variant
1:109010776	1	109010776	rs344466657	G	C	35	13	0.371428571	TPM1	ENSSSCG00000004570	ENSSSCT00000045362.1	upstream_gene_variant
1:109010783	1	109010783	rs325713122	C	T	104	15	0.144230769	TPM1	ENSSSCG00000004570	ENSSSCT00000045362.1	upstream_gene_variant
1:109011601	1	109011601	rs341114144	C	A	121	11	0.090909091	TPM1	ENSSSCG00000004570	ENSSSCT00000045362.1	upstream_gene_variant
1:109015068	1	109015068	rs703756224	G	C	32	13	0.40625	TPM1	ENSSSCG00000004570	ENSSSCT00000045362.1	upstream_gene_variant
1:109015712	1	109015712	rs321292943	G	C	48	38	0.791666667	TPM1	ENSSSCG00000004570	ENSSSCT00000050713.1	intron_variant
1:109209204	1	109209204	rs340097260	C	T	108	10	0.092592593	TLN2	ENSSSCG00000024088	ENSSSCT00000051920.1	3_prime_UTR_variant
1:109209309	1	109209309	rs80831782	C	T	100	17	0.17	TLN2	ENSSSCG00000024088	ENSSSCT00000051920.1	3_prime_UTR_variant
1:109209419	1	109209419	rs333793926	G	A	74	12	0.162162162	TLN2	ENSSSCG00000024088	ENSSSCT00000051920.1	3_prime_UTR_variant
1:109351112	1	109351112	rs331266357	G	A	182	15	0.082417582	TLN2	ENSSSCG00000024088	ENSSSCT00000051920.1	synonymous_variant
1:109402864	1	109402864	rs334055482	G	A	155	10	0.064516129	TLN2	ENSSSCG00000024088	ENSSSCT00000051920.1	synonymous_variant
1:109405017	1	109405017	rs327228961	C	T	107	35	0.327102804	TLN2	ENSSSCG00000024088	ENSSSCT00000051920.1	synonymous_variant
1:111627690	1	111627690	rs343030838	C	T	118	31	0.262711864	ENSSSCG00000004578	ENSSSCG00000004578	ENSSSCT00000046654.1	synonymous_variant
1:113346015	1	113346015	.	A	G	100	33	0.33	ENSSSCG00000024660	ENSSSCG00000024660	ENSSSCT00000026361.2	synonymous_variant
1:115593836	1	115593836	rs335752141	T	A	169	16	0.094674556	TEX9	ENSSSCG00000004602	ENSSSCT00000005083.3	missense_variant
1:116491878	1	116491878	.	A	G	32	30	0.9375	CCPG1	ENSSSCG00000004610	ENSSSCT00000031473.2	3_prime_UTR_variant
1:116628553	1	116628553	rs694903575	T	C	107	11	0.102803738	ENSSSCG00000024983	ENSSSCG00000024983	ENSSSCT00000026411.2	3_prime_UTR_variant
1:119155446	1	119155446	.	A	G	147	97	0.659863946	MYO5A	ENSSSCG00000004620	ENSSSCT00000038541.1	3_prime_UTR_variant
1:119155476	1	119155476	rs693791644	A	G	63	13	0.206349206	MYO5A	ENSSSCG00000004620	ENSSSCT00000038541.1	3_prime_UTR_variant
1:119155573	1	119155573	.	A	G	132	119	0.901515152	MYO5A	ENSSSCG00000004620	ENSSSCT00000038541.1	3_prime_UTR_variant
1:119155592	1	119155592	.	A	G	137	114	0.832116788	MYO5A	ENSSSCG00000004620	ENSSSCT00000038541.1	3_prime_UTR_variant
1:119155622	1	119155622	.	A	G	124	117	0.943548387	MYO5A	ENSSSCG00000004620	ENSSSCT00000038541.1	3_prime_UTR_variant
1:120026810	1	120026810	rs341134074	G	A	106	71	0.669811321	LYSMD2	ENSSSCG00000004629	ENSSSCT00000005112.3	synonymous_variant
1:120026922	1	120026922	rs329632829	T	C	67	10	0.149253731	LYSMD2	ENSSSCG00000004629	ENSSSCT00000062759.1	5_prime_UTR_variant
1:120026997	1	120026997	rs318427723	T	C	107	21	0.196261682	LYSMD2	ENSSSCG00000004629	ENSSSCT00000062759.1	5_prime_UTR_variant
1:121133737	1	121133737	rs713674850	C	A	99	58	0.585858586	SPPL2A	ENSSSCG00000004635	ENSSSCT00000059371.1	3_prime_UTR_variant
1:121133916	1	121133916	.	A	G	100	82	0.82	SPPL2A	ENSSSCG00000004635	ENSSSCT00000059371.1	3_prime_UTR_variant
1:121133928	1	121133928	.	A	G	88	74	0.840909091	SPPL2A	ENSSSCG00000004635	ENSSSCT00000059371.1	3_prime_UTR_variant
1:121133943	1	121133943	.	A	G	125	32	0.256	SPPL2A	ENSSSCG00000004635	ENSSSCT00000059371.1	3_prime_UTR_variant
1:121134489	1	121134489	rs345190922	T	G	57	10	0.175438596	SPPL2A	ENSSSCG00000004635	ENSSSCT00000059371.1	3_prime_UTR_variant
1:123461705	1	123461705	rs334266245	A	C	114	22	0.192982456	DUT	ENSSSCG00000032141	ENSSSCT00000040068.1	synonymous_variant
1:123461782	1	123461782	rs325287219	A	G	112	13	0.116071429	DUT	ENSSSCG00000032141	ENSSSCT00000040068.1	missense_variant
1:126166148	1	126166148	.	T	C	61	46	0.754098361	BLOC1S6	ENSSSCG00000037384	ENSSSCT00000047121.1	3_prime_UTR_variant
1:126166878	1	126166878	.	T	C	152	109	0.717105263	BLOC1S6	ENSSSCG00000037384	ENSSSCT00000047121.1	3_prime_UTR_variant
1:126166931	1	126166931	.	T	C	122	102	0.836065574	BLOC1S6	ENSSSCG00000037384	ENSSSCT00000047121.1	3_prime_UTR_variant
1:126166933	1	126166933	.	T	C	139	108	0.776978417	BLOC1S6	ENSSSCG00000037384	ENSSSCT00000047121.1	3_prime_UTR_variant
1:126166955	1	126166955	.	T	C	126	105	0.833333333	BLOC1S6	ENSSSCG00000037384	ENSSSCT00000047121.1	3_prime_UTR_variant
1:126167319	1	126167319	.	T	C	166	124	0.746987952	BLOC1S6	ENSSSCG00000037384	ENSSSCT00000047121.1	3_prime_UTR_variant
1:126167327	1	126167327	.	T	C	170	132	0.776470588	BLOC1S6	ENSSSCG00000037384	ENSSSCT00000047121.1	3_prime_UTR_variant
1:126167354	1	126167354	.	T	C	146	128	0.876712329	BLOC1S6	ENSSSCG00000037384	ENSSSCT00000047121.1	3_prime_UTR_variant
1:126835890	1	126835890	.	T	C	62	10	0.161290323	B2M	ENSSSCG00000004687	ENSSSCT00000039226.1	3_prime_UTR_variant
1:126836335	1	126836335	.	T	C	36	14	0.388888889	B2M	ENSSSCG00000004687	ENSSSCT00000039226.1	3_prime_UTR_variant
1:126836338	1	126836338	.	T	C	44	11	0.25	B2M	ENSSSCG00000004687	ENSSSCT00000039226.1	3_prime_UTR_variant
1:126837047	1	126837047	.	T	C	41	13	0.317073171	B2M	ENSSSCG00000004687	ENSSSCT00000039226.1	3_prime_UTR_variant
1:126837057	1	126837057	.	T	C	50	17	0.34	B2M	ENSSSCG00000004687	ENSSSCT00000039226.1	3_prime_UTR_variant
1:126865338	1	126865338	.	C	T	58	36	0.620689655	B2M	ENSSSCG00000004687	ENSSSCT00000059196.1	intron_variant
1:126865358	1	126865358	rs1108720716	A	G	109	37	0.339449541	B2M	ENSSSCG00000004687	ENSSSCT00000059196.1	intron_variant
1:127764194	1	127764194	rs708975341	T	C	104	14	0.134615385	HYPK	ENSSSCG00000038436	ENSSSCT00000046704.1	5_prime_UTR_variant
1:128256700	1	128256700	rs55618689	C	A	182	14	0.076923077	CCNDBP1	ENSSSCG00000034771	ENSSSCT00000050583.1	3_prime_UTR_variant
1:128261480	1	128261480	.	G	A	87	13	0.149425287	CCNDBP1	ENSSSCG00000034771	ENSSSCT00000050583.1	synonymous_variant
1:128262773	1	128262773	.	A	C	88	21	0.238636364	CCNDBP1	ENSSSCG00000034771	ENSSSCT00000050583.1	synonymous_variant
1:128926765	1	128926765	rs320597297	T	C	142	35	0.246478873	ZNF106	ENSSSCG00000004725	ENSSSCT00000064218.1	5_prime_UTR_variant
1:128931169	1	128931169	rs323645846	A	G	72	17	0.236111111	ZNF106	ENSSSCG00000004725	ENSSSCT00000051654.1	synonymous_variant
1:128931620	1	128931620	rs343080043	C	T	142	13	0.091549296	ZNF106	ENSSSCG00000004725	ENSSSCT00000051654.1	missense_variant
1:128931683	1	128931683	rs335118632	A	G	141	11	0.078014184	ZNF106	ENSSSCG00000004725	ENSSSCT00000051654.1	missense_variant
1:128931685	1	128931685	rs343610256	C	A	140	13	0.092857143	ZNF106	ENSSSCG00000004725	ENSSSCT00000051654.1	missense_variant
1:128932030	1	128932030	rs343700551	A	G	60	22	0.366666667	ZNF106	ENSSSCG00000004725	ENSSSCT00000051654.1	synonymous_variant
1:128932519	1	128932519	rs337969893	C	T	140	24	0.171428571	ZNF106	ENSSSCG00000004725	ENSSSCT00000051654.1	synonymous_variant
1:128939218	1	128939218	rs323138178	G	A	89	18	0.202247191	ZNF106	ENSSSCG00000004725	ENSSSCT00000051654.1	intron_variant
1:128941489	1	128941489	rs336459515	G	A	143	10	0.06993007	ZNF106	ENSSSCG00000004725	ENSSSCT00000051654.1	missense_variant
1:128955695	1	128955695	rs332454126	G	T	140	15	0.107142857	ZNF106	ENSSSCG00000004725	ENSSSCT00000051654.1	missense_variant
1:128957080	1	128957080	rs341591687	G	A	44	12	0.272727273	ZNF106	ENSSSCG00000004725	ENSSSCT00000051654.1	3_prime_UTR_variant
1:128958184	1	128958184	rs713829741	G	A	142	35	0.246478873	ZNF106	ENSSSCG00000004725	ENSSSCT00000051654.1	downstream_gene_variant
1:128961957	1	128961957	rs326784878	T	C	43	12	0.279069767	CAPN3	ENSSSCG00000004728	ENSSSCT00000059617.1	synonymous_variant
1:128967399	1	128967399	rs330674001	C	A	49	33	0.673469388	CAPN3	ENSSSCG00000004728	ENSSSCT00000059617.1	intron_variant
1:128967413	1	128967413	rs336169519	G	A	63	36	0.571428571	CAPN3	ENSSSCG00000004728	ENSSSCT00000059617.1	intron_variant
1:128968065	1	128968065	rs344554415	G	A	72	22	0.305555556	CAPN3	ENSSSCG00000004728	ENSSSCT00000059617.1	intron_variant
1:128968067	1	128968067	rs326583580	C	T	72	18	0.25	CAPN3	ENSSSCG00000004728	ENSSSCT00000059617.1	intron_variant
1:128969147	1	128969147	rs330098489	G	T	77	43	0.558441558	CAPN3	ENSSSCG00000004728	ENSSSCT00000059617.1	missense_variant
1:128971906	1	128971906	rs339841691	A	G	167	95	0.568862275	CAPN3	ENSSSCG00000004728	ENSSSCT00000059617.1	synonymous_variant
1:129013372	1	129013372	rs337724056	C	T	96	43	0.447916667	CAPN3	ENSSSCG00000004728	ENSSSCT00000005221.3	5_prime_UTR_variant
1:130049053	1	130049053	rs325057530	C	A	99	11	0.111111111	OIP5	ENSSSCG00000004750	ENSSSCT00000005249.3	downstream_gene_variant
1:130050402	1	130050402	rs787040407	G	A	96	10	0.104166667	OIP5	ENSSSCG00000004750	ENSSSCT00000005249.3	downstream_gene_variant
1:130052991	1	130052991	.	G	C	97	10	0.103092784	NUSAP1	ENSSSCG00000035544	ENSSSCT00000040250.1	intron_variant
1:130053488	1	130053488	.	T	A	122	10	0.081967213	NUSAP1	ENSSSCG00000035544	ENSSSCT00000040250.1	5_prime_UTR_variant
1:130074209	1	130074209	.	G	A	64	10	0.15625	CHP1	ENSSSCG00000004751	ENSSSCT00000005250.3	3_prime_UTR_variant
1:130895184	1	130895184	rs343491844	C	T	149	32	0.214765101	IVD	ENSSSCG00000004774	ENSSSCT00000005273.3	3_prime_UTR_variant
1:130895223	1	130895223	rs326545526	A	T	186	33	0.177419355	IVD	ENSSSCG00000004774	ENSSSCT00000005273.3	3_prime_UTR_variant
1:130895723	1	130895723	rs196951881	A	G	186	86	0.462365591	IVD	ENSSSCG00000004774	ENSSSCT00000005273.3	3_prime_UTR_variant
1:130895726	1	130895726	rs196948605	T	G	186	85	0.456989247	IVD	ENSSSCG00000004774	ENSSSCT00000005273.3	3_prime_UTR_variant
1:130895945	1	130895945	rs331878517	T	C	186	11	0.059139785	IVD	ENSSSCG00000004774	ENSSSCT00000005273.3	3_prime_UTR_variant
1:130902341	1	130902341	rs80874597	T	C	96	28	0.291666667	IVD	ENSSSCG00000004774	ENSSSCT00000005273.3	missense_variant
1:130908141	1	130908141	rs80886993	G	A	94	30	0.319148936	IVD	ENSSSCG00000004774	ENSSSCT00000005273.3	synonymous_variant
1:130976999	1	130976999	rs329078079	C	T	186	11	0.059139785	CCDC9B	ENSSSCG00000023975	ENSSSCT00000005279.3	synonymous_variant
1:137855672	1	137855672	.	G	C	177	56	0.316384181	SYNM	ENSSSCG00000035223	ENSSSCT00000037053.1	upstream_gene_variant
1:137856095	1	137856095	.	T	C	141	19	0.134751773	SYNM	ENSSSCG00000035223	ENSSSCT00000037053.1	synonymous_variant
1:137878192	1	137878192	rs327510138	T	C	177	28	0.15819209	SYNM	ENSSSCG00000035223	ENSSSCT00000037053.1	synonymous_variant
1:137879561	1	137879561	rs325569580	G	A	177	14	0.079096045	TTC23	ENSSSCG00000004813	ENSSSCT00000056394.1	downstream_gene_variant
1:137882257	1	137882257	rs339481944	G	A	177	29	0.163841808	SYNM	ENSSSCG00000035223	ENSSSCT00000037053.1	downstream_gene_variant
1:137883736	1	137883736	rs341838441	G	A	175	15	0.085714286	TTC23	ENSSSCG00000004813	ENSSSCT00000056394.1	3_prime_UTR_variant
1:138341785	1	138341785	.	C	T	163	10	0.061349693	MEF2A	ENSSSCG00000028771	ENSSSCT00000028081.2	5_prime_UTR_variant
1:139176870	1	139176870	rs336507278	A	G	179	20	0.111731844	LINS1	ENSSSCG00000004820	ENSSSCT00000005322.3	synonymous_variant
1:147684064	1	147684064	.	C	G	63	12	0.19047619	MBP	ENSSSCG00000038767	ENSSSCT00000042153.1	3_prime_UTR_variant
1:147684270	1	147684270	rs330039869	A	G	91	31	0.340659341	MBP	ENSSSCG00000038767	ENSSSCT00000042153.1	3_prime_UTR_variant
1:147684777	1	147684777	rs343161043	A	C	96	28	0.291666667	MBP	ENSSSCG00000038767	ENSSSCT00000042153.1	3_prime_UTR_variant
1:149737752	1	149737752	rs344912436	G	T	110	17	0.154545455	CYB5A	ENSSSCG00000004875	ENSSSCT00000005381.2	5_prime_UTR_variant
1:149773075	1	149773075	rs318550780	A	G	105	14	0.133333333	CYB5A	ENSSSCG00000004875	ENSSSCT00000005381.2	3_prime_UTR_variant
1:158518352	1	158518352	rs331552333	G	A	93	12	0.129032258	KDSR	ENSSSCG00000025744	ENSSSCT00000039416.1	3_prime_UTR_variant
1:163237434	1	163237434	rs692866047	T	A	66	19	0.287878788	CILP	ENSSSCG00000004928	ENSSSCT00000042024.1	3_prime_UTR_variant
1:163237691	1	163237691	rs319826882	C	G	68	18	0.264705882	CILP	ENSSSCG00000004928	ENSSSCT00000042024.1	synonymous_variant
1:163238705	1	163238705	rs339728095	A	G	106	21	0.198113208	CILP	ENSSSCG00000004928	ENSSSCT00000042024.1	synonymous_variant
1:163238987	1	163238987	rs333045648	C	T	119	19	0.159663866	CILP	ENSSSCG00000004928	ENSSSCT00000042024.1	synonymous_variant
1:163239113	1	163239113	rs320001562	A	G	152	37	0.243421053	CILP	ENSSSCG00000004928	ENSSSCT00000042024.1	synonymous_variant
1:163239128	1	163239128	rs327515594	A	G	150	40	0.266666667	CILP	ENSSSCG00000004928	ENSSSCT00000042024.1	synonymous_variant
1:163239209	1	163239209	rs318817347	A	G	152	24	0.157894737	CILP	ENSSSCG00000004928	ENSSSCT00000042024.1	synonymous_variant
1:163247345	1	163247345	rs789265415	C	T	66	19	0.287878788	CILP	ENSSSCG00000004928	ENSSSCT00000042024.1	synonymous_variant
1:166108366	1	166108366	rs323208070	G	A	186	27	0.14516129	CLN6	ENSSSCG00000004957	ENSSSCT00000005469.3	3_prime_UTR_variant
1:166108535	1	166108535	rs345269356	A	G	47	15	0.319148936	CLN6	ENSSSCG00000004957	ENSSSCT00000005469.3	3_prime_UTR_variant
1:166108654	1	166108654	rs342315321	G	C	148	14	0.094594595	CLN6	ENSSSCG00000004957	ENSSSCT00000005469.3	3_prime_UTR_variant
1:166108727	1	166108727	rs327103100	C	T	168	20	0.119047619	CLN6	ENSSSCG00000004957	ENSSSCT00000005469.3	3_prime_UTR_variant
1:166112703	1	166112703	rs793744448	C	T	46	23	0.5	CLN6	ENSSSCG00000004957	ENSSSCT00000005469.3	synonymous_variant
1:167296113	1	167296113	rs335130446	G	A	30	20	0.666666667	ENSSSCG00000004970	ENSSSCG00000004970	ENSSSCT00000045915.1	5_prime_UTR_variant
1:169665159	1	169665159	rs1108191680	G	A	60	22	0.366666667	ENSSSCG00000026167	ENSSSCG00000026167	ENSSSCT00000047607.1	missense_variant
1:169665219	1	169665219	rs792568469	A	C	166	106	0.638554217	ENSSSCG00000026167	ENSSSCG00000026167	ENSSSCT00000047607.1	missense_variant
1:180669682	1	180669682	rs703811341	T	C	57	10	0.175438596	PYGL	ENSSSCG00000005024	ENSSSCT00000005540.3	synonymous_variant
1:183812639	1	183812639	.	T	C	62	22	0.35483871	CNIH1	ENSSSCG00000027256	ENSSSCT00000050324.1	3_prime_UTR_variant
1:183812644	1	183812644	.	T	C	80	22	0.275	CNIH1	ENSSSCG00000027256	ENSSSCT00000050324.1	3_prime_UTR_variant
1:187313845	1	187313845	rs329414975	A	C	187	31	0.165775401	ACTR10	ENSSSCG00000022299	ENSSSCT00000030515.2	synonymous_variant
1:187334609	1	187334609	rs338645382	G	A	184	42	0.22826087	ACTR10	ENSSSCG00000022299	ENSSSCT00000030515.2	3_prime_UTR_variant
1:187334657	1	187334657	rs324889905	T	A	177	19	0.107344633	ACTR10	ENSSSCG00000022299	ENSSSCT00000030515.2	3_prime_UTR_variant
1:187334697	1	187334697	rs335869752	G	A	175	15	0.085714286	ACTR10	ENSSSCG00000022299	ENSSSCT00000030515.2	3_prime_UTR_variant
1:187357819	1	187357819	rs323852835	A	G	156	12	0.076923077	PSMA3	ENSSSCG00000005072	ENSSSCT00000005589.3	synonymous_variant
1:187357971	1	187357971	rs341728964	C	A	69	10	0.144927536	PSMA3	ENSSSCG00000005072	ENSSSCT00000005589.3	intron_variant
1:189152020	1	189152020	rs1107791693	T	C	45	13	0.288888889	DHRS7	ENSSSCG00000005083	ENSSSCT00000005603.3	3_prime_UTR_variant
1:189163725	1	189163725	rs80839148	T	C	115	17	0.147826087	DHRS7	ENSSSCG00000005083	ENSSSCT00000005603.3	synonymous_variant
1:189620960	1	189620960	rs346202018	G	A	115	13	0.113043478	SIX1	ENSSSCG00000005087	ENSSSCT00000005607.3	3_prime_UTR_variant
1:189624020	1	189624020	rs320604807	G	T	63	20	0.317460317	SIX1	ENSSSCG00000005087	ENSSSCT00000005607.3	synonymous_variant
1:191321445	1	191321445	rs327257724	T	C	132	61	0.462121212	MRPS11	ENSSSCG00000037343	ENSSSCT00000058832.1	missense_variant&splice_region_variant
1:191321617	1	191321617	rs699334238	C	G	64	11	0.171875	MRPS11	ENSSSCG00000037343	ENSSSCT00000058832.1	missense_variant
1:191321720	1	191321720	.	C	G	88	15	0.170454545	MRPS11	ENSSSCG00000037343	ENSSSCT00000058832.1	upstream_gene_variant
1:193917501	1	193917501	rs326034835	C	A	103	11	0.106796117	SYNE2	ENSSSCG00000005110	ENSSSCT00000054162.1	missense_variant
1:203689931	1	203689931	rs330599015	A	C	87	15	0.172413793	PLIN2	ENSSSCG00000035863	ENSSSCT00000054843.1	synonymous_variant
1:203699434	1	203699434	rs325770480	C	T	46	44	0.956521739	PLIN2	ENSSSCG00000035863	ENSSSCT00000054843.1	intron_variant
1:203699576	1	203699576	rs320395790	C	T	40	32	0.8	PLIN2	ENSSSCG00000035863	ENSSSCT00000054843.1	intron_variant
1:209348529	1	209348529	rs341076921	G	A	75	13	0.173333333	MPDZ	ENSSSCG00000005191	ENSSSCT00000063823.1	3_prime_UTR_variant
1:217264508	1	217264508	rs692521776	A	C	69	22	0.31884058	CDC37L1	ENSSSCG00000005219	ENSSSCT00000005752.3	3_prime_UTR_variant
1:219184790	1	219184790	rs1108818831	G	A	82	17	0.207317073	VLDLR	ENSSSCG00000005229	ENSSSCT00000041261.1	synonymous_variant
1:219189889	1	219189889	rs343767136	A	G	116	11	0.094827586	VLDLR	ENSSSCG00000005229	ENSSSCT00000041261.1	synonymous_variant
1:221018916	1	221018916	rs346352991	G	A	130	36	0.276923077	KANK1	ENSSSCG00000005235	ENSSSCT00000005769.3	synonymous_variant
1:221019621	1	221019621	rs327851162	A	G	170	38	0.223529412	KANK1	ENSSSCG00000005235	ENSSSCT00000005769.3	synonymous_variant
1:221022559	1	221022559	.	C	T	150	21	0.14	KANK1	ENSSSCG00000005235	ENSSSCT00000005769.3	missense_variant
1:221028875	1	221028875	rs324124662	C	T	150	18	0.12	KANK1	ENSSSCG00000005235	ENSSSCT00000005769.3	synonymous_variant
1:221042895	1	221042895	.	T	C	150	22	0.146666667	KANK1	ENSSSCG00000005235	ENSSSCT00000005769.3	missense_variant
1:221044974	1	221044974	rs342535344	G	A	138	13	0.094202899	KANK1	ENSSSCG00000005235	ENSSSCT00000005769.3	missense_variant
1:222724800	1	222724800	.	T	C	169	12	0.071005917	FAM189A2	ENSSSCG00000005249	ENSSSCT00000005783.3	3_prime_UTR_variant
1:225704353	1	225704353	rs327573878	T	A	147	12	0.081632653	ZFAND5	ENSSSCG00000030268	ENSSSCT00000005799.2	3_prime_UTR_variant
1:229658484	1	229658484	rs343433213	G	A	126	10	0.079365079	ENSSSCG00000005278	ENSSSCG00000005278	ENSSSCT00000005813.3	downstream_gene_variant
1:229872956	1	229872956	rs331413412	C	T	87	59	0.67816092	ENSSSCG00000037206-FOXB2	ENSSSCG00000037206-ENSSSCG00000005279	ENSSSCG00000037206-ENSSSCG00000005279	intergenic_region
1:229873094	1	229873094	rs339051102	C	T	130	119	0.915384615	ENSSSCG00000037206-FOXB2	ENSSSCG00000037206-ENSSSCG00000005279	ENSSSCG00000037206-ENSSSCG00000005279	intergenic_region
1:229928756	1	229928756	rs335791074	C	T	116	106	0.913793103	ENSSSCG00000037206-FOXB2	ENSSSCG00000037206-ENSSSCG00000005279	ENSSSCG00000037206-ENSSSCG00000005279	intergenic_region
1:229928827	1	229928827	rs319792426	C	T	112	105	0.9375	ENSSSCG00000037206-FOXB2	ENSSSCG00000037206-ENSSSCG00000005279	ENSSSCG00000037206-ENSSSCG00000005279	intergenic_region
1:234369912	1	234369912	rs333485430	G	T	102	18	0.176470588	TLE1	ENSSSCG00000005291	ENSSSCT00000031821.2	5_prime_UTR_variant
1:235854877	1	235854877	rs331398478	C	T	79	11	0.139240506	VCP	ENSSSCG00000005300	ENSSSCT00000005837.3	3_prime_UTR_variant
1:236380940	1	236380940	rs337627067	G	A	155	14	0.090322581	CCDC107	ENSSSCG00000005313	ENSSSCT00000005851.3	synonymous_variant
1:236402618	1	236402618	rs323630491	T	C	89	29	0.325842697	TPM2	ENSSSCG00000005316	ENSSSCT00000058312.1	3_prime_UTR_variant
1:236402626	1	236402626	rs333087571	C	G	61	60	0.983606557	TPM2	ENSSSCG00000005316	ENSSSCT00000058312.1	3_prime_UTR_variant
1:236402894	1	236402894	rs324658033	C	T	61	54	0.885245902	TPM2	ENSSSCG00000005316	ENSSSCT00000058312.1	3_prime_UTR_variant
1:236403110	1	236403110	rs322086501	T	C	61	49	0.803278689	TPM2	ENSSSCG00000005316	ENSSSCT00000058312.1	3_prime_UTR_variant
1:236404420	1	236404420	rs340036174	G	C	59	57	0.966101695	TPM2	ENSSSCG00000005316	ENSSSCT00000058312.1	missense_variant
1:236533032	1	236533032	rs81212937	G	A	32	10	0.3125	SPAG8	ENSSSCG00000025842	ENSSSCT00000005862.3	5_prime_UTR_variant
1:238142381	1	238142381	rs341966105	A	G	32	18	0.5625	GRHPR	ENSSSCG00000005349	ENSSSCT00000005888.3	synonymous_variant
1:238145058	1	238145058	.	C	T	96	88	0.916666667	GRHPR	ENSSSCG00000005349	ENSSSCT00000005888.3	synonymous_variant
1:238145067	1	238145067	.	C	T	95	89	0.936842105	GRHPR	ENSSSCG00000005349	ENSSSCT00000005888.3	synonymous_variant
1:238149850	1	238149850	rs343235767	C	T	95	87	0.915789474	GRHPR	ENSSSCG00000005349	ENSSSCT00000005888.3	synonymous_variant
1:238151338	1	238151338	rs80782167	C	A	97	63	0.649484536	GRHPR	ENSSSCG00000005349	ENSSSCT00000005888.3	synonymous_variant
1:238151350	1	238151350	rs335505315	C	T	94	80	0.85106383	GRHPR	ENSSSCG00000005349	ENSSSCT00000005888.3	synonymous_variant
1:239350702	1	239350702	rs80939102	T	C	73	15	0.205479452	TDRD7	ENSSSCG00000005364	ENSSSCT00000005904.3	synonymous_variant
1:239435568	1	239435568	rs331367184	C	T	124	11	0.088709677	TMOD1	ENSSSCG00000023010	ENSSSCT00000037726.1	synonymous_variant
1:239455864	1	239455864	rs345128403	G	A	187	14	0.07486631	TMOD1	ENSSSCG00000023010	ENSSSCT00000037726.1	synonymous_variant
1:239455921	1	239455921	rs335370535	C	T	84	17	0.202380952	TMOD1	ENSSSCG00000023010	ENSSSCT00000037726.1	synonymous_variant
1:239466449	1	239466449	rs323435242	T	C	54	26	0.481481481	TMOD1	ENSSSCG00000023010	ENSSSCT00000037726.1	3_prime_UTR_variant
1:240807887	1	240807887	rs341149263	C	A	167	13	0.077844311	COL15A1	ENSSSCG00000005380	ENSSSCT00000042391.1	synonymous_variant
1:240821222	1	240821222	rs81351466	G	A	162	11	0.067901235	COL15A1	ENSSSCG00000005380	ENSSSCT00000042391.1	missense_variant
1:240828641	1	240828641	rs341738058	C	T	160	24	0.15	COL15A1	ENSSSCG00000005380	ENSSSCT00000042391.1	3_prime_UTR_variant
1:240828643	1	240828643	rs321736383	G	A	182	26	0.142857143	COL15A1	ENSSSCG00000005380	ENSSSCT00000042391.1	3_prime_UTR_variant
1:240828896	1	240828896	rs322452123	A	G	119	32	0.268907563	COL15A1	ENSSSCG00000005380	ENSSSCT00000042391.1	3_prime_UTR_variant
1:240828950	1	240828950	rs334969349	T	C	159	23	0.144654088	COL15A1	ENSSSCG00000005380	ENSSSCT00000042391.1	3_prime_UTR_variant
1:240829010	1	240829010	rs341008123	T	C	182	27	0.148351648	COL15A1	ENSSSCG00000005380	ENSSSCT00000042391.1	3_prime_UTR_variant
1:242317997	1	242317997	.	G	A	144	20	0.138888889	CAVIN4	ENSSSCG00000037954	ENSSSCT00000050806.1	synonymous_variant
1:242318093	1	242318093	.	C	G	144	12	0.083333333	CAVIN4	ENSSSCG00000037954	ENSSSCT00000050806.1	synonymous_variant
1:242318344	1	242318344	.	A	G	142	14	0.098591549	CAVIN4	ENSSSCG00000037954	ENSSSCT00000050806.1	3_prime_UTR_variant
1:242318350	1	242318350	.	A	G	142	11	0.077464789	CAVIN4	ENSSSCG00000037954	ENSSSCT00000050806.1	3_prime_UTR_variant
1:242318360	1	242318360	.	T	C	142	11	0.077464789	CAVIN4	ENSSSCG00000037954	ENSSSCT00000050806.1	3_prime_UTR_variant
1:242318838	1	242318838	.	T	C	145	24	0.165517241	CAVIN4	ENSSSCG00000037954	ENSSSCT00000050806.1	3_prime_UTR_variant
1:242319121	1	242319121	.	C	T	142	42	0.295774648	CAVIN4	ENSSSCG00000037954	ENSSSCT00000050806.1	3_prime_UTR_variant
1:242319198	1	242319198	rs710947695	G	A	142	48	0.338028169	CAVIN4	ENSSSCG00000037954	ENSSSCT00000050806.1	3_prime_UTR_variant
1:242319254	1	242319254	rs327664154	C	A	144	54	0.375	CAVIN4	ENSSSCG00000037954	ENSSSCT00000050806.1	3_prime_UTR_variant
1:242319430	1	242319430	rs345453357	G	A	145	68	0.468965517	CAVIN4	ENSSSCG00000037954	ENSSSCT00000050806.1	3_prime_UTR_variant
1:242319597	1	242319597	rs323144079	C	T	142	47	0.330985915	CAVIN4	ENSSSCG00000037954	ENSSSCT00000050806.1	3_prime_UTR_variant
1:242319854	1	242319854	rs336222829	G	A	105	22	0.20952381	CAVIN4	ENSSSCG00000037954	ENSSSCT00000050806.1	3_prime_UTR_variant
1:242319951	1	242319951	rs322207866	T	C	68	38	0.558823529	CAVIN4	ENSSSCG00000037954	ENSSSCT00000050806.1	3_prime_UTR_variant
1:243172584	1	243172584	.	T	C	30	14	0.466666667	TMEM246	ENSSSCG00000029687	ENSSSCT00000028138.2	3_prime_UTR_variant
1:251188812	1	251188812	rs331335067	A	C	31	11	0.35483871	PALM2	ENSSSCG00000033120	ENSSSCT00000062069.1	3_prime_UTR_variant
1:252378764	1	252378764	.	T	G	131	11	0.083969466	PTGR1	ENSSSCG00000021386	ENSSSCT00000043252.1	synonymous_variant
1:252378798	1	252378798	.	G	A	188	10	0.053191489	PTGR1	ENSSSCG00000021386	ENSSSCT00000043252.1	missense_variant
1:252388513	1	252388513	rs81211469	C	T	133	22	0.165413534	PTGR1	ENSSSCG00000021386	ENSSSCT00000043252.1	missense_variant
1:252388547	1	252388547	rs81211468	C	A	132	18	0.136363636	PTGR1	ENSSSCG00000021386	ENSSSCT00000043252.1	synonymous_variant
1:252390165	1	252390165	rs327417716	G	A	127	10	0.078740157	PTGR1	ENSSSCG00000021386	ENSSSCT00000043252.1	synonymous_variant
1:252459646	1	252459646	rs55618960	G	T	122	94	0.770491803	GNG10	ENSSSCG00000037964	ENSSSCT00000061832.1	downstream_gene_variant
1:252459735	1	252459735	rs790007189	T	A	117	81	0.692307692	GNG10	ENSSSCG00000037964	ENSSSCT00000061832.1	downstream_gene_variant
1:253802518	1	253802518	rs81351881	T	C	91	13	0.142857143	SLC31A2	ENSSSCG00000023714	ENSSSCT00000029639.2	synonymous_variant
1:253804355	1	253804355	rs341184759	G	A	66	12	0.181818182	SLC31A2	ENSSSCG00000023714	ENSSSCT00000029639.2	3_prime_UTR_variant
1:254193309	1	254193309	rs322509615	G	T	38	11	0.289473684	ENSSSCG00000005481	ENSSSCG00000005481	ENSSSCT00000050786.1	5_prime_UTR_variant
1:254193720	1	254193720	rs345093909	G	T	165	13	0.078787879	ENSSSCG00000005481	ENSSSCG00000005481	ENSSSCT00000050786.1	5_prime_UTR_variant
1:255151952	1	255151952	.	T	C	180	64	0.355555556	ATP6V1G1	ENSSSCG00000031577	ENSSSCT00000055193.1	5_prime_UTR_variant
1:255151996	1	255151996	.	C	T	107	40	0.373831776	ATP6V1G1	ENSSSCG00000031577	ENSSSCT00000055193.1	5_prime_UTR_variant
1:255152039	1	255152039	.	C	T	74	21	0.283783784	ATP6V1G1	ENSSSCG00000031577	ENSSSCT00000055193.1	synonymous_variant
1:255158992	1	255158992	.	A	G	144	102	0.708333333	ATP6V1G1	ENSSSCG00000031577	ENSSSCT00000055193.1	3_prime_UTR_variant
1:261229289	1	261229289	rs342395316	C	T	169	69	0.408284024	RAB14	ENSSSCG00000005514	ENSSSCT00000050463.1	3_prime_UTR_variant
1:261345029	1	261345029	rs328816474	C	T	122	71	0.581967213	GSN	ENSSSCG00000037508	ENSSSCT00000056233.1	intron_variant
1:261367661	1	261367661	.	G	A	141	95	0.673758865	GSN	ENSSSCG00000037508	ENSSSCT00000056233.1	synonymous_variant
1:261369294	1	261369294	.	A	G	189	86	0.455026455	GSN	ENSSSCG00000037508	ENSSSCT00000056233.1	missense_variant&splice_region_variant
1:261372485	1	261372485	.	T	C	69	10	0.144927536	GSN	ENSSSCG00000037508	ENSSSCT00000054653.1	synonymous_variant
1:261372668	1	261372668	.	G	C	91	21	0.230769231	GSN	ENSSSCG00000037508	ENSSSCT00000056233.1	3_prime_UTR_variant
1:261372735	1	261372735	.	T	A	69	12	0.173913043	GSN	ENSSSCG00000037508	ENSSSCT00000056233.1	3_prime_UTR_variant
1:261380500	1	261380500	.	A	G	106	90	0.849056604	STOM	ENSSSCG00000036639	ENSSSCT00000066399.1	3_prime_UTR_variant
1:262243341	1	262243341	rs322827657	A	C	85	59	0.694117647	NDUFA8	ENSSSCG00000005528	ENSSSCT00000006079.3	3_prime_UTR_variant
1:262258055	1	262258055	rs330099198	A	T	156	150	0.961538462	NDUFA8	ENSSSCG00000005528	ENSSSCT00000006079.3	missense_variant
1:262258077	1	262258077	rs341003128	A	T	156	149	0.955128205	NDUFA8	ENSSSCG00000005528	ENSSSCT00000006079.3	missense_variant
1:264223616	1	264223616	rs326943942	A	G	60	26	0.433333333	STRBP-CRB2	ENSSSCG00000005582-ENSSSCG00000005584	ENSSSCG00000005582-ENSSSCG00000005584	intergenic_region
1:264228521	1	264228521	rs339832233	G	T	59	27	0.457627119	STRBP-CRB2	ENSSSCG00000005582-ENSSSCG00000005584	ENSSSCG00000005582-ENSSSCG00000005584	intergenic_region
1:264228574	1	264228574	rs342613641	G	T	58	32	0.551724138	STRBP-CRB2	ENSSSCG00000005582-ENSSSCG00000005584	ENSSSCG00000005582-ENSSSCG00000005584	intergenic_region
1:264228582	1	264228582	rs330453331	T	C	60	30	0.5	STRBP-CRB2	ENSSSCG00000005582-ENSSSCG00000005584	ENSSSCG00000005582-ENSSSCG00000005584	intergenic_region
1:264230956	1	264230956	rs331226582	C	T	30	15	0.5	STRBP-CRB2	ENSSSCG00000005582-ENSSSCG00000005584	ENSSSCG00000005582-ENSSSCG00000005584	intergenic_region
1:265602701	1	265602701	rs694808825	G	A	113	11	0.097345133	OLFML2A	ENSSSCG00000005593	ENSSSCT00000006149.3	3_prime_UTR_variant
1:265602707	1	265602707	rs787577015	G	A	142	10	0.070422535	OLFML2A	ENSSSCG00000005593	ENSSSCT00000006149.3	3_prime_UTR_variant
1:265602900	1	265602900	rs334770566	G	A	119	10	0.084033613	OLFML2A	ENSSSCG00000005593	ENSSSCT00000006149.3	3_prime_UTR_variant
1:265603039	1	265603039	rs326055609	G	A	117	12	0.102564103	OLFML2A	ENSSSCG00000005593	ENSSSCT00000006149.3	3_prime_UTR_variant
1:265873636	1	265873636	rs342982322	G	T	149	46	0.308724832	PPP6C	ENSSSCG00000005600	ENSSSCT00000006158.3	synonymous_variant
1:266346077	1	266346077	rs323558283	A	G	182	15	0.082417582	MAPKAP1	ENSSSCG00000029169	ENSSSCT00000038614.1	5_prime_UTR_variant
1:267082353	1	267082353	rs340319612	T	C	113	12	0.10619469	MVB12B	ENSSSCG00000036926	ENSSSCT00000051074.1	synonymous_variant
1:267640453	1	267640453	rs320767936	C	A	184	13	0.070652174	ANGPTL2	ENSSSCG00000005608	ENSSSCT00000006167.3	3_prime_UTR_variant
1:267640488	1	267640488	rs339925013	G	A	184	12	0.065217391	ANGPTL2	ENSSSCG00000005608	ENSSSCT00000006167.3	3_prime_UTR_variant
1:267961648	1	267961648	rs340703275	G	T	65	33	0.507692308	ENSSSCG00000033019	ENSSSCG00000033019	ENSSSCT00000050711.1	synonymous_variant
1:267962774	1	267962774	rs80843643	A	C	70	65	0.928571429	ENSSSCG00000033019	ENSSSCG00000033019	ENSSSCT00000050711.1	synonymous_variant
1:267963368	1	267963368	rs336938078	A	G	64	24	0.375	ENSSSCG00000033019	ENSSSCG00000033019	ENSSSCT00000050711.1	synonymous_variant
1:268278478	1	268278478	rs196957289	G	A	69	12	0.173913043	CDK9	ENSSSCG00000005621	ENSSSCT00000006181.3	synonymous_variant
1:268280771	1	268280771	rs319232331	G	A	69	10	0.144927536	CDK9	ENSSSCG00000005621	ENSSSCT00000006181.3	3_prime_UTR_variant
1:268355148	1	268355148	rs344944581	A	G	54	28	0.518518519	AK1	ENSSSCG00000005627	ENSSSCT00000006187.2	3_prime_UTR_variant
1:268355152	1	268355152	rs327087266	T	C	53	25	0.471698113	AK1	ENSSSCG00000005627	ENSSSCT00000006187.2	3_prime_UTR_variant
1:268355271	1	268355271	rs344631777	G	A	149	107	0.718120805	AK1	ENSSSCG00000005627	ENSSSCT00000006187.2	3_prime_UTR_variant
1:268355290	1	268355290	rs327568634	C	G	34	21	0.617647059	AK1	ENSSSCG00000005627	ENSSSCT00000006187.2	3_prime_UTR_variant
1:268355305	1	268355305	rs336449492	C	G	152	129	0.848684211	AK1	ENSSSCG00000005627	ENSSSCT00000006187.2	3_prime_UTR_variant
1:268355308	1	268355308	rs711937836	G	C	30	18	0.6	AK1	ENSSSCG00000005627	ENSSSCT00000006187.2	3_prime_UTR_variant
1:268355397	1	268355397	rs331992294	A	C	77	74	0.961038961	AK1	ENSSSCG00000005627	ENSSSCT00000006187.2	3_prime_UTR_variant
1:268355448	1	268355448	rs340856925	T	C	128	96	0.75	AK1	ENSSSCG00000005627	ENSSSCT00000006187.2	3_prime_UTR_variant
1:268355477	1	268355477	rs319144428	C	T	32	14	0.4375	AK1	ENSSSCG00000005627	ENSSSCT00000006187.2	3_prime_UTR_variant
1:268355506	1	268355506	rs328700259	A	G	47	41	0.872340426	AK1	ENSSSCG00000005627	ENSSSCT00000006187.2	3_prime_UTR_variant
1:268355537	1	268355537	rs323627909	C	T	33	24	0.727272727	AK1	ENSSSCG00000005627	ENSSSCT00000006187.2	3_prime_UTR_variant
1:268355637	1	268355637	rs338284543	A	G	141	13	0.092198582	AK1	ENSSSCG00000005627	ENSSSCT00000006187.2	3_prime_UTR_variant
1:268355642	1	268355642	rs699657976	A	G	32	10	0.3125	AK1	ENSSSCG00000005627	ENSSSCT00000006187.2	3_prime_UTR_variant
1:268355899	1	268355899	rs344017429	G	A	131	28	0.213740458	AK1	ENSSSCG00000005627	ENSSSCT00000006187.2	3_prime_UTR_variant
1:268355934	1	268355934	rs333518320	T	G	80	48	0.6	AK1	ENSSSCG00000005627	ENSSSCT00000006187.2	3_prime_UTR_variant
1:268362114	1	268362114	rs344996756	C	T	49	19	0.387755102	AK1	ENSSSCG00000005627	ENSSSCT00000006187.2	5_prime_UTR_variant
1:268365561	1	268365561	rs331882098	G	A	30	11	0.366666667	AK1	ENSSSCG00000005627	ENSSSCT00000006187.2	5_prime_UTR_premature_start_codon_gain_variant
1:268371738	1	268371738	rs339456489	C	T	51	14	0.274509804	ST6GALNAC6	ENSSSCG00000005623	ENSSSCT00000006183.3	downstream_gene_variant
1:268371754	1	268371754	rs325024410	G	A	148	19	0.128378378	ST6GALNAC6	ENSSSCG00000005623	ENSSSCT00000006183.3	downstream_gene_variant
1:268371840	1	268371840	rs334594245	A	G	183	29	0.158469945	ST6GALNAC6	ENSSSCG00000005623	ENSSSCT00000006183.3	downstream_gene_variant
1:268371870	1	268371870	rs339543823	T	C	183	26	0.142076503	ST6GALNAC6	ENSSSCG00000005623	ENSSSCT00000006183.3	downstream_gene_variant
1:268372076	1	268372076	rs322605668	A	G	183	43	0.234972678	ST6GALNAC6	ENSSSCG00000005623	ENSSSCT00000006183.3	downstream_gene_variant
1:268372097	1	268372097	rs335599655	G	A	149	39	0.261744966	ST6GALNAC6	ENSSSCG00000005623	ENSSSCT00000006183.3	downstream_gene_variant
1:268372099	1	268372099	rs344582915	C	T	183	44	0.240437158	ST6GALNAC6	ENSSSCG00000005623	ENSSSCT00000006183.3	downstream_gene_variant
1:268392391	1	268392391	rs81214176	G	A	53	14	0.264150943	ST6GALNAC4	ENSSSCG00000005628	ENSSSCT00000061280.1	missense_variant
1:268395929	1	268395929	rs318826039	T	C	42	22	0.523809524	ST6GALNAC4	ENSSSCG00000005628	ENSSSCT00000061280.1	synonymous_variant
1:268400201	1	268400201	rs342093860	T	C	155	16	0.103225806	ST6GALNAC4	ENSSSCG00000005628	ENSSSCT00000061280.1	synonymous_variant
1:268400229	1	268400229	.	A	G	41	28	0.682926829	ST6GALNAC4	ENSSSCG00000005628	ENSSSCT00000061280.1	missense_variant
1:268402343	1	268402343	rs326223423	T	C	129	14	0.108527132	ST6GALNAC4	ENSSSCG00000005628	ENSSSCT00000053676.1	5_prime_UTR_variant
1:268567907	1	268567907	rs325758994	T	C	43	13	0.302325581	SLC25A25	ENSSSCG00000005636	ENSSSCT00000006198.3	intron_variant
1:268567945	1	268567945	rs335833028	G	A	51	19	0.37254902	SLC25A25	ENSSSCG00000005636	ENSSSCT00000006198.3	intron_variant
1:268568001	1	268568001	rs321126699	T	C	60	11	0.183333333	SLC25A25	ENSSSCG00000005636	ENSSSCT00000006198.3	intron_variant
1:268568439	1	268568439	rs342968879	C	T	139	38	0.273381295	SLC25A25	ENSSSCG00000005636	ENSSSCT00000006198.3	synonymous_variant
1:268569552	1	268569552	rs335457302	G	A	154	49	0.318181818	SLC25A25	ENSSSCG00000005636	ENSSSCT00000006198.3	synonymous_variant
1:268571513	1	268571513	rs337763525	A	G	137	21	0.153284672	SLC25A25	ENSSSCG00000005636	ENSSSCT00000006198.3	synonymous_variant
1:268575399	1	268575399	rs330816400	C	T	44	25	0.568181818	SLC25A25	ENSSSCG00000005636	ENSSSCT00000006198.3	3_prime_UTR_variant
1:268575462	1	268575462	rs708425114	A	C	147	86	0.585034014	SLC25A25	ENSSSCG00000005636	ENSSSCT00000006198.3	3_prime_UTR_variant
1:268575866	1	268575866	rs338093840	G	A	114	28	0.245614035	SLC25A25	ENSSSCG00000005636	ENSSSCT00000006198.3	3_prime_UTR_variant
1:268575926	1	268575926	rs328889966	T	C	125	26	0.208	SLC25A25	ENSSSCG00000005636	ENSSSCT00000006198.3	3_prime_UTR_variant
1:268576015	1	268576015	rs80830222	A	G	99	35	0.353535354	SLC25A25	ENSSSCG00000005636	ENSSSCT00000006198.3	3_prime_UTR_variant
1:268576067	1	268576067	rs322280843	G	T	102	24	0.235294118	SLC25A25	ENSSSCG00000005636	ENSSSCT00000006198.3	3_prime_UTR_variant
1:268576129	1	268576129	rs344051142	G	C	121	22	0.181818182	SLC25A25	ENSSSCG00000005636	ENSSSCT00000006198.3	3_prime_UTR_variant
1:268576131	1	268576131	rs323267319	T	G	122	23	0.18852459	SLC25A25	ENSSSCG00000005636	ENSSSCT00000006198.3	3_prime_UTR_variant
1:268576483	1	268576483	rs328440463	A	G	119	32	0.268907563	SLC25A25	ENSSSCG00000005636	ENSSSCT00000006198.3	3_prime_UTR_variant
1:268576528	1	268576528	rs343828050	T	C	119	38	0.319327731	SLC25A25	ENSSSCG00000005636	ENSSSCT00000006198.3	3_prime_UTR_variant
1:268576753	1	268576753	rs326472470	G	A	139	22	0.158273381	SLC25A25	ENSSSCG00000005636	ENSSSCT00000006198.3	3_prime_UTR_variant
1:268586125	1	268586125	rs336019205	C	T	171	11	0.064327485	PTGES2	ENSSSCG00000022655	ENSSSCT00000006195.3	3_prime_UTR_variant
1:268704587	1	268704587	.	C	T	65	13	0.2	ENSSSCG00000005643	ENSSSCG00000005643	ENSSSCT00000028840.2	synonymous_variant
1:268704591	1	268704591	.	C	T	76	40	0.526315789	ENSSSCG00000005643	ENSSSCG00000005643	ENSSSCT00000028840.2	missense_variant
1:268704593	1	268704593	.	G	A	68	33	0.485294118	ENSSSCG00000005643	ENSSSCG00000005643	ENSSSCT00000028840.2	synonymous_variant
1:268704621	1	268704621	rs710834577	T	C	168	34	0.202380952	ENSSSCG00000005643	ENSSSCG00000005643	ENSSSCT00000028840.2	missense_variant
1:268746567	1	268746567	rs343238563	G	A	94	23	0.244680851	TRUB2	ENSSSCG00000005645	ENSSSCT00000056718.1	3_prime_UTR_variant
1:268767804	1	268767804	rs321362356	A	G	171	57	0.333333333	COQ4	ENSSSCG00000005646	ENSSSCT00000006208.3	missense_variant
1:269177503	1	269177503	rs341524187	C	T	157	21	0.133757962	KYAT1	ENSSSCG00000005663	ENSSSCT00000006226.3	synonymous_variant
1:269186316	1	269186316	rs341975582	C	A	41	10	0.243902439	KYAT1	ENSSSCG00000005663	ENSSSCT00000006226.3	5_prime_UTR_variant
1:269387531	1	269387531	rs698772850	C	T	173	18	0.104046243	CRAT	ENSSSCG00000005671	ENSSSCT00000006234.2	3_prime_UTR_variant
1:269387603	1	269387603	rs699658785	C	T	169	33	0.195266272	CRAT	ENSSSCG00000005671	ENSSSCT00000006234.2	3_prime_UTR_variant
1:269387821	1	269387821	rs80942402	G	A	59	23	0.389830508	CRAT	ENSSSCG00000005671	ENSSSCT00000006234.2	3_prime_UTR_variant
1:269389712	1	269389712	rs343170177	T	C	114	31	0.271929825	CRAT	ENSSSCG00000005671	ENSSSCT00000006234.2	synonymous_variant
1:269390586	1	269390586	rs334573926	C	T	90	21	0.233333333	CRAT	ENSSSCG00000005671	ENSSSCT00000006234.2	synonymous_variant
1:269391504	1	269391504	rs318315662	A	G	85	17	0.2	CRAT	ENSSSCG00000005671	ENSSSCT00000006234.2	splice_region_variant&intron_variant
1:269392099	1	269392099	rs325695715	C	T	68	11	0.161764706	CRAT	ENSSSCG00000005671	ENSSSCT00000006234.2	synonymous_variant
1:269395010	1	269395010	rs323923087	C	T	116	81	0.698275862	CRAT	ENSSSCG00000005671	ENSSSCT00000006234.2	synonymous_variant
1:269395055	1	269395055	rs338599055	G	A	120	70	0.583333333	CRAT	ENSSSCG00000005671	ENSSSCT00000006234.2	synonymous_variant
1:269398545	1	269398545	rs337755865	T	C	78	19	0.243589744	CRAT	ENSSSCG00000005671	ENSSSCT00000006234.2	synonymous_variant
1:269399428	1	269399428	rs325464465	A	G	96	15	0.15625	CRAT	ENSSSCG00000005671	ENSSSCT00000006234.2	5_prime_UTR_variant
1:269401112	1	269401112	rs325714634	A	T	97	33	0.340206186	CRAT	ENSSSCG00000005671	ENSSSCT00000060032.1	missense_variant
1:269401280	1	269401280	rs330331865	C	T	98	22	0.224489796	CRAT	ENSSSCG00000005671	ENSSSCT00000006234.2	5_prime_UTR_variant
1:269401284	1	269401284	rs692163458	G	C	60	15	0.25	CRAT	ENSSSCG00000005671	ENSSSCT00000006234.2	5_prime_UTR_variant
1:269401295	1	269401295	rs339569467	G	C	60	15	0.25	CRAT	ENSSSCG00000005671	ENSSSCT00000006234.2	5_prime_UTR_variant
1:269426227	1	269426227	rs329049469	C	G	68	12	0.176470588	PTPA	ENSSSCG00000005672	ENSSSCT00000055437.1	synonymous_variant
1:269430055	1	269430055	rs335861874	C	T	60	13	0.216666667	PTPA	ENSSSCG00000005672	ENSSSCT00000055437.1	synonymous_variant
1:269431305	1	269431305	rs342586038	T	C	63	11	0.174603175	PTPA	ENSSSCG00000005672	ENSSSCT00000055437.1	3_prime_UTR_variant
1:269828425	1	269828425	rs330638023	T	C	58	16	0.275862069	ASB6	ENSSSCG00000005679	ENSSSCT00000006244.3	3_prime_UTR_variant
1:269975882	1	269975882	rs335481534	C	T	97	12	0.12371134	TOR1A	ENSSSCG00000034518	ENSSSCT00000054846.1	3_prime_UTR_variant
1:269975896	1	269975896	rs321337765	A	G	92	25	0.27173913	TOR1A	ENSSSCG00000034518	ENSSSCT00000054846.1	3_prime_UTR_variant
1:269975898	1	269975898	rs330574592	C	G	91	26	0.285714286	TOR1A	ENSSSCG00000034518	ENSSSCT00000054846.1	3_prime_UTR_variant
1:269975903	1	269975903	rs338950608	A	G	91	24	0.263736264	TOR1A	ENSSSCG00000034518	ENSSSCT00000054846.1	3_prime_UTR_variant
1:271242703	1	271242703	rs695354154	A	G	66	30	0.454545455	FAM78A	ENSSSCG00000028172	ENSSSCT00000023759.2	3_prime_UTR_variant
1:271243197	1	271243197	rs343794211	T	C	121	10	0.082644628	FAM78A	ENSSSCG00000028172	ENSSSCT00000023759.2	3_prime_UTR_variant
1:271243253	1	271243253	rs321208314	C	T	172	15	0.087209302	FAM78A	ENSSSCG00000028172	ENSSSCT00000023759.2	3_prime_UTR_variant
1:271243458	1	271243458	rs710057856	G	A	48	12	0.25	FAM78A	ENSSSCG00000028172	ENSSSCT00000023759.2	3_prime_UTR_variant
1:271243873	1	271243873	rs322218305	A	G	80	11	0.1375	FAM78A	ENSSSCG00000028172	ENSSSCT00000023759.2	3_prime_UTR_variant
1:271243965	1	271243965	rs344509175	T	C	103	19	0.184466019	FAM78A	ENSSSCG00000028172	ENSSSCT00000023759.2	3_prime_UTR_variant
1:271243969	1	271243969	rs326647017	T	A	103	20	0.194174757	FAM78A	ENSSSCG00000028172	ENSSSCT00000023759.2	3_prime_UTR_variant
1:271244059	1	271244059	rs698776063	A	G	41	15	0.365853659	FAM78A	ENSSSCG00000028172	ENSSSCT00000023759.2	3_prime_UTR_variant
1:271244101	1	271244101	rs789081609	C	A	65	36	0.553846154	FAM78A	ENSSSCG00000028172	ENSSSCT00000023759.2	3_prime_UTR_variant
1:271244150	1	271244150	rs345460456	C	T	65	30	0.461538462	FAM78A	ENSSSCG00000028172	ENSSSCT00000023759.2	3_prime_UTR_variant
1:271244155	1	271244155	rs327798127	C	T	66	29	0.439393939	FAM78A	ENSSSCG00000028172	ENSSSCT00000023759.2	3_prime_UTR_variant
1:271244214	1	271244214	.	C	T	48	26	0.541666667	FAM78A	ENSSSCG00000028172	ENSSSCT00000023759.2	3_prime_UTR_variant
1:271244242	1	271244242	rs336580740	A	G	106	28	0.264150943	FAM78A	ENSSSCG00000028172	ENSSSCT00000023759.2	3_prime_UTR_variant
1:271244256	1	271244256	rs700743769	C	G	92	25	0.27173913	FAM78A	ENSSSCG00000028172	ENSSSCT00000023759.2	3_prime_UTR_variant
1:271244257	1	271244257	rs709015959	A	C	90	23	0.255555556	FAM78A	ENSSSCG00000028172	ENSSSCT00000023759.2	3_prime_UTR_variant
1:271244815	1	271244815	rs707238650	C	T	42	38	0.904761905	FAM78A	ENSSSCG00000028172	ENSSSCT00000023759.2	3_prime_UTR_variant
1:271245132	1	271245132	rs343382448	A	G	110	15	0.136363636	FAM78A	ENSSSCG00000028172	ENSSSCT00000023759.2	synonymous_variant
1:271276715	1	271276715	.	C	G	125	23	0.184	PLPP7	ENSSSCG00000005713	ENSSSCT00000006283.2	intron_variant
1:271276748	1	271276748	.	G	A	144	49	0.340277778	PLPP7	ENSSSCG00000005713	ENSSSCT00000006283.2	intron_variant
1:271276892	1	271276892	.	G	A	144	111	0.770833333	PLPP7	ENSSSCG00000005713	ENSSSCT00000006283.2	intron_variant
1:271276960	1	271276960	.	G	A	67	64	0.955223881	PLPP7	ENSSSCG00000005713	ENSSSCT00000006283.2	intron_variant
1:271277032	1	271277032	.	A	G	129	10	0.07751938	PLPP7	ENSSSCG00000005713	ENSSSCT00000006283.2	intron_variant
1:271277128	1	271277128	.	C	G	125	17	0.136	PLPP7	ENSSSCG00000005713	ENSSSCT00000006283.2	intron_variant
1:271277133	1	271277133	.	A	G	126	18	0.142857143	PLPP7	ENSSSCG00000005713	ENSSSCT00000006283.2	intron_variant
1:271277171	1	271277171	.	C	T	144	19	0.131944444	PLPP7	ENSSSCG00000005713	ENSSSCT00000006283.2	intron_variant
1:271282788	1	271282788	.	G	A	60	18	0.3	PLPP7	ENSSSCG00000005713	ENSSSCT00000063932.1	3_prime_UTR_variant
1:271283024	1	271283024	.	A	G	62	10	0.161290323	PLPP7	ENSSSCG00000005713	ENSSSCT00000063932.1	3_prime_UTR_variant
1:271283507	1	271283507	.	A	G	61	35	0.573770492	PLPP7	ENSSSCG00000005713	ENSSSCT00000063932.1	3_prime_UTR_variant
1:271283517	1	271283517	.	T	C	62	39	0.629032258	PLPP7	ENSSSCG00000005713	ENSSSCT00000063932.1	3_prime_UTR_variant
1:271494862	1	271494862	rs334877368	A	G	117	17	0.145299145	RAPGEF1	ENSSSCG00000005719	ENSSSCT00000006289.3	downstream_gene_variant
1:271495308	1	271495308	rs790080598	C	T	49	39	0.795918367	RAPGEF1	ENSSSCG00000005719	ENSSSCT00000006289.3	downstream_gene_variant
1:271495317	1	271495317	rs327201004	A	C	95	52	0.547368421	RAPGEF1	ENSSSCG00000005719	ENSSSCT00000006289.3	downstream_gene_variant
1:271495554	1	271495554	rs692128351	A	C	151	96	0.635761589	RAPGEF1	ENSSSCG00000005719	ENSSSCT00000006289.3	downstream_gene_variant
1:271495756	1	271495756	rs331084902	G	C	69	53	0.768115942	RAPGEF1	ENSSSCG00000005719	ENSSSCT00000006289.3	downstream_gene_variant
1:271495828	1	271495828	rs339990492	T	C	151	127	0.841059603	RAPGEF1	ENSSSCG00000005719	ENSSSCT00000006289.3	downstream_gene_variant
1:271495830	1	271495830	rs325568646	A	G	151	125	0.82781457	RAPGEF1	ENSSSCG00000005719	ENSSSCT00000006289.3	downstream_gene_variant
1:271495905	1	271495905	rs699413611	G	T	118	33	0.279661017	RAPGEF1	ENSSSCG00000005719	ENSSSCT00000006289.3	downstream_gene_variant
1:271495908	1	271495908	rs695038033	T	C	117	32	0.273504274	RAPGEF1	ENSSSCG00000005719	ENSSSCT00000006289.3	downstream_gene_variant
1:271495920	1	271495920	rs340089599	C	T	132	29	0.21969697	RAPGEF1	ENSSSCG00000005719	ENSSSCT00000006289.3	downstream_gene_variant
1:271496012	1	271496012	rs323177157	C	T	100	29	0.29	RAPGEF1	ENSSSCG00000005719	ENSSSCT00000006289.3	downstream_gene_variant
1:272759709	1	272759709	rs324325564	C	T	90	16	0.177777778	GTF3C5	ENSSSCG00000032110	ENSSSCT00000041895.1	3_prime_UTR_variant
1:272964365	1	272964365	.	A	G	69	55	0.797101449	ENSSSCG00000035904	ENSSSCG00000035904	ENSSSCT00000052310.1	synonymous_variant
1:272965329	1	272965329	.	C	T	38	21	0.552631579	ENSSSCG00000035904	ENSSSCG00000035904	ENSSSCT00000052310.1	synonymous_variant
1:272965550	1	272965550	.	G	A	38	17	0.447368421	ENSSSCG00000035904	ENSSSCG00000035904	ENSSSCT00000052310.1	synonymous_variant
1:272965743	1	272965743	.	C	T	64	10	0.15625	ENSSSCG00000035904	ENSSSCG00000035904	ENSSSCT00000052310.1	3_prime_UTR_variant
1:272965773	1	272965773	.	T	C	66	13	0.196969697	ENSSSCG00000035904	ENSSSCG00000035904	ENSSSCT00000052310.1	3_prime_UTR_variant
1:272965870	1	272965870	.	G	A	85	11	0.129411765	SURF1	ENSSSCG00000035727	ENSSSCT00000060206.1	synonymous_variant
1:272965903	1	272965903	.	G	A	39	33	0.846153846	ENSSSCG00000035904	ENSSSCG00000035904	ENSSSCT00000052310.1	3_prime_UTR_variant
1:272966017	1	272966017	.	C	G	114	18	0.157894737	SURF1	ENSSSCG00000035727	ENSSSCT00000060206.1	synonymous_variant
1:272966588	1	272966588	.	G	A	85	10	0.117647059	SURF1	ENSSSCG00000035727	ENSSSCT00000060206.1	synonymous_variant
1:272966722	1	272966722	.	C	A	49	27	0.551020408	SURF1	ENSSSCG00000035727	ENSSSCT00000060206.1	missense_variant
1:272967817	1	272967817	.	C	G	49	28	0.571428571	SURF1	ENSSSCG00000035727	ENSSSCT00000060206.1	synonymous_variant
1:272967943	1	272967943	.	C	T	104	18	0.173076923	SURF1	ENSSSCG00000035727	ENSSSCT00000060206.1	synonymous_variant
1:272974234	1	272974234	.	C	T	108	15	0.138888889	SURF2	ENSSSCG00000038459	ENSSSCT00000044498.1	synonymous_variant
1:272974261	1	272974261	.	T	C	106	16	0.150943396	SURF2	ENSSSCG00000038459	ENSSSCT00000044498.1	synonymous_variant
1:272974300	1	272974300	.	C	T	106	19	0.179245283	SURF2	ENSSSCG00000038459	ENSSSCT00000044498.1	synonymous_variant
1:272974807	1	272974807	.	C	T	97	15	0.154639175	SURF2	ENSSSCG00000038459	ENSSSCT00000044498.1	missense_variant
1:272975784	1	272975784	.	T	C	56	14	0.25	SURF2	ENSSSCG00000038459	ENSSSCT00000044498.1	3_prime_UTR_variant
1:273523053	1	273523053	rs700967714	C	T	157	12	0.076433121	BRD3	ENSSSCG00000005749	ENSSSCT00000006321.3	synonymous_variant
1:273794849	1	273794849	.	C	T	82	38	0.463414634	RXRA	ENSSSCG00000038220	ENSSSCT00000052285.1	3_prime_UTR_variant
1:273794899	1	273794899	.	C	T	42	13	0.30952381	RXRA	ENSSSCG00000038220	ENSSSCT00000052285.1	3_prime_UTR_variant
1:273794935	1	273794935	.	G	A	82	75	0.914634146	RXRA	ENSSSCG00000038220	ENSSSCT00000052285.1	3_prime_UTR_variant
1:273794936	1	273794936	.	C	G	67	30	0.447761194	RXRA	ENSSSCG00000038220	ENSSSCT00000052285.1	3_prime_UTR_variant
1:273795058	1	273795058	.	A	C	43	11	0.255813953	RXRA	ENSSSCG00000038220	ENSSSCT00000052285.1	3_prime_UTR_variant
1:273795131	1	273795131	.	C	T	32	15	0.46875	RXRA	ENSSSCG00000038220	ENSSSCT00000052285.1	3_prime_UTR_variant
1:273795205	1	273795205	.	G	A	76	76	1	RXRA	ENSSSCG00000038220	ENSSSCT00000052285.1	3_prime_UTR_variant
1:273795270	1	273795270	.	C	T	78	78	1	RXRA	ENSSSCG00000038220	ENSSSCT00000052285.1	3_prime_UTR_variant
1:273795271	1	273795271	.	G	A	89	17	0.191011236	RXRA	ENSSSCG00000038220	ENSSSCT00000052285.1	3_prime_UTR_variant
1:273795334	1	273795334	.	T	G	65	57	0.876923077	RXRA	ENSSSCG00000038220	ENSSSCT00000052285.1	3_prime_UTR_variant
1:273795367	1	273795367	.	G	T	31	25	0.806451613	RXRA	ENSSSCG00000038220	ENSSSCT00000052285.1	3_prime_UTR_variant
1:273795484	1	273795484	.	C	G	42	20	0.476190476	RXRA	ENSSSCG00000038220	ENSSSCT00000052285.1	3_prime_UTR_variant
1:273795509	1	273795509	.	C	T	32	20	0.625	RXRA	ENSSSCG00000038220	ENSSSCT00000052285.1	3_prime_UTR_variant
1:273795512	1	273795512	.	A	G	36	12	0.333333333	RXRA	ENSSSCG00000038220	ENSSSCT00000052285.1	3_prime_UTR_variant
1:273795667	1	273795667	.	A	G	101	28	0.277227723	RXRA	ENSSSCG00000038220	ENSSSCT00000052285.1	3_prime_UTR_variant
1:273796087	1	273796087	.	G	A	47	10	0.212765957	RXRA	ENSSSCG00000038220	ENSSSCT00000052285.1	3_prime_UTR_variant
1:273796164	1	273796164	.	C	T	32	19	0.59375	RXRA	ENSSSCG00000038220	ENSSSCT00000052285.1	3_prime_UTR_variant
1:273796176	1	273796176	.	C	T	32	15	0.46875	RXRA	ENSSSCG00000038220	ENSSSCT00000052285.1	3_prime_UTR_variant
1:273796234	1	273796234	.	T	C	101	25	0.247524752	RXRA	ENSSSCG00000038220	ENSSSCT00000052285.1	3_prime_UTR_variant
1:273796309	1	273796309	.	A	C	90	22	0.244444444	RXRA	ENSSSCG00000038220	ENSSSCT00000052285.1	3_prime_UTR_variant
1:273796349	1	273796349	.	C	T	35	10	0.285714286	RXRA	ENSSSCG00000038220	ENSSSCT00000052285.1	3_prime_UTR_variant
1:273796448	1	273796448	.	T	C	66	11	0.166666667	RXRA	ENSSSCG00000038220	ENSSSCT00000052285.1	3_prime_UTR_variant
1:273796781	1	273796781	.	G	T	84	12	0.142857143	RXRA	ENSSSCG00000038220	ENSSSCT00000052285.1	3_prime_UTR_variant
1:274054818	1	274054818	rs329295025	A	G	111	19	0.171171171	COL5A1	ENSSSCG00000005751	ENSSSCT00000006323.3	synonymous_variant
1:274059615	1	274059615	rs321223199	T	C	146	14	0.095890411	COL5A1	ENSSSCG00000005751	ENSSSCT00000006323.3	synonymous_variant
1:274067687	1	274067687	rs345527942	G	A	30	25	0.833333333	COL5A1	ENSSSCG00000005751	ENSSSCT00000006323.3	synonymous_variant
1:274082798	1	274082798	rs691451889	G	A	68	13	0.191176471	COL5A1	ENSSSCG00000005751	ENSSSCT00000006323.3	missense_variant
1:274083295	1	274083295	rs335461093	A	G	72	16	0.222222222	COL5A1	ENSSSCG00000005751	ENSSSCT00000006323.3	downstream_gene_variant
1:274106786	1	274106786	rs326980941	G	A	98	49	0.5	FCN2	ENSSSCG00000023333	ENSSSCT00000027887.2	missense_variant
1:274106791	1	274106791	rs338298584	G	A	97	47	0.484536082	FCN2	ENSSSCG00000023333	ENSSSCT00000027887.2	synonymous_variant
1:274109630	1	274109630	rs695209359	T	A	58	35	0.603448276	FCN2	ENSSSCG00000023333	ENSSSCT00000027887.2	missense_variant
1:274109662	1	274109662	rs705106403	G	A	61	28	0.459016393	FCN2	ENSSSCG00000023333	ENSSSCT00000027887.2	synonymous_variant
1:274110005	1	274110005	.	G	A	32	19	0.59375	FCN2	ENSSSCG00000023333	ENSSSCT00000027887.2	missense_variant
1:274110909	1	274110909	rs337951603	A	G	88	53	0.602272727	FCN2	ENSSSCG00000023333	ENSSSCT00000027887.2	missense_variant
1:274110946	1	274110946	rs320839101	C	T	66	34	0.515151515	FCN2	ENSSSCG00000023333	ENSSSCT00000027887.2	synonymous_variant
1:274111541	1	274111541	rs329237630	C	T	73	33	0.452054795	FCN2	ENSSSCG00000023333	ENSSSCT00000027887.2	missense_variant
1:274111621	1	274111621	rs81217863	G	C	46	28	0.608695652	FCN2	ENSSSCG00000023333	ENSSSCT00000027887.2	missense_variant
1:274260672	1	274260672	rs699033060	C	T	109	23	0.211009174	OLFM1	ENSSSCG00000029715	ENSSSCT00000023409.2	3_prime_UTR_variant
1:274260680	1	274260680	rs710784008	C	A	124	16	0.129032258	OLFM1	ENSSSCG00000029715	ENSSSCT00000023409.2	3_prime_UTR_variant
1:274260846	1	274260846	rs320557098	T	C	152	10	0.065789474	OLFM1	ENSSSCG00000029715	ENSSSCT00000023409.2	3_prime_UTR_variant
2:125206	2	125206	rs713623243	T	C	115	55	0.47826087	ENSSSCG00000014565	ENSSSCG00000014565	ENSSSCT00000035772.2	missense_variant
2:128818	2	128818	.	A	G	189	159	0.841269841	IFITM3	ENSSSCG00000038912	ENSSSCT00000058772.1	missense_variant
2:129680	2	129680	rs81211424	A	G	162	129	0.796296296	IFITM3	ENSSSCG00000038912	ENSSSCT00000058772.1	synonymous_variant
2:129776	2	129776	.	A	C	159	123	0.773584906	IFITM3	ENSSSCG00000038912	ENSSSCT00000058772.1	5_prime_UTR_variant
2:134909	2	134909	.	C	T	154	154	1	ENSSSCG00000032436	ENSSSCG00000032436	ENSSSCT00000056915.1	missense_variant
2:135021	2	135021	.	G	A	189	104	0.55026455	ENSSSCG00000032436	ENSSSCG00000032436	ENSSSCT00000056915.1	synonymous_variant
2:152813	2	152813	.	G	A	185	123	0.664864865	ENSSSCG00000014565	ENSSSCG00000014565	ENSSSCT00000015915.2	missense_variant
2:153734	2	153734	.	T	C	47	38	0.808510638	ENSSSCG00000014565	ENSSSCG00000014565	ENSSSCT00000040203.1	3_prime_UTR_variant
2:283508	2	283508	.	T	G	96	12	0.125	RNH1	ENSSSCG00000032010	ENSSSCT00000042157.1	synonymous_variant
2:508193	2	508193	rs321396878	T	C	51	39	0.764705882	RPLP2	ENSSSCG00000012842	ENSSSCT00000014037.3	synonymous_variant
2:509787	2	509787	rs329210190	T	C	31	12	0.387096774	RPLP2	ENSSSCG00000012842	ENSSSCT00000014037.3	3_prime_UTR_variant
2:515397	2	515397	rs331307082	G	A	97	13	0.134020619	PNPLA2	ENSSSCG00000012841	ENSSSCT00000014036.3	missense_variant
2:528935	2	528935	rs319853442	A	G	91	10	0.10989011	CD151	ENSSSCG00000012840	ENSSSCT00000014035.3	3_prime_UTR_variant
2:529283	2	529283	rs325223575	A	G	89	19	0.213483146	CD151	ENSSSCG00000012840	ENSSSCT00000014035.3	3_prime_UTR_variant
2:851593	2	851593	.	C	T	100	73	0.73	TOLLIP	ENSSSCG00000033033	ENSSSCT00000045167.1	downstream_gene_variant
2:851671	2	851671	rs1108096514	C	T	117	86	0.735042735	TOLLIP	ENSSSCG00000033033	ENSSSCT00000045167.1	downstream_gene_variant
2:851880	2	851880	.	G	A	104	60	0.576923077	TOLLIP	ENSSSCG00000033033	ENSSSCT00000045167.1	downstream_gene_variant
2:851908	2	851908	.	G	A	59	25	0.423728814	TOLLIP	ENSSSCG00000033033	ENSSSCT00000045167.1	downstream_gene_variant
2:857309	2	857309	.	T	C	111	29	0.261261261	TOLLIP	ENSSSCG00000033033	ENSSSCT00000045167.1	synonymous_variant
2:959350	2	959350	.	C	T	41	19	0.463414634	MOB2	ENSSSCG00000037847	ENSSSCT00000063799.1	downstream_gene_variant
2:959499	2	959499	.	C	A	78	14	0.179487179	MOB2	ENSSSCG00000037847	ENSSSCT00000063799.1	3_prime_UTR_variant
2:1007064	2	1007064	.	T	C	79	22	0.278481013	DUSP8	ENSSSCG00000032911	ENSSSCT00000056757.1	downstream_gene_variant
2:1188899	2	1188899	rs696983841	T	C	114	18	0.157894737	CTSD	ENSSSCG00000040793	ENSSSCT00000052185.1	3_prime_UTR_variant
2:1191785	2	1191785	rs712030806	G	A	95	18	0.189473684	CTSD	ENSSSCG00000040793	ENSSSCT00000052185.1	missense_variant
2:1252721	2	1252721	.	T	C	87	18	0.206896552	TNNI2	ENSSSCG00000033260	ENSSSCT00000040287.1	5_prime_UTR_variant
2:1252723	2	1252723	.	C	T	98	17	0.173469388	TNNI2	ENSSSCG00000033260	ENSSSCT00000040287.1	5_prime_UTR_premature_start_codon_gain_variant
2:1253248	2	1253248	.	C	G	77	59	0.766233766	TNNI2	ENSSSCG00000033260	ENSSSCT00000049867.1	synonymous_variant
2:1253369	2	1253369	.	C	G	105	23	0.219047619	SYT8	ENSSSCG00000023537	ENSSSCT00000023301.2	downstream_gene_variant
2:1253839	2	1253839	.	G	A	79	52	0.658227848	TNNI2	ENSSSCG00000033260	ENSSSCT00000049867.1	3_prime_UTR_variant
2:1302637	2	1302637	.	G	A	53	19	0.358490566	TNNT3	ENSSSCG00000031903	ENSSSCT00000037050.1	upstream_gene_variant
2:1302980	2	1302980	.	G	A	50	18	0.36	TNNT3	ENSSSCG00000031903	ENSSSCT00000037050.1	upstream_gene_variant
2:1303904	2	1303904	.	C	A	53	19	0.358490566	TNNT3	ENSSSCG00000031903	ENSSSCT00000037050.1	upstream_gene_variant
2:1304082	2	1304082	.	G	C	66	22	0.333333333	TNNT3	ENSSSCG00000031903	ENSSSCT00000037050.1	upstream_gene_variant
2:1304225	2	1304225	.	G	T	93	20	0.215053763	TNNT3	ENSSSCG00000031903	ENSSSCT00000037050.1	upstream_gene_variant
2:1304293	2	1304293	.	T	C	110	40	0.363636364	TNNT3	ENSSSCG00000031903	ENSSSCT00000037050.1	upstream_gene_variant
2:1305119	2	1305119	.	C	T	90	22	0.244444444	TNNT3	ENSSSCG00000031903	ENSSSCT00000037050.1	upstream_gene_variant
2:1305253	2	1305253	.	T	C	45	21	0.466666667	TNNT3	ENSSSCG00000031903	ENSSSCT00000037050.1	upstream_gene_variant
2:1305337	2	1305337	.	A	G	114	39	0.342105263	TNNT3	ENSSSCG00000031903	ENSSSCT00000037050.1	upstream_gene_variant
2:1306574	2	1306574	.	C	G	79	11	0.139240506	TNNT3	ENSSSCG00000031903	ENSSSCT00000037050.1	5_prime_UTR_variant
2:1307005	2	1307005	.	C	T	76	12	0.157894737	TNNT3	ENSSSCG00000031903	ENSSSCT00000037050.1	5_prime_UTR_premature_start_codon_gain_variant
2:1307802	2	1307802	.	G	A	75	10	0.133333333	TNNT3	ENSSSCG00000031903	ENSSSCT00000037050.1	5_prime_UTR_variant
2:1308040	2	1308040	rs1108912084	A	G	87	20	0.229885057	TNNT3	ENSSSCG00000031903	ENSSSCT00000037050.1	5_prime_UTR_variant
2:1312723	2	1312723	.	C	T	44	18	0.409090909	TNNT3	ENSSSCG00000031903	ENSSSCT00000038319.1	intron_variant
2:1312906	2	1312906	.	G	A	97	82	0.845360825	TNNT3	ENSSSCG00000031903	ENSSSCT00000038319.1	synonymous_variant
2:1313278	2	1313278	.	G	A	81	66	0.814814815	TNNT3	ENSSSCG00000031903	ENSSSCT00000038319.1	synonymous_variant
2:1314407	2	1314407	.	C	T	82	22	0.268292683	TNNT3	ENSSSCG00000031903	ENSSSCT00000038319.1	intron_variant
2:1314423	2	1314423	.	T	C	73	31	0.424657534	TNNT3	ENSSSCG00000031903	ENSSSCT00000038319.1	intron_variant
2:1315689	2	1315689	.	C	T	54	14	0.259259259	TNNT3	ENSSSCG00000031903	ENSSSCT00000038319.1	intron_variant
2:1316114	2	1316114	.	C	T	61	10	0.163934426	TNNT3	ENSSSCG00000031903	ENSSSCT00000038319.1	intron_variant
2:1348702	2	1348702	.	G	A	118	25	0.211864407	ENSSSCG00000038364	ENSSSCG00000038364	ENSSSCT00000037403.1	5_prime_UTR_variant
2:1348716	2	1348716	.	T	C	118	27	0.228813559	ENSSSCG00000038364	ENSSSCG00000038364	ENSSSCT00000037403.1	5_prime_UTR_variant
2:1348733	2	1348733	.	C	A	118	30	0.254237288	ENSSSCG00000038364	ENSSSCG00000038364	ENSSSCT00000037403.1	5_prime_UTR_variant
2:1350065	2	1350065	.	C	G	101	20	0.198019802	ENSSSCG00000038364	ENSSSCG00000038364	ENSSSCT00000040484.1	synonymous_variant
2:1469339	2	1469339	.	T	C	105	102	0.971428571	ENSSSCG00000035293	ENSSSCG00000035293	ENSSSCT00000039341.1	3_prime_UTR_variant
2:1469705	2	1469705	.	A	G	98	97	0.989795918	ENSSSCG00000035293	ENSSSCG00000035293	ENSSSCT00000039341.1	3_prime_UTR_variant
2:1469990	2	1469990	.	G	A	61	61	1	ENSSSCG00000035293	ENSSSCG00000035293	ENSSSCT00000039341.1	3_prime_UTR_variant
2:1470106	2	1470106	.	C	T	106	106	1	ENSSSCG00000035293	ENSSSCG00000035293	ENSSSCT00000039341.1	3_prime_UTR_variant
2:1470708	2	1470708	.	G	C	58	58	1	ENSSSCG00000035293	ENSSSCG00000035293	ENSSSCT00000039341.1	3_prime_UTR_variant
2:1470899	2	1470899	.	G	A	88	82	0.931818182	ENSSSCG00000035293	ENSSSCG00000035293	ENSSSCT00000039341.1	3_prime_UTR_variant
2:1471096	2	1471096	.	G	A	129	85	0.658914729	ENSSSCG00000035293	ENSSSCG00000035293	ENSSSCT00000039341.1	3_prime_UTR_variant
2:1471281	2	1471281	.	T	G	72	72	1	ENSSSCG00000035293	ENSSSCG00000035293	ENSSSCT00000039341.1	3_prime_UTR_variant
2:1638777	2	1638777	.	T	C	185	24	0.12972973	CD81	ENSSSCG00000039243	ENSSSCT00000052819.1	synonymous_variant
2:1641168	2	1641168	.	C	T	94	18	0.191489362	CD81	ENSSSCG00000039243	ENSSSCT00000052819.1	3_prime_UTR_variant
2:1641321	2	1641321	rs1113164210	C	A	43	14	0.325581395	CD81	ENSSSCG00000039243	ENSSSCT00000052819.1	3_prime_UTR_variant
2:1641328	2	1641328	rs1110725606	C	A	42	13	0.30952381	CD81	ENSSSCG00000039243	ENSSSCT00000052819.1	3_prime_UTR_variant
2:1641461	2	1641461	.	T	C	132	22	0.166666667	CD81	ENSSSCG00000039243	ENSSSCT00000052819.1	3_prime_UTR_variant
2:1643605	2	1643605	rs1111932523	A	G	88	16	0.181818182	TSSC4	ENSSSCG00000036015	ENSSSCT00000066358.1	5_prime_UTR_variant
2:2021506	2	2021506	.	G	A	67	67	1	CDKN1C	ENSSSCG00000040461	ENSSSCT00000039444.1	synonymous_variant
2:3614963	2	3614963	rs328915245	C	T	75	13	0.173333333	LTO1	ENSSSCG00000012874	ENSSSCT00000014072.3	3_prime_UTR_variant
2:4542849	2	4542849	rs321318718	A	C	165	11	0.066666667	LRP5	ENSSSCG00000012885	ENSSSCT00000053598.1	synonymous_variant
2:4555151	2	4555151	rs340078763	C	T	80	12	0.15	LRP5	ENSSSCG00000012885	ENSSSCT00000053598.1	synonymous_variant
2:4555997	2	4555997	rs343049682	A	G	164	13	0.079268293	LRP5	ENSSSCG00000012885	ENSSSCT00000053598.1	synonymous_variant
2:4563057	2	4563057	rs320419728	C	T	146	12	0.082191781	LRP5	ENSSSCG00000012885	ENSSSCT00000053598.1	synonymous_variant
2:4978794	2	4978794	rs341887331	A	G	180	63	0.35	ENSSSCG00000032003	ENSSSCG00000032003	ENSSSCT00000062288.1	missense_variant
2:4978950	2	4978950	rs81217546	A	G	183	135	0.737704918	ENSSSCG00000032003	ENSSSCG00000032003	ENSSSCT00000062288.1	synonymous_variant
2:5059013	2	5059013	rs331196147	G	A	187	46	0.245989305	TMEM134	ENSSSCG00000012905	ENSSSCT00000014108.3	missense_variant
2:5059216	2	5059216	rs319011325	A	C	80	30	0.375	TMEM134	ENSSSCG00000012905	ENSSSCT00000014108.3	missense_variant
2:5061422	2	5061422	rs338622969	C	T	114	85	0.745614035	TMEM134	ENSSSCG00000012905	ENSSSCT00000014108.3	synonymous_variant
2:5061874	2	5061874	rs338073307	G	A	174	28	0.16091954	TMEM134	ENSSSCG00000012905	ENSSSCT00000014108.3	3_prime_UTR_variant
2:5062112	2	5062112	rs330774280	A	G	132	11	0.083333333	TMEM134	ENSSSCG00000012905	ENSSSCT00000014108.3	3_prime_UTR_variant
2:5086371	2	5086371	rs331473133	T	C	145	14	0.096551724	CORO1B	ENSSSCG00000012920	ENSSSCT00000043285.1	3_prime_UTR_variant
2:5093543	2	5093543	rs330207171	A	G	149	14	0.093959732	RPS6KB2	ENSSSCG00000012910	ENSSSCT00000037281.1	synonymous_variant
2:5097725	2	5097725	rs341652730	G	A	176	10	0.056818182	CARNS1	ENSSSCG00000012911	ENSSSCT00000014114.3	3_prime_UTR_variant
2:5100203	2	5100203	rs327316701	G	C	172	11	0.063953488	CARNS1	ENSSSCG00000012911	ENSSSCT00000014114.3	synonymous_variant
2:5101711	2	5101711	.	C	T	78	15	0.192307692	CARNS1	ENSSSCG00000012911	ENSSSCT00000014114.3	missense_variant
2:5102356	2	5102356	rs341692341	A	G	81	20	0.24691358	CARNS1	ENSSSCG00000012911	ENSSSCT00000014114.3	synonymous_variant
2:5103668	2	5103668	rs325868038	A	G	163	99	0.607361963	CARNS1	ENSSSCG00000012911	ENSSSCT00000014114.3	synonymous_variant
2:5103845	2	5103845	rs345139954	A	G	141	83	0.588652482	CARNS1	ENSSSCG00000012911	ENSSSCT00000014114.3	synonymous_variant
2:5162551	2	5162551	rs331703596	T	C	187	19	0.101604278	ENSSSCG00000012916	ENSSSCG00000012916	ENSSSCT00000014119.3	3_prime_UTR_variant
2:5211722	2	5211722	rs706308507	A	C	96	18	0.1875	GRK2	ENSSSCG00000012918	ENSSSCT00000014121.3	synonymous_variant
2:5566975	2	5566975	rs45433117	C	T	83	12	0.144578313	PC	ENSSSCG00000012926	ENSSSCT00000014129.3	synonymous_variant
2:5585558	2	5585558	rs342683418	C	T	131	11	0.083969466	PC	ENSSSCG00000012926	ENSSSCT00000014129.3	synonymous_variant
2:5586972	2	5586972	rs344180510	C	T	131	17	0.129770992	PC	ENSSSCG00000012926	ENSSSCT00000014129.3	synonymous_variant
2:5819624	2	5819624	rs81214995	A	C	187	17	0.090909091	CCS	ENSSSCG00000012934	ENSSSCT00000045051.1	missense_variant
2:5819897	2	5819897	.	G	T	45	17	0.377777778	CCS	ENSSSCG00000012934	ENSSSCT00000045051.1	synonymous_variant
2:5825418	2	5825418	rs81356782	A	G	64	11	0.171875	CCS	ENSSSCG00000012934	ENSSSCT00000045051.1	missense_variant
2:5858807	2	5858807	rs1113132904	C	G	139	11	0.079136691	CTSF	ENSSSCG00000038918	ENSSSCT00000014154.3	missense_variant
2:5859953	2	5859953	.	C	T	184	13	0.070652174	CTSF	ENSSSCG00000038918	ENSSSCT00000014154.3	3_prime_UTR_variant
2:5860032	2	5860032	.	G	A	99	10	0.101010101	CTSF	ENSSSCG00000038918	ENSSSCT00000014154.3	3_prime_UTR_variant
2:5860037	2	5860037	.	C	T	99	10	0.101010101	CTSF	ENSSSCG00000038918	ENSSSCT00000014154.3	3_prime_UTR_variant
2:5860491	2	5860491	.	G	A	138	61	0.442028986	CTSF	ENSSSCG00000038918	ENSSSCT00000014154.3	3_prime_UTR_variant
2:5860515	2	5860515	rs1108659865	A	G	105	69	0.657142857	ACTN3	ENSSSCG00000038323	ENSSSCT00000014153.3	synonymous_variant
2:5860581	2	5860581	rs1109639873	C	T	138	81	0.586956522	ACTN3	ENSSSCG00000038323	ENSSSCT00000014153.3	synonymous_variant
2:5860611	2	5860611	rs81219179	C	T	138	87	0.630434783	ACTN3	ENSSSCG00000038323	ENSSSCT00000014153.3	synonymous_variant
2:5860623	2	5860623	rs81221071	C	T	138	84	0.608695652	ACTN3	ENSSSCG00000038323	ENSSSCT00000014153.3	synonymous_variant
2:5860858	2	5860858	rs1107690155	C	T	138	68	0.492753623	ACTN3	ENSSSCG00000038323	ENSSSCT00000014153.3	synonymous_variant
2:5860888	2	5860888	.	C	A	138	65	0.471014493	ACTN3	ENSSSCG00000038323	ENSSSCT00000014153.3	synonymous_variant
2:5861407	2	5861407	rs1111003864	G	A	138	56	0.405797101	ACTN3	ENSSSCG00000038323	ENSSSCT00000014153.3	synonymous_variant
2:5861691	2	5861691	.	G	A	117	109	0.931623932	ACTN3	ENSSSCG00000038323	ENSSSCT00000014153.3	splice_region_variant&intron_variant
2:5861801	2	5861801	.	T	C	67	38	0.567164179	CTSF	ENSSSCG00000038918	ENSSSCT00000014154.3	3_prime_UTR_variant
2:5861833	2	5861833	.	G	A	58	31	0.534482759	CTSF	ENSSSCG00000038918	ENSSSCT00000014154.3	3_prime_UTR_variant
2:5861877	2	5861877	rs1110400063	G	A	86	73	0.848837209	CTSF	ENSSSCG00000038918	ENSSSCT00000014154.3	3_prime_UTR_variant
2:5861883	2	5861883	rs1111394777	T	C	88	74	0.840909091	CTSF	ENSSSCG00000038918	ENSSSCT00000014154.3	3_prime_UTR_variant
2:5861953	2	5861953	.	T	C	80	39	0.4875	CTSF	ENSSSCG00000038918	ENSSSCT00000014154.3	3_prime_UTR_variant
2:5862161	2	5862161	rs1113654885	C	T	138	82	0.594202899	ACTN3	ENSSSCG00000038323	ENSSSCT00000014153.3	synonymous_variant
2:5862205	2	5862205	.	C	T	35	21	0.6	ACTN3	ENSSSCG00000038323	ENSSSCT00000014153.3	missense_variant
2:5862212	2	5862212	.	T	C	73	31	0.424657534	ACTN3	ENSSSCG00000038323	ENSSSCT00000014153.3	synonymous_variant
2:5862360	2	5862360	.	G	A	43	13	0.302325581	ACTN3	ENSSSCG00000038323	ENSSSCT00000014153.3	synonymous_variant
2:5862539	2	5862539	rs1113989966	C	T	120	21	0.175	CTSF	ENSSSCG00000038918	ENSSSCT00000014154.3	3_prime_UTR_variant
2:5863231	2	5863231	.	G	T	101	61	0.603960396	ACTN3	ENSSSCG00000038323	ENSSSCT00000014153.3	synonymous_variant
2:5863643	2	5863643	rs1112958426	G	A	138	79	0.572463768	ACTN3	ENSSSCG00000038323	ENSSSCT00000014153.3	synonymous_variant
2:5864575	2	5864575	.	G	A	47	32	0.680851064	ACTN3	ENSSSCG00000038323	ENSSSCT00000014153.3	synonymous_variant
2:5864650	2	5864650	.	C	G	107	62	0.579439252	ACTN3	ENSSSCG00000038323	ENSSSCT00000014153.3	splice_region_variant&synonymous_variant
2:5866327	2	5866327	.	C	T	36	11	0.305555556	ACTN3	ENSSSCG00000038323	ENSSSCT00000014153.3	synonymous_variant
2:5866962	2	5866962	rs1107936830	G	A	138	85	0.615942029	ACTN3	ENSSSCG00000038323	ENSSSCT00000014153.3	synonymous_variant
2:5867407	2	5867407	.	G	A	93	64	0.688172043	ACTN3	ENSSSCG00000038323	ENSSSCT00000014153.3	synonymous_variant
2:5868354	2	5868354	.	C	T	121	96	0.79338843	ACTN3	ENSSSCG00000038323	ENSSSCT00000014153.3	synonymous_variant
2:5868476	2	5868476	.	T	A	122	13	0.106557377	ACTN3	ENSSSCG00000038323	ENSSSCT00000014153.3	intron_variant
2:5868499	2	5868499	.	C	T	98	11	0.112244898	ACTN3	ENSSSCG00000038323	ENSSSCT00000014153.3	intron_variant
2:5868549	2	5868549	.	G	T	64	13	0.203125	ACTN3	ENSSSCG00000038323	ENSSSCT00000014153.3	intron_variant
2:5868566	2	5868566	.	G	A	116	23	0.198275862	ACTN3	ENSSSCG00000038323	ENSSSCT00000014153.3	intron_variant
2:5868831	2	5868831	rs1107523231	G	A	115	82	0.713043478	ACTN3	ENSSSCG00000038323	ENSSSCT00000014153.3	synonymous_variant
2:5869409	2	5869409	.	G	A	70	60	0.857142857	ACTN3	ENSSSCG00000038323	ENSSSCT00000014153.3	synonymous_variant
2:5978686	2	5978686	rs333211095	C	T	99	16	0.161616162	MRPL11	ENSSSCG00000012943	ENSSSCT00000014148.3	5_prime_UTR_premature_start_codon_gain_variant
2:5978812	2	5978812	rs333129023	A	C	68	10	0.147058824	MRPL11	ENSSSCG00000012943	ENSSSCT00000014148.3	synonymous_variant
2:6035397	2	6035397	rs320639261	G	A	129	14	0.108527132	SLC29A2	ENSSSCG00000012941	ENSSSCT00000056115.1	3_prime_UTR_variant
2:6035460	2	6035460	rs331948725	T	C	127	14	0.11023622	SLC29A2	ENSSSCG00000012941	ENSSSCT00000056115.1	3_prime_UTR_variant
2:6035504	2	6035504	rs319341930	T	A	93	17	0.182795699	SLC29A2	ENSSSCG00000012941	ENSSSCT00000056115.1	3_prime_UTR_variant
2:6035505	2	6035505	rs697647006	T	C	93	16	0.172043011	SLC29A2	ENSSSCG00000012941	ENSSSCT00000056115.1	3_prime_UTR_variant
2:6035655	2	6035655	rs330530373	A	G	54	11	0.203703704	SLC29A2	ENSSSCG00000012941	ENSSSCT00000056115.1	3_prime_UTR_variant
2:6035719	2	6035719	rs340496898	A	G	78	36	0.461538462	SLC29A2	ENSSSCG00000012941	ENSSSCT00000056115.1	3_prime_UTR_variant
2:6035762	2	6035762	rs325088683	C	T	57	33	0.578947368	SLC29A2	ENSSSCG00000012941	ENSSSCT00000056115.1	3_prime_UTR_variant
2:6035993	2	6035993	rs320930134	C	T	75	24	0.32	SLC29A2	ENSSSCG00000012941	ENSSSCT00000056115.1	3_prime_UTR_variant
2:6109899	2	6109899	.	C	T	69	50	0.724637681	RAB1B	ENSSSCG00000012954	ENSSSCT00000065378.1	3_prime_UTR_variant
2:6109916	2	6109916	.	C	T	68	34	0.5	RAB1B	ENSSSCG00000012954	ENSSSCT00000065378.1	3_prime_UTR_variant
2:6110606	2	6110606	.	A	G	80	11	0.1375	RAB1B	ENSSSCG00000012954	ENSSSCT00000065378.1	synonymous_variant
2:6325227	2	6325227	.	C	T	110	40	0.363636364	CST6	ENSSSCG00000012960	ENSSSCT00000014166.3	synonymous_variant
2:6333628	2	6333628	.	G	A	75	11	0.146666667	BANF1	ENSSSCG00000012961	ENSSSCT00000014167.3	3_prime_UTR_variant
2:6333822	2	6333822	.	C	T	102	13	0.12745098	BANF1	ENSSSCG00000012961	ENSSSCT00000014167.3	3_prime_UTR_variant
2:6333846	2	6333846	rs1114001355	A	G	177	58	0.327683616	BANF1	ENSSSCG00000012961	ENSSSCT00000014167.3	synonymous_variant
2:6333927	2	6333927	rs1112525240	G	A	94	27	0.287234043	BANF1	ENSSSCG00000012961	ENSSSCT00000014167.3	synonymous_variant
2:6334472	2	6334472	rs1111835543	C	T	188	60	0.319148936	EIF1AD	ENSSSCG00000027334	ENSSSCT00000023081.2	5_prime_UTR_premature_start_codon_gain_variant
2:6334754	2	6334754	.	G	A	67	15	0.223880597	EIF1AD	ENSSSCG00000027334	ENSSSCT00000023081.2	5_prime_UTR_variant
2:6334762	2	6334762	.	G	A	64	12	0.1875	BANF1	ENSSSCG00000012961	ENSSSCT00000024354.2	5_prime_UTR_premature_start_codon_gain_variant
2:6357802	2	6357802	rs345040438	A	G	188	10	0.053191489	SART1	ENSSSCG00000012963	ENSSSCT00000014169.3	synonymous_variant
2:6366942	2	6366942	rs333914953	A	G	169	14	0.082840237	SART1	ENSSSCG00000012963	ENSSSCT00000014169.3	synonymous_variant
2:6367012	2	6367012	rs344390791	G	A	102	12	0.117647059	SART1	ENSSSCG00000012963	ENSSSCT00000014169.3	missense_variant
2:6373048	2	6373048	rs336508300	C	T	68	14	0.205882353	SART1	ENSSSCG00000012963	ENSSSCT00000014169.3	synonymous_variant
2:6373060	2	6373060	rs319197233	C	T	64	12	0.1875	SART1	ENSSSCG00000012963	ENSSSCT00000014169.3	synonymous_variant
2:6373290	2	6373290	.	A	G	62	16	0.258064516	SART1	ENSSSCG00000012963	ENSSSCT00000014169.3	5_prime_UTR_variant
2:6409677	2	6409677	rs337104005	C	T	134	16	0.119402985	C11orf68	ENSSSCG00000012966	ENSSSCT00000014173.3	5_prime_UTR_variant
2:6474683	2	6474683	rs712032345	T	C	81	16	0.197530864	CFL1	ENSSSCG00000012974	ENSSSCT00000033723.2	missense_variant
2:6548818	2	6548818	rs335986503	G	C	187	69	0.368983957	AP5B1	ENSSSCG00000012978	ENSSSCT00000014186.3	synonymous_variant
2:6548819	2	6548819	rs705490573	C	T	99	44	0.444444444	AP5B1	ENSSSCG00000012978	ENSSSCT00000014186.3	synonymous_variant
2:6551020	2	6551020	rs338006819	G	A	98	44	0.448979592	AP5B1	ENSSSCG00000012978	ENSSSCT00000014186.3	synonymous_variant
2:6563195	2	6563195	rs318549188	C	G	187	14	0.07486631	RNASEH2C	ENSSSCG00000012979	ENSSSCT00000014187.3	missense_variant
2:6602821	2	6602821	rs345130640	G	C	68	12	0.176470588	RELA	ENSSSCG00000012981	ENSSSCT00000044525.1	3_prime_UTR_variant
2:6662621	2	6662621	rs332006390	G	T	127	11	0.086614173	MAP3K11	ENSSSCG00000037531	ENSSSCT00000062004.1	downstream_gene_variant
2:6662794	2	6662794	rs320905876	G	A	128	12	0.09375	KCNK7	ENSSSCG00000012986	ENSSSCT00000014196.3	downstream_gene_variant
2:6663065	2	6663065	rs691229340	G	C	117	18	0.153846154	KCNK7	ENSSSCG00000012986	ENSSSCT00000014196.3	downstream_gene_variant
2:6663113	2	6663113	rs81357871	C	T	130	46	0.353846154	KCNK7	ENSSSCG00000012986	ENSSSCT00000014196.3	downstream_gene_variant
2:6669573	2	6669573	.	C	T	33	27	0.818181818	EHBP1L1	ENSSSCG00000012988	ENSSSCT00000014198.3	synonymous_variant
2:6669684	2	6669684	rs1113514952	G	A	125	58	0.464	EHBP1L1	ENSSSCG00000012988	ENSSSCT00000014198.3	synonymous_variant
2:6672588	2	6672588	rs81486982	A	G	123	36	0.292682927	EHBP1L1	ENSSSCG00000012988	ENSSSCT00000014198.3	synonymous_variant
2:6673346	2	6673346	rs332041073	C	T	126	61	0.484126984	EHBP1L1	ENSSSCG00000012988	ENSSSCT00000014198.3	missense_variant
2:6673527	2	6673527	rs319818822	A	T	61	27	0.442622951	EHBP1L1	ENSSSCG00000012988	ENSSSCT00000014198.3	synonymous_variant
2:6674103	2	6674103	rs81357909	G	C	138	51	0.369565217	EHBP1L1	ENSSSCG00000012988	ENSSSCT00000014198.3	missense_variant
2:6674969	2	6674969	rs81357912	C	T	137	37	0.270072993	EHBP1L1	ENSSSCG00000012988	ENSSSCT00000014198.3	synonymous_variant
2:6675032	2	6675032	rs326104533	G	A	137	44	0.321167883	EHBP1L1	ENSSSCG00000012988	ENSSSCT00000014198.3	synonymous_variant
2:6678736	2	6678736	rs711931436	C	T	52	15	0.288461538	EHBP1L1	ENSSSCG00000012988	ENSSSCT00000014198.3	5_prime_UTR_variant
2:6755985	2	6755985	rs337722297	C	G	123	12	0.097560976	RF01684-RF01684	ENSSSCG00000040072-ENSSSCG00000038298	ENSSSCG00000040072-ENSSSCG00000038298	intergenic_region
2:6756252	2	6756252	rs327797371	G	T	121	12	0.099173554	RF01684-RF01684	ENSSSCG00000040072-ENSSSCG00000038298	ENSSSCG00000040072-ENSSSCG00000038298	intergenic_region
2:6756996	2	6756996	rs338903974	T	C	121	42	0.347107438	RF01684-RF01684	ENSSSCG00000040072-ENSSSCG00000038298	ENSSSCG00000040072-ENSSSCG00000038298	intergenic_region
2:6757009	2	6757009	rs81357955	A	G	118	48	0.406779661	RF01684-RF01684	ENSSSCG00000040072-ENSSSCG00000038298	ENSSSCG00000040072-ENSSSCG00000038298	intergenic_region
2:6808290	2	6808290	rs343700242	A	C	42	22	0.523809524	RF01957	ENSSSCG00000037614	ENSSSCT00000048333.1	downstream_gene_variant
2:6808533	2	6808533	rs55619133	C	T	66	56	0.848484848	RF01957	ENSSSCG00000037614	ENSSSCT00000048333.1	downstream_gene_variant
2:6808665	2	6808665	rs342880656	T	C	60	59	0.983333333	RF01957	ENSSSCG00000037614	ENSSSCT00000048333.1	downstream_gene_variant
2:6808858	2	6808858	rs336184498	T	C	60	60	1	RF01957	ENSSSCG00000037614	ENSSSCT00000048333.1	downstream_gene_variant
2:6808963	2	6808963	rs318793911	G	T	85	78	0.917647059	RF01957	ENSSSCG00000037614	ENSSSCT00000048333.1	downstream_gene_variant
2:6809065	2	6809065	rs324879178	T	C	61	58	0.950819672	RF01957	ENSSSCG00000037614	ENSSSCT00000048333.1	downstream_gene_variant
2:6809241	2	6809241	rs55619135	G	A	99	71	0.717171717	RF01957	ENSSSCG00000037614	ENSSSCT00000048333.1	downstream_gene_variant
2:6809407	2	6809407	rs695020699	C	T	96	50	0.520833333	RF01957	ENSSSCG00000037614	ENSSSCT00000048333.1	downstream_gene_variant
2:6809413	2	6809413	rs335752373	C	T	50	47	0.94	RF01957	ENSSSCG00000037614	ENSSSCT00000048333.1	downstream_gene_variant
2:6809434	2	6809434	rs690089845	G	A	53	48	0.905660377	RF01957	ENSSSCG00000037614	ENSSSCT00000048333.1	downstream_gene_variant
2:6809456	2	6809456	rs81358046	A	G	76	49	0.644736842	RF01957	ENSSSCG00000037614	ENSSSCT00000048333.1	downstream_gene_variant
2:6809457	2	6809457	rs81358047	C	T	76	51	0.671052632	RF01957	ENSSSCG00000037614	ENSSSCT00000048333.1	downstream_gene_variant
2:6809822	2	6809822	rs334754421	C	G	61	60	0.983606557	RF01957	ENSSSCG00000037614	ENSSSCT00000048333.1	downstream_gene_variant
2:6810190	2	6810190	.	C	A	38	36	0.947368421	RF01957	ENSSSCG00000037614	ENSSSCT00000048333.1	downstream_gene_variant
2:6810482	2	6810482	rs326831035	G	C	60	57	0.95	RF01956	ENSSSCG00000036396	ENSSSCT00000047849.1	downstream_gene_variant
2:6810716	2	6810716	rs81358051	C	G	126	78	0.619047619	RF01957	ENSSSCG00000037614	ENSSSCT00000048333.1	upstream_gene_variant
2:6810746	2	6810746	rs325753620	C	G	74	61	0.824324324	RF01957	ENSSSCG00000037614	ENSSSCT00000048333.1	upstream_gene_variant
2:6810788	2	6810788	rs320502281	G	A	71	62	0.873239437	RF01957	ENSSSCG00000037614	ENSSSCT00000048333.1	upstream_gene_variant
2:6810930	2	6810930	rs339627477	C	T	138	109	0.789855072	RF01957	ENSSSCG00000037614	ENSSSCT00000048333.1	upstream_gene_variant
2:6811099	2	6811099	rs332955077	G	A	121	80	0.661157025	RF01957	ENSSSCG00000037614	ENSSSCT00000048333.1	upstream_gene_variant
2:6811132	2	6811132	rs340551817	G	T	53	50	0.943396226	RF01957	ENSSSCG00000037614	ENSSSCT00000048333.1	upstream_gene_variant
2:6811372	2	6811372	rs336471105	C	A	65	47	0.723076923	RF01957	ENSSSCG00000037614	ENSSSCT00000048333.1	upstream_gene_variant
2:6811445	2	6811445	rs335433128	C	T	66	49	0.742424242	RF01957	ENSSSCG00000037614	ENSSSCT00000048333.1	upstream_gene_variant
2:6811603	2	6811603	rs331507717	T	C	104	36	0.346153846	RF01957	ENSSSCG00000037614	ENSSSCT00000048333.1	upstream_gene_variant
2:6898420	2	6898420	rs81214223	G	A	140	12	0.085714286	CDC42EP2	ENSSSCG00000012996	ENSSSCT00000014206.3	synonymous_variant
2:6898665	2	6898665	.	G	A	32	11	0.34375	CDC42EP2	ENSSSCG00000012996	ENSSSCT00000014206.3	5_prime_UTR_variant
2:6898678	2	6898678	rs329018799	A	C	34	11	0.323529412	CDC42EP2	ENSSSCG00000012996	ENSSSCT00000014206.3	5_prime_UTR_variant
2:7066054	2	7066054	.	A	G	101	81	0.801980198	SYVN1	ENSSSCG00000027057	ENSSSCT00000044009.1	3_prime_UTR_variant
2:7083294	2	7083294	rs711339465	C	T	116	14	0.120689655	VPS51	ENSSSCG00000013005	ENSSSCT00000053557.1	synonymous_variant
2:7084508	2	7084508	rs321362974	C	T	172	15	0.087209302	VPS51	ENSSSCG00000013005	ENSSSCT00000053557.1	synonymous_variant
2:7163027	2	7163027	rs81216577	C	T	121	49	0.404958678	ENSSSCG00000034387	ENSSSCG00000034387	ENSSSCT00000051108.1	synonymous_variant
2:7319823	2	7319823	rs80810447	G	A	92	15	0.163043478	EHD1	ENSSSCG00000013017	ENSSSCT00000014228.3	synonymous_variant
2:7320222	2	7320222	rs319930937	G	A	92	23	0.25	EHD1	ENSSSCG00000013017	ENSSSCT00000044047.1	3_prime_UTR_variant
2:7320227	2	7320227	rs331233031	G	A	46	15	0.326086957	EHD1	ENSSSCG00000013017	ENSSSCT00000044047.1	3_prime_UTR_variant
2:7320321	2	7320321	rs340940013	G	T	75	35	0.466666667	EHD1	ENSSSCG00000013017	ENSSSCT00000044047.1	3_prime_UTR_variant
2:7320346	2	7320346	rs322379080	A	G	114	24	0.210526316	EHD1	ENSSSCG00000013017	ENSSSCT00000044047.1	3_prime_UTR_variant
2:7320368	2	7320368	rs701385814	C	T	92	18	0.195652174	EHD1	ENSSSCG00000013017	ENSSSCT00000044047.1	3_prime_UTR_variant
2:7320425	2	7320425	rs341683889	C	T	33	23	0.696969697	EHD1	ENSSSCG00000013017	ENSSSCT00000044047.1	3_prime_UTR_variant
2:7320490	2	7320490	rs325302151	C	T	117	16	0.136752137	EHD1	ENSSSCG00000013017	ENSSSCT00000044047.1	3_prime_UTR_variant
2:7320510	2	7320510	rs332308426	G	C	116	15	0.129310345	EHD1	ENSSSCG00000013017	ENSSSCT00000044047.1	3_prime_UTR_variant
2:7320754	2	7320754	rs326050391	G	A	84	62	0.738095238	EHD1	ENSSSCG00000013017	ENSSSCT00000044047.1	3_prime_UTR_variant
2:7320823	2	7320823	rs339952358	A	G	71	29	0.408450704	EHD1	ENSSSCG00000013017	ENSSSCT00000044047.1	3_prime_UTR_variant
2:7320873	2	7320873	rs325338322	C	T	76	20	0.263157895	EHD1	ENSSSCG00000013017	ENSSSCT00000044047.1	3_prime_UTR_variant
2:7321118	2	7321118	rs331187091	C	T	112	56	0.5	EHD1	ENSSSCG00000013017	ENSSSCT00000044047.1	3_prime_UTR_variant
2:7321182	2	7321182	rs341536789	C	A	139	127	0.913669065	EHD1	ENSSSCG00000013017	ENSSSCT00000044047.1	3_prime_UTR_variant
2:7321186	2	7321186	rs325371783	G	A	42	34	0.80952381	EHD1	ENSSSCG00000013017	ENSSSCT00000044047.1	3_prime_UTR_variant
2:7321189	2	7321189	rs332736454	A	G	139	130	0.935251799	EHD1	ENSSSCG00000013017	ENSSSCT00000044047.1	3_prime_UTR_variant
2:7321206	2	7321206	rs323736387	A	G	131	127	0.969465649	EHD1	ENSSSCG00000013017	ENSSSCT00000044047.1	3_prime_UTR_variant
2:7321311	2	7321311	rs334302508	T	C	165	145	0.878787879	EHD1	ENSSSCG00000013017	ENSSSCT00000044047.1	3_prime_UTR_variant
2:7321359	2	7321359	rs346203355	G	A	165	113	0.684848485	EHD1	ENSSSCG00000013017	ENSSSCT00000044047.1	3_prime_UTR_variant
2:7321364	2	7321364	rs325359998	C	G	165	107	0.648484848	EHD1	ENSSSCG00000013017	ENSSSCT00000044047.1	3_prime_UTR_variant
2:7321472	2	7321472	rs327645362	G	A	133	34	0.255639098	EHD1	ENSSSCG00000013017	ENSSSCT00000044047.1	3_prime_UTR_variant
2:7407552	2	7407552	rs319459294	G	A	109	102	0.935779817	PYGM	ENSSSCG00000013022	ENSSSCT00000054386.1	5_prime_UTR_variant
2:7409725	2	7409725	.	G	A	71	62	0.873239437	SF1	ENSSSCG00000013021	ENSSSCT00000062161.1	downstream_gene_variant
2:7409927	2	7409927	rs338899101	G	C	97	80	0.824742268	PYGM	ENSSSCG00000013022	ENSSSCT00000014234.3	synonymous_variant
2:7409993	2	7409993	rs713944476	G	A	82	24	0.292682927	PYGM	ENSSSCG00000013022	ENSSSCT00000014234.3	synonymous_variant
2:7409999	2	7409999	rs318455314	T	C	100	60	0.6	PYGM	ENSSSCG00000013022	ENSSSCT00000014234.3	synonymous_variant
2:7411314	2	7411314	rs331376831	C	T	79	42	0.53164557	PYGM	ENSSSCG00000013022	ENSSSCT00000014234.3	synonymous_variant
2:7411967	2	7411967	rs325553530	G	A	128	87	0.6796875	PYGM	ENSSSCG00000013022	ENSSSCT00000014234.3	synonymous_variant
2:7414016	2	7414016	rs343726024	C	T	67	22	0.328358209	PYGM	ENSSSCG00000013022	ENSSSCT00000014234.3	intron_variant
2:7414297	2	7414297	rs335619488	C	A	39	39	1	PYGM	ENSSSCG00000013022	ENSSSCT00000014234.3	synonymous_variant
2:7414395	2	7414395	rs342808877	G	A	126	77	0.611111111	PYGM	ENSSSCG00000013022	ENSSSCT00000014234.3	synonymous_variant
2:7414798	2	7414798	rs331083829	T	C	117	78	0.666666667	PYGM	ENSSSCG00000013022	ENSSSCT00000014234.3	synonymous_variant
2:7415161	2	7415161	rs691837724	A	G	67	60	0.895522388	PYGM	ENSSSCG00000013022	ENSSSCT00000014234.3	synonymous_variant
2:7416094	2	7416094	rs341644871	A	G	80	25	0.3125	PYGM	ENSSSCG00000013022	ENSSSCT00000014234.3	intron_variant
2:7420348	2	7420348	rs322511222	C	T	38	27	0.710526316	PYGM	ENSSSCG00000013022	ENSSSCT00000014234.3	synonymous_variant
2:7421028	2	7421028	rs696813301	C	T	67	67	1	PYGM	ENSSSCG00000013022	ENSSSCT00000014234.3	3_prime_UTR_variant
2:7802939	2	7802939	rs324380653	G	A	87	13	0.149425287	TRMT112	ENSSSCG00000013029	ENSSSCT00000060334.1	synonymous_variant
2:7803041	2	7803041	rs328713532	C	G	88	10	0.113636364	PRDX5	ENSSSCG00000013030	ENSSSCT00000014243.3	upstream_gene_variant
2:7878474	2	7878474	rs340886590	C	A	154	10	0.064935065	ENSSSCG00000013038	ENSSSCG00000013038	ENSSSCT00000014251.3	missense_variant
2:7883220	2	7883220	rs328944028	C	T	143	12	0.083916084	NUDT22	ENSSSCG00000013039	ENSSSCT00000014252.3	synonymous_variant
2:7884656	2	7884656	rs346260309	C	T	80	37	0.4625	TRPT1	ENSSSCG00000013040	ENSSSCT00000014253.3	synonymous_variant
2:7885695	2	7885695	rs81359470	T	C	75	30	0.4	TRPT1	ENSSSCG00000013040	ENSSSCT00000014253.3	synonymous_variant
2:7886296	2	7886296	rs327682514	G	A	66	21	0.318181818	TRPT1	ENSSSCG00000013040	ENSSSCT00000014253.3	synonymous_variant
2:7920560	2	7920560	rs81213210	A	C	159	38	0.238993711	STIP1	ENSSSCG00000021620	ENSSSCT00000027308.2	synonymous_variant
2:7921760	2	7921760	rs81213209	C	T	70	12	0.171428571	STIP1	ENSSSCG00000021620	ENSSSCT00000027308.2	missense_variant
2:7921782	2	7921782	rs81213208	C	T	71	12	0.169014085	STIP1	ENSSSCG00000021620	ENSSSCT00000027308.2	synonymous_variant
2:8087369	2	8087369	rs325156823	G	A	137	56	0.408759124	OTUB1	ENSSSCG00000013045	ENSSSCT00000014258.4	3_prime_UTR_variant
2:8101691	2	8101691	rs344029110	G	A	87	15	0.172413793	ENSSSCG00000013046	ENSSSCG00000013046	ENSSSCT00000014259.3	3_prime_UTR_variant
2:8101754	2	8101754	rs329199039	T	C	95	39	0.410526316	ENSSSCG00000013046	ENSSSCG00000013046	ENSSSCT00000014259.3	3_prime_UTR_variant
2:8101764	2	8101764	rs339229741	G	A	46	10	0.217391304	ENSSSCG00000013046	ENSSSCG00000013046	ENSSSCT00000014259.3	3_prime_UTR_variant
2:8291013	2	8291013	rs323903055	C	T	125	16	0.128	ENSSSCG00000013052	ENSSSCG00000013052	ENSSSCT00000014266.3	3_prime_UTR_variant
2:8291121	2	8291121	rs342291000	G	A	144	14	0.097222222	ENSSSCG00000013052	ENSSSCG00000013052	ENSSSCT00000014266.3	3_prime_UTR_variant
2:8430158	2	8430158	rs81213492	A	G	166	14	0.084337349	PLA2G16	ENSSSCG00000026914	ENSSSCT00000031257.3	synonymous_variant
2:8892375	2	8892375	rs324026463	C	T	70	43	0.614285714	SLC3A2	ENSSSCG00000022404	ENSSSCT00000028449.2	missense_variant
2:8892408	2	8892408	rs792137938	T	C	80	63	0.7875	SLC3A2	ENSSSCG00000022404	ENSSSCT00000028449.2	missense_variant
2:8892728	2	8892728	rs344933369	T	C	107	105	0.981308411	SLC3A2	ENSSSCG00000022404	ENSSSCT00000028449.2	synonymous_variant
2:8892776	2	8892776	rs331022943	C	G	93	80	0.860215054	SLC3A2	ENSSSCG00000022404	ENSSSCT00000028449.2	synonymous_variant
2:8894175	2	8894175	rs81218595	G	A	42	41	0.976190476	SLC3A2	ENSSSCG00000022404	ENSSSCT00000028449.2	synonymous_variant
2:8894181	2	8894181	rs320257979	G	A	69	65	0.942028986	SLC3A2	ENSSSCG00000022404	ENSSSCT00000028449.2	splice_region_variant&intron_variant
2:8894626	2	8894626	rs331389294	C	T	92	79	0.858695652	SLC3A2	ENSSSCG00000022404	ENSSSCT00000028449.2	synonymous_variant
2:8894947	2	8894947	rs81312355	G	A	142	98	0.690140845	SLC3A2	ENSSSCG00000022404	ENSSSCT00000028449.2	synonymous_variant
2:8897635	2	8897635	rs345153154	C	A	107	77	0.719626168	SLC3A2	ENSSSCG00000022404	ENSSSCT00000028449.2	synonymous_variant
2:8898362	2	8898362	rs196958559	G	C	81	48	0.592592593	SLC3A2	ENSSSCG00000022404	ENSSSCT00000028449.2	synonymous_variant
2:8899111	2	8899111	rs335908699	A	G	111	58	0.522522523	SLC3A2	ENSSSCG00000022404	ENSSSCT00000028449.2	synonymous_variant
2:8982188	2	8982188	rs330111708	C	A	88	26	0.295454545	TMEM223	ENSSSCG00000038711	ENSSSCT00000063185.1	synonymous_variant
2:8982283	2	8982283	rs701058278	G	A	89	32	0.359550562	TMEM223	ENSSSCG00000038711	ENSSSCT00000063185.1	missense_variant
2:8982363	2	8982363	rs339469566	A	G	103	23	0.223300971	TMEM223	ENSSSCG00000038711	ENSSSCT00000063185.1	missense_variant
2:8982425	2	8982425	rs325049393	C	T	84	20	0.238095238	TMEM223	ENSSSCG00000038711	ENSSSCT00000063185.1	synonymous_variant
2:8983142	2	8983142	rs339060964	A	C	44	31	0.704545455	TMEM223	ENSSSCG00000038711	ENSSSCT00000063185.1	3_prime_UTR_variant
2:9074079	2	9074079	rs45434961	A	C	92	12	0.130434783	UBXN1	ENSSSCG00000023110	ENSSSCT00000029345.2	synonymous_variant
2:9074501	2	9074501	rs81211091	T	C	110	37	0.336363636	UBXN1	ENSSSCG00000023110	ENSSSCT00000029345.2	synonymous_variant
2:9077857	2	9077857	rs318474219	G	A	84	17	0.202380952	UQCC3	ENSSSCG00000038370	ENSSSCT00000051099.1	3_prime_UTR_variant
2:9077865	2	9077865	rs331623585	T	C	83	18	0.21686747	UQCC3	ENSSSCG00000038370	ENSSSCT00000051099.1	3_prime_UTR_variant
2:9078062	2	9078062	rs329815120	T	C	133	12	0.090225564	UQCC3	ENSSSCG00000038370	ENSSSCT00000051099.1	3_prime_UTR_variant
2:9078113	2	9078113	rs324237975	G	A	45	29	0.644444444	UQCC3	ENSSSCG00000038370	ENSSSCT00000051099.1	3_prime_UTR_variant
2:9078192	2	9078192	rs342866105	A	G	94	31	0.329787234	UQCC3	ENSSSCG00000038370	ENSSSCT00000051099.1	synonymous_variant
2:9119879	2	9119879	rs330184644	C	T	121	19	0.157024793	B3GAT3	ENSSSCG00000020809	ENSSSCT00000023287.2	synonymous_variant
2:9119900	2	9119900	rs342475797	T	C	105	19	0.180952381	B3GAT3	ENSSSCG00000020809	ENSSSCT00000023287.2	synonymous_variant
2:9123565	2	9123565	rs327588710	C	T	89	22	0.247191011	B3GAT3	ENSSSCG00000020809	ENSSSCT00000023287.2	synonymous_variant
2:9165523	2	9165523	rs80996258	T	G	88	87	0.988636364	ENSSSCG00000013064	ENSSSCG00000013064	ENSSSCT00000014280.3	synonymous_variant
2:9165565	2	9165565	rs80833327	C	T	85	84	0.988235294	ENSSSCG00000013064	ENSSSCG00000013064	ENSSSCT00000014280.3	synonymous_variant
2:9172684	2	9172684	rs80878623	C	T	60	58	0.966666667	ENSSSCG00000013064	ENSSSCG00000013064	ENSSSCT00000014280.3	synonymous_variant
2:9196429	2	9196429	rs336687449	C	T	113	18	0.159292035	ENSSSCG00000036669	ENSSSCG00000036669	ENSSSCT00000050594.1	synonymous_variant
2:9198534	2	9198534	rs341090061	G	A	53	34	0.641509434	AHNAK	ENSSSCG00000033010	ENSSSCT00000043352.1	missense_variant
2:9199825	2	9199825	rs334728809	T	C	81	22	0.271604938	AHNAK	ENSSSCG00000033010	ENSSSCT00000057910.1	synonymous_variant
2:9200332	2	9200332	rs320602906	T	C	129	14	0.108527132	AHNAK	ENSSSCG00000033010	ENSSSCT00000057910.1	synonymous_variant
2:9200617	2	9200617	rs321682739	A	T	122	15	0.12295082	AHNAK	ENSSSCG00000033010	ENSSSCT00000057910.1	missense_variant
2:9200881	2	9200881	rs334665204	G	A	105	21	0.2	AHNAK	ENSSSCG00000033010	ENSSSCT00000057910.1	synonymous_variant
2:9200890	2	9200890	.	T	C	73	38	0.520547945	AHNAK	ENSSSCG00000033010	ENSSSCT00000057910.1	synonymous_variant
2:9201445	2	9201445	.	G	A	66	20	0.303030303	AHNAK	ENSSSCG00000033010	ENSSSCT00000057910.1	synonymous_variant
2:9201466	2	9201466	.	G	A	61	16	0.262295082	AHNAK	ENSSSCG00000033010	ENSSSCT00000057910.1	synonymous_variant
2:9201751	2	9201751	rs696267132	A	C	170	123	0.723529412	AHNAK	ENSSSCG00000033010	ENSSSCT00000057910.1	synonymous_variant
2:9201754	2	9201754	rs704540018	A	G	172	123	0.715116279	AHNAK	ENSSSCG00000033010	ENSSSCT00000057910.1	synonymous_variant
2:9201763	2	9201763	rs696888192	A	T	74	70	0.945945946	AHNAK	ENSSSCG00000033010	ENSSSCT00000057910.1	missense_variant
2:9201781	2	9201781	.	C	G	73	61	0.835616438	AHNAK	ENSSSCG00000033010	ENSSSCT00000057910.1	synonymous_variant
2:9203407	2	9203407	rs328569347	G	A	140	71	0.507142857	AHNAK	ENSSSCG00000033010	ENSSSCT00000057910.1	synonymous_variant
2:9203470	2	9203470	rs319990486	G	A	62	44	0.709677419	AHNAK	ENSSSCG00000033010	ENSSSCT00000057910.1	synonymous_variant
2:9203471	2	9203471	rs329496795	A	G	114	63	0.552631579	AHNAK	ENSSSCG00000033010	ENSSSCT00000057910.1	missense_variant
2:9204278	2	9204278	rs693974985	A	G	121	90	0.743801653	AHNAK	ENSSSCG00000033010	ENSSSCT00000065398.1	missense_variant
2:9204355	2	9204355	rs1113701543	C	T	61	23	0.37704918	AHNAK	ENSSSCG00000033010	ENSSSCT00000065398.1	synonymous_variant
2:9204403	2	9204403	rs788872785	C	T	82	77	0.93902439	AHNAK	ENSSSCG00000033010	ENSSSCT00000065398.1	synonymous_variant
2:9204415	2	9204415	rs345642408	G	A	143	46	0.321678322	AHNAK	ENSSSCG00000033010	ENSSSCT00000065398.1	synonymous_variant
2:9205423	2	9205423	rs336034255	A	G	180	94	0.522222222	ENSSSCG00000036669	ENSSSCG00000036669	ENSSSCT00000050594.1	intron_variant
2:9205433	2	9205433	rs318460913	G	A	176	21	0.119318182	ENSSSCG00000036669	ENSSSCG00000036669	ENSSSCT00000050594.1	intron_variant
2:9205471	2	9205471	rs331455601	A	T	105	13	0.123809524	ENSSSCG00000036669	ENSSSCG00000036669	ENSSSCT00000050594.1	intron_variant
2:9205474	2	9205474	rs340725801	A	G	180	73	0.405555556	ENSSSCG00000036669	ENSSSCG00000036669	ENSSSCT00000050594.1	intron_variant
2:9205483	2	9205483	rs319432435	T	A	179	75	0.418994413	ENSSSCG00000036669	ENSSSCG00000036669	ENSSSCT00000050594.1	intron_variant
2:9205580	2	9205580	rs338608901	A	T	70	68	0.971428571	ENSSSCG00000036669	ENSSSCG00000036669	ENSSSCT00000050594.1	intron_variant
2:9205891	2	9205891	rs325924139	T	C	56	17	0.303571429	ENSSSCG00000036669	ENSSSCG00000036669	ENSSSCT00000050594.1	intron_variant
2:9205897	2	9205897	rs702166907	C	T	54	17	0.314814815	ENSSSCG00000036669	ENSSSCG00000036669	ENSSSCT00000050594.1	intron_variant
2:9205900	2	9205900	rs713228503	T	C	52	14	0.269230769	ENSSSCG00000036669	ENSSSCG00000036669	ENSSSCT00000050594.1	intron_variant
2:9206091	2	9206091	rs336444146	A	G	101	18	0.178217822	AHNAK	ENSSSCG00000033010	ENSSSCT00000043352.1	splice_acceptor_variant&intron_variant
2:9206097	2	9206097	rs318347698	A	T	103	19	0.184466019	AHNAK	ENSSSCG00000033010	ENSSSCT00000043352.1	synonymous_variant
2:9206106	2	9206106	rs327980239	A	G	110	46	0.418181818	AHNAK	ENSSSCG00000033010	ENSSSCT00000043352.1	synonymous_variant
2:9206109	2	9206109	rs336747668	A	C	110	45	0.409090909	AHNAK	ENSSSCG00000033010	ENSSSCT00000043352.1	synonymous_variant
2:9206283	2	9206283	rs339268125	C	T	113	102	0.902654867	AHNAK	ENSSSCG00000033010	ENSSSCT00000043352.1	synonymous_variant
2:9206496	2	9206496	rs322425274	T	C	89	68	0.764044944	AHNAK	ENSSSCG00000033010	ENSSSCT00000043352.1	synonymous_variant
2:9206796	2	9206796	.	C	G	37	37	1	AHNAK	ENSSSCG00000033010	ENSSSCT00000043352.1	missense_variant
2:9206797	2	9206797	.	C	G	125	121	0.968	AHNAK	ENSSSCG00000033010	ENSSSCT00000043352.1	missense_variant
2:9207052	2	9207052	rs325298080	A	G	187	67	0.35828877	AHNAK	ENSSSCG00000033010	ENSSSCT00000043352.1	missense_variant
2:9208324	2	9208324	.	G	A	94	94	1	AHNAK	ENSSSCG00000033010	ENSSSCT00000063370.1	missense_variant
2:9208358	2	9208358	rs331725205	A	G	111	25	0.225225225	AHNAK	ENSSSCG00000033010	ENSSSCT00000063370.1	missense_variant&splice_region_variant
2:9208362	2	9208362	rs1107398226	C	T	101	101	1	AHNAK	ENSSSCG00000033010	ENSSSCT00000063370.1	splice_donor_variant&intron_variant
2:9208471	2	9208471	.	A	T	69	69	1	AHNAK	ENSSSCG00000033010	ENSSSCT00000043352.1	missense_variant
2:9209013	2	9209013	.	C	T	186	144	0.774193548	AHNAK	ENSSSCG00000033010	ENSSSCT00000043352.1	synonymous_variant
2:9209031	2	9209031	.	G	A	67	67	1	AHNAK	ENSSSCG00000033010	ENSSSCT00000043352.1	synonymous_variant
2:9209226	2	9209226	.	T	C	96	85	0.885416667	AHNAK	ENSSSCG00000033010	ENSSSCT00000043352.1	synonymous_variant
2:9209496	2	9209496	.	C	T	169	155	0.917159763	AHNAK	ENSSSCG00000033010	ENSSSCT00000057910.1	synonymous_variant
2:9209661	2	9209661	.	C	T	122	53	0.43442623	AHNAK	ENSSSCG00000033010	ENSSSCT00000057910.1	synonymous_variant
2:9209736	2	9209736	.	C	T	62	62	1	AHNAK	ENSSSCG00000033010	ENSSSCT00000057910.1	synonymous_variant
2:9209781	2	9209781	.	T	C	85	85	1	AHNAK	ENSSSCG00000033010	ENSSSCT00000057910.1	synonymous_variant
2:9209850	2	9209850	.	G	A	160	145	0.90625	AHNAK	ENSSSCG00000033010	ENSSSCT00000057910.1	synonymous_variant
2:9209922	2	9209922	.	C	T	141	80	0.567375887	AHNAK	ENSSSCG00000033010	ENSSSCT00000057910.1	synonymous_variant
2:9209950	2	9209950	.	A	G	185	120	0.648648649	AHNAK	ENSSSCG00000033010	ENSSSCT00000057910.1	missense_variant
2:9210023	2	9210023	.	A	G	91	63	0.692307692	AHNAK	ENSSSCG00000033010	ENSSSCT00000057910.1	missense_variant
2:9210192	2	9210192	.	T	G	91	71	0.78021978	AHNAK	ENSSSCG00000033010	ENSSSCT00000057910.1	missense_variant
2:9210840	2	9210840	.	C	T	181	152	0.839779006	AHNAK	ENSSSCG00000033010	ENSSSCT00000057910.1	synonymous_variant
2:9210945	2	9210945	.	G	A	112	108	0.964285714	AHNAK	ENSSSCG00000033010	ENSSSCT00000057910.1	synonymous_variant
2:9210948	2	9210948	.	A	G	120	116	0.966666667	AHNAK	ENSSSCG00000033010	ENSSSCT00000057910.1	synonymous_variant
2:9210954	2	9210954	.	C	T	117	109	0.931623932	AHNAK	ENSSSCG00000033010	ENSSSCT00000057910.1	synonymous_variant
2:9210957	2	9210957	.	T	C	185	122	0.659459459	AHNAK	ENSSSCG00000033010	ENSSSCT00000057910.1	synonymous_variant
2:9211173	2	9211173	.	C	T	188	131	0.696808511	AHNAK	ENSSSCG00000033010	ENSSSCT00000057910.1	synonymous_variant
2:9211437	2	9211437	.	C	T	124	79	0.637096774	AHNAK	ENSSSCG00000033010	ENSSSCT00000057910.1	synonymous_variant
2:9211941	2	9211941	rs703524248	C	T	187	114	0.609625668	AHNAK	ENSSSCG00000033010	ENSSSCT00000057910.1	synonymous_variant
2:9212326	2	9212326	rs81209985	A	G	183	183	1	AHNAK	ENSSSCG00000033010	ENSSSCT00000057910.1	missense_variant
2:9212424	2	9212424	rs81209986	T	C	123	122	0.991869919	AHNAK	ENSSSCG00000033010	ENSSSCT00000057910.1	synonymous_variant
2:9213698	2	9213698	rs344714901	T	C	118	14	0.118644068	AHNAK	ENSSSCG00000033010	ENSSSCT00000057910.1	missense_variant
2:9213998	2	9213998	.	C	T	48	11	0.229166667	AHNAK	ENSSSCG00000033010	ENSSSCT00000057910.1	missense_variant
2:9214327	2	9214327	rs345181261	A	G	98	19	0.193877551	AHNAK	ENSSSCG00000033010	ENSSSCT00000057910.1	missense_variant
2:9214367	2	9214367	rs327325366	C	G	92	18	0.195652174	AHNAK	ENSSSCG00000033010	ENSSSCT00000057910.1	missense_variant
2:9214966	2	9214966	rs81474551	G	A	90	12	0.133333333	AHNAK	ENSSSCG00000033010	ENSSSCT00000057910.1	missense_variant
2:9214995	2	9214995	rs320835276	C	T	90	18	0.2	AHNAK	ENSSSCG00000033010	ENSSSCT00000057910.1	synonymous_variant
2:9215013	2	9215013	rs331182260	G	A	90	10	0.111111111	AHNAK	ENSSSCG00000033010	ENSSSCT00000057910.1	synonymous_variant
2:9215583	2	9215583	rs327200788	G	A	92	13	0.141304348	AHNAK	ENSSSCG00000033010	ENSSSCT00000057910.1	downstream_gene_variant
2:9215968	2	9215968	rs328223860	G	A	91	23	0.252747253	AHNAK	ENSSSCG00000033010	ENSSSCT00000057910.1	downstream_gene_variant
2:9216196	2	9216196	rs325784512	T	C	39	12	0.307692308	AHNAK	ENSSSCG00000033010	ENSSSCT00000057910.1	downstream_gene_variant
2:9216207	2	9216207	rs338615932	C	T	44	14	0.318181818	AHNAK	ENSSSCG00000033010	ENSSSCT00000057910.1	downstream_gene_variant
2:9216269	2	9216269	rs320550013	T	C	96	19	0.197916667	AHNAK	ENSSSCG00000033010	ENSSSCT00000057910.1	downstream_gene_variant
2:9535247	2	9535247	rs55618992	C	T	90	50	0.555555556	ENSSSCG00000014540	ENSSSCG00000014540	ENSSSCT00000044391.1	5_prime_UTR_variant
2:9537871	2	9537871	rs319848589	G	A	90	36	0.4	ENSSSCG00000014540	ENSSSCG00000014540	ENSSSCT00000044391.1	3_prime_UTR_variant
2:9633158	2	9633158	rs332392686	G	T	85	10	0.117647059	FADS2	ENSSSCG00000013072	ENSSSCT00000014289.3	3_prime_UTR_variant
2:9633510	2	9633510	rs698384476	C	G	117	11	0.094017094	FADS2	ENSSSCG00000013072	ENSSSCT00000014289.3	3_prime_UTR_variant
2:9642053	2	9642053	rs346193657	G	A	87	16	0.183908046	FADS2	ENSSSCG00000013072	ENSSSCT00000014289.3	splice_region_variant&synonymous_variant
2:10156000	2	10156000	.	A	G	42	24	0.571428571	CYB561A3	ENSSSCG00000013086	ENSSSCT00000014304.3	3_prime_UTR_variant
2:10828893	2	10828893	rs337782668	G	T	83	30	0.361445783	TMEM109	ENSSSCG00000013110	ENSSSCT00000014330.3	3_prime_UTR_variant
2:10828918	2	10828918	rs690939163	T	C	143	90	0.629370629	TMEM109	ENSSSCG00000013110	ENSSSCT00000014330.3	3_prime_UTR_variant
2:10828944	2	10828944	rs699175800	T	C	160	121	0.75625	TMEM109	ENSSSCG00000013110	ENSSSCT00000014330.3	3_prime_UTR_variant
2:10828974	2	10828974	rs342665406	G	A	76	36	0.473684211	TMEM109	ENSSSCG00000013110	ENSSSCT00000014330.3	3_prime_UTR_variant
2:10829013	2	10829013	rs326247371	A	T	118	33	0.279661017	TMEM109	ENSSSCG00000013110	ENSSSCT00000014330.3	3_prime_UTR_variant
2:10829022	2	10829022	rs339330992	G	A	79	29	0.367088608	TMEM109	ENSSSCG00000013110	ENSSSCT00000014330.3	3_prime_UTR_variant
2:10829378	2	10829378	rs321652545	A	C	30	17	0.566666667	TMEM109	ENSSSCG00000013110	ENSSSCT00000014330.3	3_prime_UTR_variant
2:10832146	2	10832146	rs340758760	A	G	137	10	0.072992701	TMEM109	ENSSSCG00000013110	ENSSSCT00000014330.3	synonymous_variant
2:11689576	2	11689576	rs701094530	G	C	98	19	0.193877551	MRPL16	ENSSSCG00000013118	ENSSSCT00000014338.3	5_prime_UTR_variant
2:11689604	2	11689604	rs321639972	G	C	90	21	0.233333333	MRPL16	ENSSSCG00000013118	ENSSSCT00000014338.3	5_prime_UTR_premature_start_codon_gain_variant
2:11689608	2	11689608	rs691474130	T	C	91	25	0.274725275	MRPL16	ENSSSCG00000013118	ENSSSCT00000014338.3	5_prime_UTR_variant
2:11689609	2	11689609	rs705877673	C	G	91	25	0.274725275	MRPL16	ENSSSCG00000013118	ENSSSCT00000014338.3	5_prime_UTR_variant
2:11693986	2	11693986	rs322834518	G	A	65	11	0.169230769	MRPL16	ENSSSCG00000013118	ENSSSCT00000014338.3	synonymous_variant
2:11694040	2	11694040	rs331530263	C	T	65	22	0.338461538	MRPL16	ENSSSCG00000013118	ENSSSCT00000014338.3	synonymous_variant
2:11694043	2	11694043	rs322293626	G	T	65	22	0.338461538	MRPL16	ENSSSCG00000013118	ENSSSCT00000014338.3	synonymous_variant
2:11694100	2	11694100	rs321015547	A	G	62	29	0.467741935	MRPL16	ENSSSCG00000013118	ENSSSCT00000014338.3	3_prime_UTR_variant
2:11910590	2	11910590	rs786785268	G	T	49	30	0.612244898	OSBP	ENSSSCG00000013125	ENSSSCT00000014345.3	downstream_gene_variant
2:11910907	2	11910907	rs700283428	A	G	85	78	0.917647059	OSBP	ENSSSCG00000013125	ENSSSCT00000014345.3	downstream_gene_variant
2:11910910	2	11910910	rs705605819	G	A	82	76	0.926829268	OSBP	ENSSSCG00000013125	ENSSSCT00000014345.3	downstream_gene_variant
2:11910933	2	11910933	rs319832679	T	C	75	73	0.973333333	OSBP	ENSSSCG00000013125	ENSSSCT00000014345.3	downstream_gene_variant
2:11911008	2	11911008	rs324295383	G	T	88	40	0.454545455	OSBP	ENSSSCG00000013125	ENSSSCT00000014345.3	downstream_gene_variant
2:11911263	2	11911263	rs710158658	T	G	92	11	0.119565217	OSBP	ENSSSCG00000013125	ENSSSCT00000014345.3	downstream_gene_variant
2:12499969	2	12499969	rs1107587579	G	A	66	22	0.333333333	ENSSSCG00000013155	ENSSSCG00000013155	ENSSSCT00000050881.1	3_prime_UTR_variant
2:12499972	2	12499972	rs1109140490	T	G	66	21	0.318181818	ENSSSCG00000013155	ENSSSCG00000013155	ENSSSCT00000050881.1	3_prime_UTR_variant
2:12989541	2	12989541	.	C	T	31	31	1	ENSSSCG00000013170	ENSSSCG00000013170	ENSSSCT00000014390.3	downstream_gene_variant
2:13324315	2	13324315	rs699421372	G	A	105	75	0.714285714	SERPING1	ENSSSCG00000013181	ENSSSCT00000014401.4	3_prime_UTR_variant
2:13324388	2	13324388	rs339330770	T	C	128	93	0.7265625	SERPING1	ENSSSCG00000013181	ENSSSCT00000014401.4	3_prime_UTR_variant
2:13324397	2	13324397	rs55618236	C	T	107	99	0.925233645	SERPING1	ENSSSCG00000013181	ENSSSCT00000014401.4	3_prime_UTR_variant
2:13324609	2	13324609	rs81212378	G	A	109	25	0.229357798	SERPING1	ENSSSCG00000013181	ENSSSCT00000014401.4	synonymous_variant
2:13325918	2	13325918	rs343758125	T	C	105	11	0.104761905	SERPING1	ENSSSCG00000013181	ENSSSCT00000014401.4	missense_variant
2:13325991	2	13325991	rs334703813	A	G	90	16	0.177777778	SERPING1	ENSSSCG00000013181	ENSSSCT00000014401.4	synonymous_variant
2:13332012	2	13332012	rs55618235	G	A	111	13	0.117117117	SERPING1	ENSSSCG00000013181	ENSSSCT00000014401.4	synonymous_variant
2:13334142	2	13334142	rs324726882	G	A	106	15	0.141509434	SERPING1	ENSSSCG00000013181	ENSSSCT00000014401.4	synonymous_variant
2:13368534	2	13368534	rs337332979	A	C	79	33	0.417721519	UBE2L6	ENSSSCG00000023379	ENSSSCT00000030523.2	3_prime_UTR_variant
2:13368544	2	13368544	rs320110197	C	T	72	26	0.361111111	ENSSSCG00000032195	ENSSSCG00000032195	ENSSSCT00000047605.1	splice_region_variant&intron_variant
2:13368681	2	13368681	rs343634136	C	T	61	25	0.409836066	UBE2L6	ENSSSCG00000023379	ENSSSCT00000030523.2	3_prime_UTR_variant
2:13368686	2	13368686	rs334224735	G	A	60	25	0.416666667	UBE2L6	ENSSSCG00000023379	ENSSSCT00000030523.2	3_prime_UTR_variant
2:13368783	2	13368783	rs325326081	C	T	69	16	0.231884058	UBE2L6	ENSSSCG00000023379	ENSSSCT00000030523.2	3_prime_UTR_variant
2:13369158	2	13369158	rs705313143	C	T	50	10	0.2	UBE2L6	ENSSSCG00000023379	ENSSSCT00000030523.2	3_prime_UTR_variant
2:13370960	2	13370960	rs344336051	C	T	93	20	0.215053763	UBE2L6	ENSSSCG00000023379	ENSSSCT00000030523.2	downstream_gene_variant
2:13370995	2	13370995	rs339146669	A	G	115	13	0.113043478	UBE2L6	ENSSSCG00000023379	ENSSSCT00000030523.2	downstream_gene_variant
2:13376259	2	13376259	.	G	T	87	61	0.701149425	ENSSSCG00000031163	ENSSSCG00000031163	ENSSSCT00000054852.1	synonymous_variant
2:13376469	2	13376469	.	C	T	58	45	0.775862069	ENSSSCG00000031163	ENSSSCG00000031163	ENSSSCT00000054852.1	synonymous_variant
2:13376898	2	13376898	.	G	A	99	38	0.383838384	ENSSSCG00000031163	ENSSSCG00000031163	ENSSSCT00000054852.1	synonymous_variant
2:13378417	2	13378417	.	T	C	87	69	0.793103448	ENSSSCG00000031163	ENSSSCG00000031163	ENSSSCT00000054852.1	upstream_gene_variant
2:13378453	2	13378453	.	G	A	75	65	0.866666667	ENSSSCG00000031163	ENSSSCG00000031163	ENSSSCT00000054852.1	upstream_gene_variant
2:13378751	2	13378751	.	C	T	75	64	0.853333333	ENSSSCG00000032195	ENSSSCG00000032195	ENSSSCT00000047605.1	missense_variant
2:13379111	2	13379111	.	C	A	136	33	0.242647059	ENSSSCG00000031163	ENSSSCG00000031163	ENSSSCT00000054852.1	upstream_gene_variant
2:13379385	2	13379385	.	A	T	76	66	0.868421053	ENSSSCG00000031163	ENSSSCG00000031163	ENSSSCT00000054852.1	upstream_gene_variant
2:13395801	2	13395801	rs81214893	C	T	75	43	0.573333333	TIMM10	ENSSSCG00000039659	ENSSSCT00000048698.1	synonymous_variant
2:15001291	2	15001291	rs334484453	A	G	101	14	0.138613861	ENSSSCG00000013232	ENSSSCG00000013232	ENSSSCT00000064478.1	synonymous_variant
2:15033049	2	15033049	rs81215279	C	T	164	20	0.12195122	NDUFS3	ENSSSCG00000032081	ENSSSCT00000046945.1	synonymous_variant
2:15036744	2	15036744	rs323747962	G	A	172	16	0.093023256	NDUFS3	ENSSSCG00000032081	ENSSSCT00000046945.1	synonymous_variant
2:15052635	2	15052635	rs320247598	A	G	153	54	0.352941176	PTPMT1	ENSSSCG00000013226	ENSSSCT00000014446.3	5_prime_UTR_variant
2:15052778	2	15052778	rs1109800153	T	G	38	11	0.289473684	PTPMT1	ENSSSCG00000013226	ENSSSCT00000014446.3	5_prime_UTR_variant
2:15169113	2	15169113	rs327447359	G	A	94	28	0.29787234	PSMC3	ENSSSCG00000013239	ENSSSCT00000060329.1	missense_variant
2:15177982	2	15177982	rs328611865	A	G	188	65	0.345744681	PSMC3	ENSSSCG00000013239	ENSSSCT00000025570.2	synonymous_variant
2:15180193	2	15180193	rs81487186	T	G	187	68	0.363636364	PSMC3	ENSSSCG00000013239	ENSSSCT00000025570.2	synonymous_variant
2:15180538	2	15180538	rs327538237	C	T	60	13	0.216666667	PSMC3	ENSSSCG00000013239	ENSSSCT00000060329.1	intron_variant
2:15180791	2	15180791	rs340651935	T	C	187	40	0.213903743	PSMC3	ENSSSCG00000013239	ENSSSCT00000025570.2	3_prime_UTR_variant
2:15187798	2	15187798	rs336143837	A	C	187	33	0.176470588	PSMC3	ENSSSCG00000013239	ENSSSCT00000060329.1	synonymous_variant
2:15187851	2	15187851	rs343583374	C	T	107	11	0.102803738	PSMC3	ENSSSCG00000013239	ENSSSCT00000060329.1	synonymous_variant
2:15188694	2	15188694	rs320413810	G	A	65	35	0.538461538	PSMC3	ENSSSCG00000013239	ENSSSCT00000060329.1	synonymous_variant
2:15191015	2	15191015	rs333730458	G	A	66	21	0.318181818	PSMC3	ENSSSCG00000013239	ENSSSCT00000060329.1	synonymous_variant
2:15191118	2	15191118	rs345646871	C	T	67	16	0.23880597	PSMC3	ENSSSCG00000013239	ENSSSCT00000060329.1	3_prime_UTR_variant
2:15381503	2	15381503	rs1111240800	G	A	168	20	0.119047619	PACSIN3	ENSSSCG00000013244	ENSSSCT00000036845.1	5_prime_UTR_variant
2:15381505	2	15381505	rs1109049055	G	A	170	17	0.1	PACSIN3	ENSSSCG00000013244	ENSSSCT00000036845.1	5_prime_UTR_variant
2:15385446	2	15385446	rs336318337	T	C	186	49	0.26344086	PACSIN3	ENSSSCG00000013244	ENSSSCT00000058419.1	synonymous_variant
2:15387470	2	15387470	rs332414131	C	T	186	60	0.322580645	PACSIN3	ENSSSCG00000013244	ENSSSCT00000058419.1	synonymous_variant
2:15387579	2	15387579	rs341370139	T	C	187	48	0.256684492	PACSIN3	ENSSSCG00000013244	ENSSSCT00000058419.1	synonymous_variant
2:15388039	2	15388039	rs334386498	T	C	187	28	0.14973262	PACSIN3	ENSSSCG00000013244	ENSSSCT00000058419.1	synonymous_variant
2:15388828	2	15388828	rs337313842	T	C	120	11	0.091666667	PACSIN3	ENSSSCG00000013244	ENSSSCT00000058419.1	splice_region_variant&synonymous_variant
2:15388939	2	15388939	rs81365524	C	T	163	52	0.319018405	PACSIN3	ENSSSCG00000013244	ENSSSCT00000058419.1	synonymous_variant
2:15389557	2	15389557	rs338616733	C	G	164	32	0.195121951	PACSIN3	ENSSSCG00000013244	ENSSSCT00000058419.1	3_prime_UTR_variant
2:15389866	2	15389866	rs324931539	A	G	163	11	0.067484663	PACSIN3	ENSSSCG00000013244	ENSSSCT00000058419.1	3_prime_UTR_variant
2:15397746	2	15397746	rs340026487	A	G	73	11	0.150684932	ARFGAP2	ENSSSCG00000013245	ENSSSCT00000062485.1	synonymous_variant
2:15398987	2	15398987	rs328303752	T	C	182	10	0.054945055	ARFGAP2	ENSSSCG00000013245	ENSSSCT00000062485.1	synonymous_variant
2:15853520	2	15853520	rs344285365	A	G	181	14	0.077348066	ARHGAP1	ENSSSCG00000013256	ENSSSCT00000014480.3	3_prime_UTR_variant
2:16138974	2	16138974	rs321252003	A	G	187	10	0.053475936	DGKZ	ENSSSCG00000013259	ENSSSCT00000040179.1	synonymous_variant
2:16607012	2	16607012	rs330047645	A	G	186	12	0.064516129	CRY2	ENSSSCG00000013270	ENSSSCT00000014494.3	synonymous_variant
2:17753235	2	17753235	rs326005439	A	G	83	19	0.228915663	CD82	ENSSSCG00000029521	ENSSSCT00000030279.3	missense_variant
2:17753247	2	17753247	rs343112247	T	G	78	15	0.192307692	CD82	ENSSSCG00000029521	ENSSSCT00000030279.3	missense_variant
2:17756401	2	17756401	rs331737355	G	A	132	10	0.075757576	CD82	ENSSSCG00000029521	ENSSSCT00000030279.3	synonymous_variant
2:18392845	2	18392845	.	T	C	89	15	0.168539326	C11orf96	ENSSSCG00000039182	ENSSSCT00000047853.1	downstream_gene_variant
2:18461786	2	18461786	rs342540329	A	G	109	20	0.183486239	HSD17B12	ENSSSCG00000021739	ENSSSCT00000031374.2	3_prime_UTR_variant
2:18461831	2	18461831	rs325367613	C	T	96	18	0.1875	HSD17B12	ENSSSCG00000021739	ENSSSCT00000031374.2	3_prime_UTR_variant
2:18461869	2	18461869	rs344166239	A	G	109	20	0.183486239	HSD17B12	ENSSSCG00000021739	ENSSSCT00000031374.2	3_prime_UTR_variant
2:18462094	2	18462094	rs325996496	A	G	96	15	0.15625	HSD17B12	ENSSSCG00000021739	ENSSSCT00000031374.2	3_prime_UTR_variant
2:18462180	2	18462180	rs336851042	G	C	68	19	0.279411765	HSD17B12	ENSSSCG00000021739	ENSSSCT00000031374.2	3_prime_UTR_variant
2:18611580	2	18611580	rs340441673	C	A	97	15	0.154639175	HSD17B12	ENSSSCG00000021739	ENSSSCT00000031374.2	synonymous_variant
2:24838378	2	24838378	rs45432614	A	G	89	17	0.191011236	COMMD9	ENSSSCG00000013293	ENSSSCT00000014518.3	downstream_gene_variant
2:26114527	2	26114527	rs81218441	A	T	76	14	0.184210526	APIP	ENSSSCG00000013299	ENSSSCT00000046522.1	synonymous_variant
2:26494044	2	26494044	rs55619116	T	C	114	30	0.263157895	CAT	ENSSSCG00000013302	ENSSSCT00000014528.3	3_prime_UTR_variant
2:26495034	2	26495034	rs345959459	C	T	125	44	0.352	CAT	ENSSSCG00000013302	ENSSSCT00000014528.3	synonymous_variant
2:26496839	2	26496839	rs55619119	C	A	75	40	0.533333333	CAT	ENSSSCG00000013302	ENSSSCT00000014528.3	missense_variant
2:26496869	2	26496869	rs55619118	C	G	64	26	0.40625	CAT	ENSSSCG00000013302	ENSSSCT00000014528.3	missense_variant
2:26496878	2	26496878	rs81211395	T	C	68	31	0.455882353	CAT	ENSSSCG00000013302	ENSSSCT00000014528.3	missense_variant
2:26502077	2	26502077	rs55619117	G	A	150	31	0.206666667	CAT	ENSSSCG00000013302	ENSSSCT00000014528.3	synonymous_variant
2:26502111	2	26502111	rs324244365	G	A	43	13	0.302325581	CAT	ENSSSCG00000013302	ENSSSCT00000014528.3	missense_variant
2:26509495	2	26509495	rs81211393	C	T	99	15	0.151515152	CAT	ENSSSCG00000013302	ENSSSCT00000014528.3	synonymous_variant
2:26514630	2	26514630	rs81211389	G	A	75	28	0.373333333	CAT	ENSSSCG00000013302	ENSSSCT00000014528.3	synonymous_variant
2:26516567	2	26516567	rs328289261	C	A	81	28	0.345679012	CAT	ENSSSCG00000013302	ENSSSCT00000014528.3	missense_variant
2:26533793	2	26533793	rs787241145	A	T	43	18	0.418604651	CAT	ENSSSCG00000013302	ENSSSCT00000044995.1	5_prime_UTR_variant
2:27182611	2	27182611	rs327618773	G	A	146	15	0.102739726	FBXO3	ENSSSCG00000013308	ENSSSCT00000014534.3	3_prime_UTR_variant
2:27205794	2	27205794	rs55619470	T	C	188	166	0.882978723	ENSSSCG00000024791	ENSSSCG00000024791	ENSSSCT00000026025.3	synonymous_variant
2:27206124	2	27206124	rs322715596	A	G	188	132	0.70212766	ENSSSCG00000024791	ENSSSCG00000024791	ENSSSCT00000026025.3	3_prime_UTR_variant
2:27206240	2	27206240	rs338545939	C	T	119	18	0.151260504	ENSSSCG00000024791	ENSSSCG00000024791	ENSSSCT00000026025.3	3_prime_UTR_variant
2:27206252	2	27206252	rs331885162	A	G	119	20	0.168067227	ENSSSCG00000024791	ENSSSCG00000024791	ENSSSCT00000026025.3	3_prime_UTR_variant
2:27206294	2	27206294	rs320492114	A	G	117	11	0.094017094	ENSSSCG00000024791	ENSSSCG00000024791	ENSSSCT00000026025.3	3_prime_UTR_variant
2:27206384	2	27206384	rs318615511	T	C	187	35	0.187165775	ENSSSCG00000024791	ENSSSCG00000024791	ENSSSCT00000026025.3	3_prime_UTR_variant
2:27206459	2	27206459	rs327346403	C	T	119	41	0.344537815	ENSSSCG00000024791	ENSSSCG00000024791	ENSSSCT00000026025.3	3_prime_UTR_variant
2:27206460	2	27206460	rs343126101	A	G	123	48	0.390243902	ENSSSCG00000024791	ENSSSCG00000024791	ENSSSCT00000026025.3	3_prime_UTR_variant
2:27206500	2	27206500	rs335237105	G	C	120	47	0.391666667	ENSSSCG00000024791	ENSSSCG00000024791	ENSSSCT00000026025.3	3_prime_UTR_variant
2:27206503	2	27206503	rs327926251	G	A	121	48	0.396694215	ENSSSCG00000024791	ENSSSCG00000024791	ENSSSCT00000026025.3	3_prime_UTR_variant
2:27206511	2	27206511	rs344726558	G	A	121	45	0.371900826	ENSSSCG00000024791	ENSSSCG00000024791	ENSSSCT00000026025.3	3_prime_UTR_variant
2:27206582	2	27206582	rs322647714	T	C	119	42	0.352941176	ENSSSCG00000024791	ENSSSCG00000024791	ENSSSCT00000026025.3	3_prime_UTR_variant
2:27207035	2	27207035	rs331679566	T	A	68	28	0.411764706	ENSSSCG00000024791	ENSSSCG00000024791	ENSSSCT00000026025.3	3_prime_UTR_variant
2:27207093	2	27207093	rs55618772	A	G	69	24	0.347826087	ENSSSCG00000024791	ENSSSCG00000024791	ENSSSCT00000026025.3	3_prime_UTR_variant
2:27207094	2	27207094	rs329711803	A	G	121	45	0.371900826	ENSSSCG00000024791	ENSSSCG00000024791	ENSSSCT00000026025.3	3_prime_UTR_variant
2:27581021	2	27581021	rs330121706	G	A	187	17	0.090909091	HIPK3	ENSSSCG00000013312	ENSSSCT00000014538.3	3_prime_UTR_variant
2:28590288	2	28590288	rs319071159	T	C	138	16	0.115942029	ENSSSCG00000024950	ENSSSCG00000024950	ENSSSCT00000065803.1	synonymous_variant
2:28696781	2	28696781	rs343029432	G	A	114	14	0.122807018	ENSSSCG00000013318	ENSSSCG00000013318	ENSSSCT00000014544.3	3_prime_UTR_variant
2:30294597	2	30294597	.	G	A	112	10	0.089285714	ARL14EP	ENSSSCG00000039889	ENSSSCT00000039547.1	downstream_gene_variant
2:30295837	2	30295837	.	T	C	67	28	0.417910448	ARL14EP	ENSSSCG00000039889	ENSSSCT00000039547.1	3_prime_UTR_variant
2:30295845	2	30295845	.	T	C	46	27	0.586956522	ARL14EP	ENSSSCG00000039889	ENSSSCT00000039547.1	3_prime_UTR_variant
2:39035389	2	39035389	rs698190232	A	G	43	19	0.441860465	HTATIP2	ENSSSCG00000013349	ENSSSCT00000014578.3	3_prime_UTR_variant
2:39035390	2	39035390	rs713972816	T	A	43	19	0.441860465	HTATIP2	ENSSSCG00000013349	ENSSSCT00000014578.3	3_prime_UTR_variant
2:39035777	2	39035777	rs322823076	A	G	44	42	0.954545455	HTATIP2	ENSSSCG00000013349	ENSSSCT00000014578.3	3_prime_UTR_variant
2:39035790	2	39035790	rs345273861	A	G	78	60	0.769230769	HTATIP2	ENSSSCG00000013349	ENSSSCT00000014578.3	3_prime_UTR_variant
2:39035887	2	39035887	rs322530107	C	T	143	91	0.636363636	HTATIP2	ENSSSCG00000013349	ENSSSCT00000014578.3	3_prime_UTR_variant
2:39049883	2	39049883	rs339556692	C	G	91	61	0.67032967	HTATIP2	ENSSSCG00000013349	ENSSSCT00000014578.3	missense_variant
2:39051459	2	39051459	rs81215767	G	A	184	117	0.635869565	HTATIP2	ENSSSCG00000013349	ENSSSCT00000014578.3	synonymous_variant
2:39051980	2	39051980	rs81357544	T	G	98	51	0.520408163	HTATIP2	ENSSSCG00000013349	ENSSSCT00000014578.3	missense_variant
2:40227901	2	40227901	rs318492418	C	T	70	19	0.271428571	CSRP3	ENSSSCG00000013354	ENSSSCT00000014585.3	synonymous_variant
2:40236277	2	40236277	rs327868523	A	G	109	10	0.091743119	CSRP3	ENSSSCG00000013354	ENSSSCT00000014585.3	synonymous_variant
2:40236289	2	40236289	rs341458174	T	C	110	17	0.154545455	CSRP3	ENSSSCG00000013354	ENSSSCT00000014585.3	synonymous_variant
2:40814241	2	40814241	rs335550999	A	C	48	27	0.5625	ENSSSCG00000013366	ENSSSCG00000013366	ENSSSCT00000046190.1	3_prime_UTR_variant
2:40814250	2	40814250	rs326300239	C	T	122	88	0.721311475	ENSSSCG00000013366	ENSSSCG00000013366	ENSSSCT00000046190.1	3_prime_UTR_variant
2:40814351	2	40814351	rs335032166	T	C	48	38	0.791666667	ENSSSCG00000013366	ENSSSCG00000013366	ENSSSCT00000046190.1	3_prime_UTR_variant
2:40814487	2	40814487	rs335543353	C	T	66	60	0.909090909	ENSSSCG00000013366	ENSSSCG00000013366	ENSSSCT00000046190.1	3_prime_UTR_variant
2:40814513	2	40814513	rs325527516	A	G	48	41	0.854166667	ENSSSCG00000013366	ENSSSCG00000013366	ENSSSCT00000046190.1	3_prime_UTR_variant
2:40817345	2	40817345	rs81212364	C	T	94	68	0.723404255	ENSSSCG00000013366	ENSSSCG00000013366	ENSSSCT00000046190.1	synonymous_variant
2:41424012	2	41424012	rs320936910	A	C	58	18	0.310344828	MYOD1	ENSSSCG00000013375	ENSSSCT00000014609.3	synonymous_variant
2:41424087	2	41424087	rs336672947	G	A	94	11	0.117021277	MYOD1	ENSSSCG00000013375	ENSSSCT00000014609.3	synonymous_variant
2:41424275	2	41424275	rs343695062	C	T	99	17	0.171717172	MYOD1	ENSSSCG00000013375	ENSSSCT00000014609.3	5_prime_UTR_variant
2:41757621	2	41757621	rs691082288	G	A	58	13	0.224137931	ABCC8	ENSSSCG00000013378	ENSSSCT00000046665.1	downstream_gene_variant
2:41757957	2	41757957	rs328555325	G	A	54	17	0.314814815	ABCC8	ENSSSCG00000013378	ENSSSCT00000046665.1	downstream_gene_variant
2:41757969	2	41757969	rs336668418	G	C	107	17	0.158878505	ABCC8	ENSSSCG00000013378	ENSSSCT00000046665.1	downstream_gene_variant
2:41758106	2	41758106	rs328643467	T	C	77	15	0.194805195	ABCC8	ENSSSCG00000013378	ENSSSCT00000046665.1	downstream_gene_variant
2:41758856	2	41758856	rs324535132	A	G	66	11	0.166666667	ABCC8	ENSSSCG00000013378	ENSSSCT00000046665.1	downstream_gene_variant
2:41759475	2	41759475	rs345819009	C	A	79	11	0.139240506	ABCC8	ENSSSCG00000013378	ENSSSCT00000046665.1	downstream_gene_variant
2:41759752	2	41759752	rs325313062	T	G	93	37	0.397849462	ABCC8	ENSSSCG00000013378	ENSSSCT00000046665.1	downstream_gene_variant
2:46396129	2	46396129	rs331719239	T	C	82	13	0.158536585	TEAD1	ENSSSCG00000013399	ENSSSCT00000054149.1	downstream_gene_variant
2:46396489	2	46396489	rs707326880	A	T	96	31	0.322916667	TEAD1	ENSSSCG00000013399	ENSSSCT00000054149.1	downstream_gene_variant
2:46399184	2	46399184	rs329765271	T	C	120	10	0.083333333	TEAD1	ENSSSCG00000013399	ENSSSCT00000054149.1	downstream_gene_variant
2:46400063	2	46400063	rs788147530	T	A	57	31	0.543859649	TEAD1	ENSSSCG00000013399	ENSSSCT00000054149.1	downstream_gene_variant
2:46673627	2	46673627	rs338825360	G	A	61	32	0.524590164	TEAD1	ENSSSCG00000013399	ENSSSCT00000054149.1	upstream_gene_variant
2:46769927	2	46769927	rs337182757	A	C	74	14	0.189189189	TEAD1-PARVA	ENSSSCG00000013399-ENSSSCG00000028827	ENSSSCG00000013399-ENSSSCG00000028827	intergenic_region
2:46770013	2	46770013	rs321732207	G	A	77	15	0.194805195	TEAD1-PARVA	ENSSSCG00000013399-ENSSSCG00000028827	ENSSSCG00000013399-ENSSSCG00000028827	intergenic_region
2:47156641	2	47156641	.	A	G	70	21	0.3	MICAL2	ENSSSCG00000013400	ENSSSCT00000014639.3	synonymous_variant
2:47171275	2	47171275	rs325509724	A	G	184	42	0.22826087	MICAL2	ENSSSCG00000013400	ENSSSCT00000014639.3	synonymous_variant
2:47171311	2	47171311	rs336722259	A	G	91	31	0.340659341	MICAL2	ENSSSCG00000013400	ENSSSCT00000014639.3	synonymous_variant
2:47177796	2	47177796	rs342433486	C	T	88	16	0.181818182	MICAL2	ENSSSCG00000013400	ENSSSCT00000014639.3	synonymous_variant
2:47177838	2	47177838	rs327757710	G	A	88	14	0.159090909	MICAL2	ENSSSCG00000013400	ENSSSCT00000014639.3	synonymous_variant
2:47197772	2	47197772	rs330261814	G	A	99	12	0.121212121	MICAL2	ENSSSCG00000013400	ENSSSCT00000014639.3	synonymous_variant
2:48673038	2	48673038	rs330961359	C	T	58	12	0.206896552	ENSSSCG00000013405	ENSSSCG00000013405	ENSSSCT00000014645.3	synonymous_variant
2:51346557	2	51346557	rs345375196	G	A	180	179	0.994444444	ENSSSCG00000038196	ENSSSCG00000038196	ENSSSCT00000061759.1	upstream_gene_variant
2:51346584	2	51346584	rs328495298	C	T	184	180	0.97826087	ENSSSCG00000038196	ENSSSCG00000038196	ENSSSCT00000061759.1	upstream_gene_variant
2:51351031	2	51351031	.	A	G	176	174	0.988636364	ENSSSCG00000038196	ENSSSCG00000038196	ENSSSCT00000061759.1	intron_variant
2:51351052	2	51351052	.	A	G	182	179	0.983516484	ENSSSCG00000038196	ENSSSCG00000038196	ENSSSCT00000061759.1	intron_variant
2:51351055	2	51351055	.	T	C	182	178	0.978021978	ENSSSCG00000038196	ENSSSCG00000038196	ENSSSCT00000061759.1	intron_variant
2:51355131	2	51355131	.	T	C	178	151	0.848314607	ENSSSCG00000038196	ENSSSCG00000038196	ENSSSCT00000061759.1	synonymous_variant
2:51449509	2	51449509	.	A	T	184	13	0.070652174	ENSSSCG00000031539-ENSSSCG00000034569	ENSSSCG00000031539-ENSSSCG00000034569	ENSSSCG00000031539-ENSSSCG00000034569	intergenic_region
2:51450518	2	51450518	.	A	C	189	188	0.994708995	ENSSSCG00000031539-ENSSSCG00000034569	ENSSSCG00000031539-ENSSSCG00000034569	ENSSSCG00000031539-ENSSSCG00000034569	intergenic_region
2:51450678	2	51450678	.	C	T	188	159	0.845744681	ENSSSCG00000031539-ENSSSCG00000034569	ENSSSCG00000031539-ENSSSCG00000034569	ENSSSCG00000031539-ENSSSCG00000034569	intergenic_region
2:51453262	2	51453262	.	C	T	184	14	0.076086957	ENSSSCG00000031539-ENSSSCG00000034569	ENSSSCG00000031539-ENSSSCG00000034569	ENSSSCG00000031539-ENSSSCG00000034569	intergenic_region
2:51458471	2	51458471	rs330242731	G	A	185	43	0.232432432	ENSSSCG00000031539-ENSSSCG00000034569	ENSSSCG00000031539-ENSSSCG00000034569	ENSSSCG00000031539-ENSSSCG00000034569	intergenic_region
2:51470538	2	51470538	.	A	C	189	188	0.994708995	ENSSSCG00000031539-ENSSSCG00000034569	ENSSSCG00000031539-ENSSSCG00000034569	ENSSSCG00000031539-ENSSSCG00000034569	intergenic_region
2:51470698	2	51470698	.	C	T	182	179	0.983516484	ENSSSCG00000031539-ENSSSCG00000034569	ENSSSCG00000031539-ENSSSCG00000034569	ENSSSCG00000031539-ENSSSCG00000034569	intergenic_region
2:51471999	2	51471999	rs339278730	T	C	188	11	0.058510638	ENSSSCG00000031539-ENSSSCG00000034569	ENSSSCG00000031539-ENSSSCG00000034569	ENSSSCG00000031539-ENSSSCG00000034569	intergenic_region
2:51472092	2	51472092	rs318958175	T	C	188	19	0.10106383	ENSSSCG00000031539-ENSSSCG00000034569	ENSSSCG00000031539-ENSSSCG00000034569	ENSSSCG00000031539-ENSSSCG00000034569	intergenic_region
2:51474395	2	51474395	rs344670443	C	T	184	11	0.059782609	ENSSSCG00000031539-ENSSSCG00000034569	ENSSSCG00000031539-ENSSSCG00000034569	ENSSSCG00000031539-ENSSSCG00000034569	intergenic_region
2:51482127	2	51482127	rs326663474	T	C	187	12	0.064171123	ENSSSCG00000031539-ENSSSCG00000034569	ENSSSCG00000031539-ENSSSCG00000034569	ENSSSCG00000031539-ENSSSCG00000034569	intergenic_region
2:51482253	2	51482253	rs325857944	T	C	187	35	0.187165775	ENSSSCG00000031539-ENSSSCG00000034569	ENSSSCG00000031539-ENSSSCG00000034569	ENSSSCG00000031539-ENSSSCG00000034569	intergenic_region
2:51482268	2	51482268	rs337541971	G	A	187	38	0.203208556	ENSSSCG00000031539-ENSSSCG00000034569	ENSSSCG00000031539-ENSSSCG00000034569	ENSSSCG00000031539-ENSSSCG00000034569	intergenic_region
2:51485395	2	51485395	rs337447456	G	A	181	15	0.082872928	ENSSSCG00000031539-ENSSSCG00000034569	ENSSSCG00000031539-ENSSSCG00000034569	ENSSSCG00000031539-ENSSSCG00000034569	intergenic_region
2:51485444	2	51485444	rs320488504	C	A	188	11	0.058510638	ENSSSCG00000031539-ENSSSCG00000034569	ENSSSCG00000031539-ENSSSCG00000034569	ENSSSCG00000031539-ENSSSCG00000034569	intergenic_region
2:51517742	2	51517742	rs344349351	G	A	187	29	0.155080214	ENSSSCG00000034569	ENSSSCG00000034569	ENSSSCT00000056518.1	synonymous_variant
2:51529389	2	51529389	rs323695003	C	G	185	15	0.081081081	ENSSSCG00000034569-RNF187	ENSSSCG00000034569-ENSSSCG00000032994	ENSSSCG00000034569-ENSSSCG00000032994	intergenic_region
2:51533271	2	51533271	rs339199642	A	G	186	12	0.064516129	ENSSSCG00000034569-RNF187	ENSSSCG00000034569-ENSSSCG00000032994	ENSSSCG00000034569-ENSSSCG00000032994	intergenic_region
2:51533992	2	51533992	rs334060109	G	A	184	10	0.054347826	ENSSSCG00000034569-RNF187	ENSSSCG00000034569-ENSSSCG00000032994	ENSSSCG00000034569-ENSSSCG00000032994	intergenic_region
2:57280216	2	57280216	rs704437543	C	T	118	13	0.110169492	RACK1	ENSSSCG00000029724	ENSSSCT00000022602.2	5_prime_UTR_premature_start_codon_gain_variant
2:57283060	2	57283060	rs786368321	C	T	145	30	0.206896552	RACK1	ENSSSCG00000029724	ENSSSCT00000022602.2	synonymous_variant
2:58679299	2	58679299	rs81221280	G	A	65	16	0.246153846	RFXANK	ENSSSCG00000036310	ENSSSCT00000023385.2	synonymous_variant
2:58679804	2	58679804	.	T	C	73	15	0.205479452	RFXANK	ENSSSCG00000036310	ENSSSCT00000023385.2	synonymous_variant
2:58683000	2	58683000	rs81221279	C	G	188	55	0.292553191	RFXANK	ENSSSCG00000036310	ENSSSCT00000023385.2	missense_variant
2:58683609	2	58683609	rs699641227	A	G	188	49	0.260638298	RFXANK	ENSSSCG00000036310	ENSSSCT00000023385.2	5_prime_UTR_variant
2:58809215	2	58809215	rs332763749	G	A	53	14	0.264150943	ARMC6	ENSSSCG00000013927	ENSSSCT00000041961.1	3_prime_UTR_variant
2:58809363	2	58809363	rs341623496	G	A	55	29	0.527272727	ARMC6	ENSSSCG00000013927	ENSSSCT00000041961.1	synonymous_variant
2:58811996	2	58811996	rs332213272	A	G	181	32	0.17679558	ARMC6	ENSSSCG00000013927	ENSSSCT00000041961.1	intron_variant
2:58919488	2	58919488	rs81218735	G	A	181	52	0.287292818	ENSSSCG00000013919	ENSSSCG00000013919	ENSSSCT00000015205.3	missense_variant
2:58919568	2	58919568	rs324754545	C	T	188	23	0.122340426	ENSSSCG00000013919	ENSSSCG00000013919	ENSSSCT00000015205.3	synonymous_variant
2:58922073	2	58922073	rs320673994	T	A	188	18	0.095744681	ENSSSCG00000013919	ENSSSCG00000013919	ENSSSCT00000015205.3	synonymous_variant
2:58922263	2	58922263	rs328322165	G	A	188	22	0.117021277	ENSSSCG00000013919	ENSSSCG00000013919	ENSSSCT00000015205.3	3_prime_UTR_variant
2:59585631	2	59585631	rs339471882	T	G	188	26	0.138297872	ENSSSCG00000036363	ENSSSCG00000036363	ENSSSCT00000045396.1	intron_variant
2:59585794	2	59585794	rs340086839	T	C	169	152	0.899408284	ENSSSCG00000036363	ENSSSCG00000036363	ENSSSCT00000045396.1	intron_variant
2:59821991	2	59821991	rs333778246	A	G	188	24	0.127659574	CCDC124	ENSSSCG00000013891	ENSSSCT00000015177.2	synonymous_variant
2:59893969	2	59893969	rs81211728	A	G	53	53	1	ENSSSCG00000013889	ENSSSCG00000013889	ENSSSCT00000055707.1	synonymous_variant
2:59894767	2	59894767	rs338290725	G	A	53	50	0.943396226	ENSSSCG00000013889	ENSSSCG00000013889	ENSSSCT00000055707.1	synonymous_variant
2:59896101	2	59896101	rs337771655	C	T	53	34	0.641509434	ENSSSCG00000013889	ENSSSCG00000013889	ENSSSCT00000055707.1	missense_variant
2:60308954	2	60308954	rs325952854	G	C	188	16	0.085106383	BST2	ENSSSCG00000033453	ENSSSCT00000037675.1	3_prime_UTR_variant
2:60325608	2	60325608	.	C	T	188	23	0.122340426	PLVAP	ENSSSCG00000037025	ENSSSCT00000037992.1	splice_region_variant&intron_variant
2:60334867	2	60334867	.	C	T	188	15	0.079787234	PLVAP	ENSSSCG00000037025	ENSSSCT00000045444.1	synonymous_variant
2:60335179	2	60335179	.	T	C	187	18	0.096256684	PLVAP	ENSSSCG00000037025	ENSSSCT00000045444.1	synonymous_variant
2:60335239	2	60335239	.	A	C	187	19	0.101604278	PLVAP	ENSSSCG00000037025	ENSSSCT00000045444.1	missense_variant
2:60399460	2	60399460	.	G	A	119	29	0.243697479	BABAM1	ENSSSCG00000031073	ENSSSCT00000050512.1	synonymous_variant
2:60399464	2	60399464	.	T	C	119	24	0.201680672	BABAM1	ENSSSCG00000031073	ENSSSCT00000050512.1	missense_variant
2:60929379	2	60929379	rs321158179	T	G	188	32	0.170212766	TMEM38A	ENSSSCG00000013864	ENSSSCT00000015144.3	3_prime_UTR_variant
2:60929636	2	60929636	rs328892520	T	A	188	167	0.888297872	TMEM38A	ENSSSCG00000013864	ENSSSCT00000015144.3	3_prime_UTR_variant
2:60929692	2	60929692	rs338866626	A	G	117	100	0.854700855	TMEM38A	ENSSSCG00000013864	ENSSSCT00000015144.3	3_prime_UTR_variant
2:60930505	2	60930505	rs335085499	C	G	188	163	0.867021277	TMEM38A	ENSSSCG00000013864	ENSSSCT00000015144.3	synonymous_variant
2:60932229	2	60932229	.	T	C	57	42	0.736842105	TMEM38A	ENSSSCG00000013864	ENSSSCT00000015144.3	intron_variant
2:61389694	2	61389694	rs328059719	G	A	128	11	0.0859375	FAM32A	ENSSSCG00000013855	ENSSSCT00000015134.3	3_prime_UTR_variant
2:61894190	2	61894190	rs319595067	A	G	74	20	0.27027027	ENSSSCG00000027013	ENSSSCG00000027013	ENSSSCT00000030185.2	3_prime_UTR_variant
2:61894280	2	61894280	rs336824178	A	T	34	19	0.558823529	ENSSSCG00000027013	ENSSSCG00000027013	ENSSSCT00000030185.2	3_prime_UTR_variant
2:61894303	2	61894303	rs321207304	A	G	61	37	0.606557377	ENSSSCG00000027013	ENSSSCG00000027013	ENSSSCT00000030185.2	3_prime_UTR_variant
2:61894335	2	61894335	rs328922707	C	T	62	27	0.435483871	ENSSSCG00000027013	ENSSSCG00000027013	ENSSSCT00000030185.2	3_prime_UTR_variant
2:61894459	2	61894459	rs793285556	C	A	36	25	0.694444444	ENSSSCG00000027013	ENSSSCG00000027013	ENSSSCT00000030185.2	3_prime_UTR_variant
2:61895073	2	61895073	rs704848263	G	A	82	15	0.182926829	ENSSSCG00000027013	ENSSSCG00000027013	ENSSSCT00000030185.2	synonymous_variant
2:61895265	2	61895265	rs332266811	C	T	102	93	0.911764706	ENSSSCG00000027013	ENSSSCG00000027013	ENSSSCT00000041767.1	missense_variant
2:61904674	2	61904674	.	G	A	43	13	0.302325581	ENSSSCG00000027013	ENSSSCG00000027013	ENSSSCT00000030185.2	synonymous_variant
2:61905399	2	61905399	rs1111231031	A	G	86	20	0.23255814	ENSSSCG00000027013	ENSSSCG00000027013	ENSSSCT00000030185.2	missense_variant
2:61905421	2	61905421	rs786826940	A	G	57	21	0.368421053	ENSSSCG00000027013	ENSSSCG00000027013	ENSSSCT00000030185.2	synonymous_variant
2:61916989	2	61916989	.	A	T	81	81	1	ENSSSCG00000027013	ENSSSCG00000027013	ENSSSCT00000030185.2	missense_variant
2:61917497	2	61917497	rs339321587	C	T	71	22	0.309859155	ENSSSCG00000027013	ENSSSCG00000027013	ENSSSCT00000030185.2	5_prime_UTR_variant
2:61938850	2	61938850	.	C	T	112	44	0.392857143	ENSSSCG00000027013	ENSSSCG00000027013	ENSSSCT00000041767.1	intron_variant
2:61938919	2	61938919	.	A	G	74	33	0.445945946	ENSSSCG00000027013	ENSSSCG00000027013	ENSSSCT00000041767.1	intron_variant
2:62053114	2	62053114	rs699805517	A	G	145	59	0.406896552	ENSSSCG00000027013	ENSSSCG00000027013	ENSSSCT00000022303.2	synonymous_variant
2:62058539	2	62058539	rs1110555085	G	A	39	28	0.717948718	ENSSSCG00000027013	ENSSSCG00000027013	ENSSSCT00000022303.2	synonymous_variant
2:62070348	2	62070348	rs713087759	T	C	51	11	0.215686275	ENSSSCG00000027013	ENSSSCG00000027013	ENSSSCT00000022303.2	missense_variant
2:62070476	2	62070476	rs323161983	G	A	62	21	0.338709677	ENSSSCG00000027013	ENSSSCG00000027013	ENSSSCT00000022303.2	synonymous_variant
2:64723825	2	64723825	rs318792615	G	A	141	31	0.219858156	TECR	ENSSSCG00000031299	ENSSSCT00000047724.1	3_prime_UTR_variant
2:64723872	2	64723872	rs337714584	T	A	136	87	0.639705882	TECR	ENSSSCG00000031299	ENSSSCT00000047724.1	synonymous_variant
2:64756254	2	64756254	.	A	G	108	59	0.546296296	DNAJB1	ENSSSCG00000013784	ENSSSCT00000015061.3	upstream_gene_variant
2:64758124	2	64758124	.	A	G	51	27	0.529411765	DNAJB1	ENSSSCG00000013784	ENSSSCT00000015061.3	upstream_gene_variant
2:64758833	2	64758833	.	A	G	106	36	0.339622642	DNAJB1	ENSSSCG00000013784	ENSSSCT00000015061.3	upstream_gene_variant
2:64760272	2	64760272	.	A	G	56	42	0.75	DNAJB1	ENSSSCG00000013784	ENSSSCT00000015061.3	upstream_gene_variant
2:64760839	2	64760839	.	T	G	51	27	0.529411765	DNAJB1	ENSSSCG00000013784	ENSSSCT00000015061.3	upstream_gene_variant
2:64760842	2	64760842	rs790719969	T	G	36	13	0.361111111	DNAJB1	ENSSSCG00000013784	ENSSSCT00000015061.3	upstream_gene_variant
2:64764573	2	64764573	rs318467095	G	A	32	15	0.46875	DNAJB1	ENSSSCG00000013784	ENSSSCT00000015061.3	3_prime_UTR_variant
2:64764624	2	64764624	.	C	A	36	20	0.555555556	DNAJB1	ENSSSCG00000013784	ENSSSCT00000015061.3	3_prime_UTR_variant
2:64764848	2	64764848	rs327644097	C	T	140	18	0.128571429	DNAJB1	ENSSSCG00000013784	ENSSSCT00000015061.3	3_prime_UTR_variant
2:64764856	2	64764856	rs319244737	C	T	139	16	0.115107914	DNAJB1	ENSSSCG00000013784	ENSSSCT00000015061.3	3_prime_UTR_variant
2:65094288	2	65094288	rs1110720331	T	G	87	11	0.126436782	PRKACA	ENSSSCG00000013771	ENSSSCT00000015046.3	3_prime_UTR_variant
2:65342712	2	65342712	.	G	A	81	10	0.12345679	C19orf53	ENSSSCG00000013757	ENSSSCT00000015031.3	3_prime_UTR_variant
2:65343161	2	65343161	.	C	T	77	24	0.311688312	C19orf53	ENSSSCG00000013757	ENSSSCT00000015031.3	missense_variant
2:66087668	2	66087668	rs342051072	A	G	156	15	0.096153846	GADD45GIP1	ENSSSCG00000034859	ENSSSCT00000062749.1	synonymous_variant
2:66090640	2	66090640	rs793356508	T	G	162	32	0.197530864	GADD45GIP1	ENSSSCG00000034859	ENSSSCT00000062749.1	3_prime_UTR_variant
2:66090641	2	66090641	.	T	G	81	79	0.975308642	GADD45GIP1	ENSSSCG00000034859	ENSSSCT00000062749.1	3_prime_UTR_variant
2:66090642	2	66090642	.	T	G	143	122	0.853146853	GADD45GIP1	ENSSSCG00000034859	ENSSSCT00000062749.1	3_prime_UTR_variant
2:66094481	2	66094481	rs81214293	A	G	39	13	0.333333333	RAD23A	ENSSSCG00000013747	ENSSSCT00000050773.1	missense_variant
2:66100125	2	66100125	.	A	C	36	13	0.361111111	CALR	ENSSSCG00000013746	ENSSSCT00000015020.3	missense_variant
2:66303475	2	66303475	rs324905281	G	A	60	27	0.45	ENSSSCG00000013723	ENSSSCG00000013723	ENSSSCT00000048222.1	5_prime_UTR_variant
2:68656512	2	68656512	rs335190207	G	T	118	11	0.093220339	ENSSSCG00000036565-ENSSSCG00000033816	ENSSSCG00000036565-ENSSSCG00000033816	ENSSSCG00000036565-ENSSSCG00000033816	intergenic_region
2:68657191	2	68657191	.	A	G	101	77	0.762376238	ENSSSCG00000036565-ENSSSCG00000033816	ENSSSCG00000036565-ENSSSCG00000033816	ENSSSCG00000036565-ENSSSCG00000033816	intergenic_region
2:68657209	2	68657209	.	A	G	105	83	0.79047619	ENSSSCG00000036565-ENSSSCG00000033816	ENSSSCG00000036565-ENSSSCG00000033816	ENSSSCG00000036565-ENSSSCG00000033816	intergenic_region
2:68657273	2	68657273	.	A	G	86	71	0.825581395	ENSSSCG00000036565-ENSSSCG00000033816	ENSSSCG00000036565-ENSSSCG00000033816	ENSSSCG00000036565-ENSSSCG00000033816	intergenic_region
2:68657373	2	68657373	.	A	G	33	16	0.484848485	ENSSSCG00000036565-ENSSSCG00000033816	ENSSSCG00000036565-ENSSSCG00000033816	ENSSSCG00000036565-ENSSSCG00000033816	intergenic_region
2:68706282	2	68706282	.	A	G	78	67	0.858974359	ENSSSCG00000023331	ENSSSCG00000023331	ENSSSCT00000030558.2	5_prime_UTR_variant
2:68728987	2	68728987	.	C	G	64	58	0.90625	PIN1	ENSSSCG00000039619	ENSSSCT00000030404.3	3_prime_UTR_variant
2:69080635	2	69080635	rs344506875	A	G	106	14	0.132075472	MRPL4	ENSSSCG00000013656	ENSSSCT00000051847.1	missense_variant
2:69267667	2	69267667	.	C	T	70	15	0.214285714	PDE4A	ENSSSCG00000013642	ENSSSCT00000014898.2	3_prime_UTR_variant
2:69281486	2	69281486	.	C	T	35	20	0.571428571	KEAP1	ENSSSCG00000023667	ENSSSCT00000014895.3	3_prime_UTR_variant
2:69328048	2	69328048	rs325284918	T	C	112	10	0.089285714	ATG4D	ENSSSCG00000013645	ENSSSCT00000052747.1	synonymous_variant
2:69572217	2	69572217	rs337958278	T	C	115	21	0.182608696	DNM2	ENSSSCG00000013630	ENSSSCT00000014885.3	3_prime_UTR_variant
2:69645641	2	69645641	rs326989171	C	A	105	11	0.104761905	YIPF2	ENSSSCG00000013634	ENSSSCT00000014889.3	missense_variant
2:69896270	2	69896270	.	A	G	114	42	0.368421053	KANK2	ENSSSCG00000039194	ENSSSCT00000038146.1	3_prime_UTR_variant
2:69923522	2	69923522	.	A	G	140	18	0.128571429	KANK2	ENSSSCG00000039194	ENSSSCT00000038146.1	5_prime_UTR_variant
2:70190405	2	70190405	rs318445065	A	G	58	20	0.344827586	CNN1	ENSSSCG00000013614	ENSSSCT00000014869.3	3_prime_UTR_variant
2:70884781	2	70884781	rs340359856	G	T	160	71	0.44375	RAB11B	ENSSSCG00000013600	ENSSSCT00000014854.3	3_prime_UTR_variant
2:70885122	2	70885122	rs321189017	T	C	44	19	0.431818182	RAB11B	ENSSSCG00000013600	ENSSSCT00000014854.3	3_prime_UTR_variant
2:70954747	2	70954747	.	T	C	40	26	0.65	RPS28	ENSSSCG00000013597	ENSSSCT00000014851.3	5_prime_UTR_variant
2:71470996	2	71470996	rs81216565	T	C	154	25	0.162337662	TRAPPC5	ENSSSCG00000013573	ENSSSCT00000014825.3	synonymous_variant
2:71472550	2	71472550	rs325272619	A	T	117	11	0.094017094	TRAPPC5	ENSSSCG00000013573	ENSSSCT00000014825.3	upstream_gene_variant
2:71618279	2	71618279	rs326848594	G	A	88	10	0.113636364	ZNF358	ENSSSCG00000025078	ENSSSCT00000045960.1	5_prime_UTR_premature_start_codon_gain_variant
2:72406647	2	72406647	.	A	G	113	20	0.17699115	SH2D3A	ENSSSCG00000022380	ENSSSCT00000014805.3	3_prime_UTR_variant
2:72413394	2	72413394	rs1108190131	A	G	117	10	0.085470085	TRIP10	ENSSSCG00000013554	ENSSSCT00000014804.3	synonymous_variant
2:73276061	2	73276061	rs699173852	C	T	92	10	0.108695652	LONP1	ENSSSCG00000027128	ENSSSCT00000025076.2	synonymous_variant
2:73288267	2	73288267	rs80954158	A	G	188	33	0.175531915	LONP1	ENSSSCG00000027128	ENSSSCT00000025076.2	3_prime_UTR_variant
2:73288326	2	73288326	.	G	A	85	20	0.235294118	LONP1	ENSSSCG00000027128	ENSSSCT00000025076.2	3_prime_UTR_variant
2:73345340	2	73345340	.	C	A	86	15	0.174418605	SAFB2	ENSSSCG00000013523	ENSSSCT00000014770.3	missense_variant
2:74041601	2	74041601	.	A	G	187	67	0.35828877	FEM1A	ENSSSCG00000037153	ENSSSCT00000039016.1	downstream_gene_variant
2:74041816	2	74041816	.	T	C	103	87	0.844660194	FEM1A	ENSSSCG00000037153	ENSSSCT00000039016.1	downstream_gene_variant
2:74042075	2	74042075	.	C	T	101	59	0.584158416	FEM1A	ENSSSCG00000037153	ENSSSCT00000039016.1	downstream_gene_variant
2:74042183	2	74042183	rs1113753370	C	T	103	59	0.572815534	FEM1A	ENSSSCG00000037153	ENSSSCT00000039016.1	downstream_gene_variant
2:74042892	2	74042892	rs1109445407	G	A	103	36	0.349514563	FEM1A	ENSSSCG00000037153	ENSSSCT00000039016.1	downstream_gene_variant
2:74043640	2	74043640	rs699893192	A	G	188	48	0.255319149	FEM1A	ENSSSCG00000037153	ENSSSCT00000039016.1	synonymous_variant
2:74044803	2	74044803	.	C	T	67	14	0.208955224	FEM1A	ENSSSCG00000037153	ENSSSCT00000039016.1	missense_variant
2:74178830	2	74178830	.	A	G	37	23	0.621621622	DPP9	ENSSSCG00000026063	ENSSSCT00000030752.2	3_prime_UTR_variant
2:74178831	2	74178831	.	C	G	38	23	0.605263158	DPP9	ENSSSCG00000026063	ENSSSCT00000030752.2	3_prime_UTR_variant
2:74178888	2	74178888	.	A	G	142	14	0.098591549	DPP9	ENSSSCG00000026063	ENSSSCT00000030752.2	3_prime_UTR_variant
2:74319555	2	74319555	rs328789302	T	C	188	14	0.074468085	PLIN4	ENSSSCG00000013512	ENSSSCT00000014759.3	synonymous_variant
2:74324610	2	74324610	.	T	C	177	174	0.983050847	PLIN4	ENSSSCG00000013512	ENSSSCT00000014759.3	synonymous_variant
2:74331306	2	74331306	rs321650435	T	C	188	10	0.053191489	PLIN4	ENSSSCG00000013512	ENSSSCT00000014759.3	3_prime_UTR_variant
2:74331412	2	74331412	rs337926876	T	C	187	10	0.053475936	PLIN4	ENSSSCG00000013512	ENSSSCT00000014759.3	3_prime_UTR_variant
2:74626744	2	74626744	rs695795387	C	G	125	21	0.168	MAP2K2	ENSSSCG00000027127	ENSSSCT00000032005.3	5_prime_UTR_variant
2:74626909	2	74626909	rs341473158	A	G	163	27	0.165644172	MAP2K2	ENSSSCG00000027127	ENSSSCT00000032005.3	5_prime_UTR_variant
2:74630775	2	74630775	rs81218374	G	A	187	34	0.181818182	MAP2K2	ENSSSCG00000027127	ENSSSCT00000032005.3	synonymous_variant
2:74630871	2	74630871	rs81218375	C	T	187	41	0.219251337	MAP2K2	ENSSSCG00000027127	ENSSSCT00000032005.3	synonymous_variant
2:74643346	2	74643346	rs81218383	A	G	188	10	0.053191489	MAP2K2	ENSSSCG00000027127	ENSSSCT00000032005.3	synonymous_variant
2:74774779	2	74774779	rs700967137	G	C	174	43	0.247126437	DAPK3	ENSSSCG00000032170	ENSSSCT00000050198.1	3_prime_UTR_variant
2:74786680	2	74786680	rs332498777	T	C	162	10	0.061728395	NMRK2	ENSSSCG00000040860	ENSSSCT00000062324.1	3_prime_UTR_variant
2:74787322	2	74787322	rs81217572	A	G	188	43	0.228723404	NMRK2	ENSSSCG00000040860	ENSSSCT00000062324.1	synonymous_variant
2:75437722	2	75437722	rs345056401	C	T	184	28	0.152173913	GNA11	ENSSSCG00000029279	ENSSSCT00000027155.2	3_prime_UTR_variant
2:75890210	2	75890210	.	C	T	117	12	0.102564103	SGTA	ENSSSCG00000013467	ENSSSCT00000014712.3	synonymous_variant
2:75895663	2	75895663	rs335052859	A	G	188	16	0.085106383	SGTA	ENSSSCG00000013467	ENSSSCT00000014712.3	3_prime_UTR_variant
2:75895722	2	75895722	rs323459094	C	G	117	14	0.11965812	SGTA	ENSSSCG00000013467	ENSSSCT00000014712.3	3_prime_UTR_variant
2:75895867	2	75895867	rs196950690	A	G	188	10	0.053191489	SGTA	ENSSSCG00000013467	ENSSSCT00000014712.3	3_prime_UTR_variant
2:76419295	2	76419295	.	G	A	46	10	0.217391304	SF3A2	ENSSSCG00000039757	ENSSSCT00000053181.1	downstream_gene_variant
2:76419975	2	76419975	.	C	T	140	23	0.164285714	JSRP1	ENSSSCG00000031899	ENSSSCT00000044629.1	synonymous_variant
2:76522728	2	76522728	rs339759146	C	A	97	43	0.443298969	MKNK2	ENSSSCG00000013448	ENSSSCT00000053489.1	3_prime_UTR_variant
2:76914022	2	76914022	rs325192291	T	C	188	24	0.127659574	MBD3	ENSSSCG00000013435	ENSSSCT00000014679.3	5_prime_UTR_variant
2:76922622	2	76922622	.	C	T	31	14	0.451612903	MBD3	ENSSSCG00000013435	ENSSSCT00000014679.3	3_prime_UTR_variant
2:76922828	2	76922828	rs343547251	T	C	188	26	0.138297872	MBD3	ENSSSCG00000013435	ENSSSCT00000014679.3	3_prime_UTR_variant
2:76923193	2	76923193	rs328707170	G	C	188	11	0.058510638	MBD3	ENSSSCG00000013435	ENSSSCT00000014679.3	3_prime_UTR_variant
2:77216554	2	77216554	rs339599759	G	A	147	36	0.244897959	ATP5F1D	ENSSSCG00000035532	ENSSSCT00000046776.1	3_prime_UTR_variant
2:77216883	2	77216883	rs324120418	C	A	146	73	0.5	ENSSSCG00000034339	ENSSSCG00000034339	ENSSSCT00000014674.3	upstream_gene_variant
2:77234220	2	77234220	rs333869766	T	C	166	16	0.096385542	STK11	ENSSSCG00000013429	ENSSSCT00000014673.3	synonymous_variant
2:77330879	2	77330879	rs329524217	G	A	187	18	0.096256684	POLR2E	ENSSSCG00000021472	ENSSSCT00000056058.1	5_prime_UTR_variant
2:77735811	2	77735811	.	G	A	131	11	0.083969466	ENSSSCG00000027907	ENSSSCG00000027907	ENSSSCT00000038520.1	3_prime_UTR_variant
2:77735915	2	77735915	.	C	T	133	11	0.082706767	ENSSSCG00000027907	ENSSSCG00000027907	ENSSSCT00000038520.1	3_prime_UTR_variant
2:77736004	2	77736004	.	C	G	112	49	0.4375	ENSSSCG00000027907	ENSSSCG00000027907	ENSSSCT00000038520.1	3_prime_UTR_variant
2:77737632	2	77737632	rs1110276120	A	G	136	10	0.073529412	ENSSSCG00000027907	ENSSSCG00000027907	ENSSSCT00000038520.1	synonymous_variant
2:77761855	2	77761855	.	A	G	34	12	0.352941176	CDC34	ENSSSCG00000039640	ENSSSCT00000048151.1	3_prime_UTR_variant
2:77762042	2	77762042	rs710160827	C	T	33	14	0.424242424	CDC34	ENSSSCG00000039640	ENSSSCT00000048151.1	3_prime_UTR_variant
2:77762168	2	77762168	rs1108237954	G	T	55	34	0.618181818	CDC34	ENSSSCG00000039640	ENSSSCT00000048151.1	3_prime_UTR_variant
2:77762433	2	77762433	rs81212021	A	G	34	34	1	CDC34	ENSSSCG00000039640	ENSSSCT00000048151.1	synonymous_variant
2:77768209	2	77768209	.	T	C	188	96	0.510638298	CDC34	ENSSSCG00000039640	ENSSSCT00000048151.1	5_prime_UTR_variant
2:78755878	2	78755878	rs81359860	G	C	81	17	0.209876543	MRNIP	ENSSSCG00000014015	ENSSSCT00000015309.3	downstream_gene_variant
2:78760949	2	78760949	rs330419922	G	A	186	31	0.166666667	SQSTM1	ENSSSCG00000014016	ENSSSCT00000015311.3	synonymous_variant
2:78763925	2	78763925	.	A	T	55	38	0.690909091	SQSTM1	ENSSSCG00000014016	ENSSSCT00000015311.3	missense_variant
2:80193680	2	80193680	rs691886383	C	T	152	34	0.223684211	ENSSSCG00000014031	ENSSSCG00000014031	ENSSSCT00000046549.1	missense_variant
2:80193692	2	80193692	rs789445440	C	T	64	17	0.265625	ENSSSCG00000014031	ENSSSCG00000014031	ENSSSCT00000046549.1	missense_variant
2:80453070	2	80453070	.	C	G	51	48	0.941176471	PDLIM7	ENSSSCG00000040507	ENSSSCT00000064391.1	missense_variant
2:80458427	2	80458427	rs1113202312	C	G	107	102	0.953271028	PDLIM7	ENSSSCG00000040507	ENSSSCT00000064391.1	missense_variant
2:80458437	2	80458437	rs1110687322	C	A	135	113	0.837037037	PDLIM7	ENSSSCG00000040507	ENSSSCT00000064391.1	missense_variant
2:80459542	2	80459542	rs1107849479	T	C	187	187	1	PDLIM7	ENSSSCG00000040507	ENSSSCT00000064391.1	intron_variant
2:81266672	2	81266672	rs337985611	A	G	175	33	0.188571429	TSPAN17	ENSSSCG00000014051	ENSSSCT00000038211.1	downstream_gene_variant
2:81266676	2	81266676	.	G	C	42	12	0.285714286	TSPAN17	ENSSSCG00000014051	ENSSSCT00000038211.1	downstream_gene_variant
2:81266738	2	81266738	rs321507688	T	C	42	15	0.357142857	TSPAN17	ENSSSCG00000014051	ENSSSCT00000038211.1	downstream_gene_variant
2:81266763	2	81266763	rs329395537	T	C	42	14	0.333333333	TSPAN17	ENSSSCG00000014051	ENSSSCT00000038211.1	downstream_gene_variant
2:81266795	2	81266795	rs343266995	A	C	182	32	0.175824176	TSPAN17	ENSSSCG00000014051	ENSSSCT00000038211.1	downstream_gene_variant
2:81267043	2	81267043	rs331808497	C	T	40	14	0.35	TSPAN17	ENSSSCG00000014051	ENSSSCT00000038211.1	downstream_gene_variant
2:81487142	2	81487142	rs55618698	C	T	187	72	0.385026738	HIGD2A	ENSSSCG00000029179	ENSSSCT00000029938.2	missense_variant
2:81487975	2	81487975	rs81215621	G	A	100	22	0.22	HIGD2A	ENSSSCG00000029179	ENSSSCT00000029938.2	synonymous_variant
2:81525649	2	81525649	rs791814603	C	G	158	10	0.063291139	ENSSSCG00000014060	ENSSSCG00000014060	ENSSSCT00000015359.3	5_prime_UTR_variant
2:81538451	2	81538451	rs325577488	A	T	60	17	0.283333333	ENSSSCG00000014060	ENSSSCG00000014060	ENSSSCT00000049218.1	3_prime_UTR_variant
2:82668164	2	82668164	rs55618246	G	A	188	13	0.069148936	BTF3	ENSSSCG00000014071	ENSSSCT00000064571.1	3_prime_UTR_variant
2:85535099	2	85535099	rs338947040	T	C	180	11	0.061111111	F2RL2	ENSSSCG00000037582	ENSSSCT00000050276.1	downstream_gene_variant
2:88254401	2	88254401	rs328007464	C	T	134	14	0.104477612	HOMER1	ENSSSCG00000014113	ENSSSCT00000057415.1	5_prime_UTR_variant
2:88450406	2	88450406	rs338701162	G	T	106	105	0.990566038	CMYA5	ENSSSCG00000026098	ENSSSCT00000041048.1	missense_variant
2:88451313	2	88451313	rs713498757	A	C	135	10	0.074074074	CMYA5	ENSSSCG00000026098	ENSSSCT00000041048.1	missense_variant
2:88453783	2	88453783	rs693479639	C	T	133	10	0.07518797	CMYA5	ENSSSCG00000026098	ENSSSCT00000041048.1	synonymous_variant
2:88455917	2	88455917	rs326341255	T	C	141	15	0.106382979	CMYA5	ENSSSCG00000026098	ENSSSCT00000041048.1	synonymous_variant
2:88456723	2	88456723	rs707147388	T	C	135	10	0.074074074	CMYA5	ENSSSCG00000026098	ENSSSCT00000041048.1	synonymous_variant
2:88483145	2	88483145	rs81212401	C	T	135	42	0.311111111	CMYA5	ENSSSCG00000026098	ENSSSCT00000041048.1	synonymous_variant
2:88505953	2	88505953	.	G	A	33	13	0.393939394	CMYA5	ENSSSCG00000026098	ENSSSCT00000041048.1	synonymous_variant
2:88506061	2	88506061	.	T	C	87	10	0.114942529	CMYA5	ENSSSCG00000026098	ENSSSCT00000041048.1	synonymous_variant
2:88506068	2	88506068	.	G	A	73	16	0.219178082	CMYA5	ENSSSCG00000026098	ENSSSCT00000041048.1	missense_variant
2:88506299	2	88506299	.	C	T	88	70	0.795454545	CMYA5	ENSSSCG00000026098	ENSSSCT00000041048.1	3_prime_UTR_variant
2:88506411	2	88506411	.	G	A	104	65	0.625	CMYA5	ENSSSCG00000026098	ENSSSCT00000041048.1	3_prime_UTR_variant
2:88506420	2	88506420	.	T	C	105	71	0.676190476	CMYA5	ENSSSCG00000026098	ENSSSCT00000041048.1	3_prime_UTR_variant
2:88506481	2	88506481	.	T	C	88	18	0.204545455	CMYA5	ENSSSCG00000026098	ENSSSCT00000041048.1	3_prime_UTR_variant
2:88506562	2	88506562	.	G	A	73	24	0.328767123	CMYA5	ENSSSCG00000026098	ENSSSCT00000041048.1	3_prime_UTR_variant
2:88506673	2	88506673	.	A	G	72	29	0.402777778	CMYA5	ENSSSCG00000026098	ENSSSCT00000041048.1	3_prime_UTR_variant
2:88506680	2	88506680	.	C	T	72	29	0.402777778	CMYA5	ENSSSCG00000026098	ENSSSCT00000041048.1	3_prime_UTR_variant
2:88729658	2	88729658	rs343841015	A	T	70	42	0.6	THBS4	ENSSSCG00000014117	ENSSSCT00000029318.2	upstream_gene_variant
2:88729697	2	88729697	rs329081817	C	T	70	36	0.514285714	THBS4	ENSSSCG00000014117	ENSSSCT00000029318.2	upstream_gene_variant
2:88729754	2	88729754	rs340693564	G	A	95	68	0.715789474	THBS4	ENSSSCG00000014117	ENSSSCT00000029318.2	upstream_gene_variant
2:88749571	2	88749571	.	G	A	182	85	0.467032967	THBS4	ENSSSCG00000014117	ENSSSCT00000029318.2	synonymous_variant
2:88768424	2	88768424	rs690769866	C	T	75	67	0.893333333	THBS4	ENSSSCG00000014117	ENSSSCT00000029318.2	synonymous_variant
2:88772613	2	88772613	rs345191816	C	T	66	66	1	THBS4	ENSSSCG00000014117	ENSSSCT00000029318.2	synonymous_variant
2:88774918	2	88774918	.	C	T	87	45	0.517241379	THBS4	ENSSSCG00000014117	ENSSSCT00000029318.2	synonymous_variant
2:88774966	2	88774966	rs1110737808	C	T	32	24	0.75	THBS4	ENSSSCG00000014117	ENSSSCT00000029318.2	synonymous_variant
2:88776183	2	88776183	rs1109433572	T	C	180	104	0.577777778	THBS4	ENSSSCG00000014117	ENSSSCT00000029318.2	synonymous_variant
2:88776906	2	88776906	.	G	A	34	25	0.735294118	THBS4	ENSSSCG00000014117	ENSSSCT00000029318.2	splice_region_variant&synonymous_variant
2:88776960	2	88776960	.	G	A	154	87	0.564935065	THBS4	ENSSSCG00000014117	ENSSSCT00000029318.2	synonymous_variant
2:88779888	2	88779888	.	C	T	64	63	0.984375	THBS4	ENSSSCG00000014117	ENSSSCT00000029318.2	synonymous_variant
2:89797131	2	89797131	rs325084255	G	T	91	83	0.912087912	CKMT2	ENSSSCG00000014128	ENSSSCT00000040518.1	5_prime_UTR_variant
2:89814154	2	89814154	rs333166681	C	T	102	100	0.980392157	CKMT2	ENSSSCG00000014128	ENSSSCT00000015432.3	synonymous_variant
2:89817276	2	89817276	rs81218549	C	T	84	73	0.869047619	CKMT2	ENSSSCG00000014128	ENSSSCT00000015432.3	synonymous_variant
2:89817318	2	89817318	rs81218550	G	A	83	77	0.927710843	CKMT2	ENSSSCG00000014128	ENSSSCT00000015432.3	synonymous_variant
2:89817336	2	89817336	rs327282935	C	T	44	41	0.931818182	CKMT2	ENSSSCG00000014128	ENSSSCT00000015432.3	synonymous_variant
2:89819807	2	89819807	rs323372181	A	T	179	162	0.905027933	CKMT2	ENSSSCG00000014128	ENSSSCT00000015432.3	synonymous_variant
2:90679139	2	90679139	rs331680588	A	G	102	101	0.990196078	RPS23	ENSSSCG00000014133	ENSSSCT00000015437.3	synonymous_variant
2:90680080	2	90680080	rs80782141	C	G	128	94	0.734375	RPS23	ENSSSCG00000014133	ENSSSCT00000015437.3	synonymous_variant
2:90680681	2	90680681	rs318778423	G	A	40	14	0.35	RPS23	ENSSSCG00000014133	ENSSSCT00000015437.3	5_prime_UTR_premature_start_codon_gain_variant
2:96123208	2	96123208	rs707036380	T	A	92	67	0.72826087	MEF2C	ENSSSCG00000014149	ENSSSCT00000044826.1	3_prime_UTR_variant
2:98431158	2	98431158	rs787726009	T	C	87	71	0.816091954	ARRDC3	ENSSSCG00000014156	ENSSSCT00000015464.3	3_prime_UTR_variant
2:102392353	2	102392353	rs334591963	C	T	156	19	0.121794872	RHOBTB3	ENSSSCG00000029805	ENSSSCT00000024526.2	3_prime_UTR_variant
2:102392374	2	102392374	rs340286491	T	C	155	21	0.135483871	RHOBTB3	ENSSSCG00000029805	ENSSSCT00000024526.2	3_prime_UTR_variant
2:102392865	2	102392865	rs334426876	C	T	162	10	0.061728395	RHOBTB3	ENSSSCG00000029805	ENSSSCT00000024526.2	3_prime_UTR_variant
2:102393275	2	102393275	rs342499207	G	A	162	13	0.080246914	RHOBTB3	ENSSSCG00000029805	ENSSSCT00000024526.2	3_prime_UTR_variant
2:102393298	2	102393298	rs318898082	C	T	162	12	0.074074074	RHOBTB3	ENSSSCG00000029805	ENSSSCT00000024526.2	3_prime_UTR_variant
2:102393465	2	102393465	rs791056239	G	T	153	34	0.222222222	RHOBTB3	ENSSSCG00000029805	ENSSSCT00000024526.2	3_prime_UTR_variant
2:102393546	2	102393546	rs330959340	C	T	136	12	0.088235294	RHOBTB3	ENSSSCG00000029805	ENSSSCT00000024526.2	3_prime_UTR_variant
2:102394004	2	102394004	rs332934415	A	G	180	11	0.061111111	RHOBTB3	ENSSSCG00000029805	ENSSSCT00000024526.2	3_prime_UTR_variant
2:102437631	2	102437631	rs80849100	G	A	180	13	0.072222222	ENSSSCG00000039731	ENSSSCG00000039731	ENSSSCT00000048927.1	synonymous_variant
2:103377755	2	103377755	rs331594387	A	G	43	13	0.302325581	CAST	ENSSSCG00000014170	ENSSSCT00000015480.2	3_prime_UTR_variant
2:103377833	2	103377833	rs338272856	G	A	42	14	0.333333333	CAST	ENSSSCG00000014170	ENSSSCT00000015480.2	3_prime_UTR_variant
2:103664414	2	103664414	rs325496637	C	T	79	26	0.329113924	LNPEP	ENSSSCG00000014173	ENSSSCT00000015485.2	downstream_gene_variant
2:103664557	2	103664557	rs320482956	G	A	87	40	0.459770115	LNPEP	ENSSSCG00000014173	ENSSSCT00000015485.2	downstream_gene_variant
2:103664577	2	103664577	rs331786292	T	C	90	41	0.455555556	LNPEP	ENSSSCG00000014173	ENSSSCT00000015485.2	downstream_gene_variant
2:103664585	2	103664585	rs336054714	G	A	127	39	0.307086614	LNPEP	ENSSSCG00000014173	ENSSSCT00000015485.2	downstream_gene_variant
2:103664618	2	103664618	rs694930657	C	T	119	23	0.193277311	LNPEP	ENSSSCG00000014173	ENSSSCT00000015485.2	downstream_gene_variant
2:103664619	2	103664619	rs319854963	G	A	92	23	0.25	LNPEP	ENSSSCG00000014173	ENSSSCT00000015485.2	downstream_gene_variant
2:112990816	2	112990816	rs787315561	A	C	94	18	0.191489362	RF00100-FBXL17	ENSSSCG00000020456-ENSSSCG00000014190	ENSSSCG00000020456-ENSSSCG00000014190	intergenic_region
2:116878368	2	116878368	rs328370788	C	T	74	20	0.27027027	REEP5	ENSSSCG00000022048	ENSSSCT00000024663.2	synonymous_variant
2:116878437	2	116878437	rs81213697	T	C	98	26	0.265306122	REEP5	ENSSSCG00000022048	ENSSSCT00000024663.2	synonymous_variant
2:116883953	2	116883953	rs343091441	C	T	100	10	0.1	REEP5	ENSSSCG00000022048	ENSSSCT00000024663.2	3_prime_UTR_variant
2:116884138	2	116884138	rs340592715	C	T	60	14	0.233333333	REEP5	ENSSSCG00000022048	ENSSSCT00000024663.2	3_prime_UTR_variant
2:116884238	2	116884238	rs325766147	C	T	96	34	0.354166667	REEP5	ENSSSCG00000022048	ENSSSCT00000024663.2	3_prime_UTR_variant
2:116884758	2	116884758	rs331580982	C	G	89	30	0.337078652	REEP5	ENSSSCG00000022048	ENSSSCT00000024663.2	3_prime_UTR_variant
2:116884956	2	116884956	rs346397970	A	G	79	17	0.215189873	REEP5	ENSSSCG00000022048	ENSSSCT00000024663.2	3_prime_UTR_variant
2:116885073	2	116885073	rs325703638	A	G	79	15	0.189873418	REEP5	ENSSSCG00000022048	ENSSSCT00000024663.2	3_prime_UTR_variant
2:116885380	2	116885380	rs339022072	C	T	79	17	0.215189873	REEP5	ENSSSCG00000022048	ENSSSCT00000024663.2	3_prime_UTR_variant
2:116885415	2	116885415	rs318608826	G	A	77	14	0.181818182	REEP5	ENSSSCG00000022048	ENSSSCT00000024663.2	3_prime_UTR_variant
2:116885522	2	116885522	rs339609743	G	A	80	18	0.225	REEP5	ENSSSCG00000022048	ENSSSCT00000024663.2	3_prime_UTR_variant
2:116885583	2	116885583	rs328725289	C	T	79	12	0.151898734	REEP5	ENSSSCG00000022048	ENSSSCT00000024663.2	3_prime_UTR_variant
2:116885804	2	116885804	rs323349446	A	C	79	12	0.151898734	REEP5	ENSSSCG00000022048	ENSSSCT00000024663.2	3_prime_UTR_variant
2:116886052	2	116886052	rs55618788	A	G	44	25	0.568181818	REEP5	ENSSSCG00000022048	ENSSSCT00000024663.2	3_prime_UTR_variant
2:116892923	2	116892923	.	T	C	37	13	0.351351351	SRP19	ENSSSCG00000026230	ENSSSCT00000032409.2	3_prime_UTR_variant
2:116893045	2	116893045	.	T	C	44	26	0.590909091	SRP19	ENSSSCG00000026230	ENSSSCT00000032409.2	3_prime_UTR_variant
2:116893051	2	116893051	.	T	C	46	29	0.630434783	SRP19	ENSSSCG00000026230	ENSSSCT00000032409.2	3_prime_UTR_variant
2:116894074	2	116894074	rs323416536	A	T	117	37	0.316239316	SRP19	ENSSSCG00000026230	ENSSSCT00000032409.2	3_prime_UTR_variant
2:117867167	2	117867167	.	A	G	54	15	0.277777778	NREP	ENSSSCG00000034993	ENSSSCT00000041215.1	3_prime_UTR_variant
2:119794004	2	119794004	rs338066195	G	A	109	30	0.275229358	TMED7	ENSSSCG00000038156	ENSSSCT00000051742.1	3_prime_UTR_variant
2:120429091	2	120429091	rs324521942	T	C	58	12	0.206896552	COMMD10	ENSSSCG00000014223	ENSSSCT00000015541.3	3_prime_UTR_variant
2:129664655	2	129664655	rs325101307	C	T	85	19	0.223529412	ALDH7A1	ENSSSCG00000014247	ENSSSCT00000050395.1	3_prime_UTR_variant
2:129664732	2	129664732	rs332170721	C	T	157	17	0.108280255	ALDH7A1	ENSSSCG00000014247	ENSSSCT00000050395.1	3_prime_UTR_variant
2:130062047	2	130062047	rs345648335	G	A	170	11	0.064705882	ENSSSCG00000014250	ENSSSCG00000014250	ENSSSCT00000015570.3	missense_variant
2:130062160	2	130062160	rs342667114	T	G	170	13	0.076470588	ENSSSCG00000014250	ENSSSCG00000014250	ENSSSCT00000015570.3	5_prime_UTR_variant
2:130529023	2	130529023	rs322317477	T	C	69	20	0.289855072	PRRC1-CTXN3	ENSSSCG00000014252-ENSSSCG00000036570	ENSSSCG00000014252-ENSSSCG00000036570	intergenic_region
2:130529027	2	130529027	rs335275572	C	T	67	16	0.23880597	PRRC1-CTXN3	ENSSSCG00000014252-ENSSSCG00000036570	ENSSSCG00000014252-ENSSSCG00000036570	intergenic_region
2:130605008	2	130605008	rs339959887	G	A	59	28	0.474576271	CTXN3	ENSSSCG00000036570	ENSSSCT00000056826.1	missense_variant
2:130605321	2	130605321	rs332379939	T	C	165	48	0.290909091	CTXN3	ENSSSCG00000036570	ENSSSCT00000056826.1	3_prime_UTR_variant
2:130605597	2	130605597	rs336239192	G	A	60	33	0.55	CTXN3	ENSSSCG00000036570	ENSSSCT00000056826.1	3_prime_UTR_variant
2:130605606	2	130605606	rs345185381	G	A	60	31	0.516666667	CTXN3	ENSSSCG00000036570	ENSSSCT00000056826.1	3_prime_UTR_variant
2:130605711	2	130605711	rs336099020	T	C	172	40	0.23255814	CTXN3	ENSSSCG00000036570	ENSSSCT00000056826.1	3_prime_UTR_variant
2:130605986	2	130605986	rs788446636	G	T	36	12	0.333333333	CTXN3	ENSSSCG00000036570	ENSSSCT00000056826.1	3_prime_UTR_variant
2:131085685	2	131085685	rs324193102	T	C	188	15	0.079787234	SLC12A2	ENSSSCG00000014255	ENSSSCT00000059173.1	synonymous_variant
2:133470943	2	133470943	rs331592013	T	C	60	25	0.416666667	ENSSSCG00000014264	ENSSSCG00000014264	ENSSSCT00000015585.3	3_prime_UTR_variant
2:133470955	2	133470955	rs339411503	C	G	89	30	0.337078652	ENSSSCG00000014264	ENSSSCG00000014264	ENSSSCT00000015585.3	3_prime_UTR_variant
2:134564474	2	134564474	rs341050516	A	G	185	12	0.064864865	PDLIM4	ENSSSCG00000014274	ENSSSCT00000015597.3	missense_variant
2:134568979	2	134568979	rs196949974	C	A	184	10	0.054347826	PDLIM4	ENSSSCG00000014274	ENSSSCT00000015597.3	synonymous_variant
2:135390817	2	135390817	rs336502877	T	G	41	14	0.341463415	HSPA4	ENSSSCG00000014292	ENSSSCT00000047672.1	3_prime_UTR_variant
2:136311372	2	136311372	rs55618944	A	G	122	11	0.090163934	ENSSSCG00000014296	ENSSSCG00000014296	ENSSSCT00000043648.1	synonymous_variant
2:136459117	2	136459117	.	C	G	99	18	0.181818182	ENSSSCG00000038628	ENSSSCG00000038628	ENSSSCT00000042788.1	3_prime_UTR_variant
2:136459411	2	136459411	.	T	G	49	17	0.346938776	ENSSSCG00000038628	ENSSSCG00000038628	ENSSSCT00000042788.1	3_prime_UTR_variant
2:136946440	2	136946440	rs321177934	A	G	54	34	0.62962963	SEC24A	ENSSSCG00000014304	ENSSSCT00000048923.1	intron_variant
2:136946574	2	136946574	rs335492817	G	A	52	32	0.615384615	SEC24A	ENSSSCG00000014304	ENSSSCT00000048923.1	intron_variant
2:136957375	2	136957375	rs324096753	G	C	76	38	0.5	CAMLG	ENSSSCG00000038955	ENSSSCT00000037783.1	upstream_gene_variant
2:136957377	2	136957377	rs336289528	C	G	76	37	0.486842105	CAMLG	ENSSSCG00000038955	ENSSSCT00000037783.1	upstream_gene_variant
2:136957382	2	136957382	rs696050860	A	C	53	37	0.698113208	CAMLG	ENSSSCG00000038955	ENSSSCT00000037783.1	upstream_gene_variant
2:136957402	2	136957402	rs342756827	G	C	73	37	0.506849315	CAMLG	ENSSSCG00000038955	ENSSSCT00000037783.1	upstream_gene_variant
2:137071300	2	137071300	rs326580213	A	G	81	19	0.234567901	TXNDC15	ENSSSCG00000026106	ENSSSCT00000027740.2	missense_variant
2:137071337	2	137071337	rs344613360	T	C	53	12	0.226415094	TXNDC15	ENSSSCG00000026106	ENSSSCT00000027740.2	synonymous_variant
2:138224982	2	138224982	rs321930156	G	C	181	12	0.066298343	TGFBI	ENSSSCG00000014316	ENSSSCT00000015641.3	downstream_gene_variant
2:139899423	2	139899423	rs325555621	G	A	62	56	0.903225806	MYOT	ENSSSCG00000014324	ENSSSCT00000015650.3	5_prime_UTR_variant
2:141259860	2	141259860	rs709536270	C	G	60	19	0.316666667	PAIP2	ENSSSCG00000026606	ENSSSCT00000031093.2	3_prime_UTR_variant
2:141259935	2	141259935	rs341140760	A	C	130	10	0.076923077	PAIP2	ENSSSCG00000026606	ENSSSCT00000031093.2	3_prime_UTR_variant
2:141280768	2	141280768	rs793255571	C	T	166	97	0.584337349	MZB1	ENSSSCG00000029239	ENSSSCT00000030384.2	upstream_gene_variant
2:141280829	2	141280829	rs325986221	C	T	173	34	0.196531792	MZB1	ENSSSCG00000029239	ENSSSCT00000030384.2	upstream_gene_variant
2:141281267	2	141281267	rs706408926	C	T	186	16	0.086021505	MZB1	ENSSSCG00000029239	ENSSSCT00000030384.2	upstream_gene_variant
2:141281728	2	141281728	rs343952983	T	G	41	11	0.268292683	MZB1	ENSSSCG00000029239	ENSSSCT00000030384.2	upstream_gene_variant
2:141513925	2	141513925	.	A	C	59	12	0.203389831	CXXC5	ENSSSCG00000037898	ENSSSCT00000047097.1	downstream_gene_variant
2:142011799	2	142011799	rs321932671	T	C	187	10	0.053475936	PFDN1	ENSSSCG00000038493	ENSSSCT00000044478.1	3_prime_UTR_variant
2:142307203	2	142307203	rs328888552	A	G	176	10	0.056818182	SRA1	ENSSSCG00000014365	ENSSSCT00000015695.3	3_prime_UTR_variant
2:142323343	2	142323343	rs337325893	G	C	188	10	0.053191489	APBB3	ENSSSCG00000014366	ENSSSCT00000049861.1	5_prime_UTR_variant
2:142359146	2	142359146	rs336598546	G	A	95	22	0.231578947	TMCO6	ENSSSCG00000014370	ENSSSCT00000058754.1	3_prime_UTR_variant
2:142359156	2	142359156	rs323339540	A	G	98	31	0.316326531	TMCO6	ENSSSCG00000014370	ENSSSCT00000058754.1	3_prime_UTR_variant
2:142360866	2	142360866	rs81215037	C	T	105	86	0.819047619	ENSSSCG00000014371	ENSSSCG00000014371	ENSSSCT00000015701.3	synonymous_variant
2:142360932	2	142360932	rs81215036	A	C	111	81	0.72972973	ENSSSCG00000014371	ENSSSCG00000014371	ENSSSCT00000015701.3	synonymous_variant
2:142360950	2	142360950	rs81215035	T	A	106	63	0.594339623	ENSSSCG00000014371	ENSSSCG00000014371	ENSSSCT00000015701.3	synonymous_variant
2:142371556	2	142371556	rs81214557	A	C	154	13	0.084415584	IK	ENSSSCG00000014372	ENSSSCT00000033527.2	synonymous_variant
2:142384244	2	142384244	rs336979524	G	A	82	13	0.158536585	WDR55	ENSSSCG00000032062	ENSSSCT00000015702.3	synonymous_variant
2:142384250	2	142384250	rs319220641	C	T	82	14	0.170731707	WDR55	ENSSSCG00000032062	ENSSSCT00000015702.3	synonymous_variant
2:142384258	2	142384258	rs326891634	C	T	69	13	0.188405797	WDR55	ENSSSCG00000032062	ENSSSCT00000015702.3	missense_variant
2:142384437	2	142384437	rs329391463	G	C	188	12	0.063829787	WDR55	ENSSSCG00000032062	ENSSSCT00000015702.3	3_prime_UTR_variant
2:142950416	2	142950416	rs196954544	C	T	108	11	0.101851852	TAF7	ENSSSCG00000028168	ENSSSCT00000029957.2	intron_variant
2:143155723	2	143155723	rs788616156	C	T	146	37	0.253424658	PCDHGC4	ENSSSCG00000027371	ENSSSCT00000054998.1	3_prime_UTR_variant
2:143155821	2	143155821	rs336648576	G	A	148	12	0.081081081	PCDHGC4	ENSSSCG00000027371	ENSSSCT00000054998.1	3_prime_UTR_variant
2:143159208	2	143159208	.	T	G	149	100	0.67114094	PCDHGC4	ENSSSCG00000027371	ENSSSCT00000054998.1	downstream_gene_variant
2:143159426	2	143159426	.	A	G	39	32	0.820512821	PCDHGC4	ENSSSCG00000027371	ENSSSCT00000054998.1	downstream_gene_variant
2:143159508	2	143159508	.	C	T	185	121	0.654054054	PCDHGC4	ENSSSCG00000027371	ENSSSCT00000054998.1	downstream_gene_variant
2:143159519	2	143159519	.	G	A	147	101	0.68707483	PCDHGC4	ENSSSCG00000027371	ENSSSCT00000054998.1	downstream_gene_variant
2:143159563	2	143159563	.	G	A	44	23	0.522727273	PCDHGC4	ENSSSCG00000027371	ENSSSCT00000054998.1	downstream_gene_variant
2:143159572	2	143159572	.	C	A	45	23	0.511111111	PCDHGC4	ENSSSCG00000027371	ENSSSCT00000054998.1	downstream_gene_variant
2:143159615	2	143159615	rs706524333	G	C	43	21	0.488372093	PCDHGC4	ENSSSCG00000027371	ENSSSCT00000054998.1	downstream_gene_variant
2:143159617	2	143159617	rs1108120760	A	C	47	26	0.553191489	PCDHGC4	ENSSSCG00000027371	ENSSSCT00000054998.1	downstream_gene_variant
2:143159682	2	143159682	rs1113889938	G	A	146	102	0.698630137	PCDHGC4	ENSSSCG00000027371	ENSSSCT00000054998.1	downstream_gene_variant
2:143159784	2	143159784	.	G	A	39	21	0.538461538	PCDHGC4	ENSSSCG00000027371	ENSSSCT00000054998.1	downstream_gene_variant
2:143170665	2	143170665	rs328877269	C	T	150	102	0.68	ENSSSCG00000035062	ENSSSCG00000035062	ENSSSCT00000042761.1	missense_variant
2:143225103	2	143225103	rs691954441	C	T	112	12	0.107142857	ENSSSCG00000014387	ENSSSCG00000014387	ENSSSCT00000015724.3	missense_variant
2:143225437	2	143225437	rs338264326	C	A	132	51	0.386363636	ENSSSCG00000014387	ENSSSCG00000014387	ENSSSCT00000015724.3	synonymous_variant
2:143227086	2	143227086	rs333616254	G	A	146	106	0.726027397	ENSSSCG00000014387	ENSSSCG00000014387	ENSSSCT00000015724.3	synonymous_variant
2:143231388	2	143231388	rs337752588	G	A	44	23	0.522727273	ENSSSCG00000014387	ENSSSCG00000014387	ENSSSCT00000015724.3	synonymous_variant
2:143231963	2	143231963	rs332159106	T	C	47	26	0.553191489	ENSSSCG00000014387	ENSSSCG00000014387	ENSSSCT00000015724.3	missense_variant
2:143235953	2	143235953	rs324877921	A	G	41	19	0.463414634	ENSSSCG00000014387	ENSSSCG00000014387	ENSSSCT00000015724.3	synonymous_variant
2:143544798	2	143544798	rs329617046	C	T	72	20	0.277777778	DELE1	ENSSSCG00000014396	ENSSSCT00000015734.3	3_prime_UTR_variant
2:143544920	2	143544920	rs322075558	G	A	147	42	0.285714286	DELE1	ENSSSCG00000014396	ENSSSCT00000015734.3	3_prime_UTR_variant
2:143545049	2	143545049	rs324191316	T	C	155	61	0.393548387	DELE1	ENSSSCG00000014396	ENSSSCT00000015734.3	3_prime_UTR_variant
2:143545113	2	143545113	rs334495954	G	C	127	106	0.834645669	DELE1	ENSSSCG00000014396	ENSSSCT00000015734.3	3_prime_UTR_variant
2:143545121	2	143545121	rs343369884	C	T	157	104	0.662420382	DELE1	ENSSSCG00000014396	ENSSSCT00000015734.3	3_prime_UTR_variant
2:143545159	2	143545159	.	C	T	74	53	0.716216216	DELE1	ENSSSCG00000014396	ENSSSCT00000015734.3	3_prime_UTR_variant
2:143545164	2	143545164	rs337119315	T	C	76	50	0.657894737	DELE1	ENSSSCG00000014396	ENSSSCT00000015734.3	3_prime_UTR_variant
2:143545165	2	143545165	.	G	A	74	48	0.648648649	DELE1	ENSSSCG00000014396	ENSSSCT00000015734.3	3_prime_UTR_variant
2:143545203	2	143545203	rs341662936	A	G	148	63	0.425675676	DELE1	ENSSSCG00000014396	ENSSSCT00000015734.3	3_prime_UTR_variant
2:143545636	2	143545636	.	A	T	57	11	0.192982456	DELE1	ENSSSCG00000014396	ENSSSCT00000015734.3	3_prime_UTR_variant
2:143594244	2	143594244	rs332499262	C	T	113	13	0.115044248	RNF14	ENSSSCG00000014394	ENSSSCT00000015732.3	synonymous_variant
2:143594297	2	143594297	rs704107562	C	T	71	12	0.169014085	RNF14	ENSSSCG00000014394	ENSSSCT00000015732.3	3_prime_UTR_variant
2:143594534	2	143594534	rs328349063	C	A	176	18	0.102272727	RNF14	ENSSSCG00000014394	ENSSSCT00000015732.3	3_prime_UTR_variant
2:143594650	2	143594650	rs691363538	C	T	71	15	0.211267606	RNF14	ENSSSCG00000014394	ENSSSCT00000015732.3	3_prime_UTR_variant
2:143594674	2	143594674	rs330549377	A	T	81	12	0.148148148	RNF14	ENSSSCG00000014394	ENSSSCT00000015732.3	3_prime_UTR_variant
2:143595329	2	143595329	rs334994014	C	T	76	10	0.131578947	RNF14	ENSSSCG00000014394	ENSSSCT00000015732.3	3_prime_UTR_variant
2:145668520	2	145668520	.	A	C	46	28	0.608695652	YIPF5	ENSSSCG00000039309	ENSSSCT00000049993.1	5_prime_UTR_variant
2:147350368	2	147350368	rs81474632	C	T	72	13	0.180555556	SH3RF2	ENSSSCG00000014410	ENSSSCT00000025760.2	synonymous_variant
2:147363643	2	147363643	rs329070604	G	C	35	12	0.342857143	SH3RF2	ENSSSCG00000014410	ENSSSCT00000025760.2	missense_variant
2:147363770	2	147363770	rs334212802	C	G	54	14	0.259259259	SH3RF2	ENSSSCG00000014410	ENSSSCT00000025760.2	missense_variant
2:147404435	2	147404435	rs329536784	A	G	56	12	0.214285714	SH3RF2	ENSSSCG00000014410	ENSSSCT00000025760.2	synonymous_variant
2:147491211	2	147491211	rs324742166	T	C	181	13	0.071823204	LARS	ENSSSCG00000014411	ENSSSCT00000015750.3	synonymous_variant
2:147500131	2	147500131	rs338568085	G	A	85	10	0.117647059	LARS	ENSSSCG00000014411	ENSSSCT00000015750.3	synonymous_variant
2:147508977	2	147508977	rs341911376	C	T	121	14	0.115702479	LARS	ENSSSCG00000014411	ENSSSCT00000015750.3	synonymous_variant
2:147510139	2	147510139	rs328630007	G	A	140	12	0.085714286	LARS	ENSSSCG00000014411	ENSSSCT00000015750.3	synonymous_variant
2:147539195	2	147539195	rs319118825	G	A	81	11	0.135802469	LARS	ENSSSCG00000014411	ENSSSCT00000015750.3	synonymous_variant
2:150422740	2	150422740	.	G	A	67	13	0.194029851	ABLIM3	ENSSSCG00000014430	ENSSSCT00000061409.1	3_prime_UTR_variant
2:150422755	2	150422755	rs345385947	G	A	81	39	0.481481481	ABLIM3	ENSSSCG00000014430	ENSSSCT00000061409.1	3_prime_UTR_variant
2:150422784	2	150422784	rs327709616	G	A	70	38	0.542857143	ABLIM3	ENSSSCG00000014430	ENSSSCT00000061409.1	3_prime_UTR_variant
2:150661955	2	150661955	rs330910594	T	C	109	10	0.091743119	CSNK1A1	ENSSSCG00000014435	ENSSSCT00000058930.1	5_prime_UTR_variant
2:150662176	2	150662176	rs343196423	A	G	82	10	0.12195122	CSNK1A1	ENSSSCG00000014435	ENSSSCT00000058930.1	5_prime_UTR_variant
2:151248758	2	151248758	rs331929238	G	A	70	55	0.785714286	CAMK2A	ENSSSCG00000014443	ENSSSCT00000015790.3	3_prime_UTR_variant
2:151248866	2	151248866	rs337180524	C	A	53	14	0.264150943	CAMK2A	ENSSSCG00000014443	ENSSSCT00000015790.3	3_prime_UTR_variant
2:151248892	2	151248892	rs319807974	A	G	97	65	0.670103093	CAMK2A	ENSSSCG00000014443	ENSSSCT00000015790.3	3_prime_UTR_variant
2:151249389	2	151249389	rs324195169	T	C	70	51	0.728571429	CAMK2A	ENSSSCG00000014443	ENSSSCT00000015790.3	3_prime_UTR_variant
2:151250140	2	151250140	.	G	A	71	34	0.478873239	CAMK2A	ENSSSCG00000014443	ENSSSCT00000015790.3	3_prime_UTR_variant
2:151250518	2	151250518	rs342555153	G	A	163	111	0.680981595	CAMK2A	ENSSSCG00000014443	ENSSSCT00000015790.3	3_prime_UTR_variant
2:151251114	2	151251114	rs81367920	G	A	78	47	0.602564103	CAMK2A	ENSSSCG00000014443	ENSSSCT00000015790.3	3_prime_UTR_variant
2:151270628	2	151270628	.	A	G	71	48	0.676056338	CAMK2A	ENSSSCG00000014443	ENSSSCT00000052397.1	5_prime_UTR_variant
2:151404899	2	151404899	.	G	A	79	11	0.139240506	CD74	ENSSSCG00000033262	ENSSSCT00000040779.1	synonymous_variant
2:151409608	2	151409608	.	C	G	133	20	0.15037594	CD74	ENSSSCG00000033262	ENSSSCT00000040779.1	synonymous_variant
2:151431052	2	151431052	.	A	G	133	60	0.45112782	RPS14	ENSSSCG00000031370	ENSSSCT00000043608.1	synonymous_variant
2:151624451	2	151624451	.	G	A	88	70	0.795454545	SYNPO	ENSSSCG00000038453	ENSSSCT00000053803.1	missense_variant
2:151624630	2	151624630	rs787310249	C	T	79	28	0.35443038	SYNPO	ENSSSCG00000038453	ENSSSCT00000053803.1	synonymous_variant
2:151624810	2	151624810	rs788595252	G	A	67	29	0.432835821	SYNPO	ENSSSCG00000038453	ENSSSCT00000053803.1	synonymous_variant
2:151625075	2	151625075	rs1108116551	G	A	87	32	0.367816092	SYNPO	ENSSSCG00000038453	ENSSSCT00000053803.1	missense_variant
2:151625128	2	151625128	rs1113873605	G	A	100	22	0.22	SYNPO	ENSSSCG00000038453	ENSSSCT00000053803.1	synonymous_variant
2:151625133	2	151625133	rs1112145580	C	T	100	20	0.2	SYNPO	ENSSSCG00000038453	ENSSSCT00000053803.1	missense_variant
2:151625914	2	151625914	.	G	A	100	24	0.24	SYNPO	ENSSSCG00000038453	ENSSSCT00000053803.1	synonymous_variant
2:151626349	2	151626349	.	C	T	101	23	0.227722772	SYNPO	ENSSSCG00000038453	ENSSSCT00000053803.1	synonymous_variant
2:151626355	2	151626355	.	C	T	79	20	0.253164557	SYNPO	ENSSSCG00000038453	ENSSSCT00000053803.1	synonymous_variant
2:151626800	2	151626800	rs1109186970	T	G	90	33	0.366666667	SYNPO	ENSSSCG00000038453	ENSSSCT00000053803.1	intron_variant
2:151627437	2	151627437	.	G	C	100	14	0.14	SYNPO	ENSSSCG00000038453	ENSSSCT00000053803.1	intron_variant
2:151628141	2	151628141	.	G	C	101	26	0.257425743	SYNPO	ENSSSCG00000038453	ENSSSCT00000053803.1	intron_variant
2:151631592	2	151631592	.	G	T	55	19	0.345454545	SYNPO	ENSSSCG00000038453	ENSSSCT00000053803.1	missense_variant
2:151632999	2	151632999	.	T	G	73	46	0.630136986	MYOZ3	ENSSSCG00000035729	ENSSSCT00000045751.1	upstream_gene_variant
2:151633005	2	151633005	.	A	T	39	15	0.384615385	MYOZ3	ENSSSCG00000035729	ENSSSCT00000045751.1	upstream_gene_variant
2:151633164	2	151633164	.	G	A	67	41	0.611940299	MYOZ3	ENSSSCG00000035729	ENSSSCT00000045751.1	upstream_gene_variant
2:151633375	2	151633375	.	C	T	89	21	0.235955056	MYOZ3	ENSSSCG00000035729	ENSSSCT00000045751.1	upstream_gene_variant
2:151636430	2	151636430	.	C	T	79	40	0.506329114	MYOZ3	ENSSSCG00000035729	ENSSSCT00000062850.1	5_prime_UTR_variant
2:151636446	2	151636446	.	G	A	39	26	0.666666667	MYOZ3	ENSSSCG00000035729	ENSSSCT00000062850.1	5_prime_UTR_variant
2:151638732	2	151638732	rs1107690309	G	T	81	36	0.444444444	MYOZ3	ENSSSCG00000035729	ENSSSCT00000045751.1	intron_variant
2:151638787	2	151638787	rs1112700621	G	A	75	38	0.506666667	MYOZ3	ENSSSCG00000035729	ENSSSCT00000045751.1	intron_variant
2:151638823	2	151638823	rs1111720826	G	C	107	33	0.308411215	MYOZ3	ENSSSCG00000035729	ENSSSCT00000045751.1	intron_variant
2:151645670	2	151645670	rs1113940988	C	T	87	73	0.83908046	MYOZ3	ENSSSCG00000035729	ENSSSCT00000045751.1	missense_variant&splice_region_variant
2:151646675	2	151646675	.	G	A	86	71	0.825581395	MYOZ3	ENSSSCG00000035729	ENSSSCT00000045751.1	synonymous_variant
2:151646927	2	151646927	.	C	T	81	28	0.345679012	MYOZ3	ENSSSCG00000035729	ENSSSCT00000045751.1	synonymous_variant
2:151650025	2	151650025	rs1108264391	G	A	58	23	0.396551724	ENSSSCG00000031331	ENSSSCG00000031331	ENSSSCT00000043525.1	downstream_gene_variant
2:151650090	2	151650090	rs1111190248	G	A	106	27	0.254716981	ENSSSCG00000031331	ENSSSCG00000031331	ENSSSCT00000043525.1	downstream_gene_variant
2:151650099	2	151650099	rs1109366353	G	A	115	31	0.269565217	ENSSSCG00000031331	ENSSSCG00000031331	ENSSSCT00000043525.1	synonymous_variant
2:151650592	2	151650592	rs699789373	C	G	74	48	0.648648649	MYOZ3	ENSSSCG00000035729	ENSSSCT00000045751.1	3_prime_UTR_variant
2:151650728	2	151650728	rs693046062	G	A	66	51	0.772727273	MYOZ3	ENSSSCG00000035729	ENSSSCT00000045751.1	3_prime_UTR_variant
2:151651945	2	151651945	rs1112127164	A	C	105	17	0.161904762	MYOZ3	ENSSSCG00000035729	ENSSSCT00000045751.1	3_prime_UTR_variant
2:151652246	2	151652246	rs81336318	C	A	100	18	0.18	MYOZ3	ENSSSCG00000035729	ENSSSCT00000045751.1	3_prime_UTR_variant
2:151652264	2	151652264	.	C	T	39	14	0.358974359	MYOZ3	ENSSSCG00000035729	ENSSSCT00000045751.1	3_prime_UTR_variant
2:151763489	2	151763489	.	C	T	121	11	0.090909091	SMIM3	ENSSSCG00000040151	ENSSSCT00000044759.1	3_prime_UTR_variant
3:520971	3	520971	rs328051366	T	G	121	10	0.082644628	SUN1	ENSSSCG00000007544	ENSSSCT00000008276.3	missense_variant
3:538041	3	538041	rs322732784	C	T	128	20	0.15625	GET4	ENSSSCG00000040103	ENSSSCT00000057179.1	synonymous_variant
3:538110	3	538110	.	C	T	60	12	0.2	GET4	ENSSSCG00000040103	ENSSSCT00000057179.1	synonymous_variant
3:542878	3	542878	.	T	C	89	18	0.202247191	GET4	ENSSSCG00000040103	ENSSSCT00000057179.1	synonymous_variant
3:547012	3	547012	.	C	T	48	29	0.604166667	GET4	ENSSSCG00000040103	ENSSSCT00000057179.1	3_prime_UTR_variant
3:547015	3	547015	.	G	A	46	16	0.347826087	GET4	ENSSSCG00000040103	ENSSSCT00000057179.1	3_prime_UTR_variant
3:547023	3	547023	rs1107682853	C	T	54	10	0.185185185	GET4	ENSSSCG00000040103	ENSSSCT00000057179.1	3_prime_UTR_variant
3:662139	3	662139	rs325909604	C	T	141	39	0.276595745	C7orf50	ENSSSCG00000038777	ENSSSCT00000042783.1	stop_gained
3:662162	3	662162	rs340719961	G	A	142	55	0.387323944	C7orf50	ENSSSCG00000038777	ENSSSCT00000042783.1	synonymous_variant
3:693869	3	693869	.	A	G	42	10	0.238095238	GPR146	ENSSSCG00000032156	ENSSSCT00000043609.1	3_prime_UTR_variant
3:693936	3	693936	.	A	G	46	14	0.304347826	GPR146	ENSSSCG00000032156	ENSSSCT00000043609.1	3_prime_UTR_variant
3:756799	3	756799	rs341781296	C	T	88	10	0.113636364	ZFAND2A	ENSSSCG00000007554	ENSSSCT00000008286.3	3_prime_UTR_variant
3:756854	3	756854	rs690852089	G	A	87	12	0.137931034	ZFAND2A	ENSSSCG00000007554	ENSSSCT00000008286.3	3_prime_UTR_variant
3:756855	3	756855	rs699103899	A	T	86	12	0.139534884	ZFAND2A	ENSSSCG00000007554	ENSSSCT00000008286.3	3_prime_UTR_variant
3:757224	3	757224	rs337886771	A	C	69	18	0.260869565	ZFAND2A	ENSSSCG00000007554	ENSSSCT00000008286.3	3_prime_UTR_variant
3:757232	3	757232	rs712231243	C	T	63	11	0.174603175	ZFAND2A	ENSSSCG00000007554	ENSSSCT00000008286.3	3_prime_UTR_variant
3:757248	3	757248	rs320046389	G	A	50	13	0.26	ZFAND2A	ENSSSCG00000007554	ENSSSCT00000008286.3	3_prime_UTR_variant
3:757286	3	757286	rs327909040	T	C	106	21	0.198113208	ZFAND2A	ENSSSCG00000007554	ENSSSCT00000008286.3	missense_variant
3:759427	3	759427	rs323065125	C	T	57	18	0.315789474	ZFAND2A	ENSSSCG00000007554	ENSSSCT00000008286.3	splice_region_variant&synonymous_variant
3:761995	3	761995	rs326573620	G	A	103	21	0.203883495	ZFAND2A	ENSSSCG00000007554	ENSSSCT00000008286.3	synonymous_variant
3:1032701	3	1032701	rs690464810	G	A	39	25	0.641025641	MAFK	ENSSSCG00000007559	ENSSSCT00000008291.2	downstream_gene_variant
3:1036042	3	1036042	rs320267837	C	T	41	17	0.414634146	TMEM184A	ENSSSCG00000007560	ENSSSCT00000008292.3	3_prime_UTR_variant
3:1036045	3	1036045	rs332168944	T	C	41	16	0.390243902	TMEM184A	ENSSSCG00000007560	ENSSSCT00000008292.3	3_prime_UTR_variant
3:1036118	3	1036118	rs336425371	G	A	42	11	0.261904762	TMEM184A	ENSSSCG00000007560	ENSSSCT00000008292.3	3_prime_UTR_variant
3:1036127	3	1036127	rs319209345	T	C	42	10	0.238095238	TMEM184A	ENSSSCG00000007560	ENSSSCT00000008292.3	3_prime_UTR_variant
3:1053937	3	1053937	rs81216708	C	T	146	32	0.219178082	PSMG3	ENSSSCG00000007556	ENSSSCT00000008288.3	synonymous_variant
3:1645863	3	1645863	.	A	C	143	12	0.083916084	EIF3B	ENSSSCG00000039390	ENSSSCT00000052205.1	synonymous_variant
3:1652440	3	1652440	.	G	A	130	14	0.107692308	EIF3B	ENSSSCG00000039390	ENSSSCT00000052205.1	synonymous_variant
3:1662628	3	1662628	.	C	T	129	11	0.085271318	EIF3B	ENSSSCG00000039390	ENSSSCT00000052205.1	synonymous_variant
3:1663034	3	1663034	.	A	G	162	21	0.12962963	EIF3B	ENSSSCG00000039390	ENSSSCT00000052205.1	synonymous_variant
3:1664687	3	1664687	.	C	T	163	14	0.085889571	EIF3B	ENSSSCG00000039390	ENSSSCT00000052205.1	splice_region_variant
3:1664808	3	1664808	.	C	T	162	41	0.25308642	EIF3B	ENSSSCG00000039390	ENSSSCT00000052205.1	3_prime_UTR_variant
3:1664850	3	1664850	.	G	C	166	29	0.174698795	EIF3B	ENSSSCG00000039390	ENSSSCT00000052205.1	3_prime_UTR_variant
3:1664870	3	1664870	.	C	T	68	15	0.220588235	EIF3B	ENSSSCG00000039390	ENSSSCT00000052205.1	3_prime_UTR_variant
3:1664878	3	1664878	.	T	C	163	31	0.190184049	EIF3B	ENSSSCG00000039390	ENSSSCT00000052205.1	3_prime_UTR_variant
3:1664883	3	1664883	.	T	C	164	27	0.164634146	EIF3B	ENSSSCG00000039390	ENSSSCT00000052205.1	3_prime_UTR_variant
3:1664934	3	1664934	.	G	C	125	11	0.088	EIF3B	ENSSSCG00000039390	ENSSSCT00000052205.1	3_prime_UTR_variant
3:1664973	3	1664973	.	G	A	162	11	0.067901235	EIF3B	ENSSSCG00000039390	ENSSSCT00000052205.1	3_prime_UTR_variant
3:1665012	3	1665012	.	A	G	166	14	0.084337349	EIF3B	ENSSSCG00000039390	ENSSSCT00000052205.1	3_prime_UTR_variant
3:1665157	3	1665157	.	C	T	126	10	0.079365079	EIF3B	ENSSSCG00000039390	ENSSSCT00000052205.1	3_prime_UTR_variant
3:1665362	3	1665362	.	C	G	166	10	0.060240964	EIF3B	ENSSSCG00000039390	ENSSSCT00000052205.1	3_prime_UTR_variant
3:1665510	3	1665510	.	C	A	167	12	0.071856287	EIF3B	ENSSSCG00000039390	ENSSSCT00000052205.1	3_prime_UTR_variant
3:1665654	3	1665654	.	G	A	124	12	0.096774194	EIF3B	ENSSSCG00000039390	ENSSSCT00000052205.1	3_prime_UTR_variant
3:2003629	3	2003629	rs326192815	G	A	111	19	0.171171171	GNA12	ENSSSCG00000032549	ENSSSCT00000064068.1	downstream_gene_variant
3:2004269	3	2004269	rs321456724	C	T	185	44	0.237837838	GNA12	ENSSSCG00000032549	ENSSSCT00000064068.1	downstream_gene_variant
3:2004507	3	2004507	rs330131094	G	A	111	19	0.171171171	GNA12	ENSSSCG00000032549	ENSSSCT00000064068.1	downstream_gene_variant
3:2004673	3	2004673	rs327219603	C	A	109	26	0.23853211	GNA12	ENSSSCG00000032549	ENSSSCT00000064068.1	downstream_gene_variant
3:2004771	3	2004771	rs332969264	G	A	71	44	0.61971831	GNA12	ENSSSCG00000032549	ENSSSCT00000064068.1	downstream_gene_variant
3:2005174	3	2005174	rs337862828	G	A	56	15	0.267857143	GNA12	ENSSSCG00000032549	ENSSSCT00000064068.1	downstream_gene_variant
3:3633270	3	3633270	rs333291614	A	C	118	10	0.084745763	AP5Z1	ENSSSCG00000007577	ENSSSCT00000008316.3	synonymous_variant
3:3635703	3	3635703	.	C	T	41	10	0.243902439	AP5Z1	ENSSSCG00000007577	ENSSSCT00000008316.3	synonymous_variant
3:4087211	3	4087211	rs326238610	C	T	88	17	0.193181818	ACTB	ENSSSCG00000007585	ENSSSCT00000048365.1	3_prime_UTR_variant
3:4847108	3	4847108	.	A	C	41	12	0.292682927	ENSSSCG00000032626	ENSSSCG00000032626	ENSSSCT00000060546.1	5_prime_UTR_variant
3:4847127	3	4847127	.	A	C	60	17	0.283333333	ENSSSCG00000032626	ENSSSCG00000032626	ENSSSCT00000060546.1	missense_variant
3:4847356	3	4847356	.	T	C	38	10	0.263157895	ENSSSCG00000032626	ENSSSCG00000032626	ENSSSCT00000060546.1	synonymous_variant
3:4848360	3	4848360	.	G	A	54	14	0.259259259	ENSSSCG00000032626	ENSSSCG00000032626	ENSSSCT00000060546.1	3_prime_UTR_variant
3:5109682	3	5109682	rs322506362	T	C	95	31	0.326315789	AIMP2	ENSSSCG00000024245	ENSSSCT00000026197.2	3_prime_UTR_variant
3:5109691	3	5109691	rs334143556	C	G	114	30	0.263157895	AIMP2	ENSSSCG00000024245	ENSSSCT00000026197.2	3_prime_UTR_variant
3:5109796	3	5109796	rs344014610	C	G	126	69	0.547619048	AIMP2	ENSSSCG00000024245	ENSSSCT00000026197.2	missense_variant
3:5111207	3	5111207	rs335646974	G	A	65	12	0.184615385	EIF2AK1	ENSSSCG00000007592	ENSSSCT00000008332.3	downstream_gene_variant
3:5117660	3	5117660	rs81217927	G	C	155	86	0.55483871	AIMP2	ENSSSCG00000024245	ENSSSCT00000026197.2	synonymous_variant
3:5117662	3	5117662	rs81217926	T	C	156	81	0.519230769	AIMP2	ENSSSCG00000024245	ENSSSCT00000026197.2	missense_variant
3:5117669	3	5117669	rs81217925	C	A	155	84	0.541935484	AIMP2	ENSSSCG00000024245	ENSSSCT00000026197.2	synonymous_variant
3:5117830	3	5117830	rs55618502	G	C	155	64	0.412903226	AIMP2	ENSSSCG00000024245	ENSSSCT00000026197.2	5_prime_UTR_premature_start_codon_gain_variant
3:5471011	3	5471011	.	C	A	36	18	0.5	ENSSSCG00000037605	ENSSSCG00000037605	ENSSSCT00000052133.1	synonymous_variant
3:6344379	3	6344379	rs341331573	A	G	171	13	0.076023392	PDAP1	ENSSSCG00000033450	ENSSSCT00000061245.1	3_prime_UTR_variant
3:6349311	3	6349311	rs323040537	A	T	63	11	0.174603175	PDAP1	ENSSSCG00000033450	ENSSSCT00000061245.1	synonymous_variant
3:7480898	3	7480898	.	G	A	51	37	0.725490196	PDXDC1	ENSSSCG00000039119	ENSSSCT00000061587.1	missense_variant
3:8363975	3	8363975	rs1109276315	C	T	169	20	0.118343195	PPP1R35	ENSSSCG00000007652	ENSSSCT00000008392.3	synonymous_variant
3:8364090	3	8364090	.	G	A	170	28	0.164705882	PPP1R35	ENSSSCG00000007652	ENSSSCT00000008392.3	missense_variant
3:8608358	3	8608358	rs324650237	C	A	94	41	0.436170213	POP7	ENSSSCG00000007672	ENSSSCT00000008412.3	5_prime_UTR_variant
3:8713333	3	8713333	rs702049485	G	A	53	10	0.188679245	TRIP6	ENSSSCG00000027486	ENSSSCT00000028933.2	5_prime_UTR_variant
3:8938319	3	8938319	rs1111961967	C	T	146	11	0.075342466	CLDN15	ENSSSCG00000038901	ENSSSCT00000046123.1	5_prime_UTR_variant
3:8938330	3	8938330	rs1113069249	A	G	155	22	0.141935484	CLDN15	ENSSSCG00000038901	ENSSSCT00000046123.1	5_prime_UTR_variant
3:9645738	3	9645738	rs792862215	C	T	69	13	0.188405797	CUX1	ENSSSCG00000007681	ENSSSCT00000008424.3	intron_variant
3:9645750	3	9645750	rs709036942	T	C	46	13	0.282608696	CUX1	ENSSSCG00000007681	ENSSSCT00000008424.3	intron_variant
3:9812861	3	9812861	.	C	T	128	38	0.296875	ENSSSCG00000007688	ENSSSCG00000007688	ENSSSCT00000008429.3	3_prime_UTR_variant
3:9812871	3	9812871	.	G	A	56	13	0.232142857	ENSSSCG00000007688	ENSSSCG00000007688	ENSSSCT00000008429.3	3_prime_UTR_variant
3:9812896	3	9812896	rs1108045612	G	T	111	37	0.333333333	ENSSSCG00000007688	ENSSSCG00000007688	ENSSSCT00000008429.3	3_prime_UTR_variant
3:9821581	3	9821581	rs323699023	G	A	71	35	0.492957746	ENSSSCG00000027890	ENSSSCG00000027890	ENSSSCT00000058050.1	3_prime_UTR_variant
3:9824155	3	9824155	rs333386624	A	G	82	51	0.62195122	ENSSSCG00000027890	ENSSSCG00000027890	ENSSSCT00000024358.2	missense_variant&splice_region_variant
3:9824162	3	9824162	rs325802657	G	A	81	41	0.50617284	ENSSSCG00000027890	ENSSSCG00000027890	ENSSSCT00000024358.2	synonymous_variant
3:9824264	3	9824264	rs334330419	A	G	79	38	0.481012658	ENSSSCG00000027890	ENSSSCG00000027890	ENSSSCT00000024358.2	synonymous_variant
3:9825964	3	9825964	rs343887689	C	G	79	34	0.430379747	ENSSSCG00000027890	ENSSSCG00000027890	ENSSSCT00000024358.2	synonymous_variant
3:9827447	3	9827447	rs342910360	A	G	179	106	0.592178771	ENSSSCG00000027890	ENSSSCG00000027890	ENSSSCT00000024358.2	synonymous_variant
3:9829867	3	9829867	rs335668410	C	T	119	85	0.714285714	ENSSSCG00000027890	ENSSSCG00000027890	ENSSSCT00000024358.2	synonymous_variant
3:9832642	3	9832642	rs341705527	C	T	118	96	0.813559322	ENSSSCG00000027890	ENSSSCG00000027890	ENSSSCT00000024358.2	synonymous_variant
3:9834657	3	9834657	rs325676808	G	C	71	18	0.253521127	ENSSSCG00000027890	ENSSSCG00000027890	ENSSSCT00000024358.2	synonymous_variant
3:9835643	3	9835643	rs336883292	C	G	161	101	0.627329193	ENSSSCG00000027890	ENSSSCG00000027890	ENSSSCT00000024358.2	synonymous_variant
3:9838986	3	9838986	rs332462767	C	G	170	103	0.605882353	ENSSSCG00000027890	ENSSSCG00000027890	ENSSSCT00000066004.1	splice_region_variant&synonymous_variant
3:10020312	3	10020312	rs327606637	C	T	142	14	0.098591549	YWHAG	ENSSSCG00000007692	ENSSSCT00000008433.3	synonymous_variant
3:10021945	3	10021945	.	C	T	144	10	0.069444444	YWHAG	ENSSSCG00000007692	ENSSSCT00000039594.1	3_prime_UTR_variant
3:10021955	3	10021955	.	A	G	155	13	0.083870968	YWHAG	ENSSSCG00000007692	ENSSSCT00000039594.1	3_prime_UTR_variant
3:10037986	3	10037986	.	G	A	100	44	0.44	HSPB1	ENSSSCG00000039962	ENSSSCT00000008435.3	3_prime_UTR_variant
3:10038106	3	10038106	rs1107554322	C	T	72	43	0.597222222	HSPB1	ENSSSCG00000039962	ENSSSCT00000008435.3	missense_variant
3:10038181	3	10038181	rs1111730400	T	G	75	66	0.88	HSPB1	ENSSSCG00000039962	ENSSSCT00000008435.3	missense_variant
3:10039163	3	10039163	.	A	G	125	85	0.68	ENSSSCG00000037567	ENSSSCG00000037567	ENSSSCT00000060679.1	missense_variant
3:10120674	3	10120674	rs331327715	C	T	170	90	0.529411765	MDH2	ENSSSCG00000025486	ENSSSCT00000028089.2	3_prime_UTR_variant
3:10128908	3	10128908	rs339466439	G	A	170	130	0.764705882	MDH2	ENSSSCG00000025486	ENSSSCT00000028089.2	synonymous_variant
3:10212994	3	10212994	rs693646294	G	C	44	19	0.431818182	TMEM120A	ENSSSCG00000021837	ENSSSCT00000026475.2	3_prime_UTR_variant
3:10381607	3	10381607	.	A	G	66	10	0.151515152	CCL26	ENSSSCG00000039874	ENSSSCT00000045054.1	missense_variant
3:10381663	3	10381663	.	G	A	69	11	0.15942029	CCL26	ENSSSCG00000039874	ENSSSCT00000045054.1	synonymous_variant
3:11232437	3	11232437	rs334921377	C	T	88	11	0.125	ELN	ENSSSCG00000025858	ENSSSCT00000040134.1	synonymous_variant
3:11235079	3	11235079	rs337646603	C	T	86	10	0.11627907	ELN	ENSSSCG00000025858	ENSSSCT00000040134.1	synonymous_variant
3:11261989	3	11261989	rs322339411	C	G	165	22	0.133333333	LIMK1	ENSSSCG00000030378	ENSSSCT00000025955.2	synonymous_variant
3:11278214	3	11278214	rs336823139	A	G	48	48	1	LIMK1	ENSSSCG00000030378	ENSSSCT00000025955.2	3_prime_UTR_variant
3:11278339	3	11278339	rs326976851	A	G	37	14	0.378378378	LIMK1	ENSSSCG00000030378	ENSSSCT00000025955.2	3_prime_UTR_variant
3:11347898	3	11347898	rs322717355	G	T	93	13	0.139784946	EIF4H	ENSSSCG00000025966	ENSSSCT00000024462.2	3_prime_UTR_variant
3:11939138	3	11939138	rs344904996	T	C	163	21	0.128834356	RCC1L	ENSSSCG00000007723	ENSSSCT00000008468.3	synonymous_variant
3:11956614	3	11956614	.	C	G	67	27	0.402985075	CASTOR2	ENSSSCG00000024045	ENSSSCT00000036914.1	3_prime_UTR_variant
3:11957432	3	11957432	rs323391461	G	A	68	53	0.779411765	CASTOR2	ENSSSCG00000024045	ENSSSCT00000036914.1	3_prime_UTR_variant
3:11957533	3	11957533	rs709109411	G	A	66	53	0.803030303	CASTOR2	ENSSSCG00000024045	ENSSSCT00000036914.1	3_prime_UTR_variant
3:11957535	3	11957535	rs333659444	A	C	65	51	0.784615385	CASTOR2	ENSSSCG00000024045	ENSSSCT00000036914.1	3_prime_UTR_variant
3:11957593	3	11957593	rs327679536	A	G	67	21	0.313432836	CASTOR2	ENSSSCG00000024045	ENSSSCT00000036914.1	3_prime_UTR_variant
3:11957625	3	11957625	rs333775804	A	G	67	24	0.358208955	CASTOR2	ENSSSCG00000024045	ENSSSCT00000036914.1	3_prime_UTR_variant
3:11957723	3	11957723	rs789073357	C	G	40	24	0.6	CASTOR2	ENSSSCG00000024045	ENSSSCT00000036914.1	3_prime_UTR_variant
3:11957725	3	11957725	rs793750157	C	T	40	23	0.575	CASTOR2	ENSSSCG00000024045	ENSSSCT00000036914.1	3_prime_UTR_variant
3:11957745	3	11957745	rs340948394	C	T	40	25	0.625	CASTOR2	ENSSSCG00000024045	ENSSSCT00000036914.1	3_prime_UTR_variant
3:11957857	3	11957857	rs326126822	T	C	64	19	0.296875	CASTOR2	ENSSSCG00000024045	ENSSSCT00000036914.1	3_prime_UTR_variant
3:11957875	3	11957875	rs337089194	G	C	68	16	0.235294118	CASTOR2	ENSSSCG00000024045	ENSSSCT00000036914.1	3_prime_UTR_variant
3:11958219	3	11958219	rs690969055	G	A	68	21	0.308823529	CASTOR2	ENSSSCG00000024045	ENSSSCT00000036914.1	3_prime_UTR_variant
3:11958776	3	11958776	rs343010617	C	T	68	29	0.426470588	CASTOR2	ENSSSCG00000024045	ENSSSCT00000036914.1	3_prime_UTR_variant
3:11958807	3	11958807	rs335441450	A	G	120	46	0.383333333	CASTOR2	ENSSSCG00000024045	ENSSSCT00000036914.1	3_prime_UTR_variant
3:11958907	3	11958907	rs706195411	T	C	62	42	0.677419355	CASTOR2	ENSSSCG00000024045	ENSSSCT00000036914.1	3_prime_UTR_variant
3:11958958	3	11958958	rs326050472	T	A	56	35	0.625	CASTOR2	ENSSSCG00000024045	ENSSSCT00000036914.1	3_prime_UTR_variant
3:11959001	3	11959001	rs691101217	C	T	87	25	0.287356322	CASTOR2	ENSSSCG00000024045	ENSSSCT00000036914.1	3_prime_UTR_variant
3:11959391	3	11959391	rs341505575	T	C	84	13	0.154761905	CASTOR2	ENSSSCG00000024045	ENSSSCT00000036914.1	3_prime_UTR_variant
3:11959402	3	11959402	rs319605532	A	G	101	21	0.207920792	CASTOR2	ENSSSCG00000024045	ENSSSCT00000036914.1	3_prime_UTR_variant
3:11959415	3	11959415	rs329871703	A	G	42	22	0.523809524	CASTOR2	ENSSSCG00000024045	ENSSSCT00000036914.1	3_prime_UTR_variant
3:11959440	3	11959440	rs341906786	T	C	121	29	0.239669421	CASTOR2	ENSSSCG00000024045	ENSSSCT00000036914.1	3_prime_UTR_variant
3:11960180	3	11960180	rs325031462	A	G	135	10	0.074074074	CASTOR2	ENSSSCG00000024045	ENSSSCT00000036914.1	3_prime_UTR_variant
3:11960333	3	11960333	rs322641966	A	C	82	17	0.207317073	CASTOR2	ENSSSCG00000024045	ENSSSCT00000036914.1	3_prime_UTR_variant
3:11960399	3	11960399	rs327084188	A	G	138	14	0.101449275	CASTOR2	ENSSSCG00000024045	ENSSSCT00000036914.1	3_prime_UTR_variant
3:11960816	3	11960816	rs320594050	T	C	131	11	0.083969466	CASTOR2	ENSSSCG00000024045	ENSSSCT00000036914.1	3_prime_UTR_variant
3:11960893	3	11960893	rs343346507	T	G	51	30	0.588235294	CASTOR2	ENSSSCG00000024045	ENSSSCT00000036914.1	3_prime_UTR_variant
3:11960902	3	11960902	rs692151527	A	C	66	14	0.212121212	CASTOR2	ENSSSCG00000024045	ENSSSCT00000036914.1	3_prime_UTR_variant
3:15449303	3	15449303	rs338972529	T	C	149	13	0.087248322	ENSSSCG00000026457	ENSSSCG00000026457	ENSSSCT00000032183.2	downstream_gene_variant
3:15449426	3	15449426	rs320151637	T	C	103	12	0.116504854	ENSSSCG00000026457	ENSSSCG00000026457	ENSSSCT00000032183.2	downstream_gene_variant
3:16164067	3	16164067	rs330943424	T	C	118	19	0.161016949	SBDS	ENSSSCG00000007732	ENSSSCT00000008477.3	synonymous_variant
3:16166602	3	16166602	rs339953829	T	C	168	13	0.077380952	SBDS	ENSSSCG00000007732	ENSSSCT00000008477.3	synonymous_variant
3:16169191	3	16169191	rs331741631	G	A	44	16	0.363636364	SBDS	ENSSSCG00000007732	ENSSSCT00000008477.3	3_prime_UTR_variant
3:16584724	3	16584724	rs318253888	C	T	110	21	0.190909091	CRCP	ENSSSCG00000032119	ENSSSCT00000044823.1	3_prime_UTR_variant
3:16585316	3	16585316	rs324003933	A	T	177	11	0.062146893	CRCP	ENSSSCG00000032119	ENSSSCT00000044823.1	3_prime_UTR_variant
3:16585342	3	16585342	rs340986308	C	G	173	15	0.086705202	CRCP	ENSSSCG00000032119	ENSSSCT00000044823.1	3_prime_UTR_variant
3:16585398	3	16585398	rs319798752	A	G	169	16	0.094674556	CRCP	ENSSSCG00000032119	ENSSSCT00000044823.1	3_prime_UTR_variant
3:16585405	3	16585405	rs344156073	A	G	174	12	0.068965517	CRCP	ENSSSCG00000032119	ENSSSCT00000044823.1	3_prime_UTR_variant
3:16812338	3	16812338	rs319481574	T	G	81	11	0.135802469	ENSSSCG00000007743	ENSSSCG00000007743	ENSSSCT00000008489.3	upstream_gene_variant
3:16818853	3	16818853	rs340875402	C	T	62	53	0.85483871	ENSSSCG00000007743	ENSSSCG00000007743	ENSSSCT00000008489.3	3_prime_UTR_variant
3:16818875	3	16818875	rs322527460	T	C	64	64	1	ENSSSCG00000007743	ENSSSCG00000007743	ENSSSCT00000008489.3	3_prime_UTR_variant
3:16824565	3	16824565	rs319080950	A	C	97	53	0.546391753	PHKG1	ENSSSCG00000007744	ENSSSCT00000008491.3	synonymous_variant
3:16825187	3	16825187	rs328686594	C	T	96	50	0.520833333	PHKG1	ENSSSCG00000007744	ENSSSCT00000008491.3	synonymous_variant
3:16829701	3	16829701	rs326990607	C	T	51	14	0.274509804	ENSSSCG00000007745	ENSSSCG00000007745	ENSSSCT00000008492.3	downstream_gene_variant
3:16829974	3	16829974	rs328008456	T	C	170	55	0.323529412	PHKG1	ENSSSCG00000007744	ENSSSCT00000008491.3	synonymous_variant
3:16830402	3	16830402	rs331828322	C	T	40	12	0.3	PHKG1	ENSSSCG00000007744	ENSSSCT00000008491.3	synonymous_variant
3:16830456	3	16830456	rs341765073	C	T	99	41	0.414141414	PHKG1	ENSSSCG00000007744	ENSSSCT00000008491.3	synonymous_variant
3:16830537	3	16830537	rs709202338	C	T	96	34	0.354166667	PHKG1	ENSSSCG00000007744	ENSSSCT00000008491.3	synonymous_variant
3:16830767	3	16830767	rs341385998	C	G	59	18	0.305084746	PHKG1	ENSSSCG00000007744	ENSSSCT00000008491.3	3_prime_UTR_variant
3:16830778	3	16830778	rs327967280	C	T	59	18	0.305084746	PHKG1	ENSSSCG00000007744	ENSSSCT00000008491.3	3_prime_UTR_variant
3:16830811	3	16830811	rs334489521	T	C	63	22	0.349206349	PHKG1	ENSSSCG00000007744	ENSSSCT00000008491.3	3_prime_UTR_variant
3:16830825	3	16830825	rs345813239	C	T	38	14	0.368421053	PHKG1	ENSSSCG00000007744	ENSSSCT00000008491.3	3_prime_UTR_variant
3:16830882	3	16830882	rs325449478	G	A	37	12	0.324324324	PHKG1	ENSSSCG00000007744	ENSSSCT00000008491.3	3_prime_UTR_variant
3:16830910	3	16830910	rs341208033	A	T	155	44	0.283870968	PHKG1	ENSSSCG00000007744	ENSSSCT00000008491.3	3_prime_UTR_variant
3:16830911	3	16830911	rs320394045	G	A	40	14	0.35	PHKG1	ENSSSCG00000007744	ENSSSCT00000008491.3	3_prime_UTR_variant
3:16832032	3	16832032	rs342032209	C	T	80	14	0.175	PHKG1	ENSSSCG00000007744	ENSSSCT00000008491.3	3_prime_UTR_variant
3:16832114	3	16832114	rs320604280	C	T	46	13	0.282608696	PHKG1	ENSSSCG00000007744	ENSSSCT00000008491.3	3_prime_UTR_variant
3:16832167	3	16832167	rs330365830	C	T	31	12	0.387096774	PHKG1	ENSSSCG00000007744	ENSSSCT00000008491.3	3_prime_UTR_variant
3:16832176	3	16832176	rs338823838	G	C	31	11	0.35483871	PHKG1	ENSSSCG00000007744	ENSSSCT00000008491.3	3_prime_UTR_variant
3:16844732	3	16844732	.	G	A	109	41	0.376146789	ENSSSCG00000020808	ENSSSCG00000020808	ENSSSCT00000031361.2	3_prime_UTR_variant
3:16847501	3	16847501	.	G	A	141	15	0.106382979	ENSSSCG00000020808	ENSSSCG00000020808	ENSSSCT00000031361.2	synonymous_variant
3:16848051	3	16848051	.	T	C	121	16	0.132231405	ENSSSCG00000020808	ENSSSCG00000020808	ENSSSCT00000031361.2	synonymous_variant
3:16853855	3	16853855	rs338517640	T	C	142	12	0.084507042	ENSSSCG00000020808	ENSSSCG00000020808	ENSSSCT00000031361.2	synonymous_variant
3:16858114	3	16858114	rs1110546221	G	C	156	18	0.115384615	ENSSSCG00000020808	ENSSSCG00000020808	ENSSSCT00000031361.2	synonymous_variant
3:16911074	3	16911074	rs344195330	T	C	182	10	0.054945055	ENSSSCG00000036659	ENSSSCG00000036659	ENSSSCT00000040553.1	3_prime_UTR_variant
3:17134587	3	17134587	rs320285579	T	C	156	63	0.403846154	COX6A2	ENSSSCG00000036789	ENSSSCT00000059824.1	synonymous_variant
3:17134610	3	17134610	rs337482506	G	A	56	14	0.25	ITGAM	ENSSSCG00000007754	ENSSSCT00000008502.3	downstream_gene_variant
3:17134767	3	17134767	rs787247390	C	T	59	48	0.813559322	COX6A2	ENSSSCG00000036789	ENSSSCT00000059824.1	synonymous_variant
3:17135029	3	17135029	rs792729145	G	T	79	41	0.518987342	COX6A2	ENSSSCG00000036789	ENSSSCT00000059824.1	synonymous_variant
3:17135047	3	17135047	rs332692060	G	C	79	60	0.759493671	COX6A2	ENSSSCG00000036789	ENSSSCT00000059824.1	synonymous_variant
3:17284887	3	17284887	.	T	C	40	10	0.25	TRIM72	ENSSSCG00000007757	ENSSSCT00000008504.3	downstream_gene_variant
3:17284893	3	17284893	.	T	C	44	13	0.295454545	TRIM72	ENSSSCG00000007757	ENSSSCT00000008504.3	downstream_gene_variant
3:17284917	3	17284917	.	T	C	99	39	0.393939394	TRIM72	ENSSSCG00000007757	ENSSSCT00000008504.3	downstream_gene_variant
3:17284948	3	17284948	rs328667623	G	A	81	11	0.135802469	TRIM72	ENSSSCG00000007757	ENSSSCT00000008504.3	downstream_gene_variant
3:17284974	3	17284974	rs319050476	A	G	89	30	0.337078652	TRIM72	ENSSSCG00000007757	ENSSSCT00000008504.3	downstream_gene_variant
3:17285091	3	17285091	rs345734170	C	T	58	33	0.568965517	TRIM72	ENSSSCG00000007757	ENSSSCT00000008504.3	downstream_gene_variant
3:17285121	3	17285121	rs333633322	A	G	58	40	0.689655172	TRIM72	ENSSSCG00000007757	ENSSSCT00000008504.3	downstream_gene_variant
3:17285163	3	17285163	rs327143245	A	G	58	36	0.620689655	TRIM72	ENSSSCG00000007757	ENSSSCT00000008504.3	downstream_gene_variant
3:17285292	3	17285292	rs334793904	G	A	82	50	0.609756098	TRIM72	ENSSSCG00000007757	ENSSSCT00000008504.3	downstream_gene_variant
3:17285375	3	17285375	rs322227541	T	C	59	47	0.796610169	TRIM72	ENSSSCG00000007757	ENSSSCT00000008504.3	downstream_gene_variant
3:17285439	3	17285439	rs333389738	A	G	170	105	0.617647059	TRIM72	ENSSSCG00000007757	ENSSSCT00000008504.3	downstream_gene_variant
3:17285460	3	17285460	rs344521603	T	C	59	53	0.898305085	TRIM72	ENSSSCG00000007757	ENSSSCT00000008504.3	downstream_gene_variant
3:17285541	3	17285541	.	T	C	188	188	1	TRIM72	ENSSSCG00000007757	ENSSSCT00000008504.3	downstream_gene_variant
3:17285550	3	17285550	rs705458755	G	A	140	14	0.1	TRIM72	ENSSSCG00000007757	ENSSSCT00000008504.3	downstream_gene_variant
3:17285574	3	17285574	rs328825420	T	G	141	15	0.106382979	TRIM72	ENSSSCG00000007757	ENSSSCT00000008504.3	downstream_gene_variant
3:17285668	3	17285668	rs331289528	G	A	65	10	0.153846154	TRIM72	ENSSSCG00000007757	ENSSSCT00000008504.3	downstream_gene_variant
3:17285996	3	17285996	rs698503791	G	A	100	20	0.2	TRIM72	ENSSSCG00000007757	ENSSSCT00000008504.3	downstream_gene_variant
3:17286022	3	17286022	rs696502443	G	C	137	30	0.218978102	TRIM72	ENSSSCG00000007757	ENSSSCT00000008504.3	downstream_gene_variant
3:17286121	3	17286121	rs345094541	A	G	159	56	0.352201258	TRIM72	ENSSSCG00000007757	ENSSSCT00000008504.3	downstream_gene_variant
3:17286236	3	17286236	rs338548999	G	A	62	62	1	TRIM72	ENSSSCG00000007757	ENSSSCT00000008504.3	downstream_gene_variant
3:17286288	3	17286288	rs325708147	G	A	61	59	0.967213115	TRIM72	ENSSSCG00000007757	ENSSSCT00000008504.3	downstream_gene_variant
3:17286291	3	17286291	rs343564877	T	G	81	79	0.975308642	TRIM72	ENSSSCG00000007757	ENSSSCT00000008504.3	downstream_gene_variant
3:17286371	3	17286371	rs333236163	G	A	59	58	0.983050847	TRIM72	ENSSSCG00000007757	ENSSSCT00000008504.3	downstream_gene_variant
3:17286439	3	17286439	rs332381709	C	T	101	66	0.653465347	TRIM72	ENSSSCG00000007757	ENSSSCT00000008504.3	downstream_gene_variant
3:17286525	3	17286525	rs322863053	T	C	103	79	0.766990291	TRIM72	ENSSSCG00000007757	ENSSSCT00000008504.3	downstream_gene_variant
3:17286686	3	17286686	rs321674906	A	T	159	144	0.905660377	TRIM72	ENSSSCG00000007757	ENSSSCT00000008504.3	downstream_gene_variant
3:17286779	3	17286779	rs321776043	C	T	90	61	0.677777778	TRIM72	ENSSSCG00000007757	ENSSSCT00000008504.3	downstream_gene_variant
3:17286958	3	17286958	rs331103047	T	C	85	71	0.835294118	TRIM72	ENSSSCG00000007757	ENSSSCT00000008504.3	downstream_gene_variant
3:17286968	3	17286968	rs320749377	G	A	30	23	0.766666667	TRIM72	ENSSSCG00000007757	ENSSSCT00000008504.3	downstream_gene_variant
3:17286977	3	17286977	rs337816472	A	G	30	25	0.833333333	TRIM72	ENSSSCG00000007757	ENSSSCT00000008504.3	downstream_gene_variant
3:17287059	3	17287059	rs337626108	C	T	32	31	0.96875	TRIM72	ENSSSCG00000007757	ENSSSCT00000008504.3	downstream_gene_variant
3:17287064	3	17287064	rs328212354	C	T	141	139	0.985815603	TRIM72	ENSSSCG00000007757	ENSSSCT00000008504.3	downstream_gene_variant
3:17287293	3	17287293	rs334543904	G	A	83	78	0.939759036	TRIM72	ENSSSCG00000007757	ENSSSCT00000008504.3	downstream_gene_variant
3:17287341	3	17287341	rs321903891	A	G	143	136	0.951048951	TRIM72	ENSSSCG00000007757	ENSSSCT00000008504.3	3_prime_UTR_variant
3:17287344	3	17287344	rs338918208	A	G	143	135	0.944055944	TRIM72	ENSSSCG00000007757	ENSSSCT00000008504.3	3_prime_UTR_variant
3:17287359	3	17287359	rs334805944	A	C	142	108	0.76056338	TRIM72	ENSSSCG00000007757	ENSSSCT00000008504.3	3_prime_UTR_variant
3:17287367	3	17287367	rs324748619	A	C	36	11	0.305555556	TRIM72	ENSSSCG00000007757	ENSSSCT00000008504.3	3_prime_UTR_variant
3:17287509	3	17287509	rs331119544	A	G	172	79	0.459302326	TRIM72	ENSSSCG00000007757	ENSSSCT00000008504.3	3_prime_UTR_variant
3:17287551	3	17287551	rs329263509	T	C	85	49	0.576470588	TRIM72	ENSSSCG00000007757	ENSSSCT00000008504.3	3_prime_UTR_variant
3:17287646	3	17287646	rs710861845	T	C	62	18	0.290322581	TRIM72	ENSSSCG00000007757	ENSSSCT00000008504.3	3_prime_UTR_variant
3:17287734	3	17287734	rs337042401	A	T	160	51	0.31875	TRIM72	ENSSSCG00000007757	ENSSSCT00000008504.3	3_prime_UTR_variant
3:17287781	3	17287781	rs328282498	A	G	161	43	0.267080745	TRIM72	ENSSSCG00000007757	ENSSSCT00000008504.3	3_prime_UTR_variant
3:17287822	3	17287822	rs337445949	C	T	142	43	0.302816901	TRIM72	ENSSSCG00000007757	ENSSSCT00000008504.3	3_prime_UTR_variant
3:17288031	3	17288031	rs712142589	T	G	116	98	0.844827586	TRIM72	ENSSSCG00000007757	ENSSSCT00000008504.3	3_prime_UTR_variant
3:17288628	3	17288628	rs334882660	A	C	37	12	0.324324324	TRIM72	ENSSSCG00000007757	ENSSSCT00000008504.3	3_prime_UTR_variant
3:17288938	3	17288938	rs329405976	G	C	121	81	0.669421488	TRIM72	ENSSSCG00000007757	ENSSSCT00000008504.3	3_prime_UTR_variant
3:17289197	3	17289197	rs712675288	G	A	58	27	0.465517241	TRIM72	ENSSSCG00000007757	ENSSSCT00000008504.3	synonymous_variant
3:17289482	3	17289482	rs326369865	C	G	140	58	0.414285714	TRIM72	ENSSSCG00000007757	ENSSSCT00000008504.3	synonymous_variant
3:17296809	3	17296809	rs334769495	C	T	171	53	0.30994152	TRIM72	ENSSSCG00000007757	ENSSSCT00000008504.3	synonymous_variant
3:17296989	3	17296989	rs791859016	C	A	61	14	0.229508197	TRIM72	ENSSSCG00000007757	ENSSSCT00000008504.3	synonymous_variant
3:17323814	3	17323814	rs346394498	C	T	188	20	0.106382979	FUS	ENSSSCG00000030798	ENSSSCT00000038908.1	missense_variant
3:17323817	3	17323817	rs338088314	T	C	188	20	0.106382979	FUS	ENSSSCG00000030798	ENSSSCT00000038908.1	missense_variant
3:17323832	3	17323832	rs326662187	T	C	188	19	0.10106383	FUS	ENSSSCG00000030798	ENSSSCT00000038908.1	missense_variant
3:17372913	3	17372913	rs713504000	C	A	62	12	0.193548387	KAT8	ENSSSCG00000031247	ENSSSCT00000008509.4	synonymous_variant
3:17375791	3	17375791	rs329315027	G	A	187	13	0.069518717	BCKDK	ENSSSCG00000007763	ENSSSCT00000008510.3	3_prime_UTR_variant
3:17379847	3	17379847	rs344937904	G	A	35	18	0.514285714	BCKDK	ENSSSCG00000007763	ENSSSCT00000008510.3	synonymous_variant
3:17379976	3	17379976	rs704302435	C	A	36	15	0.416666667	BCKDK	ENSSSCG00000007763	ENSSSCT00000008510.3	synonymous_variant
3:17380124	3	17380124	rs319668181	A	G	88	14	0.159090909	BCKDK	ENSSSCG00000007763	ENSSSCT00000008510.3	5_prime_UTR_premature_start_codon_gain_variant
3:17395517	3	17395517	rs333321928	A	C	51	17	0.333333333	PRSS53	ENSSSCG00000007765	ENSSSCT00000064187.1	missense_variant
3:17462244	3	17462244	rs81218500	C	T	133	10	0.07518797	HSD3B7	ENSSSCG00000032369	ENSSSCT00000056307.1	synonymous_variant
3:17462256	3	17462256	rs339499877	C	T	132	12	0.090909091	HSD3B7	ENSSSCG00000032369	ENSSSCT00000056307.1	synonymous_variant
3:17811931	3	17811931	rs343751559	T	G	69	26	0.376811594	ZNF768	ENSSSCG00000023349	ENSSSCT00000031261.2	missense_variant
3:17813406	3	17813406	rs339214192	A	C	94	55	0.585106383	ZNF768	ENSSSCG00000023349	ENSSSCT00000031261.2	synonymous_variant
3:17813972	3	17813972	rs337068856	A	G	142	55	0.387323944	ZNF768	ENSSSCG00000023349	ENSSSCT00000031261.2	3_prime_UTR_variant
3:17938613	3	17938613	rs340484369	C	T	94	14	0.14893617	1-Sep	ENSSSCG00000007800	ENSSSCT00000059906.1	3_prime_UTR_variant
3:17938809	3	17938809	rs340503560	T	C	43	10	0.23255814	1-Sep	ENSSSCG00000007800	ENSSSCT00000059906.1	3_prime_UTR_variant
3:17939090	3	17939090	rs325124131	A	G	147	11	0.074829932	1-Sep	ENSSSCG00000007800	ENSSSCT00000059906.1	3_prime_UTR_variant
3:17939156	3	17939156	rs333948409	C	T	46	14	0.304347826	1-Sep	ENSSSCG00000007800	ENSSSCT00000059906.1	3_prime_UTR_variant
3:17939204	3	17939204	rs344507219	A	C	154	14	0.090909091	1-Sep	ENSSSCG00000007800	ENSSSCT00000059906.1	3_prime_UTR_variant
3:17939244	3	17939244	rs332639768	A	C	47	22	0.468085106	1-Sep	ENSSSCG00000007800	ENSSSCT00000059906.1	3_prime_UTR_variant
3:17955526	3	17955526	rs323918478	A	G	161	11	0.068322981	TBC1D10B	ENSSSCG00000007798	ENSSSCT00000008546.3	3_prime_UTR_variant
3:17955528	3	17955528	rs334275749	T	C	160	12	0.075	TBC1D10B	ENSSSCG00000007798	ENSSSCT00000008546.3	3_prime_UTR_variant
3:18056565	3	18056565	rs55618317	G	A	142	10	0.070422535	MVP	ENSSSCG00000027946	ENSSSCT00000027444.2	5_prime_UTR_variant
3:18071585	3	18071585	rs322239470	G	A	91	11	0.120879121	MVP	ENSSSCG00000027946	ENSSSCT00000027444.2	synonymous_variant
3:18071678	3	18071678	rs329907914	C	G	94	17	0.180851064	MVP	ENSSSCG00000027946	ENSSSCT00000027444.2	synonymous_variant
3:18074316	3	18074316	rs334860703	C	A	50	12	0.24	MVP	ENSSSCG00000027946	ENSSSCT00000027444.2	synonymous_variant
3:18076185	3	18076185	rs792419536	C	T	50	14	0.28	MVP	ENSSSCG00000027946	ENSSSCT00000027444.2	synonymous_variant
3:18077860	3	18077860	rs81216875	C	T	69	10	0.144927536	MVP	ENSSSCG00000027946	ENSSSCT00000027444.2	synonymous_variant
3:18087772	3	18087772	rs319403431	G	A	73	10	0.136986301	CDIPT	ENSSSCG00000027629	ENSSSCT00000029641.2	3_prime_UTR_variant
3:18087823	3	18087823	rs327988361	C	A	76	12	0.157894737	CDIPT	ENSSSCG00000027629	ENSSSCT00000029641.2	3_prime_UTR_variant
3:18087825	3	18087825	rs342381770	G	A	73	13	0.178082192	CDIPT	ENSSSCG00000027629	ENSSSCT00000029641.2	3_prime_UTR_variant
3:18087910	3	18087910	rs326904754	G	A	72	13	0.180555556	CDIPT	ENSSSCG00000027629	ENSSSCT00000029641.2	3_prime_UTR_variant
3:18088042	3	18088042	rs332962050	C	T	148	20	0.135135135	CDIPT	ENSSSCG00000027629	ENSSSCT00000029641.2	3_prime_UTR_variant
3:18088150	3	18088150	.	G	C	35	20	0.571428571	CDIPT	ENSSSCG00000027629	ENSSSCT00000029641.2	3_prime_UTR_variant
3:18088153	3	18088153	.	G	C	39	24	0.615384615	CDIPT	ENSSSCG00000027629	ENSSSCT00000029641.2	3_prime_UTR_variant
3:18088230	3	18088230	rs325267425	G	A	72	10	0.138888889	CDIPT	ENSSSCG00000027629	ENSSSCT00000029641.2	3_prime_UTR_variant
3:18088276	3	18088276	rs342329918	A	G	77	13	0.168831169	CDIPT	ENSSSCG00000027629	ENSSSCT00000029641.2	3_prime_UTR_variant
3:18091427	3	18091427	rs81508916	T	C	76	23	0.302631579	CDIPT	ENSSSCG00000027629	ENSSSCT00000029641.2	missense_variant
3:18091446	3	18091446	rs55618307	C	T	75	19	0.253333333	CDIPT	ENSSSCG00000027629	ENSSSCT00000029641.2	5_prime_UTR_variant
3:18091490	3	18091490	rs336362294	C	A	75	17	0.226666667	CDIPT	ENSSSCG00000027629	ENSSSCT00000029641.2	5_prime_UTR_variant
3:18091525	3	18091525	rs327486089	C	T	74	21	0.283783784	CDIPT	ENSSSCG00000027629	ENSSSCT00000029641.2	5_prime_UTR_variant
3:18091564	3	18091564	rs335921859	C	T	109	28	0.256880734	CDIPT	ENSSSCG00000027629	ENSSSCT00000029641.2	5_prime_UTR_variant
3:18091596	3	18091596	rs345848443	G	A	77	57	0.74025974	CDIPT	ENSSSCG00000027629	ENSSSCT00000029641.2	5_prime_UTR_premature_start_codon_gain_variant
3:18091654	3	18091654	rs324548958	A	G	38	34	0.894736842	CDIPT	ENSSSCG00000027629	ENSSSCT00000029641.2	5_prime_UTR_variant
3:18253697	3	18253697	.	A	G	35	27	0.771428571	ENSSSCG00000032556	ENSSSCG00000032556	ENSSSCT00000046961.1	5_prime_UTR_variant
3:18253767	3	18253767	.	C	T	44	38	0.863636364	ENSSSCG00000032556	ENSSSCG00000032556	ENSSSCT00000046961.1	5_prime_UTR_premature_start_codon_gain_variant
3:18253904	3	18253904	.	C	T	95	11	0.115789474	ENSSSCG00000032556	ENSSSCG00000032556	ENSSSCT00000046961.1	5_prime_UTR_variant
3:18253989	3	18253989	.	C	T	34	24	0.705882353	ENSSSCG00000032556	ENSSSCG00000032556	ENSSSCT00000046961.1	synonymous_variant
3:18257935	3	18257935	.	A	G	174	10	0.057471264	PPP4C	ENSSSCG00000036817	ENSSSCT00000044964.1	intron_variant
3:18278242	3	18278242	rs696766326	T	A	177	57	0.322033898	YPEL3	ENSSSCG00000035430	ENSSSCT00000043045.1	3_prime_UTR_variant
3:18291806	3	18291806	.	T	C	129	43	0.333333333	MAPK3	ENSSSCG00000040682	ENSSSCT00000060796.1	3_prime_UTR_variant
3:18352368	3	18352368	rs81218192	A	G	145	13	0.089655172	SULT1A3	ENSSSCG00000021557	ENSSSCT00000026919.2	missense_variant
3:18548024	3	18548024	rs326900462	G	A	56	26	0.464285714	ATP2A1	ENSSSCG00000007805	ENSSSCT00000045924.1	upstream_gene_variant
3:18550263	3	18550263	rs345101710	T	C	44	37	0.840909091	ATP2A1	ENSSSCG00000007805	ENSSSCT00000045924.1	intron_variant
3:18551443	3	18551443	rs336802062	A	G	89	42	0.471910112	ATP2A1	ENSSSCG00000007805	ENSSSCT00000045924.1	synonymous_variant
3:18554761	3	18554761	rs337255486	G	A	126	64	0.507936508	ATP2A1	ENSSSCG00000007805	ENSSSCT00000045924.1	missense_variant
3:18554765	3	18554765	rs792980473	C	T	36	30	0.833333333	ATP2A1	ENSSSCG00000007805	ENSSSCT00000045924.1	synonymous_variant
3:18554972	3	18554972	rs792669908	C	T	36	35	0.972222222	ATP2A1	ENSSSCG00000007805	ENSSSCT00000045924.1	synonymous_variant
3:18555220	3	18555220	rs340844753	C	T	72	25	0.347222222	ATP2A1	ENSSSCG00000007805	ENSSSCT00000045924.1	intron_variant
3:18560319	3	18560319	rs81209909	G	A	113	75	0.663716814	ATP2A1	ENSSSCG00000007805	ENSSSCT00000045924.1	synonymous_variant
3:18560325	3	18560325	rs332259297	C	T	111	68	0.612612613	ATP2A1	ENSSSCG00000007805	ENSSSCT00000045924.1	synonymous_variant
3:18560340	3	18560340	rs81209910	C	T	88	64	0.727272727	ATP2A1	ENSSSCG00000007805	ENSSSCT00000045924.1	synonymous_variant
3:18563520	3	18563520	rs326108829	T	C	123	60	0.487804878	ATP2A1	ENSSSCG00000007805	ENSSSCT00000045924.1	synonymous_variant
3:18565206	3	18565206	rs704085739	C	T	35	21	0.6	ATP2A1	ENSSSCG00000007805	ENSSSCT00000045924.1	synonymous_variant
3:18565224	3	18565224	rs322667830	C	T	31	18	0.580645161	ATP2A1	ENSSSCG00000007805	ENSSSCT00000045924.1	synonymous_variant
3:18566207	3	18566207	rs788479898	C	A	39	15	0.384615385	ATP2A1	ENSSSCG00000007805	ENSSSCT00000045924.1	synonymous_variant
3:18568186	3	18568186	rs713901760	G	T	49	20	0.408163265	ATP2A1	ENSSSCG00000007805	ENSSSCT00000045924.1	3_prime_UTR_variant
3:18568196	3	18568196	rs695124138	C	A	51	36	0.705882353	ATP2A1	ENSSSCG00000007805	ENSSSCT00000045924.1	3_prime_UTR_variant
3:18568205	3	18568205	.	C	T	35	25	0.714285714	ATP2A1	ENSSSCG00000007805	ENSSSCT00000045924.1	3_prime_UTR_variant
3:18637321	3	18637321	rs324549251	C	T	63	10	0.158730159	SPNS1	ENSSSCG00000007809	ENSSSCT00000008557.3	synonymous_variant
3:19439143	3	19439143	rs335623318	C	T	160	18	0.1125	GTF3C1	ENSSSCG00000007815	ENSSSCT00000008564.3	3_prime_UTR_variant
3:19439238	3	19439238	rs346021584	G	A	152	27	0.177631579	GTF3C1	ENSSSCG00000007815	ENSSSCT00000008564.3	3_prime_UTR_variant
3:19439436	3	19439436	rs327371295	A	G	64	20	0.3125	GTF3C1	ENSSSCG00000007815	ENSSSCT00000008564.3	3_prime_UTR_variant
3:19439481	3	19439481	rs318477321	A	G	84	14	0.166666667	GTF3C1	ENSSSCG00000007815	ENSSSCT00000008564.3	3_prime_UTR_variant
3:19610125	3	19610125	rs321257057	C	G	66	14	0.212121212	NSMCE1	ENSSSCG00000036275	ENSSSCT00000055261.1	intron_variant
3:19610299	3	19610299	.	C	A	51	11	0.215686275	NSMCE1	ENSSSCG00000036275	ENSSSCT00000050892.1	5_prime_UTR_variant
3:19649089	3	19649089	.	T	C	93	17	0.182795699	NSMCE1	ENSSSCG00000036275	ENSSSCT00000055261.1	synonymous_variant
3:19651384	3	19651384	.	G	A	112	11	0.098214286	NSMCE1	ENSSSCG00000036275	ENSSSCT00000055261.1	3_prime_UTR_variant
3:19652812	3	19652812	.	G	A	77	12	0.155844156	NSMCE1	ENSSSCG00000036275	ENSSSCT00000055261.1	3_prime_UTR_variant
3:21584972	3	21584972	.	T	G	83	83	1	ENSSSCG00000007826	ENSSSCG00000007826	ENSSSCT00000008575.3	missense_variant
3:21619473	3	21619473	rs704424185	A	G	172	112	0.651162791	ENSSSCG00000039712	ENSSSCG00000039712	ENSSSCT00000060138.1	missense_variant
3:21619491	3	21619491	rs693959985	G	A	174	67	0.385057471	ENSSSCG00000039712	ENSSSCG00000039712	ENSSSCT00000060138.1	missense_variant
3:22643549	3	22643549	rs707438419	G	A	124	21	0.169354839	UBFD1	ENSSSCG00000040265	ENSSSCT00000058602.1	3_prime_UTR_variant
3:23670498	3	23670498	rs343631312	G	A	178	27	0.151685393	ENSSSCG00000030373	ENSSSCG00000030373	ENSSSCT00000030167.2	3_prime_UTR_variant
3:23887869	3	23887869	rs81313849	A	G	172	50	0.290697674	EEF2K	ENSSSCG00000007839	ENSSSCT00000008589.3	3_prime_UTR_variant
3:23887887	3	23887887	rs319889329	C	T	172	45	0.261627907	EEF2K	ENSSSCG00000007839	ENSSSCT00000008589.3	3_prime_UTR_variant
3:23887908	3	23887908	rs331193887	T	C	172	33	0.191860465	EEF2K	ENSSSCG00000007839	ENSSSCT00000008589.3	3_prime_UTR_variant
3:23887933	3	23887933	rs320810057	G	C	47	11	0.234042553	EEF2K	ENSSSCG00000007839	ENSSSCT00000008589.3	3_prime_UTR_variant
3:23888359	3	23888359	rs328716814	T	G	53	11	0.20754717	EEF2K	ENSSSCG00000007839	ENSSSCT00000008589.3	3_prime_UTR_variant
3:23889172	3	23889172	rs345027263	T	C	134	12	0.089552239	EEF2K	ENSSSCG00000007839	ENSSSCT00000008589.3	3_prime_UTR_variant
3:23889350	3	23889350	rs337108980	C	T	134	10	0.074626866	EEF2K	ENSSSCG00000007839	ENSSSCT00000008589.3	3_prime_UTR_variant
3:23890039	3	23890039	rs330741145	T	C	131	17	0.129770992	EEF2K	ENSSSCG00000007839	ENSSSCT00000008589.3	3_prime_UTR_variant
3:23890041	3	23890041	rs340708313	G	A	84	16	0.19047619	EEF2K	ENSSSCG00000007839	ENSSSCT00000008589.3	3_prime_UTR_variant
3:23890306	3	23890306	rs325324562	T	C	132	27	0.204545455	EEF2K	ENSSSCG00000007839	ENSSSCT00000008589.3	3_prime_UTR_variant
3:23890614	3	23890614	rs342078454	T	C	87	10	0.114942529	EEF2K	ENSSSCG00000007839	ENSSSCT00000008589.3	3_prime_UTR_variant
3:23890687	3	23890687	rs338385642	G	A	87	12	0.137931034	EEF2K	ENSSSCG00000007839	ENSSSCT00000008589.3	3_prime_UTR_variant
3:23890695	3	23890695	rs704139682	T	G	86	10	0.11627907	EEF2K	ENSSSCG00000007839	ENSSSCT00000008589.3	3_prime_UTR_variant
3:23890774	3	23890774	rs319308821	T	C	86	11	0.127906977	EEF2K	ENSSSCG00000007839	ENSSSCT00000008589.3	3_prime_UTR_variant
3:23890843	3	23890843	rs341617683	A	G	86	11	0.127906977	EEF2K	ENSSSCG00000007839	ENSSSCT00000008589.3	3_prime_UTR_variant
3:24176475	3	24176475	rs1110797243	T	G	122	77	0.631147541	PDZD9	ENSSSCG00000026686	ENSSSCT00000045152.1	5_prime_UTR_variant
3:24176547	3	24176547	rs786838646	A	T	156	127	0.814102564	PDZD9	ENSSSCG00000026686	ENSSSCT00000045152.1	5_prime_UTR_variant
3:24176609	3	24176609	rs1112701888	A	C	131	117	0.893129771	PDZD9	ENSSSCG00000026686	ENSSSCT00000045152.1	5_prime_UTR_variant
3:24176634	3	24176634	rs81379151	C	G	132	118	0.893939394	PDZD9	ENSSSCG00000026686	ENSSSCT00000045152.1	5_prime_UTR_variant
3:24176727	3	24176727	.	A	G	44	36	0.818181818	PDZD9	ENSSSCG00000026686	ENSSSCT00000045152.1	5_prime_UTR_premature_start_codon_gain_variant
3:24176750	3	24176750	.	G	A	45	38	0.844444444	PDZD9	ENSSSCG00000026686	ENSSSCT00000045152.1	5_prime_UTR_variant
3:24176771	3	24176771	rs81379152	A	C	128	105	0.8203125	PDZD9	ENSSSCG00000026686	ENSSSCT00000045152.1	5_prime_UTR_premature_start_codon_gain_variant
3:24183315	3	24183315	.	C	T	31	20	0.64516129	PDZD9	ENSSSCG00000026686	ENSSSCT00000027245.2	5_prime_UTR_variant
3:24186313	3	24186313	rs708437562	G	A	106	96	0.905660377	PDZD9	ENSSSCG00000026686	ENSSSCT00000027245.2	synonymous_variant
3:24196942	3	24196942	rs342500610	G	A	166	165	0.993975904	PDZD9	ENSSSCG00000026686	ENSSSCT00000027245.2	synonymous_variant
3:24197182	3	24197182	rs332040571	G	A	111	102	0.918918919	PDZD9	ENSSSCG00000026686	ENSSSCT00000027245.2	synonymous_variant
3:24197382	3	24197382	.	A	C	41	39	0.951219512	PDZD9	ENSSSCG00000026686	ENSSSCT00000045152.1	3_prime_UTR_variant
3:24198061	3	24198061	rs709863401	A	G	85	41	0.482352941	UQCRC2	ENSSSCG00000007845	ENSSSCT00000008595.3	3_prime_UTR_variant
3:24198228	3	24198228	rs709121742	T	C	139	78	0.561151079	UQCRC2	ENSSSCG00000007845	ENSSSCT00000008595.3	3_prime_UTR_variant
3:24198354	3	24198354	rs700033198	T	G	34	11	0.323529412	UQCRC2	ENSSSCG00000007845	ENSSSCT00000008595.3	3_prime_UTR_variant
3:24198609	3	24198609	rs691057115	G	T	150	86	0.573333333	UQCRC2	ENSSSCG00000007845	ENSSSCT00000008595.3	3_prime_UTR_variant
3:24200320	3	24200320	.	G	A	35	32	0.914285714	PDZD9	ENSSSCG00000026686	ENSSSCT00000045152.1	3_prime_UTR_variant
3:24200498	3	24200498	.	T	A	30	27	0.9	PDZD9	ENSSSCG00000026686	ENSSSCT00000045152.1	3_prime_UTR_variant
3:24200793	3	24200793	rs706706990	A	G	59	49	0.830508475	PDZD9	ENSSSCG00000026686	ENSSSCT00000045152.1	3_prime_UTR_variant
3:24200849	3	24200849	.	A	T	34	17	0.5	PDZD9	ENSSSCG00000026686	ENSSSCT00000045152.1	3_prime_UTR_variant
3:24200889	3	24200889	rs701267443	A	G	42	27	0.642857143	PDZD9	ENSSSCG00000026686	ENSSSCT00000045152.1	3_prime_UTR_variant
3:24200893	3	24200893	rs690039763	G	A	42	27	0.642857143	PDZD9	ENSSSCG00000026686	ENSSSCT00000045152.1	3_prime_UTR_variant
3:24200947	3	24200947	rs697737136	T	C	112	71	0.633928571	PDZD9	ENSSSCG00000026686	ENSSSCT00000045152.1	3_prime_UTR_variant
3:24201286	3	24201286	rs1107942518	T	C	107	81	0.757009346	PDZD9	ENSSSCG00000026686	ENSSSCT00000045152.1	3_prime_UTR_variant
3:24201345	3	24201345	rs790389481	T	C	39	21	0.538461538	PDZD9	ENSSSCG00000026686	ENSSSCT00000045152.1	3_prime_UTR_variant
3:24201436	3	24201436	rs713090668	G	A	140	114	0.814285714	PDZD9	ENSSSCG00000026686	ENSSSCT00000045152.1	3_prime_UTR_variant
3:24201492	3	24201492	rs704841461	C	T	108	84	0.777777778	PDZD9	ENSSSCG00000026686	ENSSSCT00000045152.1	3_prime_UTR_variant
3:24201582	3	24201582	rs712244061	C	T	33	13	0.393939394	PDZD9	ENSSSCG00000026686	ENSSSCT00000045152.1	3_prime_UTR_variant
3:24201593	3	24201593	rs703946916	T	C	97	62	0.639175258	PDZD9	ENSSSCG00000026686	ENSSSCT00000045152.1	3_prime_UTR_variant
3:24201599	3	24201599	rs695874859	G	A	34	16	0.470588235	PDZD9	ENSSSCG00000026686	ENSSSCT00000045152.1	3_prime_UTR_variant
3:24201782	3	24201782	.	G	C	113	69	0.610619469	PDZD9	ENSSSCG00000026686	ENSSSCT00000045152.1	3_prime_UTR_variant
3:24201792	3	24201792	.	A	C	111	67	0.603603604	PDZD9	ENSSSCG00000026686	ENSSSCT00000045152.1	3_prime_UTR_variant
3:24201802	3	24201802	rs1109630219	C	T	108	59	0.546296296	PDZD9	ENSSSCG00000026686	ENSSSCT00000045152.1	3_prime_UTR_variant
3:24201852	3	24201852	.	G	A	76	40	0.526315789	PDZD9	ENSSSCG00000026686	ENSSSCT00000045152.1	3_prime_UTR_variant
3:24201907	3	24201907	rs792339917	C	A	60	40	0.666666667	PDZD9	ENSSSCG00000026686	ENSSSCT00000027245.2	downstream_gene_variant
3:24201971	3	24201971	rs708493000	A	G	55	24	0.436363636	PDZD9	ENSSSCG00000026686	ENSSSCT00000027245.2	downstream_gene_variant
3:24202539	3	24202539	.	C	A	76	42	0.552631579	PDZD9	ENSSSCG00000026686	ENSSSCT00000045152.1	downstream_gene_variant
3:24202593	3	24202593	rs696697348	A	T	102	59	0.578431373	PDZD9	ENSSSCG00000026686	ENSSSCT00000045152.1	downstream_gene_variant
3:24202668	3	24202668	.	C	T	122	71	0.581967213	PDZD9	ENSSSCG00000026686	ENSSSCT00000045152.1	downstream_gene_variant
3:24202685	3	24202685	.	T	C	117	69	0.58974359	PDZD9	ENSSSCG00000026686	ENSSSCT00000045152.1	downstream_gene_variant
3:24202838	3	24202838	.	C	T	55	26	0.472727273	PDZD9	ENSSSCG00000026686	ENSSSCT00000045152.1	downstream_gene_variant
3:24203183	3	24203183	rs698676121	C	T	35	22	0.628571429	PDZD9	ENSSSCG00000026686	ENSSSCT00000045152.1	downstream_gene_variant
3:24203353	3	24203353	rs695002351	G	A	58	22	0.379310345	PDZD9	ENSSSCG00000026686	ENSSSCT00000045152.1	downstream_gene_variant
3:24203355	3	24203355	rs709659049	C	T	38	13	0.342105263	PDZD9	ENSSSCG00000026686	ENSSSCT00000045152.1	downstream_gene_variant
3:24203366	3	24203366	rs704408248	G	A	36	13	0.361111111	PDZD9	ENSSSCG00000026686	ENSSSCT00000045152.1	downstream_gene_variant
3:24203428	3	24203428	rs693409964	T	A	44	10	0.227272727	PDZD9	ENSSSCG00000026686	ENSSSCT00000045152.1	downstream_gene_variant
3:24210342	3	24210342	rs81213567	C	T	82	20	0.243902439	UQCRC2	ENSSSCG00000007845	ENSSSCT00000008595.3	synonymous_variant
3:24210739	3	24210739	rs81213566	C	A	150	17	0.113333333	UQCRC2	ENSSSCG00000007845	ENSSSCT00000008595.3	synonymous_variant
3:24219636	3	24219636	rs340341915	A	G	82	12	0.146341463	UQCRC2	ENSSSCG00000007845	ENSSSCT00000008595.3	synonymous_variant
3:24892503	3	24892503	rs330355485	G	A	34	12	0.352941176	TMEM159	ENSSSCG00000031876	ENSSSCT00000061237.1	downstream_gene_variant
3:24892907	3	24892907	rs333154802	G	A	30	18	0.6	TMEM159	ENSSSCG00000031876	ENSSSCT00000061237.1	downstream_gene_variant
3:24901531	3	24901531	rs81217429	C	G	58	42	0.724137931	TMEM159	ENSSSCG00000031876	ENSSSCT00000041420.1	synonymous_variant
3:25393577	3	25393577	rs708723073	A	G	85	16	0.188235294	ACSM5	ENSSSCG00000026453	ENSSSCT00000027749.2	3_prime_UTR_variant
3:25393614	3	25393614	rs343110456	G	T	81	13	0.160493827	ACSM5	ENSSSCG00000026453	ENSSSCT00000027749.2	3_prime_UTR_variant
3:25394395	3	25394395	rs323620569	C	T	180	42	0.233333333	ACSM5	ENSSSCG00000026453	ENSSSCT00000027749.2	3_prime_UTR_variant
3:25394454	3	25394454	rs334580761	G	A	179	32	0.17877095	ACSM5	ENSSSCG00000026453	ENSSSCT00000027749.2	3_prime_UTR_variant
3:25410120	3	25410120	rs324143437	C	T	41	11	0.268292683	ACSM5	ENSSSCG00000026453	ENSSSCT00000027749.2	synonymous_variant
[truncated: 7,816 more rows]
