# Supplementary material for: Genome-wide analysis of expression QTL (eQTL) and allele-specific expression (ASE) in pig muscle identifies candidate genes for meat quality traits
Source: Genet Sel Evol. 2020 Oct 9;52:59. doi: 10.1186/s12711-020-00579-x (PMC7547458; doi:10.1186/s12711-020-00579-x)
Supplement: Supplementary file 7 — Additional file 7: Table S6. Correlation analysis between seven meat quality traits and gene expression level. [file 12711_2020_579_MOESM7_ESM.csv]

gene_id	gene_name	Reference	Strand	Start	End	traits	cor	pvalue	fdr	ASE_gene	cis_eQTL_gene
ENSSSCG00000022925	ENSSSCG00000022925	5	-	62963640	63041739	pH_60min_correct	0.429106836	9.90E-10	1.21E-06	FALSE	FALSE
ENSSSCG00000031912	ENSSSCG00000031912	6	+	153685682	153687639	pH_60min_correct	0.392333348	3.05E-08	2.42E-05	FALSE	FALSE
ENSSSCG00000038144	ENSSSCG00000038144	12	-	53724925	53781554	pH_24h_correct	0.387409112	4.69E-08	0.00063045	FALSE	FALSE
ENSSSCG00000005437	ENSSSCG00000005437	1	-	248604822	248609718	pH_60min_correct	0.343882593	1.54E-06	0.000797764	FALSE	FALSE
ENSSSCG00000039182	ENSSSCG00000039182	2	-	18392916	18393633	mean_B_correct	-0.339167703	2.33E-06	0.005608179	FALSE	FALSE
ENSSSCG00000040036	ENSSSCG00000040036	6	+	54963996	54971107	mean_L_correct	-0.330113701	4.46E-06	0.01997717	FALSE	FALSE
ENSSSCG00000039524	ENSSSCG00000039524	7	-	20790014	20790151	pH_60min_correct	-0.328995887	4.54E-06	0.001970244	FALSE	FALSE
ENSSSCG00000014361	ENSSSCG00000014361	2	+	141878457	142010238	pH_60min_correct	-0.32696525	5.24E-06	0.002135352	FALSE	FALSE
ENSSSCG00000007253	ENSSSCG00000007253	17	+	36387062	36426437	pH_24h_correct	0.325974578	5.62E-06	0.005319863	FALSE	FALSE
ENSSSCG00000007743	ENSSSCG00000007743	3	+	16812404	16819124	pH_60min_correct	-0.32521885	5.92E-06	0.002341845	TRUE	FALSE
ENSSSCG00000038506	ENSSSCG00000038506	9	-	135025441	135078907	pH_24h_correct	0.318716328	9.27E-06	0.005738838	TRUE	FALSE
ENSSSCG00000004207	ENSSSCG00000004207	1	-	33744019	33853718	pH_24h_correct	0.318529119	9.39E-06	0.005738838	TRUE	FALSE
ENSSSCG00000036257	ENSSSCG00000036257	7	-	5370967	5390633	mean_B_correct	-0.317346767	1.08E-05	0.009071129	FALSE	FALSE
ENSSSCG00000011798	ENSSSCG00000011798	13	+	124387853	124410686	mean_B_correct	-0.317295354	1.08E-05	0.009071129	FALSE	FALSE
ENSSSCG00000029577	ENSSSCG00000029577	2	+	81488187	81495017	mean_B_correct	-0.312875441	1.45E-05	0.010837789	FALSE	FALSE
ENSSSCG00000017987	ENSSSCG00000017987	12	-	53659574	53698840	pH_24h_correct	0.307101479	2.01E-05	0.007731741	FALSE	FALSE
ENSSSCG00000000194	ENSSSCG00000000194	5	+	15153184	15270100	mean_L_correct	0.307779327	2.03E-05	0.033876908	TRUE	FALSE
ENSSSCG00000035037	ENSSSCG00000035037	13	-	206451886	206465260	pH_60min_correct	0.306808389	2.05E-05	0.006269112	FALSE	FALSE
ENSSSCG00000009373	ENSSSCG00000009373	11	+	15494365	15557988	pH_24h_correct	0.306071517	2.15E-05	0.007822017	FALSE	FALSE
ENSSSCG00000014296	ENSSSCG00000014296	2	-	136301848	136362925	mean_H_correct	0.302415491	2.87E-05	0.040338413	TRUE	FALSE
ENSSSCG00000038679	ENSSSCG00000038679	AEMK02000153.1	-	21	82724	mean_L_correct	-0.301808854	2.98E-05	0.033876908	FALSE	FALSE
ENSSSCG00000034015	ENSSSCG00000034015	13	-	23868073	23873589	pH_24h_correct	0.298887797	3.41E-05	0.009619042	TRUE	FALSE
ENSSSCG00000038663	ENSSSCG00000038663	1	+	56092544	56274861	pH_24h_correct	0.298692802	3.46E-05	0.009619042	FALSE	FALSE
ENSSSCG00000012166	ENSSSCG00000012166	X	+	18118264	18170587	pH_24h_correct	0.286653643	7.29E-05	0.013999794	TRUE	FALSE
ENSSSCG00000033786	ENSSSCG00000033786	2	+	44890124	44960999	mean_B_correct	-0.286819014	7.55E-05	0.022017771	FALSE	FALSE
ENSSSCG00000034846	ENSSSCG00000034846	AEMK02000695.1	-	14118	14844	pH_60min_correct	-0.284745589	8.18E-05	0.016668061	FALSE	FALSE
ENSSSCG00000002020	ENSSSCG00000002020	7	-	75621342	75629447	mean_B_correct	-0.284777295	8.54E-05	0.02296485	FALSE	FALSE
ENSSSCG00000029760	ENSSSCG00000029760	7	+	100180477	100197911	mean_B_correct	-0.282202828	9.95E-05	0.024788	FALSE	FALSE
ENSSSCG00000000849	ENSSSCG00000000849	5	-	80512208	80520068	mean_B_correct	-0.281549857	0.000103443	0.025296607	FALSE	FALSE
ENSSSCG00000034184	ENSSSCG00000034184	14	-	6945011	6945283	pH_60min_correct	0.277352173	0.000126825	0.023051362	FALSE	FALSE
ENSSSCG00000013391	ENSSSCG00000013391	2	+	44740145	44757440	mean_B_correct	-0.275998688	0.000143143	0.027294336	FALSE	FALSE
ENSSSCG00000020808	ENSSSCG00000020808	3	-	16843420	16858699	mean_B_correct	-0.274827181	0.000153166	0.027294336	TRUE	TRUE
ENSSSCG00000038144	ENSSSCG00000038144	12	-	53724925	53781554	mean_B_correct	-0.274372012	0.000157234	0.027294336	FALSE	FALSE
ENSSSCG00000002259	ENSSSCG00000002259	7	+	88105684	88219075	pH_24h_correct	0.273461512	0.000158972	0.01862943	FALSE	FALSE
ENSSSCG00000013776	ENSSSCG00000013776	2	+	64836124	64849118	mean_B_correct	-0.273020912	0.00016991	0.027294336	FALSE	FALSE
ENSSSCG00000023323	ENSSSCG00000023323	2	+	9084277	9091616	mean_B_correct	-0.27132378	0.000187185	0.027546897	FALSE	FALSE
ENSSSCG00000007395	ENSSSCG00000007395	17	+	47686199	47692672	pH_24h_correct	0.268931959	0.000205927	0.021154128	FALSE	FALSE
ENSSSCG00000009633	ENSSSCG00000009633	14	-	7256593	7358614	pH_24h_correct	0.264162629	0.000269118	0.023814747	FALSE	TRUE
ENSSSCG00000034709	ENSSSCG00000034709	AEMK02000452.1	+	1900333	1912308	pH_24h_correct	0.26324628	0.000283158	0.023814747	FALSE	FALSE
ENSSSCG00000008762	ENSSSCG00000008762	8	+	20456243	20609281	mean_B_correct	-0.263752721	0.000286115	0.035074656	FALSE	FALSE
ENSSSCG00000031392	ENSSSCG00000031392	13	+	9998153	10013643	pH_24h_correct	0.259875151	0.000340876	0.02568427	FALSE	FALSE
ENSSSCG00000005453	ENSSSCG00000005453	1	-	251264178	251277550	mean_B_correct	-0.260240924	0.000346883	0.037324609	FALSE	FALSE
ENSSSCG00000032599	ENSSSCG00000032599	AEMK02000489.1	-	21	514	pH_60min_correct	-0.259244821	0.000352811	0.044301155	FALSE	FALSE
ENSSSCG00000007395	ENSSSCG00000007395	17	+	47686199	47692672	mean_B_correct	-0.259049726	0.000370078	0.038089219	FALSE	FALSE
ENSSSCG00000002805	ENSSSCG00000002805	6	-	19948918	19969347	mean_B_correct	-0.258985615	0.000371366	0.038089219	FALSE	TRUE
ENSSSCG00000000759	ENSSSCG00000000759	5	+	68627338	68731931	pH_60min_correct	0.258194339	0.000373567	0.045265571	TRUE	FALSE
ENSSSCG00000011324	ENSSSCG00000011324	13	-	29695676	29703622	pH_60min_correct	0.257994084	0.00037765	0.04535174	FALSE	FALSE
ENSSSCG00000023611	ENSSSCG00000023611	7	-	24089073	24159027	pH_24h_correct	0.257975974	0.000378021	0.027189243	TRUE	FALSE
ENSSSCG00000033894	ENSSSCG00000033894	1	-	33801832	34359618	pH_24h_correct	0.257288315	0.000392372	0.027775823	FALSE	FALSE
ENSSSCG00000035189	ENSSSCG00000035189	15	-	31778585	31790452	pH_24h_correct	0.256667436	0.000405761	0.028334327	FALSE	FALSE
ENSSSCG00000032483	ENSSSCG00000032483	4	+	940773	944663	mean_B_correct	-0.256312495	0.000428931	0.040769429	FALSE	FALSE
ENSSSCG00000036956	ENSSSCG00000036956	12	+	3643929	3647009	mean_B_correct	-0.255715382	0.00044287	0.040798667	FALSE	FALSE
ENSSSCG00000037201	ENSSSCG00000037201	3	+	111823089	111833927	mean_B_correct	-0.25512508	0.000457062	0.04181964	FALSE	TRUE
ENSSSCG00000009631	ENSSSCG00000009631	14	-	6966861	7173561	pH_24h_correct	-0.254193874	0.000463417	0.030110885	TRUE	TRUE
ENSSSCG00000033653	ENSSSCG00000033653	13	-	206244773	206257702	mean_B_correct	-0.254042004	0.000484202	0.04222522	FALSE	FALSE
ENSSSCG00000034072	ENSSSCG00000034072	5	-	80521815	80531021	pH_24h_correct	0.252406441	0.0005097	0.031591977	FALSE	FALSE
ENSSSCG00000017783	ENSSSCG00000017783	12	-	45332229	45396730	pH_24h_correct	0.251345783	0.000539147	0.032086421	TRUE	FALSE
ENSSSCG00000023719	ENSSSCG00000023719	12	-	44608975	44616750	mean_B_correct	-0.251674492	0.000548794	0.044769788	FALSE	FALSE
ENSSSCG00000000394	ENSSSCG00000000394	5	-	21707834	21711292	mean_B_correct	-0.251652125	0.000549441	0.044769788	FALSE	FALSE
ENSSSCG00000006079	ENSSSCG00000006079	4	+	38656265	38670987	mean_B_correct	-0.251430743	0.000555878	0.044769788	FALSE	FALSE
ENSSSCG00000008383	ENSSSCG00000008383	3	-	80583777	80615987	pH_24h_correct	0.249016112	0.000609428	0.034092489	FALSE	FALSE
ENSSSCG00000039084	ENSSSCG00000039084	1	+	43258485	43265580	pH_24h_correct	0.248629227	0.000621887	0.034140309	FALSE	FALSE
ENSSSCG00000026196	ENSSSCG00000026196	8	+	130222004	130319610	pH_24h_correct	0.246850716	0.000682242	0.035704869	FALSE	TRUE
ENSSSCG00000037201	ENSSSCG00000037201	3	+	111823089	111833927	pH_24h_correct	0.245997158	0.000713086	0.036325679	FALSE	TRUE
ENSSSCG00000001725	ENSSSCG00000001725	7	-	41640263	41729027	pH_24h_correct	0.245503462	0.000731507	0.036439901	TRUE	FALSE
ENSSSCG00000017065	ENSSSCG00000017065	16	-	68234454	68277605	mean_B_correct	-0.24567616	0.000749723	0.048279491	FALSE	FALSE
ENSSSCG00000012166	ENSSSCG00000012166	X	+	18118264	18170587	mean_B_correct	-0.244073077	0.000813876	0.048868885	TRUE	FALSE
ENSSSCG00000016085	ENSSSCG00000016085	15	-	103454997	103494700	mean_B_correct	-0.243673027	0.000830654	0.049343257	FALSE	FALSE
ENSSSCG00000038646	ENSSSCG00000038646	10	-	13444339	13477179	pH_24h_correct	0.242793056	0.000840691	0.038624573	TRUE	FALSE
ENSSSCG00000034555	ENSSSCG00000034555	5	+	62106284	62124604	mean_B_correct	-0.243122791	0.000854251	0.049708011	FALSE	FALSE
ENSSSCG00000034015	ENSSSCG00000034015	13	-	23868073	23873589	mean_B_correct	-0.243050042	0.000857417	0.049708011	TRUE	FALSE
ENSSSCG00000037530	ENSSSCG00000037530	14	+	131621319	131749925	pH_24h_correct	0.241573649	0.000894542	0.039972073	TRUE	FALSE
ENSSSCG00000003521	ENSSSCG00000003521	6	-	80112277	80139670	pH_24h_correct	-0.241275666	0.000908175	0.040226038	FALSE	FALSE
ENSSSCG00000000849	ENSSSCG00000000849	5	-	80512208	80520068	pH_24h_correct	0.239520918	0.000992405	0.042215374	FALSE	FALSE
ENSSSCG00000036401	ENSSSCG00000036401	3	+	72926988	72968064	pH_24h_correct	0.23645874	0.001156765	0.045626054	FALSE	FALSE
ENSSSCG00000032591	ENSSSCG00000032591	2	-	154671	161421	pH_24h_correct	0.233938866	0.00131034	0.048217655	FALSE	TRUE
ENSSSCG00000037274	ENSSSCG00000037274	15	+	132356414	132361442	pH_24h_correct	0.233148938	0.001362194	0.04881051	FALSE	FALSE
ENSSSCG00000015871	NR4A2	15	-	63485314	63505728	pH_60min_correct	0.603723137	7.45E-20	1.00E-15	FALSE	FALSE
ENSSSCG00000002383	FOS	7	+	98449508	98453576	pH_60min_correct	0.578420218	5.34E-18	3.59E-14	TRUE	FALSE
ENSSSCG00000031616	FOSB	6	+	51838277	51842399	pH_60min_correct	0.572270028	1.43E-17	6.40E-14	FALSE	FALSE
ENSSSCG00000028322	BTG2	9	+	64031841	64038694	pH_60min_correct	0.532612222	5.09E-15	1.71E-11	TRUE	FALSE
ENSSSCG00000014336	EGR1	2	+	140441491	140471827	pH_60min_correct	0.509094179	1.17E-13	3.16E-10	FALSE	FALSE
ENSSSCG00000031321	NR4A1	5	+	17399324	17411053	pH_60min_correct	0.493478885	8.28E-13	1.86E-09	TRUE	TRUE
ENSSSCG00000011076	OTUD1	10	-	51619680	51621116	pH_60min_correct	0.481446129	3.49E-12	6.71E-09	TRUE	FALSE
ENSSSCG00000038753	ENSSSCG00000038753	AEMK02000489.1	-	4285	4437	pH_60min_correct	-0.455720831	6.32E-11	1.06E-07	FALSE	FALSE
ENSSSCG00000006940	CYR61	4	-	130389473	130395163	pH_60min_correct	0.446658749	1.66E-10	2.47E-07	FALSE	FALSE
ENSSSCG00000009630	EGR3	14	-	6945936	6948381	pH_60min_correct	0.440358533	3.18E-10	4.28E-07	FALSE	FALSE
ENSSSCG00000036779	ENSSSCG00000036779	AEMK02000695.1	+	10196	10348	pH_60min_correct	-0.410790343	5.75E-09	6.45E-06	FALSE	FALSE
ENSSSCG00000028056	ZFP36	6	+	48052137	48066259	pH_60min_correct	0.40970823	6.36E-09	6.58E-06	FALSE	FALSE
ENSSSCG00000038149	KCNE4	15	+	124911922	124918536	pH_60min_correct	0.407633506	7.71E-09	7.41E-06	FALSE	FALSE
ENSSSCG00000037563	ENSSSCG00000037563	AEMK02000489.1	+	46571	46723	pH_60min_correct	-0.40301583	1.18E-08	1.06E-05	FALSE	FALSE
ENSSSCG00000002029	MYH7	7	+	75650847	75704483	pH_60min_correct	0.400571476	1.47E-08	1.23E-05	TRUE	FALSE
ENSSSCG00000036787	APOLD1	5	-	59667585	59673649	pH_60min_correct	0.391017212	3.43E-08	2.56E-05	FALSE	TRUE
ENSSSCG00000010224	EGR2	14	-	66284581	66291306	pH_60min_correct	0.389315575	3.97E-08	2.81E-05	FALSE	FALSE
ENSSSCG00000015541	IER5	9	+	122633781	122635948	pH_60min_correct	0.384198483	6.17E-08	4.15E-05	TRUE	FALSE
ENSSSCG00000034634	ENSSSCG00000034634	AEMK02000489.1	+	40305	40379	pH_60min_correct	-0.375481076	1.29E-07	8.23E-05	FALSE	FALSE
ENSSSCG00000011727	PTX3	13	+	97273522	97280388	mean_B_correct	-0.373873029	1.59E-07	0.001518105	FALSE	FALSE
ENSSSCG00000023298	SRXN1	17	+	34582410	34589300	mean_B_correct	-0.369549754	2.26E-07	0.001518105	FALSE	FALSE
ENSSSCG00000000896	NTN4	5	+	87671871	87784701	mean_L_correct	-0.360474021	4.65E-07	0.006253739	TRUE	TRUE
ENSSSCG00000008959	CXCL2	8	+	70054756	70163415	pH_60min_correct	0.358502903	5.05E-07	0.000308761	FALSE	FALSE
ENSSSCG00000033982	ZNHIT1	3	+	8918872	8926590	pH_60min_correct	-0.35761262	5.41E-07	0.000316621	FALSE	FALSE
ENSSSCG00000038411	ENSSSCG00000038411	AEMK02000489.1	-	10649	10723	pH_60min_correct	-0.354879532	6.69E-07	0.000375199	FALSE	FALSE
ENSSSCG00000012631	LONRF3	X	+	97493660	97548349	mean_B_correct	-0.353405066	8.04E-07	0.003604228	FALSE	FALSE
ENSSSCG00000001835	ABHD2	7	+	54655619	54776144	pH_24h_correct	0.350463545	9.40E-07	0.004060252	TRUE	FALSE
ENSSSCG00000023298	SRXN1	17	+	34582410	34589300	pH_24h_correct	0.346425055	1.28E-06	0.004060252	FALSE	FALSE
ENSSSCG00000013022	PYGM	2	+	7406764	7423914	pH_60min_correct	0.346306799	1.29E-06	0.000692151	TRUE	TRUE
ENSSSCG00000000907	PLXNC1	5	-	88900245	89055742	pH_24h_correct	0.345319193	1.39E-06	0.004060252	FALSE	FALSE
ENSSSCG00000011075	KIAA1217	10	-	50706712	51205621	pH_24h_correct	0.344170867	1.51E-06	0.004060252	FALSE	FALSE
ENSSSCG00000015579	PTGS2	9	-	127848603	127859287	mean_C_correct	-0.342866285	1.77E-06	0.02387291	FALSE	FALSE
ENSSSCG00000000275	MAP3K12	5	-	18696607	18717199	pH_60min_correct	0.340931071	1.92E-06	0.000955924	FALSE	FALSE
ENSSSCG00000011980	CLDND1	13	+	160384989	160407992	pH_24h_correct	0.340860624	1.93E-06	0.004324043	FALSE	FALSE
ENSSSCG00000006979	MSR1	17	-	3857171	3939614	mean_B_correct	-0.341559253	1.95E-06	0.005608179	FALSE	FALSE
ENSSSCG00000000292	ZNF385A	5	-	19557337	19583315	mean_L_correct	0.34019548	2.16E-06	0.014523602	FALSE	TRUE
ENSSSCG00000010568	NPM3	14	-	112819393	112821367	mean_B_correct	-0.337612029	2.61E-06	0.005608179	FALSE	FALSE
ENSSSCG00000014921	PRSS23	9	+	20603733	20625139	pH_24h_correct	0.336121397	2.73E-06	0.005239918	TRUE	FALSE
ENSSSCG00000018047	FAM83G	12	+	60296750	60326434	mean_B_correct	-0.336045756	2.92E-06	0.005608179	FALSE	TRUE
ENSSSCG00000013432	MIDN	2	-	77204017	77211864	pH_24h_correct	0.332219499	3.61E-06	0.005319863	FALSE	FALSE
ENSSSCG00000035238	ELOVL1	6	+	167881323	167890575	pH_60min_correct	-0.331650715	3.76E-06	0.00177266	FALSE	FALSE
ENSSSCG00000031122	HIST1H2BB	7	-	20735561	20735941	pH_60min_correct	-0.331424482	3.82E-06	0.00177266	FALSE	TRUE
ENSSSCG00000016208	ZFAND2B	15	+	121243114	121247531	pH_60min_correct	-0.329211638	4.47E-06	0.001970244	TRUE	TRUE
ENSSSCG00000026110	SRPK2	9	-	105006987	105265595	pH_24h_correct	0.329147254	4.49E-06	0.005319863	FALSE	FALSE
ENSSSCG00000027130	TNFRSF12A	3	-	39166292	39168358	mean_B_correct	-0.329953599	4.51E-06	0.007576546	FALSE	FALSE
ENSSSCG00000038500	TRIB1	4	-	14287252	14298100	pH_60min_correct	0.327347141	5.10E-06	0.002135352	FALSE	FALSE
ENSSSCG00000040286	CYLD	6	-	34058095	34121361	pH_24h_correct	0.326720014	5.33E-06	0.005319863	FALSE	FALSE
ENSSSCG00000011195	GALNT15	13	+	3330023	3373481	pH_24h_correct	0.325909414	5.64E-06	0.005319863	FALSE	TRUE
ENSSSCG00000035537	RUNX1	13	-	198371837	198635596	pH_24h_correct	0.325632825	5.75E-06	0.005319863	FALSE	FALSE
ENSSSCG00000008208	EIF2AK3	3	+	57423943	57506246	pH_24h_correct	0.325267181	5.90E-06	0.005319863	FALSE	FALSE
ENSSSCG00000028759	ASAP1	4	+	10103193	10451924	pH_24h_correct	0.325041109	5.99E-06	0.005319863	FALSE	FALSE
ENSSSCG00000005631	FAM102A	1	-	268427708	268465802	pH_24h_correct	0.324260204	6.33E-06	0.005319863	FALSE	FALSE
ENSSSCG00000005385	NR4A3	1	+	241569830	241613629	mean_B_correct	-0.325044744	6.35E-06	0.009071129	FALSE	FALSE
ENSSSCG00000011727	PTX3	13	+	97273522	97280388	mean_C_correct	-0.32455681	6.57E-06	0.044187057	FALSE	FALSE
ENSSSCG00000012963	SART1	2	-	6354908	6373325	pH_60min_correct	0.323251274	6.79E-06	0.002573444	TRUE	FALSE
ENSSSCG00000040577	C6orf226	7	-	37987231	37987569	pH_60min_correct	-0.322648165	7.08E-06	0.002573444	FALSE	FALSE
ENSSSCG00000012970	CTSW	2	-	6442688	6450567	pH_60min_correct	-0.322642169	7.08E-06	0.002573444	FALSE	TRUE
ENSSSCG00000026733	HIPK2	18	+	9940157	10134790	pH_24h_correct	0.322375089	7.21E-06	0.005566147	FALSE	FALSE
ENSSSCG00000005713	PLPP7	1	+	271268870	271284585	pH_24h_correct	-0.321904407	7.45E-06	0.005566147	TRUE	FALSE
ENSSSCG00000013753	IER2	2	-	65910620	65911285	pH_60min_correct	0.320695018	8.10E-06	0.002865257	FALSE	FALSE
ENSSSCG00000020705	MAP3K8	10	-	40709927	40746355	pH_24h_correct	0.320450642	8.23E-06	0.005738838	FALSE	FALSE
ENSSSCG00000010700	NSMCE4A	14	-	131592626	131609204	mean_B_correct	-0.320970255	8.41E-06	0.009071129	FALSE	FALSE
ENSSSCG00000016843	C5orf42	16	-	22379885	22497499	mean_L_correct	-0.320946204	8.42E-06	0.027924231	FALSE	FALSE
ENSSSCG00000009334	HSPH1	11	-	7733878	7759528	mean_B_correct	-0.320460874	8.71E-06	0.009071129	FALSE	FALSE
ENSSSCG00000015986	HOXD1	15	+	81987752	81990807	mean_B_correct	-0.319922456	9.03E-06	0.009071129	FALSE	FALSE
ENSSSCG00000032170	DAPK3	2	+	74758979	74775396	pH_24h_correct	0.318616947	9.33E-06	0.005738838	TRUE	FALSE
ENSSSCG00000010118	HIRA	14	-	51029124	51102813	mean_B_correct	-0.318696349	9.82E-06	0.009071129	FALSE	FALSE
ENSSSCG00000009040	SMAD1	8	-	82907994	82988048	pH_24h_correct	0.317445571	1.01E-05	0.00586334	FALSE	FALSE
ENSSSCG00000017414	KAT2A	12	+	20638568	20647993	pH_60min_correct	-0.31741504	1.01E-05	0.003491907	FALSE	FALSE
ENSSSCG00000009844	HSPB8	14	-	33608080	33640792	mean_B_correct	-0.317992349	1.03E-05	0.009071129	TRUE	FALSE
ENSSSCG00000040643	CAV3	13	+	65117741	65131796	mean_L_correct	0.317869395	1.04E-05	0.027924231	TRUE	TRUE
ENSSSCG00000032416	RGS1	10	-	1144392	1152122	pH_60min_correct	0.316949855	1.04E-05	0.003513644	FALSE	FALSE
ENSSSCG00000037835	TRIM7	2	+	57310171	57324333	pH_24h_correct	-0.31693154	1.05E-05	0.00586334	FALSE	FALSE
ENSSSCG00000037405	SNORD36	1	+	272964782	272964854	mean_H_correct	-0.316575288	1.13E-05	0.035028454	FALSE	FALSE
ENSSSCG00000002294	ARG2	7	+	91343988	91385910	mean_H_correct	0.316143939	1.17E-05	0.035028454	FALSE	FALSE
ENSSSCG00000017144	NPTX1	12	+	2036681	2046541	mean_B_correct	-0.316024095	1.18E-05	0.009299959	FALSE	FALSE
ENSSSCG00000021478	CWC25	12	+	23297926	23316238	pH_24h_correct	0.31507228	1.19E-05	0.006381225	FALSE	FALSE
ENSSSCG00000038077	PPP1R14A	6	-	47167118	47174091	mean_L_correct	-0.315146741	1.25E-05	0.027945901	FALSE	FALSE
ENSSSCG00000001347	PPP1R10	7	-	23149933	23165456	pH_60min_correct	0.313951995	1.28E-05	0.004194848	FALSE	FALSE
ENSSSCG00000035828	ARHGEF4	15	+	57115591	57375245	pH_24h_correct	0.313394483	1.33E-05	0.0068664	FALSE	FALSE
ENSSSCG00000038466	EIF4E2	15	+	133060261	133092619	mean_H_correct	-0.313877205	1.36E-05	0.035028454	FALSE	FALSE
ENSSSCG00000030177	EBNA1BP2	6	+	168049339	168061787	mean_H_correct	-0.313502073	1.39E-05	0.035028454	TRUE	FALSE
ENSSSCG00000015986	HOXD1	15	+	81987752	81990807	pH_24h_correct	0.311640434	1.49E-05	0.006897971	FALSE	FALSE
ENSSSCG00000023173	REXO4	1	-	273011735	273021928	mean_H_correct	-0.312108277	1.53E-05	0.035028454	FALSE	TRUE
ENSSSCG00000035537	RUNX1	13	-	198371837	198635596	mean_B_correct	-0.311882208	1.55E-05	0.010965809	FALSE	FALSE
ENSSSCG00000009886	TRAFD1	14	-	39549851	39579781	pH_24h_correct	0.311053549	1.55E-05	0.006897971	FALSE	FALSE
ENSSSCG00000011106	CREM	10	+	57829543	57895765	pH_24h_correct	0.311002415	1.56E-05	0.006897971	FALSE	FALSE
ENSSSCG00000004238	HSF2	1	-	40147164	40180297	pH_24h_correct	0.311000829	1.56E-05	0.006897971	FALSE	TRUE
ENSSSCG00000010568	NPM3	14	-	112819393	112821367	mean_H_correct	-0.311750654	1.56E-05	0.035028454	FALSE	FALSE
ENSSSCG00000011474	PXK	13	+	40079619	40161872	pH_24h_correct	0.31067583	1.59E-05	0.006897971	FALSE	FALSE
ENSSSCG00000005247	TJP2	1	+	222474520	222616964	pH_24h_correct	0.310201523	1.64E-05	0.006897971	FALSE	TRUE
ENSSSCG00000013408	ADM	2	-	49228610	49231446	pH_60min_correct	0.309978511	1.67E-05	0.00528452	FALSE	FALSE
ENSSSCG00000027407	MYH14	6	+	55110526	55200751	pH_60min_correct	0.309762059	1.69E-05	0.00528452	FALSE	FALSE
ENSSSCG00000005047	CDKN3	1	+	183792595	183809171	pH_24h_correct	0.309402185	1.73E-05	0.006903651	FALSE	FALSE
ENSSSCG00000004392	AMD1	1	+	76839731	76863722	pH_24h_correct	0.309270118	1.75E-05	0.006903651	FALSE	FALSE
ENSSSCG00000013084	TMEM216	2	-	10112730	10122019	mean_B_correct	-0.308422468	1.94E-05	0.011479839	FALSE	FALSE
ENSSSCG00000012050	RCAN1	13	-	198106257	198205629	mean_B_correct	-0.308417965	1.95E-05	0.011479839	TRUE	FALSE
ENSSSCG00000035101	KLF5	11	+	45369575	45388299	mean_B_correct	-0.30825139	1.97E-05	0.011479839	FALSE	FALSE
ENSSSCG00000003812	PGM1	6	-	148851184	148913792	mean_B_correct	0.307915435	2.01E-05	0.011479839	TRUE	FALSE
ENSSSCG00000035828	ARHGEF4	15	+	57115591	57375245	mean_B_correct	-0.307624886	2.05E-05	0.011479839	FALSE	FALSE
ENSSSCG00000016578	FLNC	18	-	19757303	19787727	pH_24h_correct	0.306446998	2.10E-05	0.007822017	TRUE	FALSE
ENSSSCG00000012112	ARHGAP6	X	-	7910855	8003526	pH_24h_correct	0.305497415	2.23E-05	0.007905907	FALSE	FALSE
ENSSSCG00000010142	RYR2	14	-	53653486	54194883	mean_L_correct	-0.305763358	2.31E-05	0.033876908	FALSE	FALSE
ENSSSCG00000008484	SRSF7	3	+	101603705	101611290	mean_H_correct	-0.305681995	2.32E-05	0.040338413	FALSE	FALSE
ENSSSCG00000010738	ZRANB1	14	+	134254004	134329064	mean_B_correct	-0.305651884	2.33E-05	0.012176803	TRUE	FALSE
ENSSSCG00000030177	EBNA1BP2	6	+	168049339	168061787	mean_B_correct	-0.305482614	2.35E-05	0.012176803	TRUE	FALSE
ENSSSCG00000024678	MEGF6	6	-	65053927	65141497	mean_L_correct	-0.305303313	2.38E-05	0.033876908	FALSE	FALSE
ENSSSCG00000017682	MYO19	12	-	38017343	38062020	pH_24h_correct	0.304024481	2.46E-05	0.00847456	FALSE	FALSE
ENSSSCG00000039838	RGS10	14	-	129381209	129423721	pH_24h_correct	0.303488401	2.54E-05	0.008553644	FALSE	FALSE
ENSSSCG00000033107	DYNLT1	1	+	8555745	8567087	pH_24h_correct	-0.303074264	2.61E-05	0.00857073	TRUE	TRUE
ENSSSCG00000038916	LSM10	6	-	92489927	92493665	mean_L_correct	0.303546972	2.67E-05	0.033876908	TRUE	FALSE
ENSSSCG00000009083	SPRY1	8	-	100854658	100861157	pH_60min_correct	0.302190692	2.77E-05	0.008216275	FALSE	FALSE
ENSSSCG00000016991	DUSP1	16	+	51458262	51463541	pH_60min_correct	0.301940861	2.81E-05	0.008216275	TRUE	FALSE
ENSSSCG00000015579	PTGS2	9	-	127848603	127859287	pH_60min_correct	0.301547579	2.88E-05	0.008246697	FALSE	FALSE
ENSSSCG00000017231	NAT9	12	+	6459218	6468546	mean_H_correct	-0.3022032	2.91E-05	0.040338413	TRUE	TRUE
ENSSSCG00000038006	SLC25A33	6	+	69934795	69973264	mean_B_correct	-0.302104943	2.92E-05	0.013446043	FALSE	TRUE
ENSSSCG00000022797	PPP1R3B	15	+	56002439	56013471	pH_24h_correct	-0.300870595	3.01E-05	0.009432557	FALSE	FALSE
ENSSSCG00000018014	ZNF18	12	-	56359738	56385098	mean_B_correct	-0.301651655	3.01E-05	0.013446043	FALSE	FALSE
ENSSSCG00000016432	PRKAG2	18	+	5475410	5746613	pH_24h_correct	0.300837563	3.02E-05	0.009432557	FALSE	FALSE
ENSSSCG00000035077	INHBA	18	+	52884631	52905213	mean_L_correct	-0.301586359	3.02E-05	0.033876908	FALSE	FALSE
ENSSSCG00000008484	SRSF7	3	+	101603705	101611290	mean_B_correct	-0.301381045	3.06E-05	0.013446043	FALSE	FALSE
ENSSSCG00000040673	TMEM140	18	-	14133380	14148618	pH_60min_correct	-0.30048819	3.08E-05	0.008608192	TRUE	FALSE
ENSSSCG00000004392	AMD1	1	+	76839731	76863722	mean_B_correct	-0.30122953	3.09E-05	0.013446043	FALSE	FALSE
ENSSSCG00000002433	PSMC1	7	+	112027866	112045308	mean_B_correct	-0.30119318	3.10E-05	0.013446043	TRUE	FALSE
ENSSSCG00000038132	IRF2BP2	14	+	56545189	56552697	pH_60min_correct	0.300223625	3.14E-05	0.008608192	TRUE	FALSE
ENSSSCG00000022784	PLEKHO1	4	-	98920429	98934317	pH_24h_correct	0.299707999	3.24E-05	0.009619042	FALSE	FALSE
ENSSSCG00000011286	KLHL40	13	+	26202677	26208785	pH_24h_correct	0.299662741	3.25E-05	0.009619042	TRUE	TRUE
ENSSSCG00000027121	ODC1	3	+	126087190	126132577	pH_60min_correct	-0.298877715	3.42E-05	0.00918956	FALSE	FALSE
ENSSSCG00000000770	MICAL3	5	-	69890145	69985424	pH_24h_correct	0.298818933	3.43E-05	0.009619042	FALSE	FALSE
ENSSSCG00000001810	PDE8A	7	-	52410779	52556923	mean_B_correct	-0.299571704	3.43E-05	0.014436901	FALSE	TRUE
ENSSSCG00000028523	HUS1	18	+	48522826	48538790	mean_H_correct	-0.299399809	3.47E-05	0.040338413	TRUE	TRUE
ENSSSCG00000000361	CD63	5	-	21172279	21176232	pH_24h_correct	0.298385279	3.52E-05	0.009619042	FALSE	FALSE
ENSSSCG00000022230	CD9	5	-	64420179	64459820	pH_24h_correct	0.298119049	3.58E-05	0.009619042	TRUE	FALSE
ENSSSCG00000031378	KBTBD6	11	+	25706139	25710994	pH_60min_correct	0.298099532	3.59E-05	0.009423199	FALSE	FALSE
ENSSSCG00000034379	MAP2K3	12	+	61376916	61421579	pH_60min_correct	-0.297861361	3.64E-05	0.009423199	TRUE	FALSE
ENSSSCG00000038082	TRAF6	2	+	24602811	24628262	pH_24h_correct	0.297843124	3.65E-05	0.009619042	FALSE	FALSE
ENSSSCG00000035304	ARFRP1	17	-	62636588	62642451	mean_H_correct	-0.298484285	3.68E-05	0.040338413	TRUE	FALSE
ENSSSCG00000021536	CLDN9	3	-	39173301	39173954	mean_B_correct	-0.298285474	3.73E-05	0.01488747	FALSE	FALSE
ENSSSCG00000016532	WDR91	18	+	14092282	14126480	mean_B_correct	-0.298123294	3.76E-05	0.01488747	FALSE	FALSE
ENSSSCG00000002646	TRAPPC2L	6	-	863805	869226	mean_H_correct	-0.297580196	3.89E-05	0.040338413	FALSE	FALSE
ENSSSCG00000021761	UBAP1	10	-	32552244	32626479	pH_24h_correct	0.296780471	3.90E-05	0.010087757	FALSE	FALSE
ENSSSCG00000006105	GEM	4	+	42458604	42471930	pH_60min_correct	0.29663656	3.94E-05	0.009987429	FALSE	FALSE
ENSSSCG00000012164	CNKSR2	X	+	17561055	17840498	pH_24h_correct	0.296379814	4.00E-05	0.010149922	FALSE	FALSE
ENSSSCG00000037534	OPCML	9	-	59037716	59271936	mean_H_correct	0.297147657	4.00E-05	0.040338413	FALSE	FALSE
ENSSSCG00000037355	RNF115	4	+	99493465	99577921	pH_24h_correct	0.295737196	4.16E-05	0.010255106	FALSE	FALSE
ENSSSCG00000038521	CHAC1	1	-	130357291	130364053	pH_24h_correct	0.295625119	4.19E-05	0.010255106	FALSE	TRUE
ENSSSCG00000028672	GCKR	3	-	111646705	111683660	mean_H_correct	-0.296377299	4.20E-05	0.040338413	FALSE	FALSE
ENSSSCG00000014577	TMEM9B	9	+	495648	510262	pH_60min_correct	-0.295382155	4.26E-05	0.010605161	TRUE	FALSE
ENSSSCG00000015589	VASH2	9	-	130473857	130511278	pH_24h_correct	0.295201525	4.31E-05	0.01031188	FALSE	FALSE
ENSSSCG00000003079	PVR	6	+	51161184	51180731	pH_24h_correct	0.294966118	4.37E-05	0.01031188	FALSE	FALSE
ENSSSCG00000023984	RSL1D1	3	+	31278389	31291204	pH_24h_correct	0.294334713	4.55E-05	0.01054153	TRUE	TRUE
ENSSSCG00000039867	UCK2	4	-	84838802	84919236	mean_B_correct	-0.294494471	4.72E-05	0.017936883	FALSE	FALSE
ENSSSCG00000021161	CKS2	14	+	904623	912000	mean_B_correct	-0.293917234	4.89E-05	0.017936883	FALSE	FALSE
ENSSSCG00000017565	SPATA20	12	+	26828698	26841918	mean_B_correct	0.293782342	4.93E-05	0.017936883	FALSE	FALSE
ENSSSCG00000015246	ST14	9	+	56888246	56929768	pH_60min_correct	-0.292832365	4.99E-05	0.012144042	FALSE	FALSE
ENSSSCG00000007914	METTL22	3	-	34035904	34055464	mean_H_correct	-0.293541651	5.01E-05	0.044908189	TRUE	TRUE
ENSSSCG00000000180	FKBP11	5	-	14958782	14970752	pH_60min_correct	-0.292622554	5.06E-05	0.012144042	FALSE	FALSE
ENSSSCG00000034562	TMEM203	AEMK02000682.1	+	697997	699548	pH_60min_correct	-0.292209335	5.19E-05	0.012240167	FALSE	FALSE
ENSSSCG00000004065	TIAM2	1	-	11648507	11799068	pH_24h_correct	0.291255007	5.50E-05	0.012543118	FALSE	FALSE
ENSSSCG00000031461	ZKSCAN1	3	+	7920635	7942629	pH_24h_correct	0.2909585	5.60E-05	0.012561462	FALSE	FALSE
ENSSSCG00000028723	CCDC102A	6	-	19437399	19457130	pH_60min_correct	0.290939077	5.61E-05	0.013010167	FALSE	TRUE
ENSSSCG00000033332	PSMA7	17	-	61562419	61571623	mean_H_correct	-0.29155995	5.66E-05	0.047569888	TRUE	FALSE
ENSSSCG00000017906	RNF167	12	-	51964116	51971150	pH_60min_correct	-0.290460129	5.78E-05	0.013172101	FALSE	FALSE
ENSSSCG00000014961	CWC15	9	-	27032876	27047290	pH_24h_correct	0.290403495	5.80E-05	0.01278465	TRUE	FALSE
ENSSSCG00000021825	RPS21	17	+	61763564	61764815	mean_H_correct	-0.29014761	6.17E-05	0.048816096	FALSE	TRUE
ENSSSCG00000015595	ATF3	9	-	130772262	130785599	pH_60min_correct	0.28891417	6.35E-05	0.014177489	TRUE	FALSE
ENSSSCG00000022492	AMPD3	2	-	49028923	49083644	mean_B_correct	-0.289582936	6.39E-05	0.022000015	FALSE	FALSE
ENSSSCG00000010461	ANKRD1	14	-	102591057	102613145	mean_B_correct	-0.289572381	6.39E-05	0.022000015	TRUE	FALSE
ENSSSCG00000017144	NPTX1	12	+	2036681	2046541	pH_24h_correct	0.288783834	6.40E-05	0.013890627	FALSE	FALSE
ENSSSCG00000014437	PPARGC1B	2	+	150823368	150919366	pH_60min_correct	0.288715381	6.43E-05	0.014177489	FALSE	FALSE
ENSSSCG00000030165	MAFF	5	-	9683657	9695934	mean_B_correct	-0.28918559	6.54E-05	0.022000015	FALSE	FALSE
ENSSSCG00000012027	ADAMTS5	13	-	190357960	190411953	pH_24h_correct	0.288358308	6.57E-05	0.013999794	FALSE	FALSE
ENSSSCG00000027681	ZFR	16	-	18560280	18656346	pH_24h_correct	0.287895528	6.76E-05	0.013999794	FALSE	FALSE
ENSSSCG00000005355	EXOSC3	1	-	238536405	238541542	mean_B_correct	-0.288498056	6.82E-05	0.022017771	FALSE	FALSE
ENSSSCG00000028879	PLOD3	3	-	8911789	8919516	pH_60min_correct	-0.287397573	6.97E-05	0.015114711	FALSE	TRUE
ENSSSCG00000003511	HP1BP3	6	-	78975510	79007994	pH_24h_correct	0.287273351	7.02E-05	0.013999794	FALSE	FALSE
ENSSSCG00000015598	TMEM206	9	+	130968203	131001479	pH_24h_correct	0.286972709	7.15E-05	0.013999794	FALSE	FALSE
ENSSSCG00000013613	ELOF1	2	-	70193728	70199836	mean_B_correct	-0.287669981	7.17E-05	0.022017771	FALSE	FALSE
ENSSSCG00000003506	PINK1	6	+	78863289	78886692	pH_60min_correct	0.286899495	7.18E-05	0.015331434	TRUE	FALSE
ENSSSCG00000015052	USP28	9	-	41417562	41480991	pH_24h_correct	0.286770116	7.24E-05	0.013999794	TRUE	FALSE
ENSSSCG00000003731	GAREM1	6	-	116100370	116325133	pH_24h_correct	0.286561137	7.33E-05	0.013999794	FALSE	FALSE
ENSSSCG00000035212	KLF6	10	+	66488652	66494904	pH_24h_correct	0.28651822	7.35E-05	0.013999794	FALSE	FALSE
ENSSSCG00000016114	FAM117B	15	+	106183404	106280707	pH_24h_correct	0.286426163	7.39E-05	0.013999794	FALSE	FALSE
ENSSSCG00000016792	RETREG1	16	-	5726494	5879466	mean_B_correct	-0.287127634	7.41E-05	0.022017771	TRUE	FALSE
ENSSSCG00000027252	HCFC1R1	3	+	39164375	39166043	pH_60min_correct	-0.286252096	7.47E-05	0.015695507	FALSE	FALSE
ENSSSCG00000028433	DUS4L	9	+	107273405	107292348	mean_B_correct	-0.286716279	7.60E-05	0.022017771	FALSE	FALSE
ENSSSCG00000012631	LONRF3	X	+	97493660	97548349	pH_24h_correct	0.28591873	7.62E-05	0.014027459	FALSE	FALSE
ENSSSCG00000037371	TMPPE	13	-	18974949	18976088	pH_24h_correct	0.285809653	7.67E-05	0.014027459	FALSE	FALSE
ENSSSCG00000013927	ARMC6	2	-	58753361	58828510	pH_60min_correct	-0.285760737	7.69E-05	0.015919932	TRUE	FALSE
ENSSSCG00000037132	POU2F2	6	+	49791151	49825816	mean_B_correct	-0.28636724	7.76E-05	0.022017771	FALSE	FALSE
ENSSSCG00000022486	CBLB	13	+	153479925	153700111	pH_24h_correct	0.28556643	7.78E-05	0.014027459	FALSE	FALSE
ENSSSCG00000009420	NUFIP1	11	+	22267385	22302707	mean_B_correct	-0.286277507	7.80E-05	0.022017771	FALSE	FALSE
ENSSSCG00000037823	ANKRD34A	4	+	99378714	99382721	mean_B_correct	0.286159269	7.86E-05	0.022017771	FALSE	TRUE
ENSSSCG00000008337	AAK1	3	+	72794885	72955063	pH_24h_correct	0.285229846	7.94E-05	0.014027459	FALSE	FALSE
ENSSSCG00000008240	SH2D6	3	-	59317024	59324184	pH_24h_correct	0.284739145	8.18E-05	0.014027459	FALSE	FALSE
ENSSSCG00000011195	GALNT15	13	+	3330023	3373481	mean_B_correct	-0.285452867	8.20E-05	0.022503661	FALSE	TRUE
ENSSSCG00000026622	EAF1	13	+	2654251	2671140	pH_24h_correct	0.284661537	8.22E-05	0.014027459	FALSE	FALSE
ENSSSCG00000013303	ABTB2	2	+	26579332	26784067	pH_24h_correct	0.284610582	8.25E-05	0.014027459	FALSE	FALSE
ENSSSCG00000016983	STC2	16	+	50989696	51005628	pH_24h_correct	0.284059336	8.52E-05	0.014027459	FALSE	FALSE
ENSSSCG00000015557	NMNAT2	9	-	124497909	124692970	pH_24h_correct	0.284039661	8.53E-05	0.014027459	FALSE	TRUE
ENSSSCG00000011103	PARD3	10	-	57122022	57355222	pH_24h_correct	0.284026284	8.54E-05	0.014027459	FALSE	FALSE
ENSSSCG00000011727	PTX3	13	+	97273522	97280388	pH_24h_correct	0.284003437	8.55E-05	0.014027459	FALSE	FALSE
ENSSSCG00000007572	LFNG	3	+	1810892	1819422	pH_60min_correct	-0.283688792	8.71E-05	0.017494893	FALSE	TRUE
ENSSSCG00000007027	SLC20A2	17	-	11436674	11486382	pH_24h_correct	0.283517074	8.81E-05	0.014195204	TRUE	FALSE
ENSSSCG00000022804	RHOJ	1	-	194759393	194844855	pH_24h_correct	0.283236512	8.95E-05	0.014195204	FALSE	FALSE
ENSSSCG00000039867	UCK2	4	-	84838802	84919236	pH_24h_correct	0.283205164	8.97E-05	0.014195204	FALSE	FALSE
ENSSSCG00000031532	GBGT1	1	-	272825161	272935316	pH_60min_correct	-0.283204776	8.97E-05	0.017744418	FALSE	TRUE
ENSSSCG00000022787	RABIF	10	-	24859391	24867146	pH_24h_correct	0.282584902	9.31E-05	0.014559806	FALSE	FALSE
ENSSSCG00000036534	MYOM3	6	-	81799570	81903971	pH_24h_correct	0.282078233	9.60E-05	0.014833818	TRUE	FALSE
ENSSSCG00000003797	DIRAS3	6	+	144576365	144578816	mean_B_correct	-0.282797992	9.61E-05	0.024788	FALSE	FALSE
ENSSSCG00000025900	SH3BP5L	2	+	52322966	52337607	pH_60min_correct	-0.282006042	9.64E-05	0.018784091	FALSE	FALSE
ENSSSCG00000034624	TMEM50B	13	-	197046676	197093313	pH_24h_correct	0.281834981	9.74E-05	0.014855806	FALSE	FALSE
ENSSSCG00000003155	PPP1R15A	6	+	54172050	54179043	mean_B_correct	-0.282391196	9.84E-05	0.024788	TRUE	FALSE
ENSSSCG00000011101	ITGB1	10	-	56078401	56173795	pH_24h_correct	0.281607126	9.87E-05	0.014855806	TRUE	FALSE
ENSSSCG00000036291	ZNF576	6	+	50442531	50447698	mean_B_correct	-0.282280363	9.91E-05	0.024788	FALSE	FALSE
ENSSSCG00000038374	CIART	4	-	98797378	98814553	pH_60min_correct	0.281471363	9.95E-05	0.018950773	FALSE	FALSE
ENSSSCG00000040773	TOB1	12	-	27115824	27119928	pH_60min_correct	0.281377045	0.000100038	0.018950773	TRUE	FALSE
ENSSSCG00000014900	RAB30	9	-	17128805	17222742	pH_24h_correct	0.281303964	0.000100473	0.014855806	FALSE	FALSE
ENSSSCG00000001100	CARMIL1	7	+	20037411	20356954	pH_24h_correct	0.281138235	0.000101466	0.014855806	FALSE	FALSE
ENSSSCG00000022915	DDX27	17	+	50903198	50923489	pH_24h_correct	0.280961368	0.000102536	0.014855806	FALSE	FALSE
ENSSSCG00000029538	PPP2R1B	9	-	39477470	39517745	pH_24h_correct	0.280761796	0.000103757	0.014855806	FALSE	FALSE
ENSSSCG00000011454	SFMBT1	13	-	35024792	35180647	pH_24h_correct	0.280750711	0.000103825	0.014855806	FALSE	FALSE
ENSSSCG00000022849	IL2RA	10	+	64948517	65001142	pH_24h_correct	0.280469907	0.000105566	0.014920964	FALSE	FALSE
ENSSSCG00000014868	EMSY	9	+	10628053	10716398	pH_24h_correct	0.280321241	0.000106499	0.014920964	FALSE	FALSE
ENSSSCG00000031728	ABRA	4	+	30711963	30722936	mean_B_correct	-0.280826227	0.000107959	0.025929556	TRUE	TRUE
ENSSSCG00000017766	NEK8	12	+	44965187	44975613	pH_60min_correct	-0.279674485	0.000110648	0.020669663	FALSE	TRUE
ENSSSCG00000013758	ZSWIM4	2	-	65307716	65335654	mean_B_correct	-0.280363053	0.000110946	0.025951695	FALSE	FALSE
ENSSSCG00000028420	EIF4E	8	+	121409716	121466897	pH_24h_correct	0.279520833	0.000111656	0.015477915	FALSE	FALSE
ENSSSCG00000010303	SYNPO2L	14	-	76456168	76466641	pH_24h_correct	0.279351535	0.000112776	0.015477915	TRUE	FALSE
ENSSSCG00000015335	DYNC1I1	9	+	75336441	75760520	mean_B_correct	-0.279947793	0.00011369	0.025951695	FALSE	FALSE
ENSSSCG00000004826	SELENOS	1	-	139828791	139836953	mean_B_correct	-0.279925278	0.00011384	0.025951695	FALSE	FALSE
ENSSSCG00000029849	S1PR1	4	-	117064071	117069724	pH_24h_correct	0.279152609	0.000114106	0.015502223	FALSE	FALSE
ENSSSCG00000002142	TEP1	7	+	78491053	78530146	mean_B_correct	-0.279189043	0.000118867	0.026645966	FALSE	FALSE
ENSSSCG00000011630	ACKR4	13	+	73772508	73777789	pH_24h_correct	0.277960356	0.000122387	0.016452125	FALSE	FALSE
ENSSSCG00000022507	POLR2H	13	+	122250104	122256201	pH_60min_correct	-0.277882773	0.000122945	0.022652252	FALSE	FALSE
ENSSSCG00000028015	GAL3ST3	2	+	6297855	6306198	pH_24h_correct	-0.277799911	0.000123544	0.016452125	FALSE	TRUE
ENSSSCG00000013243	DDB2	2	-	15342616	15383120	mean_B_correct	0.278149405	0.000126319	0.027294336	FALSE	FALSE
ENSSSCG00000016956	MAST4	16	+	44972726	45561352	pH_24h_correct	0.277275608	0.000127395	0.016798599	FALSE	TRUE
ENSSSCG00000016432	PRKAG2	18	+	5475410	5746613	mean_B_correct	-0.277826374	0.000128722	0.027294336	FALSE	FALSE
ENSSSCG00000013662	PPAN	2	+	68958905	68962657	mean_B_correct	-0.277645344	0.000130088	0.027294336	FALSE	FALSE
ENSSSCG00000002452	LGMN	7	-	114175183	114217319	pH_60min_correct	-0.27662682	0.000132315	0.023276907	TRUE	TRUE
ENSSSCG00000032193	NKAIN1	6	-	87774691	87825410	pH_60min_correct	-0.276609835	0.000132446	0.023276907	FALSE	FALSE
ENSSSCG00000007317	DLGAP4	17	+	39626746	39775925	pH_60min_correct	-0.276505032	0.000133258	0.023276907	TRUE	FALSE
ENSSSCG00000035366	MFHAS1	15	+	56200396	56295064	pH_24h_correct	0.275975518	0.000137433	0.017934788	FALSE	FALSE
ENSSSCG00000006850	FAM102B	4	-	111392338	111467795	pH_24h_correct	0.275820454	0.000138678	0.017934788	FALSE	FALSE
ENSSSCG00000002281	FNTB	7	+	89052507	89131074	pH_60min_correct	-0.275714073	0.000139538	0.024061427	FALSE	FALSE
ENSSSCG00000040025	NANOS1	14	+	128962375	128963229	mean_B_correct	-0.276353252	0.000140233	0.027294336	FALSE	TRUE
ENSSSCG00000033983	RRP7A	5	+	6208516	6217948	mean_B_correct	-0.276225148	0.000141278	0.027294336	TRUE	TRUE
ENSSSCG00000000406	PTGES3	5	-	22000340	22021662	mean_B_correct	-0.276004421	0.000143096	0.027294336	FALSE	FALSE
ENSSSCG00000011453	ITIH4	13	-	34926188	34948931	pH_24h_correct	0.274909584	0.000146209	0.01862943	TRUE	FALSE
ENSSSCG00000011405	HYAL2	13	-	32801782	32815335	pH_60min_correct	-0.274797204	0.000147164	0.025055147	FALSE	FALSE
ENSSSCG00000005472	SLC46A2	1	-	253556919	253569950	mean_B_correct	-0.275456542	0.000147703	0.027294336	FALSE	FALSE
ENSSSCG00000013022	PYGM	2	+	7406764	7423914	mean_B_correct	0.275331229	0.000148776	0.027294336	TRUE	TRUE
ENSSSCG00000012026	ADAMTS1	13	-	190273999	190285720	pH_60min_correct	0.274169729	0.000152605	0.025322447	FALSE	FALSE
ENSSSCG00000016653	DNAJB9	18	-	36578516	36584732	mean_B_correct	-0.27486345	0.000152846	0.027294336	FALSE	FALSE
ENSSSCG00000008853	TLL1	8	-	42858620	43092206	pH_24h_correct	0.274083334	0.000153369	0.01862943	FALSE	FALSE
ENSSSCG00000027480	KLF10	4	+	34429923	34436006	pH_60min_correct	0.274035141	0.000153797	0.025322447	TRUE	FALSE
ENSSSCG00000001723	PLA2G7	7	-	41486809	41531388	mean_B_correct	-0.274722632	0.000154091	0.027294336	TRUE	TRUE
ENSSSCG00000015789	SNX25	15	+	46266762	46388329	pH_24h_correct	0.273993008	0.000154171	0.01862943	FALSE	FALSE
ENSSSCG00000037958	TOB2	5	+	7086651	7098637	pH_60min_correct	0.27396933	0.000154382	0.025322447	TRUE	FALSE
ENSSSCG00000007317	DLGAP4	17	+	39626746	39775925	mean_B_correct	-0.27460284	0.000155158	0.027294336	TRUE	FALSE
ENSSSCG00000013405	EIF4G2	2	+	48667694	48679368	mean_B_correct	-0.274558596	0.000155554	0.027294336	FALSE	FALSE
ENSSSCG00000003654	MACF1	6	+	95150836	95304767	pH_24h_correct	0.27381279	0.000155784	0.01862943	FALSE	FALSE
ENSSSCG00000000214	GPD1	5	+	16007448	16021674	pH_24h_correct	-0.273734766	0.000156487	0.01862943	TRUE	FALSE
ENSSSCG00000012007	HSPA13	13	-	179309386	179321259	mean_B_correct	-0.274434698	0.000156667	0.027294336	FALSE	FALSE
ENSSSCG00000013119	STX3	2	-	11681361	11740744	pH_24h_correct	0.273658284	0.000157179	0.01862943	FALSE	FALSE
ENSSSCG00000007907	USP7	3	+	33753800	33810465	pH_24h_correct	0.273608914	0.000157627	0.01862943	FALSE	FALSE
ENSSSCG00000023630	CPM	5	-	33168646	33264846	pH_24h_correct	0.273600187	0.000157706	0.01862943	FALSE	FALSE
ENSSSCG00000007462	KCNB1	17	-	51040871	51144696	pH_24h_correct	0.273554785	0.000158119	0.01862943	FALSE	FALSE
ENSSSCG00000028025	WDR74	2	+	8931517	8937611	mean_B_correct	-0.274252263	0.00015832	0.027294336	FALSE	TRUE
ENSSSCG00000011679	ATR	13	-	83175883	83289831	pH_24h_correct	0.273427367	0.000159285	0.01862943	FALSE	FALSE
ENSSSCG00000028007	POLR1C	7	+	38511552	38530830	mean_B_correct	-0.274021905	0.000160431	0.027294336	FALSE	TRUE
ENSSSCG00000002050	DAD1	7	+	76431964	76457890	pH_60min_correct	-0.273223361	0.000161168	0.026116982	FALSE	FALSE
ENSSSCG00000004233	SMPDL3A	1	-	39846155	39868672	mean_B_correct	-0.273725557	0.000163185	0.027294336	TRUE	FALSE
ENSSSCG00000034379	MAP2K3	12	+	61376916	61421579	pH_24h_correct	0.272876786	0.000164414	0.019063573	TRUE	FALSE
ENSSSCG00000021478	CWC25	12	+	23297926	23316238	mean_B_correct	-0.273467424	0.000165619	0.027294336	FALSE	FALSE
ENSSSCG00000009904	DYNLL1	14	+	40455923	40459104	pH_60min_correct	-0.272466255	0.000168339	0.026954271	FALSE	FALSE
ENSSSCG00000005786	SNRPA1	1	+	145707388	145719385	mean_B_correct	-0.273179607	0.000168373	0.027294336	FALSE	FALSE
ENSSSCG00000015286	DSTYK	9	-	65833054	65892028	pH_24h_correct	0.272391818	0.00016906	0.019434654	FALSE	FALSE
ENSSSCG00000011980	CLDND1	13	+	160384989	160407992	mean_B_correct	-0.273094174	0.000169199	0.027294336	FALSE	FALSE
ENSSSCG00000003943	MED8	6	+	167861384	167868633	mean_B_correct	-0.272964204	0.000170463	0.027294336	FALSE	FALSE
ENSSSCG00000015730	NIFK	15	+	29714180	29735053	mean_B_correct	-0.272683335	0.000173223	0.027349675	TRUE	FALSE
ENSSSCG00000004192	CTGF	1	+	31673798	31680169	pH_60min_correct	0.271782244	0.000175072	0.027702641	TRUE	TRUE
ENSSSCG00000036812	MPRIP	12	-	61077147	61186101	pH_24h_correct	0.271750173	0.000175394	0.019991971	TRUE	FALSE
ENSSSCG00000024873	PCDHB6	2	+	142870047	142872452	mean_B_correct	-0.272383803	0.000176213	0.027349675	FALSE	FALSE
ENSSSCG00000009716	SH3RF1	14	+	20420618	20559271	pH_60min_correct	0.271439668	0.000178538	0.027922584	FALSE	FALSE
ENSSSCG00000029874	DUSP14	12	+	38941124	38974912	pH_24h_correct	0.271360397	0.00017935	0.020033984	FALSE	FALSE
ENSSSCG00000024488	NUBP1	3	-	32311783	32331987	pH_24h_correct	0.271304779	0.000179921	0.020033984	FALSE	FALSE
ENSSSCG00000013119	STX3	2	-	11681361	11740744	mean_B_correct	-0.2719451	0.000180679	0.027349675	FALSE	FALSE
ENSSSCG00000034379	MAP2K3	12	+	61376916	61421579	mean_B_correct	-0.271909629	0.000181045	0.027349675	TRUE	FALSE
ENSSSCG00000002535	HSP90AA1	AEMK02000452.1	-	916989	978221	mean_B_correct	-0.271860626	0.000181551	0.027349675	FALSE	FALSE
ENSSSCG00000030165	MAFF	5	-	9683657	9695934	pH_24h_correct	0.271135607	0.000181668	0.020033984	FALSE	FALSE
ENSSSCG00000038323	ACTN3	2	-	5860397	5874375	pH_24h_correct	-0.271130537	0.000181721	0.020033984	TRUE	TRUE
ENSSSCG00000022901	KLHDC3	7	+	38080042	38087172	mean_B_correct	0.271720258	0.000183009	0.027349675	FALSE	FALSE
ENSSSCG00000021292	OSBPL9	6	-	160388677	160566369	pH_24h_correct	0.270965137	0.000183445	0.020059669	FALSE	FALSE
ENSSSCG00000010523	HOGA1	14	+	108958802	108986707	pH_60min_correct	-0.270583448	0.000187483	0.028984452	FALSE	FALSE
ENSSSCG00000010461	ANKRD1	14	-	102591057	102613145	pH_24h_correct	0.270538532	0.000187964	0.020387991	TRUE	FALSE
ENSSSCG00000035774	ERRFI1	6	-	68667656	68694086	mean_B_correct	-0.271137942	0.000189173	0.027546897	FALSE	FALSE
ENSSSCG00000003257	CACNG6	6	-	56129834	56151133	mean_B_correct	0.271017431	0.000190473	0.027546897	FALSE	FALSE
ENSSSCG00000004587	MYO1E	1	+	112677820	112901999	pH_24h_correct	0.270133558	0.000192349	0.020696715	FALSE	FALSE
ENSSSCG00000010201	RASGEF1A	14	-	61422264	61566555	pH_24h_correct	0.269932262	0.000194564	0.020768888	FALSE	FALSE
ENSSSCG00000034386	ATP2A2	14	+	31674654	31744978	pH_60min_correct	0.269867128	0.000195285	0.029847587	TRUE	FALSE
ENSSSCG00000028523	HUS1	18	+	48522826	48538790	mean_B_correct	-0.270438028	0.000196839	0.028164664	TRUE	TRUE
ENSSSCG00000003218	MYBPC2	6	+	55281803	55310295	pH_60min_correct	0.269611288	0.000198145	0.029944319	TRUE	FALSE
ENSSSCG00000011074	ARHGAP21	10	+	50540160	50680154	pH_24h_correct	0.269488395	0.000199532	0.021131519	FALSE	FALSE
ENSSSCG00000015246	ST14	9	+	56888246	56929768	pH_24h_correct	0.26907769	0.000204234	0.021154128	FALSE	FALSE
ENSSSCG00000016459	EPHA1	18	+	6843135	6862568	pH_24h_correct	0.269035716	0.00020472	0.021154128	FALSE	TRUE
ENSSSCG00000034297	HES2	6	-	67276777	67279603	pH_60min_correct	-0.268895361	0.000206354	0.030838507	FALSE	FALSE
ENSSSCG00000002138	OSGEP	7	+	78454666	78462259	pH_24h_correct	-0.268746085	0.000208106	0.021154128	FALSE	FALSE
ENSSSCG00000008989	CNOT6L	8	-	73194478	73305308	pH_24h_correct	0.268679979	0.000208886	0.021154128	TRUE	FALSE
ENSSSCG00000015857	UGGT1	15	-	59141586	59265040	pH_24h_correct	0.268654903	0.000209182	0.021154128	FALSE	FALSE
ENSSSCG00000013589	SNAPC2	2	-	71291262	71293920	pH_60min_correct	-0.268626705	0.000209516	0.030966932	FALSE	FALSE
ENSSSCG00000010518	EXOSC1	14	-	108834606	108842878	mean_B_correct	-0.269286859	0.000210078	0.029561929	FALSE	FALSE
ENSSSCG00000026761	CCT8	13	-	192407979	192423368	mean_B_correct	-0.269209277	0.000211	0.029561929	TRUE	TRUE
ENSSSCG00000024892	HGNC:18790	8	-	5999713	6024769	mean_B_correct	-0.269017406	0.000213295	0.029575403	FALSE	FALSE
ENSSSCG00000010911	ZNF281	10	-	23036146	23038758	pH_24h_correct	0.268308792	0.000213316	0.021411167	FALSE	FALSE
ENSSSCG00000015589	VASH2	9	-	130473857	130511278	mean_B_correct	-0.268804908	0.000215864	0.029626187	FALSE	FALSE
ENSSSCG00000032595	RAP1B	5	+	32910170	32963060	pH_24h_correct	0.268086014	0.000216016	0.021521642	FALSE	FALSE
ENSSSCG00000029163	BCAT1	5	+	48813773	48925970	pH_24h_correct	0.267857781	0.000218816	0.021640296	FALSE	FALSE
ENSSSCG00000013016	PPP2R5B	2	-	7245552	7256405	pH_60min_correct	-0.267762973	0.000219989	0.032161486	FALSE	FALSE
ENSSSCG00000032234	TMEM165	8	+	54751562	54791231	mean_B_correct	-0.268402621	0.000220806	0.029998403	FALSE	FALSE
ENSSSCG00000038417	LRRC8D	4	-	126766227	126874257	pH_60min_correct	-0.267380267	0.000224784	0.032509087	FALSE	FALSE
ENSSSCG00000015244	APLP2	9	+	56798723	56872071	pH_24h_correct	0.267182715	0.000227297	0.022187547	TRUE	FALSE
ENSSSCG00000010686	BAG3	14	+	129466905	129533996	pH_24h_correct	0.266995671	0.0002297	0.022187547	TRUE	FALSE
ENSSSCG00000016653	DNAJB9	18	-	36578516	36584732	pH_24h_correct	0.266940705	0.000230411	0.022187547	FALSE	FALSE
ENSSSCG00000011000	DNAJA1	10	-	33430985	33445584	mean_B_correct	-0.267640216	0.000230463	0.030997289	FALSE	FALSE
ENSSSCG00000010949	DAPK1	10	-	27724643	27954708	pH_24h_correct	0.266773773	0.000232582	0.022187547	FALSE	FALSE
ENSSSCG00000029200	TRIM2	8	-	75770347	75963092	pH_24h_correct	0.266712159	0.000233388	0.022187547	FALSE	FALSE
ENSSSCG00000039380	NANP	17	-	31207664	31217371	pH_24h_correct	0.266646684	0.000234248	0.022187547	FALSE	TRUE
ENSSSCG00000015892	PSMD14	15	+	68107374	68210519	mean_B_correct	-0.267292428	0.000234998	0.031195423	FALSE	FALSE
ENSSSCG00000028492	C4orf46	8	-	47606564	47608570	mean_B_correct	-0.26717292	0.000236575	0.031195423	FALSE	FALSE
ENSSSCG00000015540	MR1	9	+	122592475	122610152	pH_24h_correct	0.266287669	0.000239013	0.022480609	FALSE	FALSE
ENSSSCG00000016578	FLNC	18	-	19757303	19787727	mean_B_correct	-0.266933756	0.000239761	0.031308602	TRUE	FALSE
ENSSSCG00000035006	PIGW	12	+	38061955	38065708	pH_24h_correct	0.265768597	0.000246063	0.022883793	FALSE	FALSE
ENSSSCG00000006767	MAGI3	4	-	106881654	107120035	pH_24h_correct	0.265722181	0.000246703	0.022883793	FALSE	FALSE
ENSSSCG00000010568	NPM3	14	-	112819393	112821367	pH_60min_correct	-0.265399389	0.000251194	0.03594218	FALSE	FALSE
ENSSSCG00000015955	ITGA6	15	+	78504312	78589645	pH_24h_correct	0.265228541	0.000253603	0.023362699	FALSE	FALSE
ENSSSCG00000032444	PLXDC2	10	-	54268471	54677303	pH_24h_correct	0.265077566	0.000255748	0.023400108	FALSE	FALSE
ENSSSCG00000003722	CDH2	6	-	112396329	112628946	mean_B_correct	-0.265615281	0.000258054	0.033159093	FALSE	FALSE
ENSSSCG00000006830	PSMA5	4	+	110662692	110721525	mean_B_correct	-0.265559017	0.000258863	0.033159093	FALSE	TRUE
ENSSSCG00000010035	YWHAH	14	+	48543691	48557966	pH_24h_correct	0.264575226	0.000263011	0.023814747	FALSE	FALSE
ENSSSCG00000011297	ABHD5	13	+	27006217	27055617	pH_24h_correct	0.264463251	0.000264655	0.023814747	FALSE	TRUE
ENSSSCG00000011264	CSRNP1	13	-	23833132	23845204	pH_60min_correct	0.264428492	0.000265168	0.037542164	FALSE	FALSE
ENSSSCG00000023445	AVL9	18	-	40656660	40739172	mean_B_correct	-0.265100149	0.000265547	0.033417763	FALSE	FALSE
ENSSSCG00000014156	ARRDC3	2	-	98430457	98444661	mean_B_correct	-0.265079543	0.000265851	0.033417763	TRUE	FALSE
ENSSSCG00000015603	LPGAT1	9	+	131385806	131504473	pH_24h_correct	0.264378378	0.000265908	0.023814747	FALSE	FALSE
ENSSSCG00000037577	CHAC2	3	-	87403602	87416501	mean_B_correct	-0.264787811	0.000270189	0.033648522	FALSE	FALSE
ENSSSCG00000033126	FAM168B	15	-	57375166	57419257	pH_24h_correct	0.264041743	0.000270932	0.023814747	FALSE	FALSE
ENSSSCG00000009620	BMP1	14	+	6443923	6489061	pH_60min_correct	-0.263989188	0.000271725	0.037875696	FALSE	FALSE
ENSSSCG00000014927	NOX4	9	-	22624212	22776088	pH_24h_correct	0.263986671	0.000271763	0.023814747	FALSE	FALSE
ENSSSCG00000029230	ECM1	4	-	98615741	98633269	pH_60min_correct	-0.26389464	0.000273156	0.037875696	FALSE	FALSE
ENSSSCG00000000808	SLC38A2	5	-	77113494	77127714	pH_24h_correct	0.263686028	0.000276337	0.023814747	FALSE	FALSE
ENSSSCG00000032715	CERS6	15	+	74927130	75261557	pH_24h_correct	0.263378197	0.000281095	0.023814747	FALSE	TRUE
ENSSSCG00000015556	LAMC2	9	+	124435560	124495355	pH_24h_correct	0.263324426	0.000281934	0.023814747	FALSE	TRUE
ENSSSCG00000008176	LONRF2	3	+	53941684	53986232	pH_24h_correct	0.263304655	0.000282243	0.023814747	FALSE	TRUE
ENSSSCG00000004149	NHSL1	1	+	25736370	25988645	pH_24h_correct	0.263267081	0.000282831	0.023814747	FALSE	FALSE
ENSSSCG00000011600	SLC6A6	13	-	70094077	70173565	pH_24h_correct	0.263237319	0.000283298	0.023814747	FALSE	FALSE
ENSSSCG00000015037	IL18	9	-	39839118	39861196	mean_B_correct	-0.263705898	0.000286856	0.035074656	FALSE	FALSE
ENSSSCG00000003693	MYOM1	6	+	103451352	103597297	pH_60min_correct	0.262981802	0.000287334	0.039435179	TRUE	FALSE
ENSSSCG00000027153	WARS2	4	+	101787500	101883403	pH_24h_correct	0.262776067	0.000290623	0.024278757	FALSE	FALSE
ENSSSCG00000032170	DAPK3	2	+	74758979	74775396	mean_B_correct	-0.263284915	0.000293596	0.035575326	TRUE	FALSE
ENSSSCG00000032620	PLCXD2	13	-	148033701	148087744	pH_24h_correct	0.262442982	0.000296022	0.024577103	FALSE	FALSE
ENSSSCG00000039745	HMOX1	AEMK02000361.1	+	1954602	1965962	mean_B_correct	-0.263033162	0.000297696	0.035750103	FALSE	FALSE
ENSSSCG00000010292	P4HA1	14	-	75825115	75919125	mean_B_correct	-0.26279862	0.000301564	0.035894113	TRUE	FALSE
ENSSSCG00000000136	CSF2RB	5	-	10814008	10840808	pH_24h_correct	0.262006465	0.000303238	0.02473569	FALSE	FALSE
ENSSSCG00000010651	ABLIM1	14	-	124760404	125108691	pH_24h_correct	0.261970879	0.000303833	0.02473569	FALSE	FALSE
ENSSSCG00000017260	WIPI1	12	+	11715274	11752377	pH_24h_correct	0.261912198	0.000304817	0.02473569	FALSE	FALSE
ENSSSCG00000016974	MAP1B	16	+	48403048	48501397	pH_24h_correct	0.26188419	0.000305288	0.02473569	FALSE	FALSE
ENSSSCG00000034259	PMEPA1	17	-	57999287	58053674	pH_24h_correct	0.261540337	0.000311123	0.02500142	FALSE	FALSE
ENSSSCG00000010035	YWHAH	14	+	48543691	48557966	mean_B_correct	-0.262179768	0.000311995	0.036564934	FALSE	FALSE
ENSSSCG00000026602	PTGIR	6	-	52522731	52527608	pH_24h_correct	0.261472576	0.000312285	0.02500142	FALSE	TRUE
ENSSSCG00000010211	CCDC6	14	-	63175653	63299917	mean_B_correct	-0.261988384	0.000315288	0.036564934	TRUE	FALSE
ENSSSCG00000011449	GNL3	13	+	34820206	34831245	mean_B_correct	-0.261984462	0.000315356	0.036564934	FALSE	FALSE
ENSSSCG00000004705	MAP1A	1	-	127915939	127936924	pH_24h_correct	0.261234575	0.000316399	0.025180868	FALSE	FALSE
ENSSSCG00000001582	MDGA1	7	-	33205704	33268272	pH_60min_correct	0.261218141	0.000316685	0.043024364	FALSE	TRUE
ENSSSCG00000029050	MRPL55	2	-	51239024	51247521	mean_B_correct	-0.261680061	0.000320661	0.036862287	FALSE	FALSE
ENSSSCG00000039798	SLC11A1	15	+	120433736	120447490	pH_24h_correct	0.260958173	0.000321239	0.0253945	FALSE	FALSE
ENSSSCG00000001970	HEATR5A	7	+	68161060	68257904	pH_24h_correct	0.26084624	0.000323219	0.0253945	FALSE	FALSE
ENSSSCG00000031388	SIAH2	13	-	90950832	90971464	mean_B_correct	-0.261504363	0.000323761	0.036903211	FALSE	FALSE
ENSSSCG00000033568	ZC3H10	5	+	21508228	21514395	pH_24h_correct	0.260760261	0.000324748	0.0253945	FALSE	FALSE
ENSSSCG00000016175	MREG	15	-	118208684	118273707	pH_24h_correct	0.260605345	0.000327518	0.025463122	FALSE	TRUE
ENSSSCG00000036060	RRAD	6	-	27600830	27605186	mean_B_correct	-0.261097023	0.000331054	0.036952121	TRUE	FALSE
ENSSSCG00000032527	FOSL2	3	-	110819947	110842850	pH_24h_correct	0.260404268	0.000331147	0.025510644	FALSE	FALSE
ENSSSCG00000000843	TXNRD1	5	-	80170334	80236277	mean_B_correct	-0.261087233	0.000331231	0.036952121	FALSE	FALSE
ENSSSCG00000015784	ACSL1	15	-	45866856	45963733	pH_24h_correct	0.260326828	0.000332555	0.025510644	TRUE	FALSE
ENSSSCG00000013614	CNN1	2	+	70183235	70190758	pH_60min_correct	-0.260300011	0.000333044	0.044301155	TRUE	FALSE
ENSSSCG00000016116	WDR12	15	-	106380767	106409899	mean_B_correct	-0.260975697	0.000333256	0.036952121	FALSE	FALSE
ENSSSCG00000038801	NPNT	8	-	115779839	115861137	pH_24h_correct	0.260257503	0.00033382	0.025510644	TRUE	TRUE
ENSSSCG00000038405	STMN3	17	-	62596941	62608762	mean_B_correct	0.260870329	0.000335179	0.036952121	FALSE	FALSE
ENSSSCG00000013406	CTR9	2	-	48697163	48729516	pH_24h_correct	0.260061307	0.000337423	0.025640352	FALSE	FALSE
ENSSSCG00000024784	CACNA1S	10	-	23503731	23567797	pH_60min_correct	0.260044834	0.000337727	0.044301155	TRUE	TRUE
ENSSSCG00000032623	JAGN1	13	+	66155766	66157838	pH_60min_correct	-0.259858665	0.000341183	0.044301155	FALSE	FALSE
ENSSSCG00000033272	DNAJB6	18	-	1444739	1499876	mean_B_correct	-0.260519002	0.000341666	0.037210017	TRUE	FALSE
ENSSSCG00000008466	COX7A2L	3	+	97951110	97984009	mean_B_correct	-0.260444775	0.000343051	0.037210017	FALSE	FALSE
ENSSSCG00000013758	ZSWIM4	2	-	65307716	65335654	pH_24h_correct	0.259740116	0.000343401	0.02568427	FALSE	FALSE
ENSSSCG00000014040	LMAN2	2	+	80595059	80608503	pH_60min_correct	-0.259687217	0.000344395	0.044301155	FALSE	FALSE
ENSSSCG00000003707	NPC1	6	-	108403129	108450486	pH_24h_correct	0.259638546	0.000345311	0.02568427	FALSE	FALSE
ENSSSCG00000032164	PEA15	4	-	90263601	90277308	pH_24h_correct	0.259621148	0.00034564	0.02568427	TRUE	FALSE
ENSSSCG00000025599	FTSJ1	X	+	42598832	42623244	pH_60min_correct	-0.259423385	0.000349391	0.044301155	FALSE	FALSE
ENSSSCG00000000906	TMCC3	5	+	88606814	88682326	pH_24h_correct	0.259373832	0.000350337	0.025795704	FALSE	FALSE
ENSSSCG00000015002	ELMOD1	9	+	36141881	36209063	pH_60min_correct	-0.25929763	0.000351797	0.044301155	FALSE	TRUE
ENSSSCG00000000487	SLC35E3	5	+	33049239	33068198	pH_24h_correct	0.259255013	0.000352615	0.025795704	FALSE	FALSE
ENSSSCG00000021161	CKS2	14	+	904623	912000	pH_24h_correct	0.259240578	0.000352893	0.025795704	FALSE	FALSE
ENSSSCG00000013446	SCAMP4	2	-	76614984	76634274	pH_60min_correct	-0.259085893	0.000355881	0.044301155	FALSE	FALSE
ENSSSCG00000036724	CRYAB	9	-	39638506	39643530	mean_B_correct	-0.259729161	0.000356678	0.038013443	TRUE	FALSE
ENSSSCG00000038916	LSM10	6	-	92489927	92493665	pH_60min_correct	-0.259037598	0.000356819	0.044301155	TRUE	FALSE
ENSSSCG00000002954	SPINT2	6	+	47172647	47210568	pH_60min_correct	-0.258924682	0.000359021	0.044301155	FALSE	TRUE
ENSSSCG00000028065	USPL1	11	+	7321187	7361569	mean_B_correct	-0.259517213	0.000360809	0.038013443	FALSE	FALSE
ENSSSCG00000003888	STIL	6	+	164197554	164269179	pH_24h_correct	0.258751571	0.00036242	0.026348926	FALSE	FALSE
ENSSSCG00000005704	EXOSC2	1	+	270748537	270757703	mean_B_correct	-0.259347577	0.000364147	0.038013443	FALSE	TRUE
ENSSSCG00000010507	TLL2	14	-	107812945	107961155	mean_B_correct	-0.259325173	0.00036459	0.038013443	FALSE	TRUE
ENSSSCG00000001697	TMEM63B	7	+	39137758	39166617	pH_24h_correct	0.258568727	0.000366043	0.026469265	FALSE	FALSE
ENSSSCG00000010035	YWHAH	14	+	48543691	48557966	pH_60min_correct	-0.258423525	0.000368945	0.045111855	FALSE	FALSE
ENSSSCG00000002281	FNTB	7	+	89052507	89131074	mean_B_correct	-0.258701464	0.000377126	0.038089219	FALSE	FALSE
ENSSSCG00000033278	ATP6V1D	7	-	91063261	91084757	mean_B_correct	-0.258625928	0.000378671	0.038089219	FALSE	FALSE
ENSSSCG00000038466	EIF4E2	15	+	133060261	133092619	mean_B_correct	-0.258403547	0.000383254	0.038089219	FALSE	FALSE
ENSSSCG00000010686	BAG3	14	+	129466905	129533996	pH_60min_correct	-0.257698271	0.000383757	0.045677298	TRUE	FALSE
ENSSSCG00000011297	ABHD5	13	+	27006217	27055617	mean_B_correct	-0.258327458	0.000384833	0.038089219	FALSE	TRUE
ENSSSCG00000004358	ASCC3	1	-	67331948	67657114	mean_B_correct	-0.258312722	0.00038514	0.038089219	FALSE	FALSE
ENSSSCG00000014080	HMGCR	2	+	84380212	84402956	pH_24h_correct	0.257589598	0.000386024	0.027617121	FALSE	FALSE
ENSSSCG00000007927	PPL	3	+	37460881	37511876	pH_24h_correct	0.257451311	0.000388926	0.027677517	FALSE	FALSE
ENSSSCG00000011107	CCNY	10	+	57929179	58086872	pH_60min_correct	-0.257397129	0.000390068	0.04602121	TRUE	FALSE
ENSSSCG00000039272	IP6K3	7	-	29808522	29962947	pH_24h_correct	0.256915341	0.000400365	0.028193271	FALSE	FALSE
ENSSSCG00000032833	CD320	2	+	70965672	70970288	pH_60min_correct	-0.256615844	0.000406893	0.047588774	FALSE	FALSE
ENSSSCG00000006193	TRAM1	4	+	64768372	64836126	pH_24h_correct	0.256572186	0.000407853	0.028334327	FALSE	FALSE
ENSSSCG00000003478	CROCC	6	+	75558681	75605794	pH_60min_correct	0.256449732	0.000410556	0.047603213	FALSE	FALSE
ENSSSCG00000035051	ADORA2B	12	-	59424457	59449692	pH_24h_correct	0.256414786	0.00041133	0.028334327	FALSE	TRUE
ENSSSCG00000011106	CREM	10	+	57829543	57895765	mean_B_correct	-0.257052032	0.000412229	0.040274084	FALSE	FALSE
ENSSSCG00000039557	TRIM54	3	-	111834184	111863616	pH_24h_correct	0.256361298	0.000412518	0.028334327	TRUE	TRUE
ENSSSCG00000027166	BICD2	3	-	42368445	42456789	pH_24h_correct	0.25634405	0.000412902	0.028334327	FALSE	FALSE
ENSSSCG00000037465	SERP1	13	-	90756845	90761400	mean_B_correct	-0.257007338	0.000413221	0.040274084	FALSE	FALSE
ENSSSCG00000013511	HDGFL2	2	-	74331909	74357040	pH_60min_correct	0.25609184	0.000418551	0.048115485	FALSE	FALSE
ENSSSCG00000000742	ITFG2	5	-	67290112	67305758	pH_24h_correct	0.25604545	0.000419598	0.028647674	FALSE	FALSE
ENSSSCG00000028983	TBC1D1	8	+	29370681	29590571	pH_24h_correct	0.255860353	0.000423799	0.028788374	FALSE	TRUE
ENSSSCG00000011930	ATG3	13	+	147279105	147309594	mean_B_correct	-0.256216794	0.000431137	0.040769429	TRUE	FALSE
ENSSSCG00000026246	B3GAT2	1	-	50938251	51041583	mean_B_correct	-0.25616419	0.000432354	0.040769429	FALSE	TRUE
ENSSSCG00000025638	UBE2Z	12	+	25122195	25142919	pH_24h_correct	0.255465141	0.0004329	0.029258823	TRUE	FALSE
ENSSSCG00000037102	FSTL3	2	-	77656663	77662613	mean_B_correct	-0.256062346	0.00043472	0.040769429	FALSE	FALSE
ENSSSCG00000006487	CCT3	4	+	93733953	93753798	mean_B_correct	-0.256055461	0.00043488	0.040769429	FALSE	FALSE
ENSSSCG00000016364	GPC1	15	+	139457653	139487725	pH_60min_correct	-0.25524708	0.000437999	0.049924431	TRUE	TRUE
ENSSSCG00000039557	TRIM54	3	-	111834184	111863616	mean_B_correct	-0.255909682	0.000438289	0.040769429	TRUE	TRUE
ENSSSCG00000027130	TNFRSF12A	3	-	39166292	39168358	pH_24h_correct	0.255191085	0.000439317	0.029274069	FALSE	FALSE
ENSSSCG00000014292	HSPA4	2	+	135305749	135394185	mean_B_correct	-0.255857213	0.000439522	0.040769429	TRUE	FALSE
ENSSSCG00000039056	GAS7	12	-	54752497	54973527	pH_24h_correct	0.255153464	0.000440205	0.029274069	FALSE	FALSE
ENSSSCG00000035940	SPSB1	6	+	69720806	69789567	pH_24h_correct	0.255096406	0.000441554	0.029274069	FALSE	FALSE
ENSSSCG00000010575	PPRC1	14	+	113137066	113152531	pH_24h_correct	0.254933651	0.000445425	0.029274069	FALSE	FALSE
ENSSSCG00000012597	PLS3	X	+	94885072	94972095	pH_24h_correct	0.254920432	0.00044574	0.029274069	FALSE	FALSE
ENSSSCG00000001064	GMPR	7	+	12254388	12294555	pH_24h_correct	-0.254901847	0.000446185	0.029274069	TRUE	TRUE
ENSSSCG00000012133	ASB11	X	-	11842862	11868793	pH_24h_correct	-0.254346389	0.000459653	0.030011337	FALSE	FALSE
ENSSSCG00000022507	POLR2H	13	+	122250104	122256201	mean_B_correct	-0.254684375	0.000467931	0.04222522	FALSE	FALSE
ENSSSCG00000006175	LY96	4	-	61926057	61950697	mean_B_correct	-0.254599399	0.000470054	0.04222522	FALSE	FALSE
ENSSSCG00000002263	SLCO3A1	7	-	86777922	87103823	pH_24h_correct	0.25381778	0.000472819	0.030304306	FALSE	FALSE
ENSSSCG00000000600	EPS8	5	+	56817482	57005114	pH_24h_correct	0.253800967	0.000473244	0.030304306	FALSE	FALSE
ENSSSCG00000000361	CD63	5	-	21172279	21176232	mean_B_correct	-0.254456723	0.000473638	0.04222522	FALSE	FALSE
ENSSSCG00000013374	KCNC1	2	-	41359655	41407745	mean_B_correct	-0.25440862	0.000474852	0.04222522	FALSE	FALSE
ENSSSCG00000010532	LOXL4	14	-	109570535	109593396	pH_24h_correct	0.253729536	0.000475051	0.030304306	FALSE	FALSE
ENSSSCG00000040317	SOD2	1	+	7679352	7691724	pH_24h_correct	0.253715527	0.000475406	0.030304306	TRUE	TRUE
ENSSSCG00000005440	FAM206A	1	-	249897592	249905442	mean_B_correct	-0.254312442	0.000477289	0.04222522	FALSE	TRUE
ENSSSCG00000039290	MTPN	18	+	13329186	13395460	pH_24h_correct	0.253463623	0.000481834	0.030569204	FALSE	FALSE
ENSSSCG00000009225	HSD17B13	8	+	131502335	131571368	mean_B_correct	-0.253966629	0.000486145	0.04222522	FALSE	FALSE
ENSSSCG00000008816	NFXL1	8	-	37797875	37875676	mean_B_correct	-0.253948605	0.00048661	0.04222522	FALSE	FALSE
ENSSSCG00000010639	HABP2	14	+	123893997	123932961	mean_B_correct	-0.253696637	0.000493164	0.042519603	TRUE	FALSE
ENSSSCG00000033115	IFNAR1	13	+	196925707	196950532	pH_24h_correct	0.252920365	0.000495973	0.031318452	FALSE	FALSE
ENSSSCG00000023837	WFDC1	6	-	4333730	4365650	mean_B_correct	-0.253207346	0.000506125	0.043337556	FALSE	FALSE
ENSSSCG00000040643	CAV3	13	+	65117741	65131796	pH_24h_correct	-0.252527291	0.00050644	0.031591977	TRUE	TRUE
ENSSSCG00000000145	MYH9	5	+	11398166	11455054	pH_24h_correct	0.252431497	0.000509022	0.031591977	TRUE	FALSE
ENSSSCG00000012247	ATP6AP2	X	+	36271183	36304175	mean_B_correct	-0.253096826	0.000509095	0.043337556	FALSE	FALSE
ENSSSCG00000018009	ADPRM	12	+	55430702	55436067	pH_24h_correct	0.252409696	0.000509612	0.031591977	FALSE	FALSE
ENSSSCG00000004104	KATNA1	1	+	16330847	16360800	mean_B_correct	-0.252887519	0.000514766	0.043544655	FALSE	FALSE
ENSSSCG00000016052	MFSD6	15	+	95015284	95102219	pH_24h_correct	0.252190687	0.000515566	0.031659665	FALSE	FALSE
ENSSSCG00000010915	NAV1	10	+	23885525	24102339	pH_24h_correct	0.252055614	0.000519271	0.031659665	FALSE	FALSE
ENSSSCG00000029592	GPRC5A	5	-	59565408	59587289	pH_24h_correct	0.252033767	0.000519873	0.031659665	FALSE	FALSE
ENSSSCG00000011604	CHCHD4	13	+	70417326	70428922	pH_24h_correct	0.251985239	0.000521211	0.031659665	FALSE	TRUE
ENSSSCG00000005127	CAAP1	1	+	196229391	196276252	mean_B_correct	-0.252621406	0.000522059	0.043885619	FALSE	FALSE
ENSSSCG00000016104	TRAK2	15	-	104991260	105056132	pH_24h_correct	0.251936405	0.000522561	0.031659665	FALSE	FALSE
ENSSSCG00000012229	GP91-PHOX	X	+	33654656	33678333	pH_24h_correct	0.251657169	0.000530343	0.031833187	FALSE	FALSE
ENSSSCG00000034364	SPECC1	12	-	59466786	59706556	pH_24h_correct	0.251646052	0.000530655	0.031833187	TRUE	TRUE
ENSSSCG00000007554	ZFAND2A	3	-	756429	776012	pH_24h_correct	0.25157954	0.000532525	0.031833187	TRUE	TRUE
ENSSSCG00000003218	MYBPC2	6	+	55281803	55310295	pH_24h_correct	-0.251141334	0.000545001	0.032291923	TRUE	FALSE
ENSSSCG00000028420	EIF4E	8	+	121409716	121466897	mean_B_correct	-0.251689453	0.000548362	0.044769788	FALSE	FALSE
ENSSSCG00000021746	MRPL35	3	-	58559521	58575060	mean_B_correct	-0.251601266	0.000550913	0.044769788	FALSE	FALSE
ENSSSCG00000022099	TP53INP2	17	+	38103593	38114983	pH_24h_correct	0.250915567	0.000551534	0.032535651	FALSE	FALSE
ENSSSCG00000015579	PTGS2	9	-	127848603	127859287	mean_B_correct	-0.251531339	0.000552944	0.044769788	FALSE	FALSE
ENSSSCG00000040151	SMIM3	2	+	151762591	151763922	mean_B_correct	-0.251512152	0.000553502	0.044769788	TRUE	TRUE
ENSSSCG00000006746	VANGL1	4	-	104996073	105049746	pH_24h_correct	0.250681577	0.00055838	0.032795707	FALSE	FALSE
ENSSSCG00000012252	DDX3X	X	+	36989260	37005523	pH_24h_correct	0.250500059	0.000563746	0.032966872	FALSE	FALSE
ENSSSCG00000021597	PHLDA2	2	-	2057680	2058694	mean_B_correct	-0.250871935	0.000572437	0.045409015	FALSE	FALSE
ENSSSCG00000035523	FUT11	14	+	76497679	76505767	pH_24h_correct	0.250154108	0.000574104	0.033313155	TRUE	FALSE
ENSSSCG00000035676	G3BP1	16	-	71236096	71276084	pH_24h_correct	0.250132654	0.000574752	0.033313155	TRUE	FALSE
ENSSSCG00000024592	ANKRD17	8	-	69361213	69531286	pH_24h_correct	0.250055173	0.000577098	0.033313155	FALSE	FALSE
ENSSSCG00000009956	GRK3	14	+	43304626	43442964	pH_24h_correct	0.249966374	0.000579798	0.033325969	TRUE	TRUE
ENSSSCG00000022413	TIRAP	9	+	53375625	53394171	mean_B_correct	-0.250534345	0.000582661	0.045409015	FALSE	TRUE
ENSSSCG00000009592	NFIL3	14	-	2588896	2603255	mean_B_correct	-0.250500089	0.000583708	0.045409015	FALSE	FALSE
ENSSSCG00000017273	PSMD12	12	-	13704113	13742776	mean_B_correct	-0.25041355	0.00058636	0.045409015	FALSE	FALSE
ENSSSCG00000037355	RNF115	4	+	99493465	99577921	mean_B_correct	-0.250342977	0.000588531	0.045409015	FALSE	FALSE
ENSSSCG00000016605	LMOD2	18	-	23803682	23812566	pH_24h_correct	0.249670029	0.000588892	0.033704669	TRUE	FALSE
ENSSSCG00000034814	MRTO4	6	+	77747561	77757721	mean_B_correct	-0.250321017	0.000589208	0.045409015	FALSE	FALSE
ENSSSCG00000016175	MREG	15	-	118208684	118273707	mean_B_correct	-0.250243131	0.000591615	0.045409015	FALSE	TRUE
ENSSSCG00000006917	LRRC8C	4	-	126957103	127079209	pH_24h_correct	0.249504796	0.00059402	0.033854094	FALSE	FALSE
ENSSSCG00000008208	EIF2AK3	3	+	57423943	57506246	mean_B_correct	-0.250127298	0.000595212	0.045409015	FALSE	FALSE
ENSSSCG00000031782	ARL3	14	-	113665272	113708313	mean_B_correct	-0.250066168	0.000597118	0.045409015	FALSE	FALSE
ENSSSCG00000007907	USP7	3	+	33753800	33810465	mean_B_correct	-0.250051524	0.000597576	0.045409015	FALSE	FALSE
ENSSSCG00000032531	SMG1	3	+	26653779	26753738	pH_24h_correct	0.249087921	0.000607141	0.034092489	FALSE	FALSE
ENSSSCG00000009334	HSPH1	11	-	7733878	7759528	pH_24h_correct	0.249032903	0.000608892	0.034092489	FALSE	FALSE
ENSSSCG00000022492	AMPD3	2	-	49028923	49083644	pH_24h_correct	0.24901741	0.000609386	0.034092489	FALSE	FALSE
ENSSSCG00000003707	NPC1	6	-	108403129	108450486	mean_B_correct	-0.249671252	0.00060957	0.045822718	FALSE	FALSE
ENSSSCG00000003079	PVR	6	+	51161184	51180731	mean_B_correct	-0.249662969	0.000609834	0.045822718	FALSE	FALSE
ENSSSCG00000017214	ARMC7	12	-	6164141	6183109	pH_24h_correct	0.248970748	0.000610877	0.034092489	FALSE	FALSE
ENSSSCG00000023991	RIT1	4	+	94117707	94128846	mean_B_correct	-0.249544748	0.000613609	0.045850255	FALSE	FALSE
ENSSSCG00000017510	CACNB1	12	+	23037816	23063923	pH_24h_correct	-0.248856209	0.000614549	0.034140309	FALSE	FALSE
ENSSSCG00000027121	ODC1	3	+	126087190	126132577	pH_24h_correct	0.248755777	0.000617786	0.034140309	FALSE	FALSE
ENSSSCG00000002412	STON2	7	-	104039514	104190377	pH_24h_correct	0.248636326	0.000621656	0.034140309	FALSE	FALSE
ENSSSCG00000001835	ABHD2	7	+	54655619	54776144	mean_B_correct	-0.249145343	0.000626525	0.04655666	TRUE	FALSE
ENSSSCG00000029275	PPARGC1A	8	-	17841844	17961834	pH_24h_correct	0.248318865	0.000632051	0.034557249	FALSE	FALSE
ENSSSCG00000039962	HSPB1	3	-	10037946	10039704	mean_B_correct	-0.248869734	0.000635582	0.04697024	TRUE	FALSE
ENSSSCG00000008690	RNF4	8	+	1353188	1380637	pH_24h_correct	0.248086003	0.000639777	0.034728997	FALSE	FALSE
ENSSSCG00000007247	KIF3B	17	+	35914214	35961687	pH_24h_correct	0.248068658	0.000640356	0.034728997	FALSE	FALSE
ENSSSCG00000038615	TAF9	16	-	47494669	47499492	mean_B_correct	-0.248721793	0.000640494	0.047022221	FALSE	FALSE
ENSSSCG00000000579	GOLT1B	5	-	51939480	51953314	mean_B_correct	-0.248638411	0.000643278	0.047022221	FALSE	FALSE
ENSSSCG00000026705	NVL	10	-	12579151	12671140	mean_B_correct	-0.248513119	0.000647482	0.047073682	FALSE	FALSE
ENSSSCG00000009865	TBX3	14	+	37583279	37598665	pH_24h_correct	0.24761441	0.000655692	0.035281837	FALSE	FALSE
ENSSSCG00000011752	FNDC3B	13	+	110586926	110931686	pH_24h_correct	0.247599399	0.000656205	0.035281837	FALSE	FALSE
ENSSSCG00000007465	B4GALT5	17	-	51257909	51334246	pH_24h_correct	0.247524489	0.000658768	0.035281837	FALSE	FALSE
ENSSSCG00000000862	GNPTAB	5	+	82361906	82460814	pH_24h_correct	0.247391822	0.00066333	0.035281837	FALSE	FALSE
ENSSSCG00000008838	LNX1	8	-	40232845	40473087	pH_24h_correct	0.247382105	0.000663666	0.035281837	FALSE	FALSE
ENSSSCG00000032655	ALYREF	12	+	1099337	1103054	mean_B_correct	-0.247963178	0.000666235	0.047459256	FALSE	FALSE
ENSSSCG00000004238	HSF2	1	-	40147164	40180297	mean_B_correct	-0.24788546	0.000668926	0.047459256	FALSE	TRUE
ENSSSCG00000029196	DIP2B	5	+	16481138	16601045	pH_24h_correct	0.247208966	0.000669666	0.03544311	FALSE	FALSE
ENSSSCG00000032595	RAP1B	5	+	32910170	32963060	mean_B_correct	-0.247860383	0.000669796	0.047459256	FALSE	FALSE
ENSSSCG00000007458	NCOA3	17	+	49528152	49663206	pH_24h_correct	0.247142886	0.00067197	0.03544311	FALSE	FALSE
ENSSSCG00000027846	RRP15	10	+	8253769	8296143	mean_B_correct	-0.247775721	0.000672742	0.047459256	FALSE	FALSE
ENSSSCG00000004989	FBXO33	1	-	169877192	169915911	mean_B_correct	-0.24771587	0.000674831	0.047459256	FALSE	FALSE
ENSSSCG00000010640	NRAP	14	-	123926034	124018487	pH_24h_correct	0.247015739	0.000676422	0.035538592	TRUE	FALSE
ENSSSCG00000009766	ATP6V0A2	14	-	29250404	29297695	mean_B_correct	-0.24751319	0.000681952	0.047459256	FALSE	FALSE
ENSSSCG00000010201	RASGEF1A	14	-	61422264	61566555	mean_B_correct	-0.247464336	0.000683678	0.047459256	FALSE	FALSE
ENSSSCG00000038861	TM2D1	6	+	150615335	150654742	mean_B_correct	-0.247459101	0.000683864	0.047459256	TRUE	FALSE
ENSSSCG00000017205	SAP30BP	12	-	5695256	5732231	mean_B_correct	-0.247439934	0.000684542	0.047459256	FALSE	FALSE
ENSSSCG00000035715	GCH1	1	-	184201927	184257345	pH_24h_correct	0.246714722	0.000687072	0.035818297	FALSE	FALSE
ENSSSCG00000023775	TFB2M	10	-	19027223	19046191	mean_B_correct	-0.247165513	0.000694328	0.047890832	FALSE	FALSE
ENSSSCG00000028454	C16orf72	3	-	33626975	33655272	pH_24h_correct	0.246509001	0.000694439	0.036062574	FALSE	FALSE
ENSSSCG00000000496	CCT2	5	+	33858639	33875661	mean_B_correct	-0.247011655	0.000699871	0.048026845	FALSE	FALSE
ENSSSCG00000036723	EMP1	5	-	59244702	59268025	pH_24h_correct	0.246277938	0.0007028	0.036277946	TRUE	FALSE
ENSSSCG00000005078	DAAM1	1	+	188335353	188511087	pH_24h_correct	0.246201653	0.000705581	0.036277946	FALSE	FALSE
ENSSSCG00000023445	AVL9	18	-	40656660	40739172	pH_24h_correct	0.246171637	0.000706678	0.036277946	FALSE	FALSE
ENSSSCG00000000499	BEST3	5	-	33912299	33956536	mean_B_correct	-0.246747286	0.00070949	0.048279491	FALSE	FALSE
ENSSSCG00000038549	ZFP36L2	3	+	97200342	97207305	mean_B_correct	-0.246671881	0.000712256	0.048279491	TRUE	FALSE
ENSSSCG00000017310	KANSL1	12	+	16901704	17100049	pH_24h_correct	0.245989233	0.000713378	0.036325679	FALSE	FALSE
ENSSSCG00000016885	ITGA1	16	+	32185484	32295491	pH_24h_correct	0.245926104	0.00071571	0.036325679	FALSE	FALSE
ENSSSCG00000023562	SNRPE	9	+	64560511	64567008	mean_B_correct	-0.246568609	0.00071606	0.048279491	FALSE	FALSE
ENSSSCG00000020701	TTC9	7	+	94218649	94254730	mean_B_correct	-0.246517145	0.000717963	0.048279491	FALSE	FALSE
ENSSSCG00000017306	ITGB3	12	-	16693514	16752292	pH_24h_correct	0.245782349	0.000721048	0.036439901	FALSE	FALSE
ENSSSCG00000017066	GEMIN5	16	+	68279185	68332901	pH_24h_correct	0.24569785	0.000724202	0.036439901	TRUE	FALSE
ENSSSCG00000037066	GADD45A	6	-	144938287	144944249	mean_B_correct	-0.246341108	0.000724506	0.048279491	TRUE	FALSE
ENSSSCG00000013410	SWAP70	2	-	49721121	49804883	mean_B_correct	-0.246301929	0.00072597	0.048279491	FALSE	FALSE
ENSSSCG00000014364	ANKHD1	2	+	142166314	142298097	pH_24h_correct	0.245623951	0.000726971	0.036439901	FALSE	FALSE
ENSSSCG00000025483	GREB1	3	-	125100936	125170789	pH_24h_correct	0.245518872	0.000730926	0.036439901	FALSE	TRUE
ENSSSCG00000014048	HK3	2	+	80919344	81060831	mean_B_correct	-0.246159393	0.000731319	0.048279491	FALSE	FALSE
ENSSSCG00000016096	PPIL3	15	-	104569163	104583757	mean_B_correct	-0.246041302	0.000735778	0.048279491	FALSE	FALSE
ENSSSCG00000028740	CTDSPL	13	+	22707386	22825143	pH_24h_correct	0.245251628	0.000741072	0.036710388	FALSE	FALSE
ENSSSCG00000007076	NDUFAF5	17	+	22479852	22508781	mean_B_correct	-0.245886258	0.00074167	0.048279491	FALSE	FALSE
ENSSSCG00000012818	F8	X	-	125266879	125350651	pH_24h_correct	0.245176305	0.000743955	0.036710388	FALSE	FALSE
ENSSSCG00000003532	LUZP1	6	-	80973261	81112327	pH_24h_correct	0.24513242	0.00074564	0.036710388	FALSE	FALSE
ENSSSCG00000035119	MTMR6	11	-	3188563	3217448	pH_24h_correct	0.245074853	0.000747855	0.036710388	FALSE	FALSE
ENSSSCG00000024428	CHRNA9	8	+	31441444	31456384	mean_B_correct	-0.245680307	0.000749563	0.048279491	FALSE	TRUE
ENSSSCG00000013637	QTRT1	2	+	69450807	69471483	mean_B_correct	-0.24566823	0.000750029	0.048279491	FALSE	FALSE
ENSSSCG00000009216	SPP1	8	-	131077026	131085759	mean_B_correct	-0.245619364	0.000751914	0.048279491	TRUE	FALSE
ENSSSCG00000008877	ETFDH	8	+	47608494	47657528	pH_24h_correct	0.244938173	0.000753138	0.036835302	FALSE	FALSE
ENSSSCG00000026110	SRPK2	9	-	105006987	105265595	mean_B_correct	-0.245424913	0.00075946	0.048279491	FALSE	FALSE
ENSSSCG00000009145	OSTC	8	-	113435925	113447208	mean_B_correct	-0.245368375	0.000761667	0.048279491	FALSE	FALSE
ENSSSCG00000005426	FSD1L	1	+	246768147	246849032	pH_24h_correct	0.244681267	0.000763162	0.037110722	FALSE	TRUE
ENSSSCG00000011301	ZDHHC3	13	-	28098007	28219535	pH_24h_correct	0.244617423	0.000765672	0.037110722	FALSE	FALSE
ENSSSCG00000022915	DDX27	17	+	50903198	50923489	mean_B_correct	-0.245225233	0.000767281	0.048279491	FALSE	FALSE
ENSSSCG00000032416	RGS1	10	-	1144392	1152122	mean_B_correct	-0.245223375	0.000767354	0.048279491	FALSE	FALSE
ENSSSCG00000035077	INHBA	18	+	52884631	52905213	mean_B_correct	-0.245202792	0.000768164	0.048279491	FALSE	FALSE
ENSSSCG00000010456	PANK1	14	-	101410047	101474382	pH_24h_correct	0.244532376	0.000769028	0.037110722	FALSE	FALSE
ENSSSCG00000006979	MSR1	17	-	3857171	3939614	pH_24h_correct	0.244512693	0.000769806	0.037110722	FALSE	FALSE
ENSSSCG00000028475	KPNA1	13	+	138018447	138105564	pH_24h_correct	0.244376902	0.000775197	0.037237126	TRUE	FALSE
ENSSSCG00000037646	DNAJA4	7	-	47656548	47675145	pH_24h_correct	0.244289661	0.000778678	0.037271254	FALSE	FALSE
ENSSSCG00000004542	NARS	1	-	106911241	106933104	mean_B_correct	-0.244924677	0.000779193	0.048440917	TRUE	FALSE
ENSSSCG00000004304	SLC35A1	1	+	55859614	55895782	mean_B_correct	-0.244860055	0.000781776	0.048440917	FALSE	FALSE
ENSSSCG00000014080	HMGCR	2	+	84380212	84402956	mean_B_correct	-0.244764409	0.000785614	0.048440917	FALSE	FALSE
ENSSSCG00000015590	FLVCR1	9	-	130541635	130570702	pH_24h_correct	0.244104322	0.000786123	0.037494143	FALSE	FALSE
ENSSSCG00000034364	SPECC1	12	-	59466786	59706556	mean_B_correct	-0.244669824	0.000789427	0.048440917	TRUE	TRUE
ENSSSCG00000023374	SRGN	14	+	72183363	72199259	pH_24h_correct	0.244001155	0.000790295	0.03755994	FALSE	TRUE
ENSSSCG00000001983	SDR39U1	7	+	74851151	74854388	mean_B_correct	0.244617752	0.000791533	0.048440917	TRUE	TRUE
ENSSSCG00000033811	CBFB	6	+	27684323	27750852	mean_B_correct	-0.244516321	0.000795651	0.048440917	FALSE	FALSE
ENSSSCG00000015136	UBASH3B	9	+	49630730	49772335	pH_24h_correct	0.243857826	0.000796125	0.037703797	FALSE	FALSE
ENSSSCG00000003148	DBP	6	-	53986958	53993020	mean_B_correct	0.244464384	0.000797766	0.048440917	FALSE	FALSE
ENSSSCG00000026472	RPL7L1	7	+	37940549	37950049	mean_B_correct	-0.244420821	0.000799545	0.048440917	FALSE	TRUE
ENSSSCG00000023078	WDR4	13	-	206074945	206094304	mean_B_correct	-0.244283432	0.000805179	0.048563492	FALSE	FALSE
ENSSSCG00000011163	DIP2C	10	+	68770143	69141871	pH_24h_correct	0.243397423	0.000815121	0.038371529	FALSE	FALSE
ENSSSCG00000016027	ITGAV	15	+	91604661	91711841	pH_24h_correct	0.243378044	0.00081593	0.038371529	FALSE	FALSE
ENSSSCG00000015701	MGAT5	15	-	17544802	17919559	pH_24h_correct	0.243192213	0.000823722	0.038602998	FALSE	FALSE
ENSSSCG00000034812	EFCAB8	17	+	36434306	36492122	mean_B_correct	-0.243754926	0.000827194	0.049343257	FALSE	TRUE
ENSSSCG00000009509	IPO5	11	+	67004363	67060550	pH_24h_correct	0.243027498	0.000830686	0.038624573	FALSE	FALSE
ENSSSCG00000010316	KAT6B	14	+	77404443	77597673	pH_24h_correct	0.242948459	0.000834047	0.038624573	FALSE	FALSE
ENSSSCG00000035212	KLF6	10	+	66488652	66494904	mean_B_correct	-0.243568802	0.000835077	0.049343257	FALSE	FALSE
ENSSSCG00000004552	TRIP4	1	-	107585987	107655214	mean_B_correct	-0.243536543	0.000836451	0.049343257	FALSE	FALSE
ENSSSCG00000011463	IL17RD	13	-	38939402	39006690	pH_24h_correct	0.242873999	0.000837224	0.038624573	FALSE	FALSE
ENSSSCG00000009011	FHDC1	8	-	76105170	76149724	pH_24h_correct	0.242818389	0.000839605	0.038624573	FALSE	FALSE
ENSSSCG00000011233	DYNC1LI1	13	-	18506260	18558062	pH_24h_correct	0.242776245	0.000841413	0.038624573	FALSE	TRUE
ENSSSCG00000014934	CHORDC1	9	-	23183802	23209543	mean_B_correct	-0.2433292	0.000845328	0.04964918	FALSE	FALSE
ENSSSCG00000031098	DBR1	13	-	78954461	78970276	mean_B_correct	-0.243184018	0.000851595	0.049708011	FALSE	FALSE
ENSSSCG00000010219	ARID5B	14	+	65408598	65598485	pH_24h_correct	0.242178577	0.000867443	0.039590531	FALSE	FALSE
ENSSSCG00000026294	GMFB	1	-	183846580	183863418	pH_24h_correct	0.242158225	0.000868343	0.039590531	FALSE	FALSE
ENSSSCG00000036049	PEG10	9	+	74474091	74486980	pH_24h_correct	0.242042964	0.000873452	0.039688943	FALSE	FALSE
ENSSSCG00000021206	IL1RAP	13	+	127933596	128075570	pH_24h_correct	0.241833022	0.000882829	0.039770223	FALSE	FALSE
ENSSSCG00000003621	ZSCAN20	6	+	89732664	89754719	pH_24h_correct	0.241822544	0.0008833	0.039770223	FALSE	FALSE
ENSSSCG00000015555	LAMC1	9	+	124283137	124405967	pH_24h_correct	0.241804479	0.000884111	0.039770223	TRUE	FALSE
ENSSSCG00000009326	KATNAL1	11	-	7001310	7064592	pH_24h_correct	0.24159449	0.000893596	0.039972073	FALSE	FALSE
ENSSSCG00000018008	SCO1	12	-	55405651	55423822	pH_24h_correct	0.24148855	0.000898416	0.040012251	FALSE	FALSE
ENSSSCG00000016894	ARL15	16	-	33208136	33565599	pH_24h_correct	0.241169886	0.000913061	0.040226038	FALSE	FALSE
ENSSSCG00000007097	SEC23B	17	+	26760046	26801665	pH_24h_correct	0.241132608	0.000914788	0.040226038	FALSE	FALSE
ENSSSCG00000028019	LRRC59	12	-	26675054	26694060	pH_24h_correct	0.241124162	0.00091518	0.040226038	FALSE	FALSE
ENSSSCG00000027806	SAMHD1	17	-	40117360	40171904	pH_24h_correct	0.241012538	0.000920372	0.040322492	FALSE	TRUE
ENSSSCG00000003610	IQCC	6	+	88681164	88685499	pH_24h_correct	-0.240884016	0.000926384	0.040454111	FALSE	TRUE
ENSSSCG00000032408	CASP7	14	+	124017702	124051764	pH_24h_correct	0.240780742	0.000931241	0.040534607	FALSE	TRUE
ENSSSCG00000005367	TSTD2	1	-	239466589	239492883	pH_24h_correct	0.240686689	0.000935685	0.04059665	FALSE	FALSE
ENSSSCG00000033305	PGBD2	2	-	52170931	52172394	pH_24h_correct	0.240228563	0.00095761	0.041374291	FALSE	FALSE
ENSSSCG00000018701	ssc-mir-378-1	2	+	150825865	150825944	pH_24h_correct	-0.240184146	0.000959761	0.041374291	FALSE	FALSE
ENSSSCG00000003922	UROD	6	-	166324872	166330666	pH_24h_correct	-0.240011296	0.000968172	0.041603556	FALSE	FALSE
ENSSSCG00000004347	FBXL4	1	-	65872122	65935708	pH_24h_correct	-0.239880954	0.00097456	0.041714121	TRUE	FALSE
ENSSSCG00000030957	NFKB1	8	-	118390630	118507052	pH_24h_correct	0.239832423	0.000976948	0.041714121	FALSE	FALSE
ENSSSCG00000034506	MS4A2	2	-	11400192	11420549	pH_24h_correct	0.239433397	0.000996789	0.042215374	FALSE	TRUE
ENSSSCG00000017753	KSR1	12	+	43985928	44132792	pH_24h_correct	0.239407215	0.000998103	0.042215374	TRUE	FALSE
ENSSSCG00000011340	SMARCC1	13	-	30407858	30576448	pH_24h_correct	0.238980468	0.001019758	0.042996046	FALSE	FALSE
ENSSSCG00000013511	HDGFL2	2	-	74331909	74357040	pH_24h_correct	-0.238840379	0.001026959	0.04316439	FALSE	FALSE
ENSSSCG00000001917	CD276	7	-	59629638	59734563	pH_24h_correct	0.238714791	0.001033456	0.043208131	TRUE	FALSE
ENSSSCG00000004558	CSNK1G1	1	+	107690006	107884050	pH_24h_correct	0.238696109	0.001034425	0.043208131	FALSE	FALSE
ENSSSCG00000006728	GDAP2	4	+	102878723	102976517	pH_24h_correct	0.238464263	0.001046527	0.043494251	FALSE	FALSE
ENSSSCG00000009229	ARHGAP24	8	-	132761713	133242014	pH_24h_correct	0.238441114	0.001047743	0.043494251	FALSE	FALSE
ENSSSCG00000002458	TMEM251	7	+	114574139	114575889	pH_24h_correct	0.238321465	0.001054045	0.04350513	FALSE	FALSE
ENSSSCG00000033732	ANKRD10	11	-	77323355	77356139	pH_24h_correct	0.238298611	0.001055253	0.04350513	TRUE	TRUE
ENSSSCG00000009620	BMP1	14	+	6443923	6489061	pH_24h_correct	0.238252232	0.001057708	0.04350513	FALSE	FALSE
ENSSSCG00000006197	SULF1	4	-	65595949	65778884	pH_24h_correct	0.237890581	0.001077033	0.044156261	FALSE	FALSE
ENSSSCG00000040989	GPRC5C	12	-	6692087	6716246	pH_24h_correct	-0.237833641	0.001080105	0.044156261	TRUE	FALSE
ENSSSCG00000028762	VPS37C	2	+	10614163	10644301	pH_24h_correct	0.237711499	0.001086721	0.044284834	FALSE	FALSE
ENSSSCG00000016690	CREB5	18	-	43844933	44264439	pH_24h_correct	0.237654261	0.001089835	0.044284834	FALSE	FALSE
ENSSSCG00000016056	GLS	15	+	95512869	95598311	pH_24h_correct	0.237472	0.001099804	0.044555298	FALSE	FALSE
ENSSSCG00000017861	ASPA	12	+	49610482	49639922	pH_24h_correct	0.237392467	0.00110418	0.044598253	FALSE	FALSE
ENSSSCG00000005949	SLA	4	+	8189231	8248494	pH_24h_correct	0.23729098	0.001109787	0.04469053	FALSE	FALSE
ENSSSCG00000017100	MTRR	16	-	74242466	74270897	pH_24h_correct	0.236974535	0.001127439	0.045255622	TRUE	TRUE
ENSSSCG00000039194	KANK2	2	-	69896120	69925227	pH_24h_correct	0.236785458	0.001138109	0.045255622	TRUE	FALSE
ENSSSCG00000040559	ZNF691	6	-	168587555	168596351	pH_24h_correct	0.236784005	0.001138192	0.045255622	FALSE	TRUE
ENSSSCG00000032741	TBC1D9	8	+	86403426	86521688	pH_24h_correct	0.236764975	0.001139271	0.045255622	FALSE	FALSE
ENSSSCG00000002370	AREL1	7	-	97892568	97940908	pH_24h_correct	0.236740786	0.001140644	0.045255622	FALSE	FALSE
ENSSSCG00000021203	PIK3CB	13	-	79425840	79610840	pH_24h_correct	0.236465182	0.001156394	0.045626054	FALSE	FALSE
ENSSSCG00000015097	DDX6	9	-	46025445	46063836	pH_24h_correct	0.236283827	0.001166867	0.04588994	TRUE	FALSE
ENSSSCG00000036074	AP1S2	X	-	12372231	12398496	pH_24h_correct	0.236187533	0.001172463	0.045975584	FALSE	FALSE
ENSSSCG00000015850	DUSP4	15	+	55490468	55508455	pH_24h_correct	0.235991148	0.001183952	0.046291138	FALSE	FALSE
ENSSSCG00000008123	ARID5A	3	-	46701632	46714113	pH_24h_correct	0.235912501	0.001188582	0.046337458	FALSE	FALSE
ENSSSCG00000026940	CASP10	15	+	104858101	104894921	pH_24h_correct	0.235734347	0.001199131	0.046507392	FALSE	FALSE
ENSSSCG00000018052	NT5M	12	-	60979919	60994338	pH_24h_correct	-0.235722151	0.001199856	0.046507392	FALSE	FALSE
ENSSSCG00000013726	TNPO2	2	+	66270123	66291657	pH_24h_correct	0.235640057	0.001204749	0.046562848	FALSE	FALSE
ENSSSCG00000016260	SLC16A14	15	-	131035290	131081372	pH_24h_correct	0.235339052	0.001222845	0.047126825	FALSE	FALSE
ENSSSCG00000012633	IL13RA1	X	+	97300471	97356131	pH_24h_correct	0.235218216	0.001230179	0.047134237	FALSE	TRUE
ENSSSCG00000033146	CD163	5	+	63300146	63334537	pH_24h_correct	0.235150505	0.001234306	0.047134237	FALSE	FALSE
ENSSSCG00000035595	HMCN1	9	+	126850577	127341646	pH_24h_correct	0.235125075	0.00123586	0.047134237	FALSE	FALSE
ENSSSCG00000008723	HTRA3	8	-	2793644	2819695	pH_24h_correct	0.235105534	0.001237055	0.047134237	FALSE	TRUE
ENSSSCG00000002642	CDH15	6	-	632775	652160	pH_24h_correct	-0.234896583	0.001249898	0.047489052	TRUE	FALSE
ENSSSCG00000007157	SLC4A11	17	+	32446887	32459398	pH_24h_correct	0.234812885	0.001255076	0.047551485	FALSE	TRUE
ENSSSCG00000014292	HSPA4	2	+	135305749	135394185	pH_24h_correct	0.234645441	0.001265496	0.047811561	TRUE	FALSE
ENSSSCG00000009432	DGKD	15	+	133749344	133870130	pH_24h_correct	0.234579718	0.001269607	0.047832526	TRUE	FALSE
ENSSSCG00000009281	SGCG	11	+	2310268	2380051	pH_24h_correct	-0.234439457	0.001278422	0.047958782	TRUE	FALSE
ENSSSCG00000039577	HEATR3	6	-	34706560	34759160	pH_24h_correct	0.234365475	0.001283094	0.047958782	FALSE	FALSE
ENSSSCG00000012110	MID1	X	-	7237938	7421430	pH_24h_correct	0.234336946	0.001284899	0.047958782	FALSE	FALSE
ENSSSCG00000017279	ERN1	12	+	14881893	14959567	pH_24h_correct	0.234300323	0.001287221	0.047958782	FALSE	FALSE
ENSSSCG00000038191	ABT1	7	+	21024603	21031093	pH_24h_correct	0.234210829	0.00129291	0.048037676	FALSE	TRUE
ENSSSCG00000011977	DCBLD2	13	+	160064051	160156993	pH_24h_correct	0.234145645	0.001297068	0.048059413	FALSE	FALSE
ENSSSCG00000039700	SNORD88	6	-	55546987	55547077	pH_24h_correct	0.233948351	0.001309729	0.048217655	FALSE	FALSE
ENSSSCG00000017137	METRNL	12	-	228630	241080	pH_24h_correct	0.233835109	0.001317047	0.048217655	FALSE	FALSE
ENSSSCG00000005935	AGO2	4	+	2919588	3015328	pH_24h_correct	0.23382653	0.001317602	0.048217655	FALSE	TRUE
ENSSSCG00000015071	SIK3	9	-	44223232	44471717	pH_24h_correct	0.233775069	0.001320942	0.048217655	FALSE	FALSE
ENSSSCG00000011853	RUBCN	13	-	134299209	134363695	pH_24h_correct	0.233743521	0.001322992	0.048217655	FALSE	FALSE
ENSSSCG00000009844	HSPB8	14	-	33608080	33640792	pH_24h_correct	0.233646463	0.00132932	0.048217655	TRUE	FALSE
ENSSSCG00000001814	IQGAP1	7	+	52958096	53130721	pH_24h_correct	0.233635777	0.001330019	0.048217655	FALSE	FALSE
ENSSSCG00000008631	PQLC3	3	-	125494793	125507232	pH_24h_correct	0.233453858	0.001341959	0.048519767	FALSE	FALSE
ENSSSCG00000011776	YEATS2	13	+	121637804	121748886	pH_24h_correct	0.233261938	0.001354663	0.04876868	FALSE	TRUE
ENSSSCG00000006771	SLC16A1	4	+	107510915	107638389	pH_24h_correct	0.233240395	0.001356096	0.04876868	FALSE	FALSE
ENSSSCG00000030560	IGF1R	1	-	137387825	137692307	pH_24h_correct	0.233086018	0.001366404	0.04881051	FALSE	FALSE
ENSSSCG00000012915	CLCF1	2	+	5144340	5153482	pH_24h_correct	0.233008989	0.001371574	0.04881051	FALSE	TRUE
ENSSSCG00000006346	ATF6	4	-	88591281	88805299	pH_24h_correct	0.233006001	0.001371775	0.04881051	FALSE	TRUE
ENSSSCG00000004898	TNFRSF11A	1	-	159127819	159188088	pH_24h_correct	0.232752226	0.001388937	0.049290788	FALSE	FALSE
ENSSSCG00000009806	SETD1B	14	-	30864608	30889805	pH_24h_correct	0.232612148	0.001398495	0.049499351	FALSE	FALSE
ENSSSCG00000006504	KIAA0907	4	+	94097893	94116659	pH_24h_correct	0.232498087	0.001406321	0.049645722	FALSE	FALSE
ENSSSCG00000015480	PRRC2C	9	+	113973268	114067553	pH_24h_correct	0.232404625	0.001412764	0.049742612	FALSE	FALSE
ENSSSCG00000029456	SLC7A1	11	-	6538055	6604793	pH_24h_correct	0.232186275	0.001427922	0.049965759	FALSE	FALSE
ENSSSCG00000013124	PATL1	2	+	11828001	11860905	pH_24h_correct	0.232158135	0.001429886	0.049965759	FALSE	FALSE
ENSSSCG00000005301	FAM214B	1	-	235895615	235907128	pH_24h_correct	0.232061045	0.001436682	0.049965759	FALSE	FALSE
ENSSSCG00000030655	MAMDC2	1	+	223384827	223548420	pH_24h_correct	0.23205163	0.001437343	0.049965759	FALSE	FALSE
ENSSSCG00000011538	LMCD1	13	+	64933651	64996454	pH_24h_correct	0.232046871	0.001437676	0.049965759	TRUE	FALSE
