# Supplementary material for: Genome-wide analysis of expression QTL (eQTL) and allele-specific expression (ASE) in pig muscle identifies candidate genes for meat quality traits
Source: Genet Sel Evol. 2020 Oct 9;52:59. doi: 10.1186/s12711-020-00579-x (PMC7547458; doi:10.1186/s12711-020-00579-x)
Supplement: Supplementary file 8 — Additional file 8: Table S7. Shared genes between cis-eQTL target genes and candidate genes. [file 12711_2020_579_MOESM8_ESM.csv]

gene_name	gene_pos	SNP_id	pvalue	fdr	trait	publication
EMG1	5:63745476_63751607	5:64350471	2.28E-29	1.02E-24	drop loss	24026665
CFI	8:112433640_112470946	8:112395426	2.35E-19	1.71E-15	Stress response and coping behavior	31202863
PAK1	9:11826805_11972555	9:12064786	6.22E-18	2.47E-14	cooking loss	30153624
PAK1	9:11826805_11972555	9:12064786	6.22E-18	2.47E-14	Cooking loss	30153624
NUDT7	6:10161960_10173980	6:10083143	2.03E-16	5.67E-13	redness	25374066
NUDT7	6:10161960_10173980	6:10083143	2.03E-16	5.67E-13	heme synthesis	25374066
NUDT7	6:10161960_10173980	6:10083143	2.03E-16	5.67E-13	fatty acid composition	24295214
ADSL	5:8027588_8045528	5:8024660	2.13E-15	4.84E-12	pH45min/drop loss	23724019
ALDH3B2	2:4920068_4928554	2:4912600	2.26E-15	5.04E-12	Free cholesterol in high-density-lipoprotein fraction (mmol/l) at age 1	29441627
SLC3A1	3:96157387_96201057	3:96298374	1.71E-13	2.46E-10	meat quality	20950486
QDPR	8:12335252_12549964	8:12677646	6.17E-13	7.31E-10	backfat thickness	30974885
ABAT	3:33908963_34017770	3:33893378	2.20E-12	2.26E-09	Fatty Acid Composition	24926690
GPX2	7:89007370_89011620	7:89029745	2.48E-12	2.47E-09	Residual feed intake (RFI)	23840294
MARC2	10:10156795_10191317	10:10002753	3.41E-12	3.27E-09	obesity	25270054
SSR1	7:4662949_4685892	7:4624290	3.73E-12	3.49E-09	Residual feed intake (RFI)	23840294
PRSS8	3:17358051_17361585	3:17275833	6.80E-12	5.92E-09	meat ultimate pH	30815891
CHGA	7:114345091_114358571	7:113507064	3.26E-11	2.37E-08	gestation length	22221021
CHGA	7:114345091_114358571	7:113507064	3.26E-11	2.37E-08	fat composition	30765794
CHGA	7:114345091_114358571	7:113507064	3.26E-11	2.37E-08	innate immunity	31217427
RDH16	5:22251753_22293249	5:22437697	9.07E-11	5.80E-08	fatty acid composition	24295214
RDH16	5:22251753_22293249	5:22437697	9.07E-11	5.80E-08	boar taint	24894739
P2RY6	9:7750696_7759721	9:8265449	1.39E-10	8.47E-08	reproductive trait	27018129
SLC37A1	13:205826532_205904276	13:206056996	1.79E-10	1.05E-07	IMF	30832586
NIPAL2	4:38491243_38587448	4:38753141	2.27E-10	1.30E-07	total number born	22221021
ACOT4	7:96867399_96948726	7:97617907	2.45E-10	1.40E-07	sow lactation performance traits	27285909
SMYD2	9:129263525_129317325	9:129225630	5.25E-10	2.72E-07	Puberty	26923368
BLVRA	18:51131584_51185446	18:51698483	7.80E-10	3.87E-07	Meat color (MCOLOR)	29035812
BLVRA	18:51131584_51185446	18:51698483	7.80E-10	3.87E-07	Meat color	29035812
MYH8	12:55135773_55166854	12:55560501	1.55E-09	7.06E-07	Oiliness	30153624
CTSC	9:21726570_21761760	9:21382028	1.81E-09	7.88E-07	Daily occupation time	28500374
CTSC	9:21726570_21761760	9:21382028	1.81E-09	7.88E-07	pH	20950486
ASNS	9:77318341_77336290	9:76986728	2.82E-09	1.16E-06	ColorScore	25962760
PHKG1	3:16822009_16834329	3:16740560	4.27E-09	1.67E-06	residual glycogen and glucose	31443641
PHKG1	3:16822009_16834329	3:16740560	4.27E-09	1.67E-06	Glycogen Content/pH	25340394
FADS1	2:9735273_9750506	2:9877004	1.83E-08	5.82E-06	growth/ fat deposition/ and premium cut yield-related traits	27942838
CCS	2:5819467_5833398	2:5840754	2.06E-08	6.50E-06	reproductive trait	27018129
USP18	5:70183279_70227984	5:69473204	4.54E-08	1.29E-05	hematological traits	27260842
OXNAD1	13:3396069_3437076	13:3424024	8.00E-08	2.13E-05	pH	23942702
DHCR7	2:2357714_2394851	2:2215904	9.46E-08	2.46E-05	backfat thickness	29522525
PEX7	1:27257378_27383058	1:27248937	1.12E-07	2.81E-05	Residual feed intake	24533460
SUSD1	1:252754818_252956104	1:252942766	2.41E-07	5.55E-05	rectal temperature (TR)	29669012
SUSD1	1:252754818_252956104	1:252942766	2.41E-07	5.55E-05	Daily feed intak	28500374
NNAT	17:40627090_40629518	17:41062302	2.79E-07	6.22E-05	feeding behavior	23977060
CST6	2:6323740_6325415	2:6263381	3.46E-07	7.51E-05	Warner-Bratzler shear force (WBS) and tenderness	28380601
RDH5	5:21166904_21170897	5:21678113	3.80E-07	8.15E-05	boar taint	24894739
RITA1	14:38669034_38676841	14:38653411	3.92E-07	8.37E-05	teat number	28093083
FADS2	2:9632454_9667044	2:9877004	3.95E-07	8.44E-05	fatty acid composition	28940847
FADS2	2:9632454_9667044	2:9877004	3.95E-07	8.44E-05	fatty acid composition	29391556
FADS2	2:9632454_9667044	2:9877004	3.95E-07	8.44E-05	fatty acid metabolic	27097669
SNX19	9:57513167_57558388	9:56830250	4.67E-07	9.77E-05	obesity	25270054
RPS9	6:55920574_55927282	6:56197784	5.91E-07	0.000118649	meat quality	20950486
APOE	6:51372241_51375617	6:50602824	8.63E-07	0.000163016	Alzheimer��s disease	25071839
APOE	6:51372241_51375617	6:50602824	8.63E-07	0.000163016	body conformation traits	19284518
HPSE	8:135081151_135123029	8:134695037	1.17E-06	0.000211186	Porcine reproductive and respiratory syndrome	30496411
CLCN4	X:6977164_7017734	X:7085552	1.66E-06	0.000282553	reproduction trait	29879826
PPP1R3C	14:103273405_103278762	14:103505263	1.94E-06	0.000323027	Fatty Acid Composition	24926690
ZYX	18:6861287_6870582	18:6566093	1.99E-06	0.000330056	Back Subcutaneous fat thickness	27094516
STAC	13:21429800_21544097	13:21073217	1.99E-06	0.000330153	backfat thickness	30136073
CRAT	1:269383428_269420998	1:268588776	2.40E-06	0.000382442	backfat thickness	28380601
CRAT	1:269383428_269420998	1:268588776	2.40E-06	0.000382442	Daily feeder visit	28500374
NRSN1	7:19007469_19030029	7:18666443	2.44E-06	0.000387404	feed efficiency traits	29971093
NRSN1	7:19007469_19030029	7:18666443	2.44E-06	0.000387404	total daily feed intake��DFI��	29971093
ALDH2	14:39901078_39933149	14:40790252	2.78E-06	0.000428616	Cholesteryl ester transfer protein activity (CETP activity �C percentage) at age 1	29441627
CDKAL1	7:15910494_16674989	7:16078458	3.18E-06	0.000480208	Wrinkle pixel ratio	31306098
CDKAL1	7:15910494_16674989	7:16078458	3.18E-06	0.000480208	Wrinkle score	31306098
HLCS	13:200405063_200618688	13:200414327	3.43E-06	0.000510137	FBPase	27589727
HACL1	13:2786676_2840955	13:3630295	3.43E-06	0.000510137	IL-10	24098351
SYT9	9:2189257_2391955	9:2372850	3.74E-06	0.000545121	shear force	23942702
MGST2	8:87318184_87390416	8:86943096	4.96E-06	0.000682973	fatty acid composition	24295214
GRM4	7:30179305_30267735	7:30031473	5.70E-06	0.000766144	Wrinkle pixel ratio	31306098
GRM4	7:30179305_30267735	7:30031473	5.70E-06	0.000766144	Multi-trait	31306098
GRM4	7:30179305_30267735	7:30031473	5.70E-06	0.000766144	facial type	29602194
GRM4	7:30179305_30267735	7:30031473	5.70E-06	0.000766144	hematocrit	22745577
GRM4	7:30179305_30267735	7:30031473	5.70E-06	0.000766144	Wrinkle score	31306098
GRM4	7:30179305_30267735	7:30031473	5.70E-06	0.000766144	heart weight/ liver weight	26576866
GRM4	7:30179305_30267735	7:30031473	5.70E-06	0.000766144	head-related traits	28727040
TEAD4	5:67124726_67194381	5:67162792	7.15E-06	0.00092952	rectal temperature (TR)	29669012
TEAD4	5:67124726_67194381	5:67162792	7.15E-06	0.00092952	respiration rate (RR)	29669012
TEAD4	5:67124726_67194381	5:67162792	7.15E-06	0.00092952	Heat stress	29669012
CCDC102A	6:19437399_19457130	6:19446073	7.19E-06	0.000933635	days to 100 kg (D100)	29528397
FGF1	2:144133407_144241374	2:144155236	9.05E-06	0.001119086	sperm morphology abnormalities	31479777
FGF1	2:144133407_144241374	2:144155236	9.05E-06	0.001119086	Fatty Acid Composition	24926690
FGF1	2:144133407_144241374	2:144155236	9.05E-06	0.001119086	B cell differentiation/ metabolism of cholestatic bile acid	31217427
FGF1	2:144133407_144241374	2:144155236	9.05E-06	0.001119086	inverted teat defect	28050760
ULK4	13:25210498_25751513	13:25470628	9.35E-06	0.001151547	Ca/P Ratio	31316547
CIDEA	6:97253074_97267406	6:96562958	9.36E-06	0.001152082	Back fat thickness (BF)	29035812
CIDEA	6:97253074_97267406	6:96562958	9.36E-06	0.001152082	Back fat thickness	29035812
PRIM2	7:28274278_28571813	7:28439898	9.59E-06	0.001175102	Wrinkle pixel ratio	31306098
PRIM2	7:28274278_28571813	7:28439898	9.59E-06	0.001175102	Wrinkle score	31306098
FGGY	6:152754730_153213125	6:152290369	9.91E-06	0.001205367	number of stillborn	22221021
DGAT2	9:10032163_10066082	9:9831161	1.02E-05	0.001236546	dietary fat uptake and lipid synthesis and storage	24962532
DGAT2	9:10032163_10066082	9:9831161	1.02E-05	0.001236546	IMF and fatty acid content	27666082
DGAT2	9:10032163_10066082	9:9831161	1.02E-05	0.001236546	fatty acid metabolic	27097669
CASQ2	4:104918501_104982852	4:104842350	1.42E-05	0.001618871	IMF	31316554
LTBP3	2:6701340_6723929	2:7507329	1.79E-05	0.001936736	Loin Peak Shear Force	26901498
SEMA4D	14:957081_1078564	14:623148	1.97E-05	0.002097429	inhibits bone formation	26202474
ROM1	2:9121870_9127269	2:8465829	2.00E-05	0.00212034	obesity	26482556
MTHFD1	7:88471374_88537389	7:88697241	2.04E-05	0.002146151	meat quality	20950486
RNF144B	7:13946101_14125654	7:15004764	2.22E-05	0.00229307	Wrinkle score	31306098
GCLC	7:27209565_27253530	7:27386432	2.84E-05	0.002795087	Loin muscle area (LMA) and loin muscle depth (LMD)	31188900
FRMD8	2:6822967_6843978	2:6806376	3.48E-05	0.00330296	Loin Peak Shear Force	26901498
ALOX5	14:90858987_90907082	14:90878501	3.49E-05	0.003305259	FL structures	19284518
GYPC	15:25570341_25606596	15:26259065	4.34E-05	0.003915083	serum hemoglobin level	28446001
DLX4	12:26155512_26161738	12:26376192	4.60E-05	0.00410277	teat number	28093083
NGFR	12:25699417_25720445	12:25590102	4.87E-05	0.004289248	overall conformation	28118822
CYP2A19	6:49053993_49064190	6:48579322	5.16E-05	0.004478627	androstenone levels	20487517
OXTR	13:65133970_65154790	13:65139582	5.22E-05	0.004516324	FL structures	19284518
SC5D	9:48357123_48373836	9:48330979	5.24E-05	0.004524412	Daily feed intak	28500374
GTF3C5	1:272743845_272763819	1:272267014	5.60E-05	0.004762975	average daily gain	29059722
GTF3C5	1:272743845_272763819	1:272267014	5.60E-05	0.004762975	Average daily gain (ADG)	29059722
HSD17B14	6:54125407_54143532	6:53583900	5.67E-05	0.004816697	androstenone levels	20487517
ZDHHC2	17:4855056_4928664	17:4300090	6.04E-05	0.005068512	IMF	30381738
LPIN2	6:103578544_103728152	6:103495912	6.06E-05	0.005083762	fat deposition	30237295
LPIN2	6:103578544_103728152	6:103495912	6.06E-05	0.005083762	fat deposition	30237295
ECI2	7:2425615_2446259	7:2359671	6.34E-05	0.005248932	Daily feeder visit	28500374
SYNGR2	12:3794682_3799684	12:3917034	6.35E-05	0.005257789	Porcine circovirus 2	30379811
SH3BGRL2	1:86417486_86481523	1:86653561	6.54E-05	0.005372173	embryonic development	25104247
ZFYVE26	7:91520572_91590449	7:91773246	6.96E-05	0.005657224	Residual feed intake	25250046
TMEM138	2:10134986_10143049	2:9435996	7.92E-05	0.006273839	IMF	31316554
UCP3	9:8379085_8386377	9:7643984	8.27E-05	0.006475787	growth and feed intake	26024912
PTPN18	15:31945897_31965753	15:31398834	9.41E-05	0.007160196	feeding behavior	23977060
PDHX	2:26015857_26094846	2:26138844	9.93E-05	0.007475136	IMF and fatty acid content	27666082
ICK	7:46662258_46701044	7:45828581	0.000102331	0.007627015	Reproductive traits	25104247
AKT3	10:16441447_16741750	10:17419183	0.000103267	0.007675525	glycine	27589727
DTX1	14:38561123_38598721	14:38653411	0.000108405	0.007960199	teat number	28093083
TGIF1	6:103226400_103234610	6:102422222	0.00011172	0.008142552	inhibits T cell proliferation and differentiation	31217427
LGMN	7:114175183_114217319	7:114180118	0.000122862	0.00874835	antimicrobial activity	31217427
FGF11	12:52742085_52748388	12:52740133	0.000124238	0.008830661	fibroblast growth factor	31029102
RHOBTB3	2:102334820_102491856	2:102645229	0.000124953	0.00887046	meat quality	20950486
VDR	5:78203846_78267321	5:78361124	0.000131167	0.009215572	reproductive trait	27018129
VDR	5:78203846_78267321	5:78361124	0.000131167	0.009215572	growth and body composition	22607048
BICDL1	14:40004565_40123686	14:39873272	0.000138414	0.009537918	inorganic phosphorus	31316547
ACAD10	14:32841854_32894591	14:32923693	0.000146783	0.009990142	fatty acid composition	28940847
S100A14	4:96027639_96029878	4:95033517	0.000147294	0.01001918	metabolic process	31029102
PTN	18:12219744_12311922	18:11247266	0.000147411	0.010022051	drip loss	27589727
ZNF704	4:55739149_56002339	4:55932645	0.000152307	0.010290499	pH	24643240
EMP2	3:32450510_32493247	3:32928442	0.000165179	0.010974149	farrowing interval	29234349
ENOX1	11:23237692_23894699	11:24576684	0.000170811	0.011258544	total number born	26652161
ENOX1	11:23237692_23894699	11:24576684	0.000170811	0.011258544	Feed conversion ratio	28500374
PGAM2	18:48693821_48713862	18:47782663	0.000185792	0.011988354	Lean cuts	29706143
CYB5B	6:17518308_17558147	6:17291652	0.00019225	0.012315987	inverted teat defect	28050760
FASN	12:922418_937560	12:727439	0.000193143	0.01235746	lipid metabolic process	30982992
FASN	12:922418_937560	12:727439	0.000193143	0.01235746	fatty acid composition traits	30584983
FASN	12:922418_937560	12:727439	0.000193143	0.01235746	fatty acid metabolic	27097669
FASN	12:922418_937560	12:727439	0.000193143	0.01235746	fatty acid metabolism	26796620
FASN	12:922418_937560	12:727439	0.000193143	0.01235746	fatty acid composition	28402008
FASN	12:922418_937560	12:727439	0.000193143	0.01235746	fatty acid composition	28940847
FASN	12:922418_937560	12:727439	0.000193143	0.01235746	fatty acid composition	19648499
ZNF473	6:55009662_55023142	6:55106785	0.000200486	0.012744028	Feed efficiency	31477014
CRABP2	4:93388092_93394155	4:93964070	0.00020777	0.013084949	fatty acid composition	24289474
BSDC1	6:88808635_88839114	6:88410064	0.000226135	0.013959191	meat quality	20950486
SLC48A1	5:78141226_78150580	5:78851835	0.000229366	0.01409584	conductivity	20950486
PCK1	17:57930356_57938817	17:57327678	0.000234817	0.014345263	Tenth rib backfat thickness (10RIBBFT)	29528397
PCK1	17:57930356_57938817	17:57327678	0.000234817	0.014345263	backfat thickness and growth	29528397
PCK1	17:57930356_57938817	17:57327678	0.000234817	0.014345263	body dimension and body weight traits	28111436
CD83	7:10359211_10387002	7:11162171	0.000236703	0.014442921	body weight/ body length/ body height/ and chest circumference	27473603
CD83	7:10359211_10387002	7:11162171	0.000236703	0.014442921	immunity	30237295
TRAPPC4	9:46242529_46247485	9:46082772	0.000239502	0.014569428	meat quality	20950486
LRGUK	18:14958510_15091508	18:15130521	0.000241641	0.014666227	loin eye area	27183999
LRGUK	18:14958510_15091508	18:15130521	0.000241641	0.014666227	drip loss	27589727
PANX1	9:26443652_26491004	9:27413018	0.00024813	0.014960627	sperm morphology abnormalities	31479777
EXOSC2	1:270748537_270757703	1:271157848	0.000249626	0.015003553	Average daily gain	27094516
CTSH	7:48083572_48106074	7:48095614	0.000263317	0.015563312	immune response	24444103
SLC9A7	X:41235165_41399082	X:41285571	0.000274993	0.016080722	IMF	23724019
DACH1	11:43764271_44188352	11:44881377	0.000285663	0.016588518	spotted coat color	29602194
DACH1	11:43764271_44188352	11:44881377	0.000285663	0.016588518	IFN-c	24098351
ABCA1	1:246147515_246257380	1:247074754	0.000308236	0.017572706	serum lipid traits	25189197
PARP2	7:78531709_78551424	7:79000349	0.000308249	0.017572706	male reproduction	26425933
MTRR	16:74242466_74270897	16:74265935	0.000320595	0.01812223	male reproduction	26425933
GUSB	3:16671577_16687672	3:15760091	0.000330649	0.018591125	scrotal hernias	29382056
GUSB	3:16671577_16687672	3:15760091	0.000330649	0.018591125	Swine Herd.	29382056
UXS1	3:48870946_48940723	3:49395834	0.000339194	0.018936395	meat quality	20950486
DLST	7:98090813_98112213	7:97652632	0.000345218	0.019166172	total teat number	31087081
EP300	5:7312262_7373440	5:6509570	0.000352918	0.019488656	lipid metabolism and control energy homeostasis	24666776
EP300	5:7312262_7373440	5:6509570	0.000352918	0.019488656	tenderness	30153624
EP300	5:7312262_7373440	5:6509570	0.000352918	0.019488656	Response to Hormone Stimulus	24666776
EP300	5:7312262_7373440	5:6509570	0.000352918	0.019488656	fatty acid composition	24666776
EP300	5:7312262_7373440	5:6509570	0.000352918	0.019488656	Tenderness	30153624
ANPEP	7:55351083_55373894	7:55350089	0.00036441	0.019972259	shape flavor and texture attributes	23296814
ANPEP	7:55351083_55373894	7:55350089	0.00036441	0.019972259	teat numbers	25055975
CHAD	12:26695148_26746682	12:26295093	0.000389582	0.020979776	bone formation	26518887
TBC1D1	8:29370681_29590571	8:28444874	0.000390473	0.021016494	Body weight at 160 days/ kg	28890999
TBC1D1	8:29370681_29590571	8:28444874	0.000390473	0.021016494	average birth interval	26020742
TBC1D1	8:29370681_29590571	8:28444874	0.000390473	0.021016494	growth and feed intake	26024912
TBC1D1	8:29370681_29590571	8:28444874	0.000390473	0.021016494	fatty acid metabolic	27097669
ANO10	13:26734100_27006540	13:27449811	0.000394851	0.021198166	fat	21289033
RBP7	6:70313309_70326455	6:69911699	0.000395988	0.021233648	reproductive traits	29879826
RBP7	6:70313309_70326455	6:69911699	0.000395988	0.021233648	reproduction trait	29879826
PCCA	11:68920906_69301332	11:70187774	0.000396101	0.021236913	sow lactation performance traits	27285909
IDH3A	7:47756594_47779512	7:48095614	0.000409128	0.02176682	plasma cortisol concentrations	22904034
IDH3A	7:47756594_47779512	7:48095614	0.000409128	0.02176682	generation of precursor metabolites and energy	24444103
FOXRED1	9:53365250_53372954	9:54189788	0.000413578	0.021919414	fat	21289033
C2	7:24020323_24034120	7:24986445	0.000432839	0.022671033	CDCA	22763733
SOD2	1:7679352_7691724	1:7722553	0.000433842	0.022705813	reproductive traits	30237295
SOD2	1:7679352_7691724	1:7722553	0.000433842	0.022705813	the lifetime total number born	30974885
SOD2	1:7679352_7691724	1:7722553	0.000433842	0.022705813	Reproduction	30974885
SOD2	1:7679352_7691724	1:7722553	0.000433842	0.022705813	color	23942702
SOD2	1:7679352_7691724	1:7722553	0.000433842	0.022705813	lean muscle mass/reproductive traits	30237295
ROBO2	13:177369577_177723151	13:177859050	0.000445615	0.02313213	fatty acid composition	28402008
TMEM51	6:74434055_74490975	6:74096477	0.000450678	0.023339565	Puberty	26923368
SLC25A45	2:6851077_6858257	2:6806376	0.000452943	0.023433809	Loin Peak Shear Force	26901498
UCP2	9:8358559_8364552	9:8346064	0.000457243	0.023574289	growth and feed intake	26024912
HIF1AN	14:111636372_111652523	14:111809833	0.000458393	0.02362549	Fatty Acid Composition	24926690
HIF1AN	14:111636372_111652523	14:111809833	0.000458393	0.02362549	fatty acid composition	28402008
HIF1AN	14:111636372_111652523	14:111809833	0.000458393	0.02362549	body mass index	27473603
HIF1AN	14:111636372_111652523	14:111809833	0.000458393	0.02362549	IMF and fatty acid content	27666082
SMARCA2	1:219624776_219815480	1:220556587	0.000469977	0.024036488	Feed efficiency	31477014
PSAP	14:74734188_74858240	14:74646514	0.000483723	0.024564394	CD4+CD8- T%	22985182
SLC9A9	13:83893458_84502196	13:83633917	0.000484618	0.024594849	calcium metabolism	27296164
ARPC2	15:120297084_120329068	15:120982452	0.000495827	0.025030343	lean percent	30974885
ARPC2	15:120297084_120329068	15:120982452	0.000495827	0.025030343	backfat thickness	30974885
AVPR1A	5:27824992_27832799	5:28187366	0.00051475	0.025698235	social and sexual behavior	26059234
AVPR1A	5:27824992_27832799	5:28187366	0.00051475	0.025698235	Fertility	23437861
PNKD	15:120345279_120411641	15:120213666	0.000520486	0.025929796	production traits	29623566
SCPEP1	12:33264904_33297896	12:33251968	0.00052318	0.026041417	intramuscular fat	26578072
BRD2	7:25150658_25165433	7:25205405	0.000548523	0.027005064	energy metabolism	31024621
BRD2	7:25150658_25165433	7:25205405	0.000548523	0.027005064	fat	21289033
ALDH1B1	1:239109809_239114730	1:239982240	0.000588833	0.028387142	ADG	29441627
ALDH1B1	1:239109809_239114730	1:239982240	0.000588833	0.028387142	Body mass index	29441627
CTSW	2:6442688_6450567	2:7381573	0.000605101	0.028891228	Warner-Bratzler shear force (WBS) and tenderness	28380601
HTR7	14:102444570_102548879	14:102414475	0.000615815	0.029308744	CD4+CD8- T%	22985182
ACE	12:15394491_15414632	12:14941183	0.000659692	0.030831865	reproductive trait	27018129
ACE	12:15394491_15414632	12:14941183	0.000659692	0.030831865	reproductive trait	27018129
GCNT2	7:7328279_7422238	7:6378328	0.000687615	0.03181021	Residual feed intake (RFI)	23840294
ADAM17	3:126795368_126864731	3:125796148	0.000694356	0.032033491	sow lactation performance traits	27285909
IVD	1:130894150_130910609	1:130829162	0.000714318	0.032755079	fatty acid composition	24289474
FLRT3	17:22940499_22954452	17:23431921	0.000727414	0.033175174	CD4-CD8- T%	22985182
SORT1	4:110720947_110790109	4:111294882	0.000730782	0.033278319	lipid and carbohydrate metabolisms	24666776
SORT1	4:110720947_110790109	4:111294882	0.000730782	0.033278319	Intramuscular fat content (IMF)	29035812
SORT1	4:110720947_110790109	4:111294882	0.000730782	0.033278319	Response to Hormone Stimulus	24666776
SORT1	4:110720947_110790109	4:111294882	0.000730782	0.033278319	Intramuscular fat content	29035812
PLA2G7	7:41486809_41531388	7:41182729	0.000737374	0.033498794	fatty acid metabolic	27097669
HOXA10	18:45393945_45402617	18:45259520	0.000737852	0.033512946	IMF	30832586
HECTD3	6:166333303_166341762	6:166910967	0.000745001	0.033689052	mean corpuscular hemoglobin	22548415
EPB41L3	6:101420336_101671173	6:102375693	0.000747287	0.033724123	Feed conversion ratio	28500374
ATRN	17:32054251_32239582	17:31269304	0.000750768	0.033854435	platelet count	22548415
BDKRB2	7:117438221_117472004	7:117551872	0.000751139	0.033854435	Fatty Acid Composition	24926690
BDKRB2	7:117438221_117472004	7:117551872	0.000751139	0.033854435	IMF	31316554
RB1	11:19186760_19317688	11:19717338	0.000770674	0.034515866	Loin muscle depth	29035812
RB1	11:19186760_19317688	11:19717338	0.000770674	0.034515866	Loin muscle depth (LMDEP)	29035812
JTB	4:95713632_95716153	4:96296832	0.000775017	0.034656862	drop loss	24026665
CD4	5:63892132_63918669	5:64350471	0.000807195	0.035689092	production traits	29623566
MTHFR	6:71863637_71881832	6:71724590	0.000814543	0.035880609	leg action	19284518
PREPL	3:96092108_96159532	3:95906244	0.000829717	0.036318043	meat quality	20950486
FZD10	14:24920679_24922424	14:24298321	0.000831688	0.036389665	vasculature development	25621459
PXDC1	7:2232100_2248380	7:2817085	0.000861395	0.037202049	Daily feeder visit	28500374
P2RX7	14:31368303_31476472	14:32167015	0.000862291	0.037232746	ADG	29441627
P2RX7	14:31368303_31476472	14:32167015	0.000862291	0.037232746	Average daily gain from birth to age 3	29441627
TOE1	6:166000167_166003352	6:166013229	0.000873457	0.037549394	ovulation rate	24987066
HIST1H3E	7:20872628_20875374	7:21673793	0.000892433	0.038108805	alkaline phosphatase activity	31316547
TSPAN18	2:17465704_17671567	2:17920248	0.000934981	0.039265682	IgG	24098351
CPXM2	14:133245329_133395378	14:132407981	0.000940541	0.039408555	sow lactation performance traits	27285909
NEFL	14:8990750_8997300	14:8934274	0.000977247	0.040435256	reproduction trait	29879826
DENND1B	10:20392326_20707474	10:21225487	0.001013319	0.041454862	gut microbiota composition	31217427
PPARA	5:3302755_3321091	5:4100366	0.001019511	0.041644557	Fat Tissue Accumulation	27288831
PPARA	5:3302755_3321091	5:4100366	0.001019511	0.041644557	IMF and fatty acid content	27666082
TARSL2	1:145302276_145357760	1:145793644	0.001022054	0.041714493	number born alive	28943389
CHST7	X:41193012_41232814	X:41106287	0.001031989	0.042013304	PRRSV	22205662
PSMF1	17:34098991_34164748	17:34317071	0.001060717	0.042835565	growth/ fat deposition/ and premium cut yield-related traits	27942838
PITX2	8:111698757_111725424	8:111360454	0.001065762	0.04296586	feeding behavior and eating efficiency	28813538
PITX2	8:111698757_111725424	8:111360454	0.001065762	0.04296586	backfat thickness and growth	29528397
PITX2	8:111698757_111725424	8:111360454	0.001065762	0.04296586	days to 100 kg (D100)	29528397
BAIAP2	12:1603540_1670075	12:1543547	0.001070308	0.043071347	signal transduction	26059234
FAM105A	16:3954244_4000667	16:4082983	0.001072153	0.043123977	obesity	25270054
LOX	2:125591789_125607594	2:124772703	0.001072936	0.043139957	Osteochondrosis (OC)	24223201
SAMHD1	17:40117360_40171904	17:39687473	0.00107522	0.043198092	obesity	25270054
ACTN3	2:5860397_5874375	2:6263381	0.001087364	0.043509281	muscle metabolism	31029102
KCTD16	2:145705987_145981768	2:145384769	0.001089624	0.04357366	Residual feed intake	29076177
NCF2	9:124774646_124807879	9:124570587	0.001157294	0.045416295	CD4+CD8+ T%	22985182
ETV6	5:60394656_60776762	5:61669599	0.001173212	0.045832473	Residual feed intake (RFI)	23840294
DNAJC15	11:24005781_24087044	11:24653087	0.001191983	0.04633306	Feed conversion ratio	28500374
HIST1H1D	7:20862942_20882693	7:20987924	0.001200371	0.046546464	alkaline phosphatase activity	31316547
OSM	14:47242774_47246838	14:47017660	0.001230671	0.047330724	umbilical hernia	29843603
OSM	14:47242774_47246838	14:47017660	0.001230671	0.047330724	umbilical hernia	29843603
CTGF	1:31673798_31680169	1:31914264	0.00123883	0.047534146	inverted teat defect	28050760
KAT8	3:17357983_17373267	3:17582017	0.001247935	0.04780134	meat ultimate pH	30815891
CACNB2	10:44560566_44885424	10:44582418	0.001252515	0.04794935	Lean cuts	29706143
CACNB2	10:44560566_44885424	10:44582418	0.001252515	0.04794935	Ham weight	29706143
ADCK1	7:100777134_100902638	7:100209715	0.001261741	0.048206072	pH	23942702
RND3	15:1715230_1734414	15:1591433	0.00127223	0.04851452	Residual feed intake	29076177
NDUFAF6	4:41621174_41656495	4:41459279	0.001307144	0.049358647	early growth	30869175
NDUFAF6	4:41621174_41656495	4:41459279	0.001307144	0.049358647	growth and feed intake	26024912
