# Supplementary material for: Genome-wide analysis of expression QTL (eQTL) and allele-specific expression (ASE) in pig muscle identifies candidate genes for meat quality traits
Source: Genet Sel Evol. 2020 Oct 9;52:59. doi: 10.1186/s12711-020-00579-x (PMC7547458; doi:10.1186/s12711-020-00579-x)
Supplement: Supplementary file 9 — Additional file 9: Table S8. Shared genes between ASE-eQTL target genes and candidate genes. [file 12711_2020_579_MOESM9_ESM.csv]

gene_name	SNP_id	CHROM	POS	ID	REF	ALT	Num_Het	Num_ASE	ratio	gene_id	t_id	location	trait	publication
ABLIM3	2:150422755	2	150422755	rs345385947	G	A	81	39	0.481481481	ENSSSCG00000014430	ENSSSCT00000061409.1	3_prime_UTR_variant	Puberty	26923368
ABLIM3	2:150422740	2	150422740	.	G	A	67	13	0.194029851	ENSSSCG00000014430	ENSSSCT00000061409.1	3_prime_UTR_variant	Puberty	26923368
ABLIM3	2:150422784	2	150422784	rs327709616	G	A	70	38	0.542857143	ENSSSCG00000014430	ENSSSCT00000061409.1	3_prime_UTR_variant	Puberty	26923368
ACADL	15:112969453	15	112969453	rs331933044	G	T	71	18	0.253521127	ENSSSCG00000016156	ENSSSCT00000017589.3	5_prime_UTR_variant	fatty acid composition	24289474
ACADL	15:112955351	15	112955351	rs342428999	A	G	96	28	0.291666667	ENSSSCG00000016156	ENSSSCT00000017589.3	synonymous_variant	fatty acid composition	24289474
ACADM	6:137555793	6	137555793	.	T	C	54	10	0.185185185	ENSSSCG00000003776	ENSSSCT00000061492.1	synonymous_variant	Puberty	26923368
ACADSB	14:132606807	14	132606807	rs331828542	G	T	83	33	0.397590361	ENSSSCG00000010723	ENSSSCT00000040765.1	3_prime_UTR_variant	sow lactation performance traits	27285909
ACADSB	14:132606756	14	132606756	rs336342821	G	A	40	16	0.4	ENSSSCG00000010723	ENSSSCT00000040765.1	3_prime_UTR_variant	sow lactation performance traits	27285909
ACADSB	14:132607102	14	132607102	rs330637653	G	A	49	25	0.510204082	ENSSSCG00000010723	ENSSSCT00000040765.1	3_prime_UTR_variant	sow lactation performance traits	27285909
ACADSB	14:132606922	14	132606922	rs695666250	A	G	34	14	0.411764706	ENSSSCG00000010723	ENSSSCT00000040765.1	3_prime_UTR_variant	sow lactation performance traits	27285909
ACADSB	14:132606792	14	132606792	rs318856221	A	G	66	36	0.545454545	ENSSSCG00000010723	ENSSSCT00000040765.1	3_prime_UTR_variant	sow lactation performance traits	27285909
ACADVL	12:52580519	12	52580519	rs332682897	T	C	176	19	0.107954545	ENSSSCG00000017947	ENSSSCT00000019531.3	synonymous_variant	Fatty Acid Composition	24926690
ACADVL	12:52576471	12	52576471	rs1112087076	C	A	64	11	0.171875	ENSSSCG00000017947	ENSSSCT00000019531.3	upstream_gene_variant	Fatty Acid Composition	24926690
ACADVL	12:52580495	12	52580495	rs324877794	G	C	176	11	0.0625	ENSSSCG00000017947	ENSSSCT00000019531.3	synonymous_variant	Fatty Acid Composition	24926690
ACO1	10:33948387	10	33948387	rs329998248	G	T	104	10	0.096153846	ENSSSCG00000023807	ENSSSCT00000050582.1	synonymous_variant	anemia	25765547
ACOT4	7:96873151	7	96873151	rs1110677395	C	T	102	65	0.637254902	ENSSSCG00000002349	ENSSSCT00000060268.1	synonymous_variant	sow lactation performance traits	27285909
ACOT4	7:96873260	7	96873260	rs1110214128	G	A	99	54	0.545454545	ENSSSCG00000002349	ENSSSCT00000060268.1	3_prime_UTR_variant	sow lactation performance traits	27285909
ACOT4	7:96869840	7	96869840	rs1113764793	C	T	70	38	0.542857143	ENSSSCG00000002349	ENSSSCT00000060268.1	5_prime_UTR_premature_start_codon_gain_variant	sow lactation performance traits	27285909
ACOT4	7:96873192	7	96873192	rs1110474024	A	G	101	58	0.574257426	ENSSSCG00000002349	ENSSSCT00000060268.1	3_prime_UTR_variant	sow lactation performance traits	27285909
ACOT4	7:96873058	7	96873058	rs1112554782	C	T	102	65	0.637254902	ENSSSCG00000002349	ENSSSCT00000060268.1	synonymous_variant	sow lactation performance traits	27285909
ACOT4	7:96872754	7	96872754	rs1112009570	C	T	99	54	0.545454545	ENSSSCG00000002349	ENSSSCT00000060268.1	missense_variant	sow lactation performance traits	27285909
ACOT4	7:96872747	7	96872747	rs1107822744	A	G	100	53	0.53	ENSSSCG00000002349	ENSSSCT00000060268.1	missense_variant	sow lactation performance traits	27285909
ACOT4	7:96873254	7	96873254	rs1108519256	G	A	100	52	0.52	ENSSSCG00000002349	ENSSSCT00000060268.1	3_prime_UTR_variant	sow lactation performance traits	27285909
ACOT4	7:96872783	7	96872783	rs1111648000	G	T	98	47	0.479591837	ENSSSCG00000002349	ENSSSCT00000060268.1	missense_variant	sow lactation performance traits	27285909
ACOT4	7:96873191	7	96873191	rs1113049666	C	T	100	57	0.57	ENSSSCG00000002349	ENSSSCT00000060268.1	3_prime_UTR_variant	sow lactation performance traits	27285909
ACOT4	7:96872767	7	96872767	rs1113570406	A	C	99	50	0.505050505	ENSSSCG00000002349	ENSSSCT00000060268.1	missense_variant	sow lactation performance traits	27285909
ACOT4	7:96868333	7	96868333	.	G	A	97	52	0.536082474	ENSSSCG00000002349	ENSSSCT00000043809.1	missense_variant	sow lactation performance traits	27285909
ACSF3	6:702074	6	702074	.	A	G	48	10	0.208333333	ENSSSCG00000023866	ENSSSCT00000058136.1	splice_region_variant&synonymous_variant	IMF/ cook loss	26641170
ACSL1	15:45869085	15	45869085	rs332050824	C	T	38	11	0.289473684	ENSSSCG00000015784	ENSSSCT00000048379.1	synonymous_variant	fatty acid composition	28940847
ACSL1	15:45867215	15	45867215	rs708931434	C	A	141	24	0.170212766	ENSSSCG00000015784	ENSSSCT00000017187.3	3_prime_UTR_variant	fatty acid composition	28940847
ACSM5	3:25418637	3	25418637	rs81475383	C	T	42	13	0.30952381	ENSSSCG00000026453	ENSSSCT00000027749.2	missense_variant	IMF and fatty acid content	27666082
ACSM5	3:25418637	3	25418637	rs81475383	C	T	42	13	0.30952381	ENSSSCG00000026453	ENSSSCT00000027749.2	missense_variant	fatty acid composition	29391556
ACSM5	3:25394395	3	25394395	rs323620569	C	T	180	42	0.233333333	ENSSSCG00000026453	ENSSSCT00000027749.2	3_prime_UTR_variant	IMF and fatty acid content	27666082
ACSM5	3:25394395	3	25394395	rs323620569	C	T	180	42	0.233333333	ENSSSCG00000026453	ENSSSCT00000027749.2	3_prime_UTR_variant	fatty acid composition	29391556
ACSM5	3:25412468	3	25412468	rs332967803	A	G	49	21	0.428571429	ENSSSCG00000026453	ENSSSCT00000027749.2	synonymous_variant	IMF and fatty acid content	27666082
ACSM5	3:25412468	3	25412468	rs332967803	A	G	49	21	0.428571429	ENSSSCG00000026453	ENSSSCT00000027749.2	synonymous_variant	fatty acid composition	29391556
ACSM5	3:25393577	3	25393577	rs708723073	A	G	85	16	0.188235294	ENSSSCG00000026453	ENSSSCT00000027749.2	3_prime_UTR_variant	IMF and fatty acid content	27666082
ACSM5	3:25393577	3	25393577	rs708723073	A	G	85	16	0.188235294	ENSSSCG00000026453	ENSSSCT00000027749.2	3_prime_UTR_variant	fatty acid composition	29391556
ACSM5	3:25420347	3	25420347	rs319564936	G	A	42	12	0.285714286	ENSSSCG00000026453	ENSSSCT00000027749.2	missense_variant	IMF and fatty acid content	27666082
ACSM5	3:25420347	3	25420347	rs319564936	G	A	42	12	0.285714286	ENSSSCG00000026453	ENSSSCT00000027749.2	missense_variant	fatty acid composition	29391556
ACSM5	3:25394454	3	25394454	rs334580761	G	A	179	32	0.17877095	ENSSSCG00000026453	ENSSSCT00000027749.2	3_prime_UTR_variant	IMF and fatty acid content	27666082
ACSM5	3:25394454	3	25394454	rs334580761	G	A	179	32	0.17877095	ENSSSCG00000026453	ENSSSCT00000027749.2	3_prime_UTR_variant	fatty acid composition	29391556
ACSM5	3:25410120	3	25410120	rs324143437	C	T	41	11	0.268292683	ENSSSCG00000026453	ENSSSCT00000027749.2	synonymous_variant	IMF and fatty acid content	27666082
ACSM5	3:25410120	3	25410120	rs324143437	C	T	41	11	0.268292683	ENSSSCG00000026453	ENSSSCT00000027749.2	synonymous_variant	fatty acid composition	29391556
ACSM5	3:25393614	3	25393614	rs343110456	G	T	81	13	0.160493827	ENSSSCG00000026453	ENSSSCT00000027749.2	3_prime_UTR_variant	IMF and fatty acid content	27666082
ACSM5	3:25393614	3	25393614	rs343110456	G	T	81	13	0.160493827	ENSSSCG00000026453	ENSSSCT00000027749.2	3_prime_UTR_variant	fatty acid composition	29391556
ACSS1	17:30802822	17	30802822	rs346027041	G	A	72	14	0.194444444	ENSSSCG00000007133	ENSSSCT00000056062.1	synonymous_variant	IMF and fatty acid content	27666082
ACSS1	17:30801046	17	30801046	rs339322928	C	T	74	12	0.162162162	ENSSSCG00000007133	ENSSSCT00000044534.1	3_prime_UTR_variant	IMF and fatty acid content	27666082
ACSS1	17:30802133	17	30802133	rs701914009	C	T	112	14	0.125	ENSSSCG00000007133	ENSSSCT00000056062.1	synonymous_variant	IMF and fatty acid content	27666082
ACSS1	17:30801994	17	30801994	rs321957037	G	A	44	11	0.25	ENSSSCG00000007133	ENSSSCT00000044534.1	3_prime_UTR_variant	IMF and fatty acid content	27666082
ACSS1	17:30801071	17	30801071	rs318886675	G	A	74	11	0.148648649	ENSSSCG00000007133	ENSSSCT00000044534.1	3_prime_UTR_variant	IMF and fatty acid content	27666082
ACTB	3:4087211	3	4087211	rs326238610	C	T	88	17	0.193181818	ENSSSCG00000007585	ENSSSCT00000048365.1	3_prime_UTR_variant	embryonic development	31029102
ACTB	3:4087211	3	4087211	rs326238610	C	T	88	17	0.193181818	ENSSSCG00000007585	ENSSSCT00000048365.1	3_prime_UTR_variant	fatty acid composition	24758572
ACTN2	14:54670831	14	54670831	rs329705276	G	C	185	117	0.632432432	ENSSSCG00000010144	ENSSSCT00000037537.1	downstream_gene_variant	boar taint / IMF/ tenderness / and cooking loss	26289667
ACTN2	14:54679582	14	54679582	rs80894312	C	A	97	35	0.360824742	ENSSSCG00000010144	ENSSSCT00000011106.3	synonymous_variant	boar taint / IMF/ tenderness / and cooking loss	26289667
ACTN2	14:54671108	14	54671108	rs335002364	T	C	87	60	0.689655172	ENSSSCG00000010144	ENSSSCT00000037537.1	downstream_gene_variant	boar taint / IMF/ tenderness / and cooking loss	26289667
ACTN2	14:54672656	14	54672656	rs331618381	G	A	94	49	0.521276596	ENSSSCG00000010144	ENSSSCT00000011106.3	3_prime_UTR_variant	boar taint / IMF/ tenderness / and cooking loss	26289667
ACTN2	14:54671946	14	54671946	rs321137558	G	A	96	91	0.947916667	ENSSSCG00000010144	ENSSSCT00000011106.3	3_prime_UTR_variant	boar taint / IMF/ tenderness / and cooking loss	26289667
ACTN2	14:54671425	14	54671425	rs343561451	G	A	184	95	0.516304348	ENSSSCG00000010144	ENSSSCT00000011106.3	3_prime_UTR_variant	boar taint / IMF/ tenderness / and cooking loss	26289667
ACTN2	14:54671976	14	54671976	rs328775171	G	A	96	89	0.927083333	ENSSSCG00000010144	ENSSSCT00000011106.3	3_prime_UTR_variant	boar taint / IMF/ tenderness / and cooking loss	26289667
ACTN2	14:54671495	14	54671495	.	G	A	136	136	1	ENSSSCG00000010144	ENSSSCT00000011106.3	3_prime_UTR_variant	boar taint / IMF/ tenderness / and cooking loss	26289667
ACTN2	14:54670963	14	54670963	rs328677234	C	T	86	65	0.755813953	ENSSSCG00000010144	ENSSSCT00000037537.1	downstream_gene_variant	boar taint / IMF/ tenderness / and cooking loss	26289667
ACTN2	14:54671264	14	54671264	rs322881867	C	G	184	170	0.923913043	ENSSSCG00000010144	ENSSSCT00000037537.1	downstream_gene_variant	boar taint / IMF/ tenderness / and cooking loss	26289667
ACTN2	14:54671195	14	54671195	rs338333918	T	C	87	79	0.908045977	ENSSSCG00000010144	ENSSSCT00000037537.1	downstream_gene_variant	boar taint / IMF/ tenderness / and cooking loss	26289667
ACTN2	14:54671580	14	54671580	rs318966572	T	C	184	142	0.77173913	ENSSSCG00000010144	ENSSSCT00000011106.3	3_prime_UTR_variant	boar taint / IMF/ tenderness / and cooking loss	26289667
ACTN2	14:54692038	14	54692038	rs333390251	T	C	181	60	0.331491713	ENSSSCG00000010144	ENSSSCT00000011106.3	synonymous_variant	boar taint / IMF/ tenderness / and cooking loss	26289667
ACTN2	14:54687899	14	54687899	rs328494760	G	C	180	100	0.555555556	ENSSSCG00000010144	ENSSSCT00000011106.3	synonymous_variant	boar taint / IMF/ tenderness / and cooking loss	26289667
ACTN2	14:54670872	14	54670872	rs343596677	C	T	88	65	0.738636364	ENSSSCG00000010144	ENSSSCT00000037537.1	downstream_gene_variant	boar taint / IMF/ tenderness / and cooking loss	26289667
ACTN2	14:54672439	14	54672439	rs320008442	G	T	94	72	0.765957447	ENSSSCG00000010144	ENSSSCT00000011106.3	3_prime_UTR_variant	boar taint / IMF/ tenderness / and cooking loss	26289667
ACTN3	2:5862205	2	5862205	.	C	T	35	21	0.6	ENSSSCG00000038323	ENSSSCT00000014153.3	missense_variant	muscle metabolism	31029102
ACTN3	2:5867407	2	5867407	.	G	A	93	64	0.688172043	ENSSSCG00000038323	ENSSSCT00000014153.3	synonymous_variant	muscle metabolism	31029102
ACTN3	2:5868499	2	5868499	.	C	T	98	11	0.112244898	ENSSSCG00000038323	ENSSSCT00000014153.3	intron_variant	muscle metabolism	31029102
ACTN3	2:5868566	2	5868566	.	G	A	116	23	0.198275862	ENSSSCG00000038323	ENSSSCT00000014153.3	intron_variant	muscle metabolism	31029102
ACTN3	2:5868831	2	5868831	rs1107523231	G	A	115	82	0.713043478	ENSSSCG00000038323	ENSSSCT00000014153.3	synonymous_variant	muscle metabolism	31029102
ACTN3	2:5863231	2	5863231	.	G	T	101	61	0.603960396	ENSSSCG00000038323	ENSSSCT00000014153.3	synonymous_variant	muscle metabolism	31029102
ACTN3	2:5869409	2	5869409	.	G	A	70	60	0.857142857	ENSSSCG00000038323	ENSSSCT00000014153.3	synonymous_variant	muscle metabolism	31029102
ACTN3	2:5860581	2	5860581	rs1109639873	C	T	138	81	0.586956522	ENSSSCG00000038323	ENSSSCT00000014153.3	synonymous_variant	muscle metabolism	31029102
ACTN3	2:5866962	2	5866962	rs1107936830	G	A	138	85	0.615942029	ENSSSCG00000038323	ENSSSCT00000014153.3	synonymous_variant	muscle metabolism	31029102
ACTN3	2:5862161	2	5862161	rs1113654885	C	T	138	82	0.594202899	ENSSSCG00000038323	ENSSSCT00000014153.3	synonymous_variant	muscle metabolism	31029102
ACTN3	2:5868549	2	5868549	.	G	T	64	13	0.203125	ENSSSCG00000038323	ENSSSCT00000014153.3	intron_variant	muscle metabolism	31029102
ACTN3	2:5861407	2	5861407	rs1111003864	G	A	138	56	0.405797101	ENSSSCG00000038323	ENSSSCT00000014153.3	synonymous_variant	muscle metabolism	31029102
ACTN3	2:5860515	2	5860515	rs1108659865	A	G	105	69	0.657142857	ENSSSCG00000038323	ENSSSCT00000014153.3	synonymous_variant	muscle metabolism	31029102
ACTN3	2:5864650	2	5864650	.	C	G	107	62	0.579439252	ENSSSCG00000038323	ENSSSCT00000014153.3	splice_region_variant&synonymous_variant	muscle metabolism	31029102
ACTN3	2:5868354	2	5868354	.	C	T	121	96	0.79338843	ENSSSCG00000038323	ENSSSCT00000014153.3	synonymous_variant	muscle metabolism	31029102
ACTN3	2:5862212	2	5862212	.	T	C	73	31	0.424657534	ENSSSCG00000038323	ENSSSCT00000014153.3	synonymous_variant	muscle metabolism	31029102
ACTN3	2:5860623	2	5860623	rs81221071	C	T	138	84	0.608695652	ENSSSCG00000038323	ENSSSCT00000014153.3	synonymous_variant	muscle metabolism	31029102
ACTN3	2:5866327	2	5866327	.	C	T	36	11	0.305555556	ENSSSCG00000038323	ENSSSCT00000014153.3	synonymous_variant	muscle metabolism	31029102
ACTN3	2:5862360	2	5862360	.	G	A	43	13	0.302325581	ENSSSCG00000038323	ENSSSCT00000014153.3	synonymous_variant	muscle metabolism	31029102
ACTN3	2:5863643	2	5863643	rs1112958426	G	A	138	79	0.572463768	ENSSSCG00000038323	ENSSSCT00000014153.3	synonymous_variant	muscle metabolism	31029102
ACTN3	2:5860888	2	5860888	.	C	A	138	65	0.471014493	ENSSSCG00000038323	ENSSSCT00000014153.3	synonymous_variant	muscle metabolism	31029102
ACTN3	2:5861691	2	5861691	.	G	A	117	109	0.931623932	ENSSSCG00000038323	ENSSSCT00000014153.3	splice_region_variant&intron_variant	muscle metabolism	31029102
ACTN3	2:5864575	2	5864575	.	G	A	47	32	0.680851064	ENSSSCG00000038323	ENSSSCT00000014153.3	synonymous_variant	muscle metabolism	31029102
ACTN3	2:5860611	2	5860611	rs81219179	C	T	138	87	0.630434783	ENSSSCG00000038323	ENSSSCT00000014153.3	synonymous_variant	muscle metabolism	31029102
ACTN3	2:5860858	2	5860858	rs1107690155	C	T	138	68	0.492753623	ENSSSCG00000038323	ENSSSCT00000014153.3	synonymous_variant	muscle metabolism	31029102
ACTN3	2:5868476	2	5868476	.	T	A	122	13	0.106557377	ENSSSCG00000038323	ENSSSCT00000014153.3	intron_variant	muscle metabolism	31029102
ADCY2	16:74437518	16	74437518	rs323456757	C	T	104	15	0.144230769	ENSSSCG00000017101	ENSSSCT00000018619.3	synonymous_variant	reproductive traits	29411893
ADCY2	16:74437518	16	74437518	rs323456757	C	T	104	15	0.144230769	ENSSSCG00000017101	ENSSSCT00000018619.3	synonymous_variant	reproductive traits	29411893
ADCY2	16:74310780	16	74310780	rs708759161	A	C	50	15	0.3	ENSSSCG00000017101	ENSSSCT00000018619.3	synonymous_variant	reproductive traits	29411893
ADCY2	16:74310780	16	74310780	rs708759161	A	C	50	15	0.3	ENSSSCG00000017101	ENSSSCT00000018619.3	synonymous_variant	reproductive traits	29411893
ADCY3	3:113968320	3	113968320	rs328346618	T	C	65	18	0.276923077	ENSSSCG00000008578	ENSSSCT00000051123.1	synonymous_variant	intramuscular fat	23942702
ADIPOQ	13:124645975	13	124645975	.	T	A	109	13	0.119266055	ENSSSCG00000039103	ENSSSCT00000038265.1	3_prime_UTR_variant	Fat Tissue Accumulation	27288831
ADIPOQ	13:124645975	13	124645975	.	T	A	109	13	0.119266055	ENSSSCG00000039103	ENSSSCT00000038265.1	3_prime_UTR_variant	reproductive trait	27018129
ADIPOQ	13:124645975	13	124645975	.	T	A	109	13	0.119266055	ENSSSCG00000039103	ENSSSCT00000038265.1	3_prime_UTR_variant	obesity�\related	24033492
ADIPOQ	13:124643017	13	124643017	rs335502090	G	A	108	16	0.148148148	ENSSSCG00000039103	ENSSSCT00000038265.1	missense_variant	Fat Tissue Accumulation	27288831
ADIPOQ	13:124643017	13	124643017	rs335502090	G	A	108	16	0.148148148	ENSSSCG00000039103	ENSSSCT00000038265.1	missense_variant	reproductive trait	27018129
ADIPOQ	13:124643017	13	124643017	rs335502090	G	A	108	16	0.148148148	ENSSSCG00000039103	ENSSSCT00000038265.1	missense_variant	obesity�\related	24033492
ADIPOQ	13:124644706	13	124644706	rs786772562	C	T	67	22	0.328358209	ENSSSCG00000039103	ENSSSCT00000038265.1	3_prime_UTR_variant	Fat Tissue Accumulation	27288831
ADIPOQ	13:124644706	13	124644706	rs786772562	C	T	67	22	0.328358209	ENSSSCG00000039103	ENSSSCT00000038265.1	3_prime_UTR_variant	reproductive trait	27018129
ADIPOQ	13:124644706	13	124644706	rs786772562	C	T	67	22	0.328358209	ENSSSCG00000039103	ENSSSCT00000038265.1	3_prime_UTR_variant	obesity�\related	24033492
ADIPOQ	13:124646125	13	124646125	.	C	A	92	19	0.206521739	ENSSSCG00000039103	ENSSSCT00000038265.1	3_prime_UTR_variant	Fat Tissue Accumulation	27288831
ADIPOQ	13:124646125	13	124646125	.	C	A	92	19	0.206521739	ENSSSCG00000039103	ENSSSCT00000038265.1	3_prime_UTR_variant	reproductive trait	27018129
ADIPOQ	13:124646125	13	124646125	.	C	A	92	19	0.206521739	ENSSSCG00000039103	ENSSSCT00000038265.1	3_prime_UTR_variant	obesity�\related	24033492
ADIPOQ	13:124644852	13	124644852	.	T	A	93	47	0.505376344	ENSSSCG00000039103	ENSSSCT00000038265.1	3_prime_UTR_variant	Fat Tissue Accumulation	27288831
ADIPOQ	13:124644852	13	124644852	.	T	A	93	47	0.505376344	ENSSSCG00000039103	ENSSSCT00000038265.1	3_prime_UTR_variant	reproductive trait	27018129
ADIPOQ	13:124644852	13	124644852	.	T	A	93	47	0.505376344	ENSSSCG00000039103	ENSSSCT00000038265.1	3_prime_UTR_variant	obesity�\related	24033492
ADSL	5:8030085	5	8030085	rs81215591	A	G	165	67	0.406060606	ENSSSCG00000000077	ENSSSCT00000000083.3	synonymous_variant	pH45min/drop loss	23724019
AGL	4:118196368	4	118196368	rs80809403	A	G	100	17	0.17	ENSSSCG00000006872	ENSSSCT00000053207.1	synonymous_variant	growth and body composition	22607048
AGL	4:118222239	4	118222239	rs80823324	T	C	103	26	0.252427184	ENSSSCG00000006872	ENSSSCT00000053207.1	synonymous_variant	growth and body composition	22607048
AGL	4:118188345	4	118188345	rs338153701	G	A	109	69	0.633027523	ENSSSCG00000006872	ENSSSCT00000053207.1	3_prime_UTR_variant	growth and body composition	22607048
AGL	4:118186505	4	118186505	rs321506376	C	T	107	93	0.869158879	ENSSSCG00000006872	ENSSSCT00000053207.1	3_prime_UTR_variant	growth and body composition	22607048
AGL	4:118192384	4	118192384	rs337787885	G	A	49	17	0.346938776	ENSSSCG00000006872	ENSSSCT00000053207.1	missense_variant	growth and body composition	22607048
AGL	4:118186647	4	118186647	rs344050351	G	A	108	106	0.981481481	ENSSSCG00000006872	ENSSSCT00000053207.1	3_prime_UTR_variant	growth and body composition	22607048
AGL	4:118186476	4	118186476	rs336768625	T	A	135	111	0.822222222	ENSSSCG00000006872	ENSSSCT00000053207.1	3_prime_UTR_variant	growth and body composition	22607048
AGL	4:118234430	4	118234430	rs318832744	C	T	126	25	0.198412698	ENSSSCG00000006872	ENSSSCT00000053207.1	synonymous_variant	growth and body composition	22607048
AGL	4:118187223	4	118187223	rs710131187	C	T	180	16	0.088888889	ENSSSCG00000006872	ENSSSCT00000053207.1	3_prime_UTR_variant	growth and body composition	22607048
AGL	4:118186901	4	118186901	rs323278805	A	G	180	69	0.383333333	ENSSSCG00000006872	ENSSSCT00000053207.1	3_prime_UTR_variant	growth and body composition	22607048
AGL	4:118186917	4	118186917	rs344277650	T	C	110	44	0.4	ENSSSCG00000006872	ENSSSCT00000053207.1	3_prime_UTR_variant	growth and body composition	22607048
AGL	4:118188657	4	118188657	rs335998131	G	T	109	53	0.486238532	ENSSSCG00000006872	ENSSSCT00000053207.1	3_prime_UTR_variant	growth and body composition	22607048
AGL	4:118187324	4	118187324	rs696250251	C	T	178	79	0.443820225	ENSSSCG00000006872	ENSSSCT00000053207.1	3_prime_UTR_variant	growth and body composition	22607048
AGL	4:118186498	4	118186498	rs327530182	T	G	181	162	0.895027624	ENSSSCG00000006872	ENSSSCT00000053207.1	3_prime_UTR_variant	growth and body composition	22607048
AGL	4:118240716	4	118240716	rs327527216	G	C	98	15	0.153061224	ENSSSCG00000006872	ENSSSCT00000053207.1	synonymous_variant	growth and body composition	22607048
AGL	4:118187315	4	118187315	rs691711410	A	G	108	40	0.37037037	ENSSSCG00000006872	ENSSSCT00000053207.1	3_prime_UTR_variant	growth and body composition	22607048
AGL	4:118186074	4	118186074	rs344968980	T	A	179	75	0.418994413	ENSSSCG00000006872	ENSSSCT00000053207.1	3_prime_UTR_variant	growth and body composition	22607048
AGL	4:118212586	4	118212586	rs326567052	A	G	62	13	0.209677419	ENSSSCG00000006872	ENSSSCT00000053207.1	synonymous_variant	growth and body composition	22607048
AGL	4:118187171	4	118187171	rs708466375	C	T	109	10	0.091743119	ENSSSCG00000006872	ENSSSCT00000053207.1	3_prime_UTR_variant	growth and body composition	22607048
AGL	4:118188008	4	118188008	rs329687803	A	C	180	32	0.177777778	ENSSSCG00000006872	ENSSSCT00000053207.1	3_prime_UTR_variant	growth and body composition	22607048
AGL	4:118186323	4	118186323	rs331716671	C	T	107	18	0.168224299	ENSSSCG00000006872	ENSSSCT00000053207.1	3_prime_UTR_variant	growth and body composition	22607048
AGL	4:118234918	4	118234918	rs325223488	C	T	108	16	0.148148148	ENSSSCG00000006872	ENSSSCT00000053207.1	synonymous_variant	growth and body composition	22607048
AGL	4:118186824	4	118186824	rs323644877	G	A	181	120	0.662983425	ENSSSCG00000006872	ENSSSCT00000053207.1	3_prime_UTR_variant	growth and body composition	22607048
AGL	4:118188647	4	118188647	rs342559292	G	A	112	56	0.5	ENSSSCG00000006872	ENSSSCT00000053207.1	3_prime_UTR_variant	growth and body composition	22607048
AGL	4:118187149	4	118187149	rs321582928	G	T	109	37	0.339449541	ENSSSCG00000006872	ENSSSCT00000053207.1	3_prime_UTR_variant	growth and body composition	22607048
AGL	4:118187332	4	118187332	rs713418552	T	C	107	67	0.626168224	ENSSSCG00000006872	ENSSSCT00000053207.1	3_prime_UTR_variant	growth and body composition	22607048
AGL	4:118185951	4	118185951	rs323605771	G	A	129	76	0.589147287	ENSSSCG00000006872	ENSSSCT00000053207.1	splice_region_variant	growth and body composition	22607048
AGL	4:118186879	4	118186879	rs332835796	T	C	180	58	0.322222222	ENSSSCG00000006872	ENSSSCT00000053207.1	3_prime_UTR_variant	growth and body composition	22607048
AGL	4:118187106	4	118187106	rs339276535	C	T	109	31	0.28440367	ENSSSCG00000006872	ENSSSCT00000053207.1	3_prime_UTR_variant	growth and body composition	22607048
AGL	4:118234002	4	118234002	rs342937790	A	G	104	21	0.201923077	ENSSSCG00000006872	ENSSSCT00000053207.1	synonymous_variant	growth and body composition	22607048
AGL	4:118255216	4	118255216	rs334356391	T	C	129	19	0.147286822	ENSSSCG00000006872	ENSSSCT00000053207.1	synonymous_variant	growth and body composition	22607048
AGL	4:118196308	4	118196308	rs80859157	T	G	100	25	0.25	ENSSSCG00000006872	ENSSSCT00000053207.1	synonymous_variant	growth and body composition	22607048
AGL	4:118188037	4	118188037	rs319448125	C	A	180	32	0.177777778	ENSSSCG00000006872	ENSSSCT00000053207.1	3_prime_UTR_variant	growth and body composition	22607048
AGL	4:118268523	4	118268523	rs324171543	A	T	158	10	0.063291139	ENSSSCG00000006872	ENSSSCT00000007525.3	5_prime_UTR_variant	growth and body composition	22607048
AGL	4:118186318	4	118186318	rs344241361	G	A	108	19	0.175925926	ENSSSCG00000006872	ENSSSCT00000053207.1	3_prime_UTR_variant	growth and body composition	22607048
AGL	4:118187203	4	118187203	rs699622472	G	C	180	15	0.083333333	ENSSSCG00000006872	ENSSSCT00000053207.1	3_prime_UTR_variant	growth and body composition	22607048
AGL	4:118187130	4	118187130	rs330906837	G	A	135	53	0.392592593	ENSSSCG00000006872	ENSSSCT00000053207.1	3_prime_UTR_variant	growth and body composition	22607048
AGL	4:118186940	4	118186940	rs332004183	A	G	108	59	0.546296296	ENSSSCG00000006872	ENSSSCT00000053207.1	3_prime_UTR_variant	growth and body composition	22607048
AGL	4:118187198	4	118187198	rs695079194	C	T	180	16	0.088888889	ENSSSCG00000006872	ENSSSCT00000053207.1	3_prime_UTR_variant	growth and body composition	22607048
AGL	4:118192174	4	118192174	rs338066881	C	T	108	22	0.203703704	ENSSSCG00000006872	ENSSSCT00000053207.1	synonymous_variant	growth and body composition	22607048
AGL	4:118186758	4	118186758	rs333028263	A	G	110	72	0.654545455	ENSSSCG00000006872	ENSSSCT00000053207.1	3_prime_UTR_variant	growth and body composition	22607048
AGL	4:118237907	4	118237907	rs323542035	T	C	82	10	0.12195122	ENSSSCG00000006872	ENSSSCT00000053207.1	synonymous_variant	growth and body composition	22607048
AGL	4:118187448	4	118187448	rs337005723	C	G	173	163	0.942196532	ENSSSCG00000006872	ENSSSCT00000053207.1	3_prime_UTR_variant	growth and body composition	22607048
AGL	4:118186852	4	118186852	rs346232364	C	T	108	25	0.231481481	ENSSSCG00000006872	ENSSSCT00000053207.1	3_prime_UTR_variant	growth and body composition	22607048
AGL	4:118187199	4	118187199	rs709337762	A	G	180	15	0.083333333	ENSSSCG00000006872	ENSSSCT00000053207.1	3_prime_UTR_variant	growth and body composition	22607048
AMZ2	12:11892480	12	11892480	rs325446269	G	A	51	12	0.235294118	ENSSSCG00000017264	ENSSSCT00000018793.3	synonymous_variant	heat stress	29573750
ANK1	17:10751996	17	10751996	rs320998047	T	A	84	84	1	ENSSSCG00000007022	ENSSSCT00000053171.1	3_prime_UTR_variant	pH/color/shear force /back fat thickness	25049955
ANK1	17:10752264	17	10752264	.	T	G	189	146	0.772486772	ENSSSCG00000007022	ENSSSCT00000053171.1	3_prime_UTR_variant	pH/color/shear force /back fat thickness	25049955
ANK1	17:10752192	17	10752192	rs321911123	C	G	79	50	0.632911392	ENSSSCG00000007022	ENSSSCT00000053171.1	3_prime_UTR_variant	pH/color/shear force /back fat thickness	25049955
ANKRD1	14:102607450	14	102607450	rs328676016	G	A	84	12	0.142857143	ENSSSCG00000010461	ENSSSCT00000011447.2	synonymous_variant	meat quality	20950486
ANKRD1	14:102607232	14	102607232	rs332676048	G	A	87	11	0.126436782	ENSSSCG00000010461	ENSSSCT00000052592.1	missense_variant	meat quality	20950486
ANXA5	8:102419156	8	102419156	rs81212085	C	G	61	13	0.213114754	ENSSSCG00000009097	ENSSSCT00000009963.3	synonymous_variant	number of stillborn piglets	27625156
ANXA5	8:102419156	8	102419156	rs81212085	C	G	61	13	0.213114754	ENSSSCG00000009097	ENSSSCT00000009963.3	synonymous_variant	fat	21289033
ANXA5	8:102415800	8	102415800	rs81212081	T	G	126	31	0.246031746	ENSSSCG00000009097	ENSSSCT00000009963.3	missense_variant	number of stillborn piglets	27625156
ANXA5	8:102415800	8	102415800	rs81212081	T	G	126	31	0.246031746	ENSSSCG00000009097	ENSSSCT00000009963.3	missense_variant	fat	21289033
APBB2	8:31924549	8	31924549	rs325888328	T	C	160	28	0.175	ENSSSCG00000022168	ENSSSCT00000029046.2	3_prime_UTR_variant	fatty acid composition	28402008
APBB2	8:31924533	8	31924533	rs700148315	C	T	122	25	0.204918033	ENSSSCG00000022168	ENSSSCT00000029046.2	3_prime_UTR_variant	fatty acid composition	28402008
APBB2	8:31924645	8	31924645	rs704239713	C	T	170	18	0.105882353	ENSSSCG00000022168	ENSSSCT00000029046.2	3_prime_UTR_variant	fatty acid composition	28402008
APOE	6:51374920	6	51374920	rs704468212	C	T	131	14	0.106870229	ENSSSCG00000003088	ENSSSCT00000003426.3	synonymous_variant	body conformation traits	19284518
APOE	6:51374920	6	51374920	rs704468212	C	T	131	14	0.106870229	ENSSSCG00000003088	ENSSSCT00000003426.3	synonymous_variant	Alzheimer��s disease	25071839
APOE	6:51374929	6	51374929	rs81212130	C	G	70	29	0.414285714	ENSSSCG00000003088	ENSSSCT00000003426.3	synonymous_variant	body conformation traits	19284518
APOE	6:51374929	6	51374929	rs81212130	C	G	70	29	0.414285714	ENSSSCG00000003088	ENSSSCT00000003426.3	synonymous_variant	Alzheimer��s disease	25071839
APOE	6:51374705	6	51374705	rs694571270	C	T	132	21	0.159090909	ENSSSCG00000003088	ENSSSCT00000003426.3	synonymous_variant	body conformation traits	19284518
APOE	6:51374705	6	51374705	rs694571270	C	T	132	21	0.159090909	ENSSSCG00000003088	ENSSSCT00000003426.3	synonymous_variant	Alzheimer��s disease	25071839
AQP3	10:33050162	10	33050162	rs81211602	C	T	71	12	0.169014085	ENSSSCG00000040513	ENSSSCT00000037547.1	synonymous_variant	inverted teat defect	28050760
ARPC2	15:120324509	15	120324509	rs322377053	G	C	80	27	0.3375	ENSSSCG00000016185	ENSSSCT00000017625.3	synonymous_variant	lean percent	30974885
ARPC2	15:120324509	15	120324509	rs322377053	G	C	80	27	0.3375	ENSSSCG00000016185	ENSSSCT00000017625.3	synonymous_variant	backfat thickness	30974885
ARPC2	15:120297105	15	120297105	rs1112793371	T	C	33	15	0.454545455	ENSSSCG00000016185	ENSSSCT00000017625.3	5_prime_UTR_variant	lean percent	30974885
ARPC2	15:120297105	15	120297105	rs1112793371	T	C	33	15	0.454545455	ENSSSCG00000016185	ENSSSCT00000017625.3	5_prime_UTR_variant	backfat thickness	30974885
ARPC2	15:120297163	15	120297163	rs707600618	T	G	105	41	0.39047619	ENSSSCG00000016185	ENSSSCT00000017625.3	5_prime_UTR_variant	lean percent	30974885
ARPC2	15:120297163	15	120297163	rs707600618	T	G	105	41	0.39047619	ENSSSCG00000016185	ENSSSCT00000017625.3	5_prime_UTR_variant	backfat thickness	30974885
ARX	X:21068684	X	21068684	rs323315987	C	A	34	10	0.294117647	ENSSSCG00000020801	ENSSSCT00000036584.2	synonymous_variant	IMF	30832586
ASNS	9:77325528	9	77325528	rs81509064	C	G	133	81	0.609022556	ENSSSCG00000015340	ENSSSCT00000016713.3	synonymous_variant	ColorScore	25962760
ASNS	9:77323839	9	77323839	rs55618697	G	A	138	61	0.442028986	ENSSSCG00000015340	ENSSSCT00000016713.3	splice_acceptor_variant&splice_donor_variant&intron_variant	ColorScore	25962760
ASPH	4:71955708	4	71955708	.	A	G	74	25	0.337837838	ENSSSCG00000025087	ENSSSCT00000039192.1	intron_variant	negatively correlated with insulin-stimulated sprouting in mice adipose tissue	31246983
ASPH	4:71956108	4	71956108	rs703579359	T	G	158	120	0.759493671	ENSSSCG00000025087	ENSSSCT00000039192.1	intron_variant	negatively correlated with insulin-stimulated sprouting in mice adipose tissue	31246983
ASPH	4:71955620	4	71955620	.	G	A	70	41	0.585714286	ENSSSCG00000025087	ENSSSCT00000039192.1	intron_variant	negatively correlated with insulin-stimulated sprouting in mice adipose tissue	31246983
ASPH	4:71956062	4	71956062	.	C	G	82	52	0.634146341	ENSSSCG00000025087	ENSSSCT00000039192.1	intron_variant	negatively correlated with insulin-stimulated sprouting in mice adipose tissue	31246983
ASPH	4:71955983	4	71955983	rs792209114	T	C	157	99	0.630573248	ENSSSCG00000025087	ENSSSCT00000039192.1	intron_variant	negatively correlated with insulin-stimulated sprouting in mice adipose tissue	31246983
ASPH	4:71955883	4	71955883	.	A	G	73	31	0.424657534	ENSSSCG00000025087	ENSSSCT00000039192.1	intron_variant	negatively correlated with insulin-stimulated sprouting in mice adipose tissue	31246983
ASPH	4:71955535	4	71955535	.	G	C	82	25	0.304878049	ENSSSCG00000025087	ENSSSCT00000039192.1	intron_variant	negatively correlated with insulin-stimulated sprouting in mice adipose tissue	31246983
ASPH	4:71956137	4	71956137	rs707503537	A	G	69	33	0.47826087	ENSSSCG00000025087	ENSSSCT00000039192.1	intron_variant	negatively correlated with insulin-stimulated sprouting in mice adipose tissue	31246983
ATE1	14:131415576	14	131415576	rs334545497	T	A	31	12	0.387096774	ENSSSCG00000010699	ENSSSCT00000052213.1	3_prime_UTR_variant	sow lactation performance traits	27285909
ATE1	14:131414492	14	131414492	rs320843479	A	G	80	10	0.125	ENSSSCG00000010699	ENSSSCT00000052213.1	3_prime_UTR_variant	sow lactation performance traits	27285909
ATF3	9:130772753	9	130772753	rs332755532	G	A	175	10	0.057142857	ENSSSCG00000015595	ENSSSCT00000016988.4	3_prime_UTR_variant	Fatty Acid Composition	24926690
ATF3	9:130772753	9	130772753	rs332755532	G	A	175	10	0.057142857	ENSSSCG00000015595	ENSSSCT00000016988.4	3_prime_UTR_variant	IMF and fatty acid content	27666082
ATF3	9:130774818	9	130774818	rs335469424	T	C	134	12	0.089552239	ENSSSCG00000015595	ENSSSCT00000016988.4	intron_variant	Fatty Acid Composition	24926690
ATF3	9:130774818	9	130774818	rs335469424	T	C	134	12	0.089552239	ENSSSCG00000015595	ENSSSCT00000016988.4	intron_variant	IMF and fatty acid content	27666082
ATP2A2	14:31675078	14	31675078	rs344854941	A	C	188	55	0.292553191	ENSSSCG00000034386	ENSSSCT00000055257.1	5_prime_UTR_variant	Fatty Acid Composition	24926690
ATP2A2	14:31675028	14	31675028	rs320258071	T	C	97	93	0.958762887	ENSSSCG00000034386	ENSSSCT00000055257.1	5_prime_UTR_variant	Fatty Acid Composition	24926690
B2M	1:126837057	1	126837057	.	T	C	50	17	0.34	ENSSSCG00000004687	ENSSSCT00000039226.1	3_prime_UTR_variant	fatty acid composition	24758572
B2M	1:126835890	1	126835890	.	T	C	62	10	0.161290323	ENSSSCG00000004687	ENSSSCT00000039226.1	3_prime_UTR_variant	fatty acid composition	24758572
B2M	1:126837047	1	126837047	.	T	C	41	13	0.317073171	ENSSSCG00000004687	ENSSSCT00000039226.1	3_prime_UTR_variant	fatty acid composition	24758572
B2M	1:126865358	1	126865358	rs1108720716	A	G	109	37	0.339449541	ENSSSCG00000004687	ENSSSCT00000059196.1	intron_variant	fatty acid composition	24758572
B2M	1:126865338	1	126865338	.	C	T	58	36	0.620689655	ENSSSCG00000004687	ENSSSCT00000059196.1	intron_variant	fatty acid composition	24758572
B2M	1:126836335	1	126836335	.	T	C	36	14	0.388888889	ENSSSCG00000004687	ENSSSCT00000039226.1	3_prime_UTR_variant	fatty acid composition	24758572
B2M	1:126836338	1	126836338	.	T	C	44	11	0.25	ENSSSCG00000004687	ENSSSCT00000039226.1	3_prime_UTR_variant	fatty acid composition	24758572
BAIAP2	12:1614932	12	1614932	rs342642682	C	T	56	10	0.178571429	ENSSSCG00000017142	ENSSSCT00000018662.3	downstream_gene_variant	signal transduction	26059234
BIN1	15:25376350	15	25376350	rs337822588	A	G	78	70	0.897435897	ENSSSCG00000015720	ENSSSCT00000061878.1	intron_variant	hemoglobin	22548415
BIN1	15:25375045	15	25375045	rs334704020	C	G	48	25	0.520833333	ENSSSCG00000015720	ENSSSCT00000061878.1	intron_variant	hemoglobin	22548415
BIN1	15:25376338	15	25376338	rs343344086	T	C	79	68	0.860759494	ENSSSCG00000015720	ENSSSCT00000061878.1	intron_variant	hemoglobin	22548415
BIN1	15:25371195	15	25371195	rs332714766	T	C	45	10	0.222222222	ENSSSCG00000015720	ENSSSCT00000061878.1	intron_variant	hemoglobin	22548415
BIN1	15:25375049	15	25375049	rs341915466	C	T	48	26	0.541666667	ENSSSCG00000015720	ENSSSCT00000061878.1	intron_variant	hemoglobin	22548415
BIN1	15:25376485	15	25376485	rs319226818	T	C	80	47	0.5875	ENSSSCG00000015720	ENSSSCT00000061878.1	intron_variant	hemoglobin	22548415
BIN1	15:25375079	15	25375079	rs334607355	C	T	48	30	0.625	ENSSSCG00000015720	ENSSSCT00000061878.1	intron_variant	hemoglobin	22548415
BIN1	15:25373351	15	25373351	rs327062538	C	T	144	43	0.298611111	ENSSSCG00000015720	ENSSSCT00000061878.1	intron_variant	hemoglobin	22548415
BIN1	15:25374187	15	25374187	rs710696664	A	G	58	10	0.172413793	ENSSSCG00000015720	ENSSSCT00000061878.1	intron_variant	hemoglobin	22548415
BIN1	15:25370704	15	25370704	rs697949732	C	T	128	10	0.078125	ENSSSCG00000015720	ENSSSCT00000061878.1	intron_variant	hemoglobin	22548415
BIN1	15:25376256	15	25376256	rs327963632	A	C	47	12	0.255319149	ENSSSCG00000015720	ENSSSCT00000061878.1	intron_variant	hemoglobin	22548415
BIN1	15:25372359	15	25372359	rs336655807	G	A	46	10	0.217391304	ENSSSCG00000015720	ENSSSCT00000061878.1	intron_variant	hemoglobin	22548415
BIN1	15:25376791	15	25376791	rs344487987	G	A	81	20	0.24691358	ENSSSCG00000015720	ENSSSCT00000061878.1	intron_variant	hemoglobin	22548415
BIN1	15:25367594	15	25367594	rs324462752	C	T	109	92	0.844036697	ENSSSCG00000015720	ENSSSCT00000061878.1	synonymous_variant	hemoglobin	22548415
BIN1	15:25373964	15	25373964	rs342768251	G	T	84	10	0.119047619	ENSSSCG00000015720	ENSSSCT00000061878.1	intron_variant	hemoglobin	22548415
BIN1	15:25376944	15	25376944	rs340763178	C	T	81	18	0.222222222	ENSSSCG00000015720	ENSSSCT00000061878.1	intron_variant	hemoglobin	22548415
BIN1	15:25360998	15	25360998	rs322056089	G	A	73	53	0.726027397	ENSSSCG00000015720	ENSSSCT00000061878.1	synonymous_variant	hemoglobin	22548415
BIN1	15:25371056	15	25371056	rs343882423	C	T	45	10	0.222222222	ENSSSCG00000015720	ENSSSCT00000061878.1	intron_variant	hemoglobin	22548415
BIN1	15:25374836	15	25374836	rs341246852	T	C	67	16	0.23880597	ENSSSCG00000015720	ENSSSCT00000061878.1	intron_variant	hemoglobin	22548415
BIN1	15:25375638	15	25375638	rs693137097	C	T	79	66	0.835443038	ENSSSCG00000015720	ENSSSCT00000061878.1	intron_variant	hemoglobin	22548415
BIN1	15:25359922	15	25359922	rs708454534	G	A	33	29	0.878787879	ENSSSCG00000015720	ENSSSCT00000061878.1	synonymous_variant	hemoglobin	22548415
BIN1	15:25376039	15	25376039	rs343528434	G	A	79	18	0.227848101	ENSSSCG00000015720	ENSSSCT00000061878.1	intron_variant	hemoglobin	22548415
BIN1	15:25375510	15	25375510	rs340313715	G	A	80	67	0.8375	ENSSSCG00000015720	ENSSSCT00000061878.1	intron_variant	hemoglobin	22548415
BIN1	15:25370879	15	25370879	rs330568915	C	A	42	16	0.380952381	ENSSSCG00000015720	ENSSSCT00000061878.1	intron_variant	hemoglobin	22548415
BIN1	15:25375062	15	25375062	rs322728468	A	G	48	29	0.604166667	ENSSSCG00000015720	ENSSSCT00000061878.1	intron_variant	hemoglobin	22548415
BIN1	15:25377046	15	25377046	rs333448030	C	T	81	61	0.75308642	ENSSSCG00000015720	ENSSSCT00000061878.1	synonymous_variant	hemoglobin	22548415
BIN1	15:25373297	15	25373297	rs343284008	G	A	81	36	0.444444444	ENSSSCG00000015720	ENSSSCT00000061878.1	intron_variant	hemoglobin	22548415
BIN1	15:25376346	15	25376346	rs326817329	G	A	97	37	0.381443299	ENSSSCG00000015720	ENSSSCT00000061878.1	intron_variant	hemoglobin	22548415
BIN1	15:25372711	15	25372711	rs695032069	C	T	42	13	0.30952381	ENSSSCG00000015720	ENSSSCT00000061878.1	intron_variant	hemoglobin	22548415
BIN1	15:25374010	15	25374010	rs332257776	G	A	154	55	0.357142857	ENSSSCG00000015720	ENSSSCT00000061878.1	intron_variant	hemoglobin	22548415
BIN1	15:25375082	15	25375082	rs700621138	T	A	45	28	0.622222222	ENSSSCG00000015720	ENSSSCT00000061878.1	intron_variant	hemoglobin	22548415
BIN1	15:25375984	15	25375984	rs333256659	T	C	84	30	0.357142857	ENSSSCG00000015720	ENSSSCT00000061878.1	splice_region_variant&intron_variant	hemoglobin	22548415
BIN1	15:25377363	15	25377363	rs81217297	A	G	47	28	0.595744681	ENSSSCG00000015720	ENSSSCT00000061878.1	synonymous_variant	hemoglobin	22548415
BIN1	15:25375440	15	25375440	.	C	T	51	14	0.274509804	ENSSSCG00000015720	ENSSSCT00000061878.1	intron_variant	hemoglobin	22548415
BIN1	15:25376177	15	25376177	rs333414863	C	T	79	18	0.227848101	ENSSSCG00000015720	ENSSSCT00000061878.1	intron_variant	hemoglobin	22548415
BIN1	15:25374482	15	25374482	rs335700416	T	C	55	10	0.181818182	ENSSSCG00000015720	ENSSSCT00000061878.1	synonymous_variant	hemoglobin	22548415
BIN1	15:25374006	15	25374006	rs322674322	A	G	30	24	0.8	ENSSSCG00000015720	ENSSSCT00000061878.1	intron_variant	hemoglobin	22548415
BIN1	15:25375503	15	25375503	rs330259979	T	C	80	61	0.7625	ENSSSCG00000015720	ENSSSCT00000061878.1	intron_variant	hemoglobin	22548415
BIN1	15:25376248	15	25376248	rs344187380	C	T	81	21	0.259259259	ENSSSCG00000015720	ENSSSCT00000061878.1	intron_variant	hemoglobin	22548415
BIN1	15:25376935	15	25376935	rs329780089	C	G	82	20	0.243902439	ENSSSCG00000015720	ENSSSCT00000061878.1	intron_variant	hemoglobin	22548415
BIN1	15:25376156	15	25376156	rs324636848	A	G	79	21	0.265822785	ENSSSCG00000015720	ENSSSCT00000061878.1	intron_variant	hemoglobin	22548415
BIN1	15:25374645	15	25374645	rs319732328	T	C	98	10	0.102040816	ENSSSCG00000015720	ENSSSCT00000061878.1	intron_variant	hemoglobin	22548415
BIN1	15:25376780	15	25376780	.	C	T	51	13	0.254901961	ENSSSCG00000015720	ENSSSCT00000061878.1	splice_region_variant&synonymous_variant	hemoglobin	22548415
BIN1	15:25375635	15	25375635	rs710382837	T	C	97	83	0.855670103	ENSSSCG00000015720	ENSSSCT00000061878.1	intron_variant	hemoglobin	22548415
BIN1	15:25373420	15	25373420	rs341604308	C	A	126	21	0.166666667	ENSSSCG00000015720	ENSSSCT00000061878.1	intron_variant	hemoglobin	22548415
BIN1	15:25360985	15	25360985	rs342164043	A	T	73	54	0.739726027	ENSSSCG00000015720	ENSSSCT00000061878.1	missense_variant	hemoglobin	22548415
BIN1	15:25371512	15	25371512	rs324222752	C	G	114	16	0.140350877	ENSSSCG00000015720	ENSSSCT00000061878.1	intron_variant	hemoglobin	22548415
BIN1	15:25375838	15	25375838	rs321951402	C	T	100	13	0.13	ENSSSCG00000015720	ENSSSCT00000061878.1	intron_variant	hemoglobin	22548415
BIN1	15:25368783	15	25368783	rs334075821	A	G	42	41	0.976190476	ENSSSCG00000015720	ENSSSCT00000061878.1	intron_variant	hemoglobin	22548415
BIN1	15:25370907	15	25370907	rs341739548	T	G	42	13	0.30952381	ENSSSCG00000015720	ENSSSCT00000061878.1	intron_variant	hemoglobin	22548415
BIN1	15:25374204	15	25374204	rs334547274	A	G	34	10	0.294117647	ENSSSCG00000015720	ENSSSCT00000061878.1	intron_variant	hemoglobin	22548415
BIN1	15:25377004	15	25377004	.	G	A	50	41	0.82	ENSSSCG00000015720	ENSSSCT00000061878.1	synonymous_variant	hemoglobin	22548415
BIN1	15:25329313	15	25329313	rs1109531564	G	C	66	21	0.318181818	ENSSSCG00000015720	ENSSSCT00000039402.1	5_prime_UTR_variant	hemoglobin	22548415
BIN1	15:25376732	15	25376732	rs330370885	G	A	81	24	0.296296296	ENSSSCG00000015720	ENSSSCT00000061878.1	synonymous_variant	hemoglobin	22548415
BIN1	15:25376020	15	25376020	rs789214520	G	T	125	22	0.176	ENSSSCG00000015720	ENSSSCT00000061878.1	intron_variant	hemoglobin	22548415
BIN1	15:25375213	15	25375213	rs793155861	T	C	42	13	0.30952381	ENSSSCG00000015720	ENSSSCT00000061878.1	intron_variant	hemoglobin	22548415
BRD2	7:25159931	7	25159931	rs334096475	T	G	39	22	0.564102564	ENSSSCG00000001471	ENSSSCT00000001637.2	missense_variant	fat	21289033
BRD2	7:25159931	7	25159931	rs334096475	T	G	39	22	0.564102564	ENSSSCG00000001471	ENSSSCT00000001637.2	missense_variant	energy metabolism	31024621
BSDC1	6:88833613	6	88833613	rs327062364	A	G	186	13	0.069892473	ENSSSCG00000026392	ENSSSCT00000061096.1	synonymous_variant	meat quality	20950486
BVES	1:71317758	1	71317758	rs330623688	T	A	126	13	0.103174603	ENSSSCG00000004366	ENSSSCT00000004826.2	3_prime_UTR_variant	meat quality	20950486
CACNA2D1	9:98262406	9	98262406	rs341411155	G	T	124	112	0.903225806	ENSSSCG00000015402	ENSSSCT00000059421.1	3_prime_UTR_variant	obesity	25270054
CACNA2D1	9:98263241	9	98263241	rs333805139	G	A	80	15	0.1875	ENSSSCG00000015402	ENSSSCT00000059421.1	3_prime_UTR_variant	obesity	25270054
CACNA2D1	9:98261987	9	98261987	rs332502169	A	C	179	10	0.055865922	ENSSSCG00000015402	ENSSSCT00000059421.1	3_prime_UTR_variant	obesity	25270054
CACNA2D1	9:98263897	9	98263897	rs325023471	A	G	94	12	0.127659574	ENSSSCG00000015402	ENSSSCT00000059421.1	3_prime_UTR_variant	obesity	25270054
CAMK2D	8:109221819	8	109221819	rs345244454	A	G	164	56	0.341463415	ENSSSCG00000009123	ENSSSCT00000009990.3	downstream_gene_variant	backfat thickness	30136073
CAMK2D	8:109221833	8	109221833	rs328088325	T	A	164	43	0.262195122	ENSSSCG00000009123	ENSSSCT00000009990.3	downstream_gene_variant	backfat thickness	30136073
CAMK2D	8:109221714	8	109221714	rs333520633	A	G	165	31	0.187878788	ENSSSCG00000009123	ENSSSCT00000009990.3	downstream_gene_variant	backfat thickness	30136073
CAPN2	10:19794456	10	19794456	rs1111954648	C	T	135	19	0.140740741	ENSSSCG00000029411	ENSSSCT00000022751.2	synonymous_variant	gut microbiota composition	31217427
CAPN2	10:19819761	10	19819761	.	G	A	101	14	0.138613861	ENSSSCG00000029411	ENSSSCT00000022751.2	downstream_gene_variant	gut microbiota composition	31217427
CAPN2	10:19819653	10	19819653	rs707008902	C	T	133	13	0.097744361	ENSSSCG00000029411	ENSSSCT00000022751.2	downstream_gene_variant	gut microbiota composition	31217427
CAPN2	10:19812275	10	19812275	rs711543370	A	G	156	42	0.269230769	ENSSSCG00000029411	ENSSSCT00000022751.2	synonymous_variant	gut microbiota composition	31217427
CAPN2	10:19758921	10	19758921	.	G	A	98	26	0.265306122	ENSSSCG00000029411	ENSSSCT00000022751.2	5_prime_UTR_variant	gut microbiota composition	31217427
CAPN2	10:19791737	10	19791737	.	T	C	115	20	0.173913043	ENSSSCG00000029411	ENSSSCT00000022751.2	synonymous_variant	gut microbiota composition	31217427
CAPN2	10:19819836	10	19819836	rs706373015	C	T	116	21	0.181034483	ENSSSCG00000029411	ENSSSCT00000022751.2	downstream_gene_variant	gut microbiota composition	31217427
CAPN2	10:19805235	10	19805235	.	C	T	99	14	0.141414141	ENSSSCG00000029411	ENSSSCT00000022751.2	synonymous_variant	gut microbiota composition	31217427
CAPN2	10:19819814	10	19819814	rs55618277	A	G	126	33	0.261904762	ENSSSCG00000029411	ENSSSCT00000022751.2	downstream_gene_variant	gut microbiota composition	31217427
CAPN2	10:19798326	10	19798326	.	C	T	144	24	0.166666667	ENSSSCG00000029411	ENSSSCT00000022751.2	synonymous_variant	gut microbiota composition	31217427
CAPZB	6:77780925	6	77780925	rs196950971	G	T	154	11	0.071428571	ENSSSCG00000003493	ENSSSCT00000060352.1	3_prime_UTR_variant	conductivity/pH/drop loss	20950486
CAPZB	6:77814824	6	77814824	rs55618461	C	A	37	10	0.27027027	ENSSSCG00000003493	ENSSSCT00000049440.1	synonymous_variant	conductivity/pH/drop loss	20950486
CASQ2	4:104983144	4	104983144	.	G	A	91	15	0.164835165	ENSSSCG00000006745	ENSSSCT00000066296.1	downstream_gene_variant	IMF	31316554
CASQ2	4:104982816	4	104982816	.	T	A	95	45	0.473684211	ENSSSCG00000006745	ENSSSCT00000066296.1	missense_variant	IMF	31316554
CASQ2	4:104982672	4	104982672	.	T	C	95	12	0.126315789	ENSSSCG00000006745	ENSSSCT00000066296.1	synonymous_variant	IMF	31316554
CASQ2	4:104959494	4	104959494	rs333080140	A	G	131	13	0.099236641	ENSSSCG00000006745	ENSSSCT00000066296.1	synonymous_variant	IMF	31316554
CASQ2	4:104983627	4	104983627	.	T	C	105	10	0.095238095	ENSSSCG00000006745	ENSSSCT00000066296.1	downstream_gene_variant	IMF	31316554
CASQ2	4:104983127	4	104983127	.	C	T	88	17	0.193181818	ENSSSCG00000006745	ENSSSCT00000066296.1	downstream_gene_variant	IMF	31316554
CASQ2	4:104983114	4	104983114	.	C	T	85	18	0.211764706	ENSSSCG00000006745	ENSSSCT00000066296.1	downstream_gene_variant	IMF	31316554
CASQ2	4:104982646	4	104982646	.	A	G	98	14	0.142857143	ENSSSCG00000006745	ENSSSCT00000066296.1	missense_variant	IMF	31316554
CASQ2	4:104983162	4	104983162	.	G	A	90	14	0.155555556	ENSSSCG00000006745	ENSSSCT00000066296.1	downstream_gene_variant	IMF	31316554
CASQ2	4:104982874	4	104982874	.	C	T	105	43	0.40952381	ENSSSCG00000006745	ENSSSCT00000066296.1	downstream_gene_variant	IMF	31316554
CASQ2	4:104982970	4	104982970	.	G	A	161	24	0.149068323	ENSSSCG00000006745	ENSSSCT00000066296.1	downstream_gene_variant	IMF	31316554
CASQ2	4:104983130	4	104983130	.	G	A	88	15	0.170454545	ENSSSCG00000006745	ENSSSCT00000066296.1	downstream_gene_variant	IMF	31316554
CAST	2:103377833	2	103377833	rs338272856	G	A	42	14	0.333333333	ENSSSCG00000014170	ENSSSCT00000015480.2	3_prime_UTR_variant	growth/ meat quality	21786671
CAST	2:103377833	2	103377833	rs338272856	G	A	42	14	0.333333333	ENSSSCG00000014170	ENSSSCT00000015480.2	3_prime_UTR_variant	Loin Peak Shear Force	26901498
CAST	2:103377833	2	103377833	rs338272856	G	A	42	14	0.333333333	ENSSSCG00000014170	ENSSSCT00000015480.2	3_prime_UTR_variant	meat quality and carcass composition	24580963
CAST	2:103377833	2	103377833	rs338272856	G	A	42	14	0.333333333	ENSSSCG00000014170	ENSSSCT00000015480.2	3_prime_UTR_variant	shear force	26641170
CAST	2:103377755	2	103377755	rs331594387	A	G	43	13	0.302325581	ENSSSCG00000014170	ENSSSCT00000015480.2	3_prime_UTR_variant	growth/ meat quality	21786671
CAST	2:103377755	2	103377755	rs331594387	A	G	43	13	0.302325581	ENSSSCG00000014170	ENSSSCT00000015480.2	3_prime_UTR_variant	Loin Peak Shear Force	26901498
CAST	2:103377755	2	103377755	rs331594387	A	G	43	13	0.302325581	ENSSSCG00000014170	ENSSSCT00000015480.2	3_prime_UTR_variant	meat quality and carcass composition	24580963
CAST	2:103377755	2	103377755	rs331594387	A	G	43	13	0.302325581	ENSSSCG00000014170	ENSSSCT00000015480.2	3_prime_UTR_variant	shear force	26641170
CCNY	10:58047654	10	58047654	rs336718290	G	C	93	12	0.129032258	ENSSSCG00000011107	ENSSSCT00000012155.3	synonymous_variant	ham weight	29522525
CCS	2:5825418	2	5825418	rs81356782	A	G	64	11	0.171875	ENSSSCG00000012934	ENSSSCT00000045051.1	missense_variant	reproductive trait	27018129
CCS	2:5819897	2	5819897	.	G	T	45	17	0.377777778	ENSSSCG00000012934	ENSSSCT00000045051.1	synonymous_variant	reproductive trait	27018129
CCS	2:5819624	2	5819624	rs81214995	A	C	187	17	0.090909091	ENSSSCG00000012934	ENSSSCT00000045051.1	missense_variant	reproductive trait	27018129
CD83	7:10385559	7	10385559	rs340952910	C	T	75	23	0.306666667	ENSSSCG00000021576	ENSSSCT00000033515.2	3_prime_UTR_variant	immunity	30237295
CD83	7:10385559	7	10385559	rs340952910	C	T	75	23	0.306666667	ENSSSCG00000021576	ENSSSCT00000033515.2	3_prime_UTR_variant	body weight/ body length/ body height/ and chest circumference	27473603
CD83	7:10384696	7	10384696	rs80788200	G	A	72	30	0.416666667	ENSSSCG00000021576	ENSSSCT00000033515.2	synonymous_variant	immunity	30237295
CD83	7:10384696	7	10384696	rs80788200	G	A	72	30	0.416666667	ENSSSCG00000021576	ENSSSCT00000033515.2	synonymous_variant	body weight/ body length/ body height/ and chest circumference	27473603
CD83	7:10384819	7	10384819	rs327147400	C	T	45	13	0.288888889	ENSSSCG00000021576	ENSSSCT00000033515.2	3_prime_UTR_variant	immunity	30237295
CD83	7:10384819	7	10384819	rs327147400	C	T	45	13	0.288888889	ENSSSCG00000021576	ENSSSCT00000033515.2	3_prime_UTR_variant	body weight/ body length/ body height/ and chest circumference	27473603
CD83	7:10385430	7	10385430	rs341584702	G	A	45	14	0.311111111	ENSSSCG00000021576	ENSSSCT00000033515.2	3_prime_UTR_variant	immunity	30237295
CD83	7:10385430	7	10385430	rs341584702	G	A	45	14	0.311111111	ENSSSCG00000021576	ENSSSCT00000033515.2	3_prime_UTR_variant	body weight/ body length/ body height/ and chest circumference	27473603
CD83	7:10385676	7	10385676	rs331169129	T	C	180	51	0.283333333	ENSSSCG00000021576	ENSSSCT00000033515.2	3_prime_UTR_variant	immunity	30237295
CD83	7:10385676	7	10385676	rs331169129	T	C	180	51	0.283333333	ENSSSCG00000021576	ENSSSCT00000033515.2	3_prime_UTR_variant	body weight/ body length/ body height/ and chest circumference	27473603
CD83	7:10384946	7	10384946	rs333534565	G	A	147	53	0.360544218	ENSSSCG00000021576	ENSSSCT00000033515.2	3_prime_UTR_variant	immunity	30237295
CD83	7:10384946	7	10384946	rs333534565	G	A	147	53	0.360544218	ENSSSCG00000021576	ENSSSCT00000033515.2	3_prime_UTR_variant	body weight/ body length/ body height/ and chest circumference	27473603
CD83	7:10385575	7	10385575	rs320053727	T	A	80	10	0.125	ENSSSCG00000021576	ENSSSCT00000033515.2	3_prime_UTR_variant	immunity	30237295
CD83	7:10385575	7	10385575	rs320053727	T	A	80	10	0.125	ENSSSCG00000021576	ENSSSCT00000033515.2	3_prime_UTR_variant	body weight/ body length/ body height/ and chest circumference	27473603
CD83	7:10385129	7	10385129	rs327895867	C	T	157	66	0.420382166	ENSSSCG00000021576	ENSSSCT00000033515.2	3_prime_UTR_variant	immunity	30237295
CD83	7:10385129	7	10385129	rs327895867	C	T	157	66	0.420382166	ENSSSCG00000021576	ENSSSCT00000033515.2	3_prime_UTR_variant	body weight/ body length/ body height/ and chest circumference	27473603
CD83	7:10385483	7	10385483	rs319305511	T	G	46	15	0.326086957	ENSSSCG00000021576	ENSSSCT00000033515.2	3_prime_UTR_variant	immunity	30237295
CD83	7:10385483	7	10385483	rs319305511	T	G	46	15	0.326086957	ENSSSCG00000021576	ENSSSCT00000033515.2	3_prime_UTR_variant	body weight/ body length/ body height/ and chest circumference	27473603
CD83	7:10380426	7	10380426	rs318866841	T	C	168	65	0.386904762	ENSSSCG00000021576	ENSSSCT00000033515.2	synonymous_variant	immunity	30237295
CD83	7:10380426	7	10380426	rs318866841	T	C	168	65	0.386904762	ENSSSCG00000021576	ENSSSCT00000033515.2	synonymous_variant	body weight/ body length/ body height/ and chest circumference	27473603
CD83	7:10384739	7	10384739	rs344618639	C	T	148	55	0.371621622	ENSSSCG00000021576	ENSSSCT00000033515.2	3_prime_UTR_variant	immunity	30237295
CD83	7:10384739	7	10384739	rs344618639	C	T	148	55	0.371621622	ENSSSCG00000021576	ENSSSCT00000033515.2	3_prime_UTR_variant	body weight/ body length/ body height/ and chest circumference	27473603
CD83	7:10384654	7	10384654	rs80949703	C	T	149	60	0.402684564	ENSSSCG00000021576	ENSSSCT00000033515.2	synonymous_variant	immunity	30237295
CD83	7:10384654	7	10384654	rs80949703	C	T	149	60	0.402684564	ENSSSCG00000021576	ENSSSCT00000033515.2	synonymous_variant	body weight/ body length/ body height/ and chest circumference	27473603
CD83	7:10385471	7	10385471	rs328078286	C	G	42	14	0.333333333	ENSSSCG00000021576	ENSSSCT00000033515.2	3_prime_UTR_variant	immunity	30237295
CD83	7:10385471	7	10385471	rs328078286	C	G	42	14	0.333333333	ENSSSCG00000021576	ENSSSCT00000033515.2	3_prime_UTR_variant	body weight/ body length/ body height/ and chest circumference	27473603
CD83	7:10385475	7	10385475	rs336724840	A	G	70	19	0.271428571	ENSSSCG00000021576	ENSSSCT00000033515.2	3_prime_UTR_variant	immunity	30237295
CD83	7:10385475	7	10385475	rs336724840	A	G	70	19	0.271428571	ENSSSCG00000021576	ENSSSCT00000033515.2	3_prime_UTR_variant	body weight/ body length/ body height/ and chest circumference	27473603
CDKN1A	7:32359446	7	32359446	rs320706014	A	G	186	15	0.080645161	ENSSSCG00000001565	ENSSSCT00000001744.3	upstream_gene_variant	growth/ fat deposition/ and premium cut yield-related traits	27942838
CDKN1A	7:32359739	7	32359739	rs80964639	A	G	187	47	0.251336898	ENSSSCG00000001565	ENSSSCT00000001744.3	synonymous_variant	growth/ fat deposition/ and premium cut yield-related traits	27942838
CHCHD3	18:16328676	18	16328676	rs196958923	A	G	131	12	0.091603053	ENSSSCG00000016545	ENSSSCT00000018015.3	synonymous_variant	backfat	21383979
CHCHD3	18:16329089	18	16329089	rs196960272	T	G	100	14	0.14	ENSSSCG00000016545	ENSSSCT00000018015.3	3_prime_UTR_variant	backfat	21383979
CHCHD3	18:16328941	18	16328941	rs320829903	T	C	102	23	0.225490196	ENSSSCG00000016545	ENSSSCT00000018015.3	3_prime_UTR_variant	backfat	21383979
CHCHD3	18:16329208	18	16329208	rs196952715	A	G	119	39	0.327731092	ENSSSCG00000016545	ENSSSCT00000018015.3	3_prime_UTR_variant	backfat	21383979
CHCHD7	4:75641543	4	75641543	rs80798664	C	T	121	41	0.338842975	ENSSSCG00000032573	ENSSSCT00000058495.1	synonymous_variant	weaning weight	24962532
CHURC1	7:89001614	7	89001614	rs335426476	C	G	119	10	0.084033613	ENSSSCG00000022147	ENSSSCT00000031251.2	missense_variant	Residual feed intake (RFI)	23840294
CHURC1	7:89002104	7	89002104	rs326693718	G	A	47	18	0.382978723	ENSSSCG00000022147	ENSSSCT00000031251.2	3_prime_UTR_variant	Residual feed intake (RFI)	23840294
CIDEA	6:97253395	6	97253395	rs335967062	A	G	88	40	0.454545455	ENSSSCG00000024644	ENSSSCT00000028648.2	synonymous_variant	Back fat thickness	29035812
CIDEA	6:97253395	6	97253395	rs335967062	A	G	88	40	0.454545455	ENSSSCG00000024644	ENSSSCT00000028648.2	synonymous_variant	Back fat thickness (BF)	29035812
CIDEA	6:97253391	6	97253391	rs707986233	G	A	57	31	0.543859649	ENSSSCG00000024644	ENSSSCT00000028648.2	missense_variant	Back fat thickness	29035812
CIDEA	6:97253391	6	97253391	rs707986233	G	A	57	31	0.543859649	ENSSSCG00000024644	ENSSSCT00000028648.2	missense_variant	Back fat thickness (BF)	29035812
CKM	6:51711242	6	51711242	.	C	A	131	123	0.938931298	ENSSSCG00000036132	ENSSSCT00000041497.1	intron_variant	MUSCLE PH _9h	21906321
CKM	6:51710210	6	51710210	rs1107886104	G	A	74	58	0.783783784	ENSSSCG00000036132	ENSSSCT00000041497.1	intron_variant	MUSCLE PH _9h	21906321
CKM	6:51711239	6	51711239	.	G	A	172	172	1	ENSSSCG00000036132	ENSSSCT00000041497.1	intron_variant	MUSCLE PH _9h	21906321
CKM	6:51711043	6	51711043	.	A	G	171	171	1	ENSSSCG00000036132	ENSSSCT00000041497.1	synonymous_variant	MUSCLE PH _9h	21906321
CLIC5	7:40687004	7	40687004	rs1110402178	C	T	134	56	0.417910448	ENSSSCG00000037416	ENSSSCT00000045881.1	3_prime_UTR_variant	meat quality	20950486
CLIC5	7:40727052	7	40727052	.	A	G	165	31	0.187878788	ENSSSCG00000037416	ENSSSCT00000045881.1	synonymous_variant	meat quality	20950486
CLIC5	7:40686767	7	40686767	rs1112057337	G	T	180	115	0.638888889	ENSSSCG00000037416	ENSSSCT00000045881.1	3_prime_UTR_variant	meat quality	20950486
CLIC5	7:40687363	7	40687363	rs1112875997	G	A	135	32	0.237037037	ENSSSCG00000037416	ENSSSCT00000045881.1	3_prime_UTR_variant	meat quality	20950486
CLIC5	7:40683611	7	40683611	.	G	T	57	31	0.543859649	ENSSSCG00000037416	ENSSSCT00000045881.1	downstream_gene_variant	meat quality	20950486
CLIC5	7:40684139	7	40684139	.	A	G	79	29	0.367088608	ENSSSCG00000037416	ENSSSCT00000045881.1	downstream_gene_variant	meat quality	20950486
CLIC5	7:40687460	7	40687460	rs710852535	C	T	135	26	0.192592593	ENSSSCG00000037416	ENSSSCT00000045881.1	3_prime_UTR_variant	meat quality	20950486
CLIC5	7:40687093	7	40687093	.	T	C	136	35	0.257352941	ENSSSCG00000037416	ENSSSCT00000045881.1	3_prime_UTR_variant	meat quality	20950486
CLIC5	7:40727049	7	40727049	.	C	T	167	30	0.179640719	ENSSSCG00000037416	ENSSSCT00000045881.1	synonymous_variant	meat quality	20950486
CLIC5	7:40685504	7	40685504	.	T	C	161	63	0.391304348	ENSSSCG00000037416	ENSSSCT00000045881.1	3_prime_UTR_variant	meat quality	20950486
CLIC5	7:40687376	7	40687376	rs1107421444	A	G	134	31	0.231343284	ENSSSCG00000037416	ENSSSCT00000045881.1	3_prime_UTR_variant	meat quality	20950486
CLIC5	7:40686562	7	40686562	.	G	A	180	28	0.155555556	ENSSSCG00000037416	ENSSSCT00000045881.1	3_prime_UTR_variant	meat quality	20950486
CLIC5	7:40687103	7	40687103	rs1111348962	C	T	34	21	0.617647059	ENSSSCG00000037416	ENSSSCT00000045881.1	3_prime_UTR_variant	meat quality	20950486
CLIC5	7:40685625	7	40685625	.	G	A	77	35	0.454545455	ENSSSCG00000037416	ENSSSCT00000045881.1	3_prime_UTR_variant	meat quality	20950486
CLIC5	7:40687190	7	40687190	rs1109351482	T	G	135	45	0.333333333	ENSSSCG00000037416	ENSSSCT00000045881.1	3_prime_UTR_variant	meat quality	20950486
CLIC5	7:40684325	7	40684325	.	C	G	120	23	0.191666667	ENSSSCG00000037416	ENSSSCT00000045881.1	downstream_gene_variant	meat quality	20950486
CLIC5	7:40683854	7	40683854	rs1112357268	T	A	118	23	0.194915254	ENSSSCG00000037416	ENSSSCT00000045881.1	downstream_gene_variant	meat quality	20950486
CLIC5	7:40684358	7	40684358	.	G	A	76	19	0.25	ENSSSCG00000037416	ENSSSCT00000045881.1	downstream_gene_variant	meat quality	20950486
CLIC5	7:40686571	7	40686571	rs1112657819	A	G	180	34	0.188888889	ENSSSCG00000037416	ENSSSCT00000045881.1	3_prime_UTR_variant	meat quality	20950486
CLIC5	7:40687514	7	40687514	rs712328544	G	A	159	22	0.13836478	ENSSSCG00000037416	ENSSSCT00000045881.1	3_prime_UTR_variant	meat quality	20950486
CLIC5	7:40687594	7	40687594	rs791813616	G	C	134	22	0.164179104	ENSSSCG00000037416	ENSSSCT00000045881.1	synonymous_variant	meat quality	20950486
CLIC5	7:40683515	7	40683515	.	C	T	70	37	0.528571429	ENSSSCG00000037416	ENSSSCT00000045881.1	downstream_gene_variant	meat quality	20950486
CLIC5	7:40684290	7	40684290	.	A	G	172	33	0.191860465	ENSSSCG00000037416	ENSSSCT00000045881.1	downstream_gene_variant	meat quality	20950486
CLIC5	7:40807858	7	40807858	rs320573379	G	T	135	35	0.259259259	ENSSSCG00000037416	ENSSSCT00000063969.1	5_prime_UTR_variant	meat quality	20950486
CLIC5	7:40683233	7	40683233	rs1112594086	T	G	80	52	0.65	ENSSSCG00000037416	ENSSSCT00000045881.1	downstream_gene_variant	meat quality	20950486
CLIC5	7:40686599	7	40686599	.	T	C	180	40	0.222222222	ENSSSCG00000037416	ENSSSCT00000045881.1	3_prime_UTR_variant	meat quality	20950486
CLIC5	7:40807885	7	40807885	rs332070599	G	A	66	25	0.378787879	ENSSSCG00000037416	ENSSSCT00000063969.1	5_prime_UTR_variant	meat quality	20950486
CLIC5	7:40687037	7	40687037	.	C	T	136	49	0.360294118	ENSSSCG00000037416	ENSSSCT00000045881.1	3_prime_UTR_variant	meat quality	20950486
CLIC5	7:40686766	7	40686766	rs1110224965	C	G	149	104	0.697986577	ENSSSCG00000037416	ENSSSCT00000045881.1	3_prime_UTR_variant	meat quality	20950486
CLIC5	7:40685925	7	40685925	rs1108725687	T	C	120	33	0.275	ENSSSCG00000037416	ENSSSCT00000045881.1	3_prime_UTR_variant	meat quality	20950486
CLIC5	7:40687131	7	40687131	rs1108866574	A	G	134	27	0.201492537	ENSSSCG00000037416	ENSSSCT00000045881.1	3_prime_UTR_variant	meat quality	20950486
CLIC5	7:40687494	7	40687494	rs702110138	G	A	135	26	0.192592593	ENSSSCG00000037416	ENSSSCT00000045881.1	3_prime_UTR_variant	meat quality	20950486
CLIC5	7:40685609	7	40685609	.	G	A	76	30	0.394736842	ENSSSCG00000037416	ENSSSCT00000045881.1	3_prime_UTR_variant	meat quality	20950486
CLIC5	7:40686080	7	40686080	rs1108582587	G	A	180	39	0.216666667	ENSSSCG00000037416	ENSSSCT00000045881.1	3_prime_UTR_variant	meat quality	20950486
CLIC5	7:40685888	7	40685888	.	C	T	137	100	0.729927007	ENSSSCG00000037416	ENSSSCT00000045881.1	3_prime_UTR_variant	meat quality	20950486
CLIC5	7:40687486	7	40687486	rs693408180	G	A	136	25	0.183823529	ENSSSCG00000037416	ENSSSCT00000045881.1	3_prime_UTR_variant	meat quality	20950486
CLIC5	7:40683907	7	40683907	rs1110407736	C	T	51	17	0.333333333	ENSSSCG00000037416	ENSSSCT00000045881.1	downstream_gene_variant	meat quality	20950486
CLIC5	7:40684328	7	40684328	.	C	A	76	22	0.289473684	ENSSSCG00000037416	ENSSSCT00000045881.1	downstream_gene_variant	meat quality	20950486
CLIC5	7:40686007	7	40686007	rs1113609699	T	A	135	43	0.318518519	ENSSSCG00000037416	ENSSSCT00000045881.1	3_prime_UTR_variant	meat quality	20950486
CLIC5	7:40684161	7	40684161	rs1113061491	A	G	120	27	0.225	ENSSSCG00000037416	ENSSSCT00000045881.1	downstream_gene_variant	meat quality	20950486
CLIC5	7:40685822	7	40685822	.	T	C	69	52	0.753623188	ENSSSCG00000037416	ENSSSCT00000045881.1	3_prime_UTR_variant	meat quality	20950486
CLIC5	7:40686037	7	40686037	.	G	A	69	25	0.362318841	ENSSSCG00000037416	ENSSSCT00000045881.1	3_prime_UTR_variant	meat quality	20950486
CMYA5	2:88456723	2	88456723	rs707147388	T	C	135	10	0.074074074	ENSSSCG00000026098	ENSSSCT00000041048.1	synonymous_variant	carcass length	30237295
CMYA5	2:88506299	2	88506299	.	C	T	88	70	0.795454545	ENSSSCG00000026098	ENSSSCT00000041048.1	3_prime_UTR_variant	carcass length	30237295
CMYA5	2:88506061	2	88506061	.	T	C	87	10	0.114942529	ENSSSCG00000026098	ENSSSCT00000041048.1	synonymous_variant	carcass length	30237295
CMYA5	2:88506420	2	88506420	.	T	C	105	71	0.676190476	ENSSSCG00000026098	ENSSSCT00000041048.1	3_prime_UTR_variant	carcass length	30237295
CMYA5	2:88451313	2	88451313	rs713498757	A	C	135	10	0.074074074	ENSSSCG00000026098	ENSSSCT00000041048.1	missense_variant	carcass length	30237295
CMYA5	2:88506411	2	88506411	.	G	A	104	65	0.625	ENSSSCG00000026098	ENSSSCT00000041048.1	3_prime_UTR_variant	carcass length	30237295
CMYA5	2:88453783	2	88453783	rs693479639	C	T	133	10	0.07518797	ENSSSCG00000026098	ENSSSCT00000041048.1	synonymous_variant	carcass length	30237295
CMYA5	2:88483145	2	88483145	rs81212401	C	T	135	42	0.311111111	ENSSSCG00000026098	ENSSSCT00000041048.1	synonymous_variant	carcass length	30237295
CMYA5	2:88450406	2	88450406	rs338701162	G	T	106	105	0.990566038	ENSSSCG00000026098	ENSSSCT00000041048.1	missense_variant	carcass length	30237295
CMYA5	2:88505953	2	88505953	.	G	A	33	13	0.393939394	ENSSSCG00000026098	ENSSSCT00000041048.1	synonymous_variant	carcass length	30237295
CMYA5	2:88506680	2	88506680	.	C	T	72	29	0.402777778	ENSSSCG00000026098	ENSSSCT00000041048.1	3_prime_UTR_variant	carcass length	30237295
CMYA5	2:88455917	2	88455917	rs326341255	T	C	141	15	0.106382979	ENSSSCG00000026098	ENSSSCT00000041048.1	synonymous_variant	carcass length	30237295
CMYA5	2:88506481	2	88506481	.	T	C	88	18	0.204545455	ENSSSCG00000026098	ENSSSCT00000041048.1	3_prime_UTR_variant	carcass length	30237295
CMYA5	2:88506673	2	88506673	.	A	G	72	29	0.402777778	ENSSSCG00000026098	ENSSSCT00000041048.1	3_prime_UTR_variant	carcass length	30237295
CMYA5	2:88506562	2	88506562	.	G	A	73	24	0.328767123	ENSSSCG00000026098	ENSSSCT00000041048.1	3_prime_UTR_variant	carcass length	30237295
CMYA5	2:88506068	2	88506068	.	G	A	73	16	0.219178082	ENSSSCG00000026098	ENSSSCT00000041048.1	missense_variant	carcass length	30237295
CNTFR	10:32211918	10	32211918	rs706586512	T	C	176	18	0.102272727	ENSSSCG00000010974	ENSSSCT00000012011.3	5_prime_UTR_variant	Fatty Acid Composition	24926690
COL1A1	12:26394558	12	26394558	rs325468835	A	G	62	31	0.5	ENSSSCG00000036135	ENSSSCT00000061988.1	synonymous_variant	teat number	28093083
COL1A1	12:26383919	12	26383919	rs55619191	A	G	118	13	0.110169492	ENSSSCG00000036135	ENSSSCT00000061988.1	synonymous_variant	teat number	28093083
COL1A2	9:74207705	9	74207705	rs326265967	T	C	67	28	0.417910448	ENSSSCG00000015326	ENSSSCT00000024528.2	synonymous_variant	body conformation traits	19284518
COL6A3	15:137025824	15	137025824	rs793043969	T	C	116	36	0.310344828	ENSSSCG00000027331	ENSSSCT00000066100.1	missense_variant	sow lactation performance traits	27285909
COL6A3	15:137025791	15	137025791	rs344362232	A	G	95	74	0.778947368	ENSSSCG00000027331	ENSSSCT00000066100.1	missense_variant	sow lactation performance traits	27285909
COL6A3	15:137030750	15	137030750	rs329673021	A	C	149	13	0.087248322	ENSSSCG00000027331	ENSSSCT00000028799.2	missense_variant	sow lactation performance traits	27285909
COL6A3	15:137054197	15	137054197	rs320250315	T	C	149	10	0.067114094	ENSSSCG00000027331	ENSSSCT00000028799.2	missense_variant	sow lactation performance traits	27285909
COL6A3	15:137025963	15	137025963	rs327607300	C	T	39	33	0.846153846	ENSSSCG00000027331	ENSSSCT00000028799.2	missense_variant	sow lactation performance traits	27285909
COL6A3	15:137054261	15	137054261	rs331602048	A	G	149	10	0.067114094	ENSSSCG00000027331	ENSSSCT00000028799.2	synonymous_variant	sow lactation performance traits	27285909
COL6A3	15:137026087	15	137026087	rs80819895	A	G	185	31	0.167567568	ENSSSCG00000027331	ENSSSCT00000028799.2	synonymous_variant	sow lactation performance traits	27285909
COX10	12:58109321	12	58109321	.	G	T	95	10	0.105263158	ENSSSCG00000018023	ENSSSCT00000019618.2	downstream_gene_variant	body mass index	27473603
COX10	12:58109316	12	58109316	.	C	G	95	12	0.126315789	ENSSSCG00000018023	ENSSSCT00000019618.2	downstream_gene_variant	body mass index	27473603
CPT1B	5:160611	5	160611	.	C	A	111	10	0.09009009	ENSSSCG00000022364	ENSSSCT00000062020.1	synonymous_variant	IMF and fatty acid content	27666082
CRAT	1:269389712	1	269389712	rs343170177	T	C	114	31	0.271929825	ENSSSCG00000005671	ENSSSCT00000006234.2	synonymous_variant	Daily feeder visit	28500374
CRAT	1:269389712	1	269389712	rs343170177	T	C	114	31	0.271929825	ENSSSCG00000005671	ENSSSCT00000006234.2	synonymous_variant	backfat thickness	28380601
CRAT	1:269391504	1	269391504	rs318315662	A	G	85	17	0.2	ENSSSCG00000005671	ENSSSCT00000006234.2	splice_region_variant&intron_variant	Daily feeder visit	28500374
CRAT	1:269391504	1	269391504	rs318315662	A	G	85	17	0.2	ENSSSCG00000005671	ENSSSCT00000006234.2	splice_region_variant&intron_variant	backfat thickness	28380601
CRAT	1:269395055	1	269395055	rs338599055	G	A	120	70	0.583333333	ENSSSCG00000005671	ENSSSCT00000006234.2	synonymous_variant	Daily feeder visit	28500374
CRAT	1:269395055	1	269395055	rs338599055	G	A	120	70	0.583333333	ENSSSCG00000005671	ENSSSCT00000006234.2	synonymous_variant	backfat thickness	28380601
CRAT	1:269398545	1	269398545	rs337755865	T	C	78	19	0.243589744	ENSSSCG00000005671	ENSSSCT00000006234.2	synonymous_variant	Daily feeder visit	28500374
CRAT	1:269398545	1	269398545	rs337755865	T	C	78	19	0.243589744	ENSSSCG00000005671	ENSSSCT00000006234.2	synonymous_variant	backfat thickness	28380601
CRAT	1:269387603	1	269387603	rs699658785	C	T	169	33	0.195266272	ENSSSCG00000005671	ENSSSCT00000006234.2	3_prime_UTR_variant	Daily feeder visit	28500374
CRAT	1:269387603	1	269387603	rs699658785	C	T	169	33	0.195266272	ENSSSCG00000005671	ENSSSCT00000006234.2	3_prime_UTR_variant	backfat thickness	28380601
CRAT	1:269401280	1	269401280	rs330331865	C	T	98	22	0.224489796	ENSSSCG00000005671	ENSSSCT00000006234.2	5_prime_UTR_variant	Daily feeder visit	28500374
CRAT	1:269401280	1	269401280	rs330331865	C	T	98	22	0.224489796	ENSSSCG00000005671	ENSSSCT00000006234.2	5_prime_UTR_variant	backfat thickness	28380601
CRAT	1:269390586	1	269390586	rs334573926	C	T	90	21	0.233333333	ENSSSCG00000005671	ENSSSCT00000006234.2	synonymous_variant	Daily feeder visit	28500374
CRAT	1:269390586	1	269390586	rs334573926	C	T	90	21	0.233333333	ENSSSCG00000005671	ENSSSCT00000006234.2	synonymous_variant	backfat thickness	28380601
CRAT	1:269395010	1	269395010	rs323923087	C	T	116	81	0.698275862	ENSSSCG00000005671	ENSSSCT00000006234.2	synonymous_variant	Daily feeder visit	28500374
CRAT	1:269395010	1	269395010	rs323923087	C	T	116	81	0.698275862	ENSSSCG00000005671	ENSSSCT00000006234.2	synonymous_variant	backfat thickness	28380601
CRAT	1:269387531	1	269387531	rs698772850	C	T	173	18	0.104046243	ENSSSCG00000005671	ENSSSCT00000006234.2	3_prime_UTR_variant	Daily feeder visit	28500374
CRAT	1:269387531	1	269387531	rs698772850	C	T	173	18	0.104046243	ENSSSCG00000005671	ENSSSCT00000006234.2	3_prime_UTR_variant	backfat thickness	28380601
CRAT	1:269401112	1	269401112	rs325714634	A	T	97	33	0.340206186	ENSSSCG00000005671	ENSSSCT00000060032.1	missense_variant	Daily feeder visit	28500374
CRAT	1:269401112	1	269401112	rs325714634	A	T	97	33	0.340206186	ENSSSCG00000005671	ENSSSCT00000060032.1	missense_variant	backfat thickness	28380601
CRAT	1:269387821	1	269387821	rs80942402	G	A	59	23	0.389830508	ENSSSCG00000005671	ENSSSCT00000006234.2	3_prime_UTR_variant	Daily feeder visit	28500374
CRAT	1:269387821	1	269387821	rs80942402	G	A	59	23	0.389830508	ENSSSCG00000005671	ENSSSCT00000006234.2	3_prime_UTR_variant	backfat thickness	28380601
CRAT	1:269401284	1	269401284	rs692163458	G	C	60	15	0.25	ENSSSCG00000005671	ENSSSCT00000006234.2	5_prime_UTR_variant	Daily feeder visit	28500374
CRAT	1:269401284	1	269401284	rs692163458	G	C	60	15	0.25	ENSSSCG00000005671	ENSSSCT00000006234.2	5_prime_UTR_variant	backfat thickness	28380601
CRAT	1:269399428	1	269399428	rs325464465	A	G	96	15	0.15625	ENSSSCG00000005671	ENSSSCT00000006234.2	5_prime_UTR_variant	Daily feeder visit	28500374
CRAT	1:269399428	1	269399428	rs325464465	A	G	96	15	0.15625	ENSSSCG00000005671	ENSSSCT00000006234.2	5_prime_UTR_variant	backfat thickness	28380601
CRAT	1:269401295	1	269401295	rs339569467	G	C	60	15	0.25	ENSSSCG00000005671	ENSSSCT00000006234.2	5_prime_UTR_variant	Daily feeder visit	28500374
CRAT	1:269401295	1	269401295	rs339569467	G	C	60	15	0.25	ENSSSCG00000005671	ENSSSCT00000006234.2	5_prime_UTR_variant	backfat thickness	28380601
CRAT	1:269392099	1	269392099	rs325695715	C	T	68	11	0.161764706	ENSSSCG00000005671	ENSSSCT00000006234.2	synonymous_variant	Daily feeder visit	28500374
CRAT	1:269392099	1	269392099	rs325695715	C	T	68	11	0.161764706	ENSSSCG00000005671	ENSSSCT00000006234.2	synonymous_variant	backfat thickness	28380601
CREB3L2	18:11662574	18	11662574	.	A	G	52	12	0.230769231	ENSSSCG00000016520	ENSSSCT00000017988.3	3_prime_UTR_variant	PGAM2	27589727
CREB3L2	18:11664433	18	11664433	.	A	G	138	14	0.101449275	ENSSSCG00000016520	ENSSSCT00000063779.1	3_prime_UTR_variant	PGAM2	27589727
CREB3L2	18:11664387	18	11664387	.	A	G	89	19	0.213483146	ENSSSCG00000016520	ENSSSCT00000063779.1	3_prime_UTR_variant	PGAM2	27589727
CREB3L2	18:11664465	18	11664465	.	A	G	117	24	0.205128205	ENSSSCG00000016520	ENSSSCT00000063779.1	3_prime_UTR_variant	PGAM2	27589727
CREB3L2	18:11662547	18	11662547	.	A	G	68	14	0.205882353	ENSSSCG00000016520	ENSSSCT00000017988.3	3_prime_UTR_variant	PGAM2	27589727
CREB3L2	18:11664327	18	11664327	.	A	G	65	15	0.230769231	ENSSSCG00000016520	ENSSSCT00000063779.1	3_prime_UTR_variant	PGAM2	27589727
CREG1	4:83458537	4	83458537	rs342582191	A	G	45	10	0.222222222	ENSSSCG00000006308	ENSSSCT00000006913.3	missense_variant	IMF and fatty acid content	27666082
CST6	2:6325227	2	6325227	.	C	T	110	40	0.363636364	ENSSSCG00000012960	ENSSSCT00000014166.3	synonymous_variant	Warner-Bratzler shear force (WBS) and tenderness	28380601
CTGF	1:31677048	1	31677048	rs326602892	T	C	57	15	0.263157895	ENSSSCG00000004192	ENSSSCT00000038588.1	3_prime_UTR_variant	inverted teat defect	28050760
CTGF	1:31676377	1	31676377	rs80962706	C	T	96	18	0.1875	ENSSSCG00000004192	ENSSSCT00000038588.1	synonymous_variant	inverted teat defect	28050760
CTGF	1:31676380	1	31676380	rs80926110	C	T	88	10	0.113636364	ENSSSCG00000004192	ENSSSCT00000038588.1	synonymous_variant	inverted teat defect	28050760
CTSC	9:21749406	9	21749406	rs324965761	C	T	82	15	0.182926829	ENSSSCG00000014924	ENSSSCT00000054377.1	3_prime_UTR_variant	Daily occupation time	28500374
CTSC	9:21749406	9	21749406	rs324965761	C	T	82	15	0.182926829	ENSSSCG00000014924	ENSSSCT00000054377.1	3_prime_UTR_variant	pH	20950486
CTSC	9:21749745	9	21749745	rs327689182	G	T	131	55	0.419847328	ENSSSCG00000014924	ENSSSCT00000054377.1	3_prime_UTR_variant	Daily occupation time	28500374
CTSC	9:21749745	9	21749745	rs327689182	G	T	131	55	0.419847328	ENSSSCG00000014924	ENSSSCT00000054377.1	3_prime_UTR_variant	pH	20950486
CTSH	7:48105922	7	48105922	.	T	G	32	10	0.3125	ENSSSCG00000001770	ENSSSCT00000001983.2	synonymous_variant	immune response	24444103
CTSZ	17:59143118	17	59143118	rs344283505	C	T	173	12	0.069364162	ENSSSCG00000007522	ENSSSCT00000008249.2	synonymous_variant	growth traits/color	19496772
CTSZ	17:59145358	17	59145358	rs80866494	G	A	155	20	0.129032258	ENSSSCG00000007522	ENSSSCT00000008249.2	synonymous_variant	growth traits/color	19496772
CUL4A	11:78588220	11	78588220	rs696507764	G	C	42	24	0.571428571	ENSSSCG00000009556	ENSSSCT00000010475.3	3_prime_UTR_variant	Porcine periweaning failure to thrive syndrome	29695451
CXXC5	2:141513925	2	141513925	.	A	C	59	12	0.203389831	ENSSSCG00000037898	ENSSSCT00000047097.1	downstream_gene_variant	ovulation rate	24987066
DCN	5:91695875	5	91695875	rs55618082	C	A	105	11	0.104761905	ENSSSCG00000000915	ENSSSCT00000000999.3	synonymous_variant	PLT46	23691082
DDX1	3:121824017	3	121824017	rs1113614495	A	G	107	14	0.130841121	ENSSSCG00000008619	ENSSSCT00000009430.3	synonymous_variant	meat quality	20950486
DDX1	3:121850767	3	121850767	rs340666146	T	C	181	26	0.143646409	ENSSSCG00000008619	ENSSSCT00000009430.3	synonymous_variant	meat quality	20950486
DGAT2	9:10063315	9	10063315	.	A	G	152	117	0.769736842	ENSSSCG00000034102	ENSSSCT00000041030.1	synonymous_variant	IMF and fatty acid content	27666082
DGAT2	9:10063315	9	10063315	.	A	G	152	117	0.769736842	ENSSSCG00000034102	ENSSSCT00000041030.1	synonymous_variant	fatty acid metabolic	27097669
DGAT2	9:10063315	9	10063315	.	A	G	152	117	0.769736842	ENSSSCG00000034102	ENSSSCT00000041030.1	synonymous_variant	dietary fat uptake and lipid synthesis and storage	24962532
DST	7:29299624	7	29299624	rs702037968	C	T	86	12	0.139534884	ENSSSCG00000001499	ENSSSCT00000055387.1	downstream_gene_variant	Rib Fat	24225222
DST	7:29299624	7	29299624	rs702037968	C	T	86	12	0.139534884	ENSSSCG00000001499	ENSSSCT00000055387.1	downstream_gene_variant	Wrinkle score	31306098
DST	7:29299624	7	29299624	rs702037968	C	T	86	12	0.139534884	ENSSSCG00000001499	ENSSSCT00000055387.1	downstream_gene_variant	Wrinkle pixel ratio	31306098
DST	7:29299603	7	29299603	rs346240209	C	G	145	13	0.089655172	ENSSSCG00000001499	ENSSSCT00000055387.1	downstream_gene_variant	Rib Fat	24225222
DST	7:29299603	7	29299603	rs346240209	C	G	145	13	0.089655172	ENSSSCG00000001499	ENSSSCT00000055387.1	downstream_gene_variant	Wrinkle score	31306098
DST	7:29299603	7	29299603	rs346240209	C	G	145	13	0.089655172	ENSSSCG00000001499	ENSSSCT00000055387.1	downstream_gene_variant	Wrinkle pixel ratio	31306098
DUSP1	16:51459179	16	51459179	rs10720312	T	G	175	18	0.102857143	ENSSSCG00000016991	ENSSSCT00000033376.2	intron_variant	Fatty Acid Composition	24926690
DUSP1	16:51460816	16	51460816	rs329131107	C	T	154	12	0.077922078	ENSSSCG00000016991	ENSSSCT00000043903.1	3_prime_UTR_variant	Fatty Acid Composition	24926690
DUSP1	16:51458579	16	51458579	rs320755250	C	T	52	13	0.25	ENSSSCG00000016991	ENSSSCT00000033376.2	synonymous_variant	Fatty Acid Composition	24926690
DUSP1	16:51459213	16	51459213	rs10720313	G	A	175	13	0.074285714	ENSSSCG00000016991	ENSSSCT00000033376.2	intron_variant	Fatty Acid Composition	24926690
DUSP1	16:51460349	16	51460349	rs345312967	C	T	126	11	0.087301587	ENSSSCG00000016991	ENSSSCT00000033376.2	splice_region_variant&synonymous_variant	Fatty Acid Composition	24926690
ECI2	7:2426655	7	2426655	rs324151374	A	G	63	11	0.174603175	ENSSSCG00000001000	ENSSSCT00000001092.3	3_prime_UTR_variant	Daily feeder visit	28500374
EEF1A2	17:62525013	17	62525013	.	T	C	123	11	0.089430894	ENSSSCG00000040401	ENSSSCT00000041619.1	missense_variant	Tenth rib backfat thickness (10RIBBFT)	29528397
EEF1A2	17:62525013	17	62525013	.	T	C	123	11	0.089430894	ENSSSCG00000040401	ENSSSCT00000041619.1	missense_variant	backfat thickness and growth	29528397
EGF	8:112236156	8	112236156	.	G	T	150	46	0.306666667	ENSSSCG00000009134	ENSSSCT00000052170.1	3_prime_UTR_variant	reproductive trait	27018129
EGF	8:112236156	8	112236156	.	G	T	150	46	0.306666667	ENSSSCG00000009134	ENSSSCT00000052170.1	3_prime_UTR_variant	inverted teat defect	28050760
EGF	8:112236156	8	112236156	.	G	T	150	46	0.306666667	ENSSSCG00000009134	ENSSSCT00000052170.1	3_prime_UTR_variant	reproductive trait	27018129
EGF	8:112329856	8	112329856	rs343922491	T	C	100	17	0.17	ENSSSCG00000009134	ENSSSCT00000052170.1	5_prime_UTR_variant	reproductive trait	27018129
EGF	8:112329856	8	112329856	rs343922491	T	C	100	17	0.17	ENSSSCG00000009134	ENSSSCT00000052170.1	5_prime_UTR_variant	inverted teat defect	28050760
EGF	8:112329856	8	112329856	rs343922491	T	C	100	17	0.17	ENSSSCG00000009134	ENSSSCT00000052170.1	5_prime_UTR_variant	reproductive trait	27018129
EGF	8:112329917	8	112329917	rs699276787	A	G	98	10	0.102040816	ENSSSCG00000009134	ENSSSCT00000052170.1	5_prime_UTR_variant	reproductive trait	27018129
EGF	8:112329917	8	112329917	rs699276787	A	G	98	10	0.102040816	ENSSSCG00000009134	ENSSSCT00000052170.1	5_prime_UTR_variant	inverted teat defect	28050760
EGF	8:112329917	8	112329917	rs699276787	A	G	98	10	0.102040816	ENSSSCG00000009134	ENSSSCT00000052170.1	5_prime_UTR_variant	reproductive trait	27018129
EGF	8:112239090	8	112239090	.	A	G	149	12	0.080536913	ENSSSCG00000009134	ENSSSCT00000010002.3	intron_variant	reproductive trait	27018129
EGF	8:112239090	8	112239090	.	A	G	149	12	0.080536913	ENSSSCG00000009134	ENSSSCT00000010002.3	intron_variant	inverted teat defect	28050760
EGF	8:112239090	8	112239090	.	A	G	149	12	0.080536913	ENSSSCG00000009134	ENSSSCT00000010002.3	intron_variant	reproductive trait	27018129
EGF	8:112236180	8	112236180	.	T	C	150	51	0.34	ENSSSCG00000009134	ENSSSCT00000052170.1	3_prime_UTR_variant	reproductive trait	27018129
EGF	8:112236180	8	112236180	.	T	C	150	51	0.34	ENSSSCG00000009134	ENSSSCT00000052170.1	3_prime_UTR_variant	inverted teat defect	28050760
EGF	8:112236180	8	112236180	.	T	C	150	51	0.34	ENSSSCG00000009134	ENSSSCT00000052170.1	3_prime_UTR_variant	reproductive trait	27018129
EHD1	2:7321189	2	7321189	rs332736454	A	G	139	130	0.935251799	ENSSSCG00000013017	ENSSSCT00000044047.1	3_prime_UTR_variant	meat quality	20950486
EHD1	2:7320490	2	7320490	rs325302151	C	T	117	16	0.136752137	ENSSSCG00000013017	ENSSSCT00000044047.1	3_prime_UTR_variant	meat quality	20950486
EHD1	2:7321118	2	7321118	rs331187091	C	T	112	56	0.5	ENSSSCG00000013017	ENSSSCT00000044047.1	3_prime_UTR_variant	meat quality	20950486
EHD1	2:7321182	2	7321182	rs341536789	C	A	139	127	0.913669065	ENSSSCG00000013017	ENSSSCT00000044047.1	3_prime_UTR_variant	meat quality	20950486
EHD1	2:7320346	2	7320346	rs322379080	A	G	114	24	0.210526316	ENSSSCG00000013017	ENSSSCT00000044047.1	3_prime_UTR_variant	meat quality	20950486
EHD1	2:7320227	2	7320227	rs331233031	G	A	46	15	0.326086957	ENSSSCG00000013017	ENSSSCT00000044047.1	3_prime_UTR_variant	meat quality	20950486
EHD1	2:7321364	2	7321364	rs325359998	C	G	165	107	0.648484848	ENSSSCG00000013017	ENSSSCT00000044047.1	3_prime_UTR_variant	meat quality	20950486
EHD1	2:7321206	2	7321206	rs323736387	A	G	131	127	0.969465649	ENSSSCG00000013017	ENSSSCT00000044047.1	3_prime_UTR_variant	meat quality	20950486
EHD1	2:7320510	2	7320510	rs332308426	G	C	116	15	0.129310345	ENSSSCG00000013017	ENSSSCT00000044047.1	3_prime_UTR_variant	meat quality	20950486
EHD1	2:7320754	2	7320754	rs326050391	G	A	84	62	0.738095238	ENSSSCG00000013017	ENSSSCT00000044047.1	3_prime_UTR_variant	meat quality	20950486
EHD1	2:7320823	2	7320823	rs339952358	A	G	71	29	0.408450704	ENSSSCG00000013017	ENSSSCT00000044047.1	3_prime_UTR_variant	meat quality	20950486
EHD1	2:7321359	2	7321359	rs346203355	G	A	165	113	0.684848485	ENSSSCG00000013017	ENSSSCT00000044047.1	3_prime_UTR_variant	meat quality	20950486
EHD1	2:7320368	2	7320368	rs701385814	C	T	92	18	0.195652174	ENSSSCG00000013017	ENSSSCT00000044047.1	3_prime_UTR_variant	meat quality	20950486
EHD1	2:7320321	2	7320321	rs340940013	G	T	75	35	0.466666667	ENSSSCG00000013017	ENSSSCT00000044047.1	3_prime_UTR_variant	meat quality	20950486
EHD1	2:7321186	2	7321186	rs325371783	G	A	42	34	0.80952381	ENSSSCG00000013017	ENSSSCT00000044047.1	3_prime_UTR_variant	meat quality	20950486
EHD1	2:7320425	2	7320425	rs341683889	C	T	33	23	0.696969697	ENSSSCG00000013017	ENSSSCT00000044047.1	3_prime_UTR_variant	meat quality	20950486
EHD1	2:7320873	2	7320873	rs325338322	C	T	76	20	0.263157895	ENSSSCG00000013017	ENSSSCT00000044047.1	3_prime_UTR_variant	meat quality	20950486
EHD1	2:7321472	2	7321472	rs327645362	G	A	133	34	0.255639098	ENSSSCG00000013017	ENSSSCT00000044047.1	3_prime_UTR_variant	meat quality	20950486
EHD1	2:7320222	2	7320222	rs319930937	G	A	92	23	0.25	ENSSSCG00000013017	ENSSSCT00000044047.1	3_prime_UTR_variant	meat quality	20950486
EHD1	2:7321311	2	7321311	rs334302508	T	C	165	145	0.878787879	ENSSSCG00000013017	ENSSSCT00000044047.1	3_prime_UTR_variant	meat quality	20950486
EHD1	2:7319823	2	7319823	rs80810447	G	A	92	15	0.163043478	ENSSSCG00000013017	ENSSSCT00000014228.3	synonymous_variant	meat quality	20950486
EIF2AK1	3:5111207	3	5111207	rs335646974	G	A	65	12	0.184615385	ENSSSCG00000007592	ENSSSCT00000008332.3	downstream_gene_variant	body mass index��BMI��	30417949
EIF2AK1	3:5111207	3	5111207	rs335646974	G	A	65	12	0.184615385	ENSSSCG00000007592	ENSSSCT00000008332.3	downstream_gene_variant	growth and carcass traits	30417949
EMG1	5:63751416	5	63751416	rs331530041	G	A	101	101	1	ENSSSCG00000026812	ENSSSCT00000025035.2	5_prime_UTR_variant	drop loss	24026665
EMG1	5:63751365	5	63751365	rs323845479	G	C	103	103	1	ENSSSCG00000026812	ENSSSCT00000025035.2	missense_variant	drop loss	24026665
EMG1	5:63751262	5	63751262	rs331972029	G	A	66	39	0.590909091	ENSSSCG00000026812	ENSSSCT00000025035.2	missense_variant	drop loss	24026665
EMP2	3:32490023	3	32490023	rs691957564	G	T	80	10	0.125	ENSSSCG00000037065	ENSSSCT00000053440.1	3_prime_UTR_variant	farrowing interval	29234349
EMP2	3:32492252	3	32492252	rs319334456	T	C	109	37	0.339449541	ENSSSCG00000037065	ENSSSCT00000053440.1	3_prime_UTR_variant	farrowing interval	29234349
EMP2	3:32492481	3	32492481	rs341431352	C	T	109	11	0.100917431	ENSSSCG00000037065	ENSSSCT00000053440.1	3_prime_UTR_variant	farrowing interval	29234349
EMP2	3:32490151	3	32490151	rs337961507	C	T	108	17	0.157407407	ENSSSCG00000037065	ENSSSCT00000053440.1	3_prime_UTR_variant	farrowing interval	29234349
EMP2	3:32492220	3	32492220	rs331333413	A	G	80	27	0.3375	ENSSSCG00000037065	ENSSSCT00000053440.1	3_prime_UTR_variant	farrowing interval	29234349
EMP2	3:32492006	3	32492006	rs326672498	G	C	109	24	0.220183486	ENSSSCG00000037065	ENSSSCT00000053440.1	3_prime_UTR_variant	farrowing interval	29234349
EMP2	3:32491345	3	32491345	rs321746894	G	A	110	15	0.136363636	ENSSSCG00000037065	ENSSSCT00000053440.1	3_prime_UTR_variant	farrowing interval	29234349
EMP2	3:32492846	3	32492846	rs326692039	C	T	109	13	0.119266055	ENSSSCG00000037065	ENSSSCT00000053440.1	3_prime_UTR_variant	farrowing interval	29234349
EMP2	3:32491508	3	32491508	rs331370101	T	C	110	38	0.345454545	ENSSSCG00000037065	ENSSSCT00000053440.1	3_prime_UTR_variant	farrowing interval	29234349
EMP2	3:32490670	3	32490670	rs341556191	T	C	110	13	0.118181818	ENSSSCG00000037065	ENSSSCT00000053440.1	3_prime_UTR_variant	farrowing interval	29234349
EMP2	3:32490022	3	32490022	rs706099490	T	C	79	13	0.164556962	ENSSSCG00000037065	ENSSSCT00000053440.1	3_prime_UTR_variant	farrowing interval	29234349
EMP2	3:32491825	3	32491825	rs342855612	T	G	110	30	0.272727273	ENSSSCG00000037065	ENSSSCT00000053440.1	3_prime_UTR_variant	farrowing interval	29234349
EMP2	3:32491516	3	32491516	rs713483953	G	A	109	39	0.357798165	ENSSSCG00000037065	ENSSSCT00000053440.1	3_prime_UTR_variant	farrowing interval	29234349
EMP2	3:32489986	3	32489986	rs343647668	G	A	79	11	0.139240506	ENSSSCG00000037065	ENSSSCT00000053440.1	3_prime_UTR_variant	farrowing interval	29234349
EMP2	3:32490260	3	32490260	rs341238614	C	T	81	14	0.172839506	ENSSSCG00000037065	ENSSSCT00000053440.1	3_prime_UTR_variant	farrowing interval	29234349
EMP2	3:32491799	3	32491799	rs344136430	T	C	109	19	0.174311927	ENSSSCG00000037065	ENSSSCT00000053440.1	3_prime_UTR_variant	farrowing interval	29234349
EPAS1	3:94170231	3	94170231	rs81489371	C	T	188	21	0.111702128	ENSSSCG00000008443	ENSSSCT00000009245.3	synonymous_variant	back quality	28118822
EPAS1	3:94170231	3	94170231	rs81489371	C	T	188	21	0.111702128	ENSSSCG00000008443	ENSSSCT00000009245.3	synonymous_variant	Rib Fat	24225222
EPAS1	3:94167190	3	94167190	rs332368913	T	A	112	28	0.25	ENSSSCG00000008443	ENSSSCT00000009245.3	downstream_gene_variant	back quality	28118822
EPAS1	3:94167190	3	94167190	rs332368913	T	A	112	28	0.25	ENSSSCG00000008443	ENSSSCT00000009245.3	downstream_gene_variant	Rib Fat	24225222
EPAS1	3:94167504	3	94167504	rs339796089	C	T	135	14	0.103703704	ENSSSCG00000008443	ENSSSCT00000009245.3	downstream_gene_variant	back quality	28118822
EPAS1	3:94167504	3	94167504	rs339796089	C	T	135	14	0.103703704	ENSSSCG00000008443	ENSSSCT00000009245.3	downstream_gene_variant	Rib Fat	24225222
EPAS1	3:94169933	3	94169933	rs81218063	C	T	188	24	0.127659574	ENSSSCG00000008443	ENSSSCT00000009245.3	synonymous_variant	back quality	28118822
EPAS1	3:94169933	3	94169933	rs81218063	C	T	188	24	0.127659574	ENSSSCG00000008443	ENSSSCT00000009245.3	synonymous_variant	Rib Fat	24225222
EPAS1	3:94167573	3	94167573	rs332488530	A	G	131	17	0.129770992	ENSSSCG00000008443	ENSSSCT00000009245.3	downstream_gene_variant	back quality	28118822
EPAS1	3:94167573	3	94167573	rs332488530	A	G	131	17	0.129770992	ENSSSCG00000008443	ENSSSCT00000009245.3	downstream_gene_variant	Rib Fat	24225222
EXOC4	18:15256192	18	15256192	rs335035201	C	T	146	18	0.123287671	ENSSSCG00000016543	ENSSSCT00000018013.3	synonymous_variant	drip loss	27589727
EXOC4	18:15109687	18	15109687	rs323677357	T	G	30	10	0.333333333	ENSSSCG00000016543	ENSSSCT00000018013.3	3_prime_UTR_variant	drip loss	27589727
EXOC4	18:15109652	18	15109652	rs343285937	T	C	44	12	0.272727273	ENSSSCG00000016543	ENSSSCT00000018013.3	3_prime_UTR_variant	drip loss	27589727
EXOC4	18:15684399	18	15684399	rs332869907	C	T	132	13	0.098484848	ENSSSCG00000016543	ENSSSCT00000018013.3	synonymous_variant	drip loss	27589727
EZH1	12:20141100	12	20141100	rs320338715	T	C	72	10	0.138888889	ENSSSCG00000017382	ENSSSCT00000018921.3	downstream_gene_variant	antiviral immunity	24505295
EZH1	12:20141508	12	20141508	rs345791091	G	C	99	12	0.121212121	ENSSSCG00000017382	ENSSSCT00000018921.3	downstream_gene_variant	antiviral immunity	24505295
EZH1	12:20141476	12	20141476	rs337207580	C	T	41	10	0.243902439	ENSSSCG00000017382	ENSSSCT00000018921.3	downstream_gene_variant	antiviral immunity	24505295
FABP3	6:87946683	6	87946683	.	A	G	55	32	0.581818182	ENSSSCG00000036883	ENSSSCT00000044750.1	missense_variant	IMF	30832586
FABP3	6:87946683	6	87946683	.	A	G	55	32	0.581818182	ENSSSCG00000036883	ENSSSCT00000044750.1	missense_variant	Response to Hormone Stimulus	24666776
FABP3	6:87946683	6	87946683	.	A	G	55	32	0.581818182	ENSSSCG00000036883	ENSSSCT00000044750.1	missense_variant	lipid and carbohydrate metabolisms	24666776
FABP3	6:87946683	6	87946683	.	A	G	55	32	0.581818182	ENSSSCG00000036883	ENSSSCT00000044750.1	missense_variant	IMF	20300864
FABP3	6:87946683	6	87946683	.	A	G	55	32	0.581818182	ENSSSCG00000036883	ENSSSCT00000044750.1	missense_variant	IMF and fatty acid content	27666082
FABP3	6:87946683	6	87946683	.	A	G	55	32	0.581818182	ENSSSCG00000036883	ENSSSCT00000044750.1	missense_variant	Fatty Acid Composition	24926690
FABP3	6:87946683	6	87946683	.	A	G	55	32	0.581818182	ENSSSCG00000036883	ENSSSCT00000044750.1	missense_variant	Lipid Metabolic Process	24666776
FABP3	6:87950997	6	87950997	rs196952811	C	T	133	19	0.142857143	ENSSSCG00000036883	ENSSSCT00000044750.1	5_prime_UTR_variant	IMF	30832586
FABP3	6:87950997	6	87950997	rs196952811	C	T	133	19	0.142857143	ENSSSCG00000036883	ENSSSCT00000044750.1	5_prime_UTR_variant	Response to Hormone Stimulus	24666776
FABP3	6:87950997	6	87950997	rs196952811	C	T	133	19	0.142857143	ENSSSCG00000036883	ENSSSCT00000044750.1	5_prime_UTR_variant	lipid and carbohydrate metabolisms	24666776
FABP3	6:87950997	6	87950997	rs196952811	C	T	133	19	0.142857143	ENSSSCG00000036883	ENSSSCT00000044750.1	5_prime_UTR_variant	IMF	20300864
FABP3	6:87950997	6	87950997	rs196952811	C	T	133	19	0.142857143	ENSSSCG00000036883	ENSSSCT00000044750.1	5_prime_UTR_variant	IMF and fatty acid content	27666082
FABP3	6:87950997	6	87950997	rs196952811	C	T	133	19	0.142857143	ENSSSCG00000036883	ENSSSCT00000044750.1	5_prime_UTR_variant	Fatty Acid Composition	24926690
FABP3	6:87950997	6	87950997	rs196952811	C	T	133	19	0.142857143	ENSSSCG00000036883	ENSSSCT00000044750.1	5_prime_UTR_variant	Lipid Metabolic Process	24666776
FADS2	2:9633158	2	9633158	rs332392686	G	T	85	10	0.117647059	ENSSSCG00000013072	ENSSSCT00000014289.3	3_prime_UTR_variant	fatty acid composition	29391556
FADS2	2:9633158	2	9633158	rs332392686	G	T	85	10	0.117647059	ENSSSCG00000013072	ENSSSCT00000014289.3	3_prime_UTR_variant	fatty acid metabolic	27097669
FADS2	2:9633158	2	9633158	rs332392686	G	T	85	10	0.117647059	ENSSSCG00000013072	ENSSSCT00000014289.3	3_prime_UTR_variant	fatty acid composition	28940847
FADS2	2:9633510	2	9633510	rs698384476	C	G	117	11	0.094017094	ENSSSCG00000013072	ENSSSCT00000014289.3	3_prime_UTR_variant	fatty acid composition	29391556
FADS2	2:9633510	2	9633510	rs698384476	C	G	117	11	0.094017094	ENSSSCG00000013072	ENSSSCT00000014289.3	3_prime_UTR_variant	fatty acid metabolic	27097669
FADS2	2:9633510	2	9633510	rs698384476	C	G	117	11	0.094017094	ENSSSCG00000013072	ENSSSCT00000014289.3	3_prime_UTR_variant	fatty acid composition	28940847
FADS2	2:9642053	2	9642053	rs346193657	G	A	87	16	0.183908046	ENSSSCG00000013072	ENSSSCT00000014289.3	splice_region_variant&synonymous_variant	fatty acid composition	29391556
FADS2	2:9642053	2	9642053	rs346193657	G	A	87	16	0.183908046	ENSSSCG00000013072	ENSSSCT00000014289.3	splice_region_variant&synonymous_variant	fatty acid metabolic	27097669
FADS2	2:9642053	2	9642053	rs346193657	G	A	87	16	0.183908046	ENSSSCG00000013072	ENSSSCT00000014289.3	splice_region_variant&synonymous_variant	fatty acid composition	28940847
FAM210B	17:56952950	17	56952950	rs330102320	A	G	75	11	0.146666667	ENSSSCG00000007492	ENSSSCT00000008201.4	3_prime_UTR_variant	visible intermuscular fat	28696026
FBXO3	2:27182611	2	27182611	rs327618773	G	A	146	15	0.102739726	ENSSSCG00000013308	ENSSSCT00000014534.3	3_prime_UTR_variant	days to 100 KG	26418247
FDFT1	14:14992651	14	14992651	rs81215801	G	A	74	39	0.527027027	ENSSSCG00000026044	ENSSSCT00000055183.1	synonymous_variant	Lipid Metabolic Process	24666776
FDFT1	14:15010538	14	15010538	rs331474404	T	C	73	19	0.260273973	ENSSSCG00000026044	ENSSSCT00000055183.1	3_prime_UTR_variant	Lipid Metabolic Process	24666776
FDFT1	14:15010298	14	15010298	rs81508971	C	T	103	26	0.252427184	ENSSSCG00000026044	ENSSSCT00000055183.1	3_prime_UTR_variant	Lipid Metabolic Process	24666776
FDFT1	14:14983419	14	14983419	rs81215800	T	C	90	15	0.166666667	ENSSSCG00000026044	ENSSSCT00000055183.1	synonymous_variant	Lipid Metabolic Process	24666776
FDFT1	14:15010558	14	15010558	rs338914792	T	C	73	10	0.136986301	ENSSSCG00000026044	ENSSSCT00000055183.1	3_prime_UTR_variant	Lipid Metabolic Process	24666776
FDFT1	14:15014482	14	15014482	rs318817244	A	C	94	18	0.191489362	ENSSSCG00000026044	ENSSSCT00000055183.1	3_prime_UTR_variant	Lipid Metabolic Process	24666776
FDFT1	14:15010065	14	15010065	rs81215802	C	T	107	30	0.280373832	ENSSSCG00000026044	ENSSSCT00000055183.1	synonymous_variant	Lipid Metabolic Process	24666776
FDFT1	14:15014355	14	15014355	rs788396140	C	T	74	10	0.135135135	ENSSSCG00000026044	ENSSSCT00000055183.1	3_prime_UTR_variant	Lipid Metabolic Process	24666776
FDFT1	14:15010478	14	15010478	rs319353213	C	T	73	10	0.136986301	ENSSSCG00000026044	ENSSSCT00000055183.1	3_prime_UTR_variant	Lipid Metabolic Process	24666776
FDFT1	14:15010107	14	15010107	rs81508970	C	T	84	30	0.357142857	ENSSSCG00000026044	ENSSSCT00000055183.1	synonymous_variant	Lipid Metabolic Process	24666776
FDFT1	14:14998750	14	14998750	rs81508968	C	T	96	29	0.302083333	ENSSSCG00000026044	ENSSSCT00000055183.1	synonymous_variant	Lipid Metabolic Process	24666776
FH	10:12431791	10	12431791	rs322849338	G	A	179	24	0.134078212	ENSSSCG00000028178	ENSSSCT00000040701.1	missense_variant	Fatty Acid Composition	24926690
FH	10:12410545	10	12410545	rs81215805	T	C	168	102	0.607142857	ENSSSCG00000028178	ENSSSCT00000040701.1	synonymous_variant	Fatty Acid Composition	24926690
FH	10:12411910	10	12411910	rs81215804	G	A	177	85	0.480225989	ENSSSCG00000028178	ENSSSCT00000040701.1	synonymous_variant	Fatty Acid Composition	24926690
FN1	15:117658778	15	117658778	rs55619131	T	C	189	174	0.920634921	ENSSSCG00000016174	ENSSSCT00000017610.3	downstream_gene_variant	production traits	29623566
FOLR1	9:6749380	9	6749380	rs55618873	A	G	125	27	0.216	ENSSSCG00000022236	ENSSSCT00000053637.1	synonymous_variant	reproductive trait	27018129
FOLR1	9:6750155	9	6750155	rs331036348	G	A	100	23	0.23	ENSSSCG00000022236	ENSSSCT00000053637.1	synonymous_variant	reproductive trait	27018129
FOLR1	9:6750299	9	6750299	rs55618421	G	C	82	36	0.43902439	ENSSSCG00000022236	ENSSSCT00000053637.1	3_prime_UTR_variant	reproductive trait	27018129
FOLR1	9:6747287	9	6747287	rs81217276	T	A	118	19	0.161016949	ENSSSCG00000022236	ENSSSCT00000053637.1	missense_variant	reproductive trait	27018129
FOS	7:98451341	7	98451341	rs344681399	G	A	162	12	0.074074074	ENSSSCG00000002383	ENSSSCT00000002650.3	synonymous_variant	Esterified cholesterol in high-density-lipoprotein fraction (mmol/l) at age 1	29441627
FOS	7:98451341	7	98451341	rs344681399	G	A	162	12	0.074074074	ENSSSCG00000002383	ENSSSCT00000002650.3	synonymous_variant	IMF	23724019
FOS	7:98451341	7	98451341	rs344681399	G	A	162	12	0.074074074	ENSSSCG00000002383	ENSSSCT00000002650.3	synonymous_variant	IMF and fatty acid content	27666082
FOS	7:98451341	7	98451341	rs344681399	G	A	162	12	0.074074074	ENSSSCG00000002383	ENSSSCT00000002650.3	synonymous_variant	Fatty Acid Composition	24926690
FOS	7:98451593	7	98451593	rs80968750	A	G	163	19	0.116564417	ENSSSCG00000002383	ENSSSCT00000002650.3	synonymous_variant	Esterified cholesterol in high-density-lipoprotein fraction (mmol/l) at age 1	29441627
FOS	7:98451593	7	98451593	rs80968750	A	G	163	19	0.116564417	ENSSSCG00000002383	ENSSSCT00000002650.3	synonymous_variant	IMF	23724019
FOS	7:98451593	7	98451593	rs80968750	A	G	163	19	0.116564417	ENSSSCG00000002383	ENSSSCT00000002650.3	synonymous_variant	IMF and fatty acid content	27666082
FOS	7:98451593	7	98451593	rs80968750	A	G	163	19	0.116564417	ENSSSCG00000002383	ENSSSCT00000002650.3	synonymous_variant	Fatty Acid Composition	24926690
FOS	7:98451575	7	98451575	rs196958552	C	T	128	18	0.140625	ENSSSCG00000002383	ENSSSCT00000002650.3	synonymous_variant	Esterified cholesterol in high-density-lipoprotein fraction (mmol/l) at age 1	29441627
FOS	7:98451575	7	98451575	rs196958552	C	T	128	18	0.140625	ENSSSCG00000002383	ENSSSCT00000002650.3	synonymous_variant	IMF	23724019
FOS	7:98451575	7	98451575	rs196958552	C	T	128	18	0.140625	ENSSSCG00000002383	ENSSSCT00000002650.3	synonymous_variant	IMF and fatty acid content	27666082
FOS	7:98451575	7	98451575	rs196958552	C	T	128	18	0.140625	ENSSSCG00000002383	ENSSSCT00000002650.3	synonymous_variant	Fatty Acid Composition	24926690
FOS	7:98451601	7	98451601	rs80846787	A	G	164	16	0.097560976	ENSSSCG00000002383	ENSSSCT00000002650.3	missense_variant	Esterified cholesterol in high-density-lipoprotein fraction (mmol/l) at age 1	29441627
FOS	7:98451601	7	98451601	rs80846787	A	G	164	16	0.097560976	ENSSSCG00000002383	ENSSSCT00000002650.3	missense_variant	IMF	23724019
FOS	7:98451601	7	98451601	rs80846787	A	G	164	16	0.097560976	ENSSSCG00000002383	ENSSSCT00000002650.3	missense_variant	IMF and fatty acid content	27666082
FOS	7:98451601	7	98451601	rs80846787	A	G	164	16	0.097560976	ENSSSCG00000002383	ENSSSCT00000002650.3	missense_variant	Fatty Acid Composition	24926690
FOXO3	1:74737315	1	74737315	rs80890202	T	C	185	20	0.108108108	ENSSSCG00000004387	ENSSSCT00000004849.3	synonymous_variant	number born alive	28943389
FOXO3	1:74737255	1	74737255	rs328709825	G	C	185	16	0.086486486	ENSSSCG00000004387	ENSSSCT00000004849.3	synonymous_variant	number born alive	28943389
FOXO3	1:74757237	1	74757237	rs345915499	T	C	173	56	0.323699422	ENSSSCG00000004387	ENSSSCT00000004849.3	3_prime_UTR_variant	number born alive	28943389
FOXO3	1:74737231	1	74737231	rs320987439	C	T	134	18	0.134328358	ENSSSCG00000004387	ENSSSCT00000004849.3	synonymous_variant	number born alive	28943389
FTL	6:54231729	6	54231729	.	G	A	113	107	0.946902655	ENSSSCG00000003153	ENSSSCT00000003500.3	synonymous_variant	color	26641170
G0S2	9:133287451	9	133287451	rs343666657	G	A	124	86	0.693548387	ENSSSCG00000015617	ENSSSCT00000033526.2	missense_variant	Porcine reproductive and respiratory syndrome	30496411
G0S2	9:133287452	9	133287452	rs329740449	T	C	133	80	0.601503759	ENSSSCG00000015617	ENSSSCT00000033526.2	missense_variant	Porcine reproductive and respiratory syndrome	30496411
GNA11	2:75437722	2	75437722	rs345056401	C	T	184	28	0.152173913	ENSSSCG00000029279	ENSSSCT00000027155.2	3_prime_UTR_variant	lean percent	30974885
GNA11	2:75437722	2	75437722	rs345056401	C	T	184	28	0.152173913	ENSSSCG00000029279	ENSSSCT00000027155.2	3_prime_UTR_variant	backfat thickness	30974885
GPI	6:44060551	6	44060551	rs696381715	G	A	36	11	0.305555556	ENSSSCG00000002873	ENSSSCT00000003175.3	intron_variant	reproductive traits	29411893
GPI	6:44060551	6	44060551	rs696381715	G	A	36	11	0.305555556	ENSSSCG00000002873	ENSSSCT00000003175.3	intron_variant	reproductive traits	29411893
GPI	6:44060551	6	44060551	rs696381715	G	A	36	11	0.305555556	ENSSSCG00000002873	ENSSSCT00000003175.3	intron_variant	intramuscular fat	23942702
GPI	6:44060623	6	44060623	.	A	G	85	81	0.952941176	ENSSSCG00000002873	ENSSSCT00000003175.3	intron_variant	reproductive traits	29411893
GPI	6:44060623	6	44060623	.	A	G	85	81	0.952941176	ENSSSCG00000002873	ENSSSCT00000003175.3	intron_variant	reproductive traits	29411893
GPI	6:44060623	6	44060623	.	A	G	85	81	0.952941176	ENSSSCG00000002873	ENSSSCT00000003175.3	intron_variant	intramuscular fat	23942702
GPI	6:44060192	6	44060192	rs344799830	C	G	97	56	0.577319588	ENSSSCG00000002873	ENSSSCT00000003175.3	intron_variant	reproductive traits	29411893
GPI	6:44060192	6	44060192	rs344799830	C	G	97	56	0.577319588	ENSSSCG00000002873	ENSSSCT00000003175.3	intron_variant	reproductive traits	29411893
GPI	6:44060192	6	44060192	rs344799830	C	G	97	56	0.577319588	ENSSSCG00000002873	ENSSSCT00000003175.3	intron_variant	intramuscular fat	23942702
GPI	6:44059449	6	44059449	.	A	G	44	14	0.318181818	ENSSSCG00000002873	ENSSSCT00000003175.3	intron_variant	reproductive traits	29411893
GPI	6:44059449	6	44059449	.	A	G	44	14	0.318181818	ENSSSCG00000002873	ENSSSCT00000003175.3	intron_variant	reproductive traits	29411893
GPI	6:44059449	6	44059449	.	A	G	44	14	0.318181818	ENSSSCG00000002873	ENSSSCT00000003175.3	intron_variant	intramuscular fat	23942702
GPI	6:44062075	6	44062075	rs708797107	G	A	34	15	0.441176471	ENSSSCG00000002873	ENSSSCT00000003175.3	intron_variant	reproductive traits	29411893
GPI	6:44062075	6	44062075	rs708797107	G	A	34	15	0.441176471	ENSSSCG00000002873	ENSSSCT00000003175.3	intron_variant	reproductive traits	29411893
GPI	6:44062075	6	44062075	rs708797107	G	A	34	15	0.441176471	ENSSSCG00000002873	ENSSSCT00000003175.3	intron_variant	intramuscular fat	23942702
GPI	6:44060549	6	44060549	rs691873396	G	A	36	11	0.305555556	ENSSSCG00000002873	ENSSSCT00000003175.3	intron_variant	reproductive traits	29411893
GPI	6:44060549	6	44060549	rs691873396	G	A	36	11	0.305555556	ENSSSCG00000002873	ENSSSCT00000003175.3	intron_variant	reproductive traits	29411893
GPI	6:44060549	6	44060549	rs691873396	G	A	36	11	0.305555556	ENSSSCG00000002873	ENSSSCT00000003175.3	intron_variant	intramuscular fat	23942702
GPI	6:44060559	6	44060559	.	A	G	121	98	0.809917355	ENSSSCG00000002873	ENSSSCT00000003175.3	intron_variant	reproductive traits	29411893
GPI	6:44060559	6	44060559	.	A	G	121	98	0.809917355	ENSSSCG00000002873	ENSSSCT00000003175.3	intron_variant	reproductive traits	29411893
GPI	6:44060559	6	44060559	.	A	G	121	98	0.809917355	ENSSSCG00000002873	ENSSSCT00000003175.3	intron_variant	intramuscular fat	23942702
GPI	6:44059611	6	44059611	.	A	G	66	61	0.924242424	ENSSSCG00000002873	ENSSSCT00000003175.3	intron_variant	reproductive traits	29411893
GPI	6:44059611	6	44059611	.	A	G	66	61	0.924242424	ENSSSCG00000002873	ENSSSCT00000003175.3	intron_variant	reproductive traits	29411893
GPI	6:44059611	6	44059611	.	A	G	66	61	0.924242424	ENSSSCG00000002873	ENSSSCT00000003175.3	intron_variant	intramuscular fat	23942702
GPI	6:44069129	6	44069129	rs196951892	C	A	127	65	0.511811024	ENSSSCG00000002873	ENSSSCT00000003175.3	3_prime_UTR_variant	reproductive traits	29411893
GPI	6:44069129	6	44069129	rs196951892	C	A	127	65	0.511811024	ENSSSCG00000002873	ENSSSCT00000003175.3	3_prime_UTR_variant	reproductive traits	29411893
GPI	6:44069129	6	44069129	rs196951892	C	A	127	65	0.511811024	ENSSSCG00000002873	ENSSSCT00000003175.3	3_prime_UTR_variant	intramuscular fat	23942702
GPI	6:44063090	6	44063090	rs698058584	G	A	43	35	0.813953488	ENSSSCG00000002873	ENSSSCT00000003175.3	intron_variant	reproductive traits	29411893
GPI	6:44063090	6	44063090	rs698058584	G	A	43	35	0.813953488	ENSSSCG00000002873	ENSSSCT00000003175.3	intron_variant	reproductive traits	29411893
GPI	6:44063090	6	44063090	rs698058584	G	A	43	35	0.813953488	ENSSSCG00000002873	ENSSSCT00000003175.3	intron_variant	intramuscular fat	23942702
GPI	6:44063216	6	44063216	rs329391613	T	C	157	87	0.554140127	ENSSSCG00000002873	ENSSSCT00000003175.3	intron_variant	reproductive traits	29411893
GPI	6:44063216	6	44063216	rs329391613	T	C	157	87	0.554140127	ENSSSCG00000002873	ENSSSCT00000003175.3	intron_variant	reproductive traits	29411893
GPI	6:44063216	6	44063216	rs329391613	T	C	157	87	0.554140127	ENSSSCG00000002873	ENSSSCT00000003175.3	intron_variant	intramuscular fat	23942702
GPI	6:44069128	6	44069128	rs196949786	G	C	127	69	0.543307087	ENSSSCG00000002873	ENSSSCT00000003175.3	3_prime_UTR_variant	reproductive traits	29411893
GPI	6:44069128	6	44069128	rs196949786	G	C	127	69	0.543307087	ENSSSCG00000002873	ENSSSCT00000003175.3	3_prime_UTR_variant	reproductive traits	29411893
GPI	6:44069128	6	44069128	rs196949786	G	C	127	69	0.543307087	ENSSSCG00000002873	ENSSSCT00000003175.3	3_prime_UTR_variant	intramuscular fat	23942702
GPI	6:44059614	6	44059614	.	A	G	66	60	0.909090909	ENSSSCG00000002873	ENSSSCT00000003175.3	intron_variant	reproductive traits	29411893
GPI	6:44059614	6	44059614	.	A	G	66	60	0.909090909	ENSSSCG00000002873	ENSSSCT00000003175.3	intron_variant	reproductive traits	29411893
GPI	6:44059614	6	44059614	.	A	G	66	60	0.909090909	ENSSSCG00000002873	ENSSSCT00000003175.3	intron_variant	intramuscular fat	23942702
GPI	6:44069069	6	44069069	rs81252545	G	C	65	43	0.661538462	ENSSSCG00000002873	ENSSSCT00000003175.3	3_prime_UTR_variant	reproductive traits	29411893
GPI	6:44069069	6	44069069	rs81252545	G	C	65	43	0.661538462	ENSSSCG00000002873	ENSSSCT00000003175.3	3_prime_UTR_variant	reproductive traits	29411893
GPI	6:44069069	6	44069069	rs81252545	G	C	65	43	0.661538462	ENSSSCG00000002873	ENSSSCT00000003175.3	3_prime_UTR_variant	intramuscular fat	23942702
GPI	6:44060161	6	44060161	.	G	A	42	37	0.880952381	ENSSSCG00000002873	ENSSSCT00000003175.3	intron_variant	reproductive traits	29411893
GPI	6:44060161	6	44060161	.	G	A	42	37	0.880952381	ENSSSCG00000002873	ENSSSCT00000003175.3	intron_variant	reproductive traits	29411893
GPI	6:44060161	6	44060161	.	G	A	42	37	0.880952381	ENSSSCG00000002873	ENSSSCT00000003175.3	intron_variant	intramuscular fat	23942702
GPI	6:44062956	6	44062956	rs690241385	T	C	41	20	0.487804878	ENSSSCG00000002873	ENSSSCT00000003175.3	intron_variant	reproductive traits	29411893
GPI	6:44062956	6	44062956	rs690241385	T	C	41	20	0.487804878	ENSSSCG00000002873	ENSSSCT00000003175.3	intron_variant	reproductive traits	29411893
GPI	6:44062956	6	44062956	rs690241385	T	C	41	20	0.487804878	ENSSSCG00000002873	ENSSSCT00000003175.3	intron_variant	intramuscular fat	23942702
GPI	6:44062205	6	44062205	rs787349963	C	G	43	22	0.511627907	ENSSSCG00000002873	ENSSSCT00000003175.3	intron_variant	reproductive traits	29411893
GPI	6:44062205	6	44062205	rs787349963	C	G	43	22	0.511627907	ENSSSCG00000002873	ENSSSCT00000003175.3	intron_variant	reproductive traits	29411893
GPI	6:44062205	6	44062205	rs787349963	C	G	43	22	0.511627907	ENSSSCG00000002873	ENSSSCT00000003175.3	intron_variant	intramuscular fat	23942702
GPI	6:44063267	6	44063267	rs321450227	G	C	41	22	0.536585366	ENSSSCG00000002873	ENSSSCT00000003175.3	intron_variant	reproductive traits	29411893
GPI	6:44063267	6	44063267	rs321450227	G	C	41	22	0.536585366	ENSSSCG00000002873	ENSSSCT00000003175.3	intron_variant	reproductive traits	29411893
GPI	6:44063267	6	44063267	rs321450227	G	C	41	22	0.536585366	ENSSSCG00000002873	ENSSSCT00000003175.3	intron_variant	intramuscular fat	23942702
GPI	6:44063002	6	44063002	rs339458874	A	G	40	19	0.475	ENSSSCG00000002873	ENSSSCT00000003175.3	intron_variant	reproductive traits	29411893
GPI	6:44063002	6	44063002	rs339458874	A	G	40	19	0.475	ENSSSCG00000002873	ENSSSCT00000003175.3	intron_variant	reproductive traits	29411893
GPI	6:44063002	6	44063002	rs339458874	A	G	40	19	0.475	ENSSSCG00000002873	ENSSSCT00000003175.3	intron_variant	intramuscular fat	23942702
GPI	6:44038389	6	44038389	rs322963881	T	C	69	27	0.391304348	ENSSSCG00000002873	ENSSSCT00000003175.3	5_prime_UTR_variant	reproductive traits	29411893
GPI	6:44038389	6	44038389	rs322963881	T	C	69	27	0.391304348	ENSSSCG00000002873	ENSSSCT00000003175.3	5_prime_UTR_variant	reproductive traits	29411893
GPI	6:44038389	6	44038389	rs322963881	T	C	69	27	0.391304348	ENSSSCG00000002873	ENSSSCT00000003175.3	5_prime_UTR_variant	intramuscular fat	23942702
GPRC5C	12:6704718	12	6704718	rs81218209	T	C	123	11	0.089430894	ENSSSCG00000040989	ENSSSCT00000041600.1	synonymous_variant	Total cholesterol (mmol/l) at age 3	29441627
GRB10	9:136582943	9	136582943	rs330465942	G	C	176	10	0.056818182	ENSSSCG00000015631	ENSSSCT00000036726.1	3_prime_UTR_variant	reproductive traits	29411893
GRB10	9:136582943	9	136582943	rs330465942	G	C	176	10	0.056818182	ENSSSCG00000015631	ENSSSCT00000036726.1	3_prime_UTR_variant	reproductive traits	29411893
GRB10	9:136582663	9	136582663	rs345407430	A	G	81	23	0.283950617	ENSSSCG00000015631	ENSSSCT00000036726.1	3_prime_UTR_variant	reproductive traits	29411893
GRB10	9:136582663	9	136582663	rs345407430	A	G	81	23	0.283950617	ENSSSCG00000015631	ENSSSCT00000036726.1	3_prime_UTR_variant	reproductive traits	29411893
GRB10	9:136581982	9	136581982	rs344959819	C	T	175	22	0.125714286	ENSSSCG00000015631	ENSSSCT00000036726.1	3_prime_UTR_variant	reproductive traits	29411893
GRB10	9:136581982	9	136581982	rs344959819	C	T	175	22	0.125714286	ENSSSCG00000015631	ENSSSCT00000036726.1	3_prime_UTR_variant	reproductive traits	29411893
GRB10	9:136581677	9	136581677	rs320214302	T	C	178	28	0.157303371	ENSSSCG00000015631	ENSSSCT00000036726.1	3_prime_UTR_variant	reproductive traits	29411893
GRB10	9:136581677	9	136581677	rs320214302	T	C	178	28	0.157303371	ENSSSCG00000015631	ENSSSCT00000036726.1	3_prime_UTR_variant	reproductive traits	29411893
GRB10	9:136581844	9	136581844	rs336060470	C	A	178	12	0.06741573	ENSSSCG00000015631	ENSSSCT00000036726.1	3_prime_UTR_variant	reproductive traits	29411893
GRB10	9:136581844	9	136581844	rs336060470	C	A	178	12	0.06741573	ENSSSCG00000015631	ENSSSCT00000036726.1	3_prime_UTR_variant	reproductive traits	29411893
GRB10	9:136582890	9	136582890	rs335201757	A	G	99	14	0.141414141	ENSSSCG00000015631	ENSSSCT00000036726.1	3_prime_UTR_variant	reproductive traits	29411893
GRB10	9:136582890	9	136582890	rs335201757	A	G	99	14	0.141414141	ENSSSCG00000015631	ENSSSCT00000036726.1	3_prime_UTR_variant	reproductive traits	29411893
GRB10	9:136582003	9	136582003	rs333626419	T	C	175	26	0.148571429	ENSSSCG00000015631	ENSSSCT00000036726.1	3_prime_UTR_variant	reproductive traits	29411893
GRB10	9:136582003	9	136582003	rs333626419	T	C	175	26	0.148571429	ENSSSCG00000015631	ENSSSCT00000036726.1	3_prime_UTR_variant	reproductive traits	29411893
GRB10	9:136581635	9	136581635	rs328710845	T	C	178	16	0.08988764	ENSSSCG00000015631	ENSSSCT00000036726.1	3_prime_UTR_variant	reproductive traits	29411893
GRB10	9:136581635	9	136581635	rs328710845	T	C	178	16	0.08988764	ENSSSCG00000015631	ENSSSCT00000036726.1	3_prime_UTR_variant	reproductive traits	29411893
GRB10	9:136581772	9	136581772	rs340386783	T	A	93	24	0.258064516	ENSSSCG00000015631	ENSSSCT00000036726.1	3_prime_UTR_variant	reproductive traits	29411893
GRB10	9:136581772	9	136581772	rs340386783	T	A	93	24	0.258064516	ENSSSCG00000015631	ENSSSCT00000036726.1	3_prime_UTR_variant	reproductive traits	29411893
GRB10	9:136595554	9	136595554	rs339828860	G	A	43	10	0.23255814	ENSSSCG00000015631	ENSSSCT00000036726.1	intron_variant	reproductive traits	29411893
GRB10	9:136595554	9	136595554	rs339828860	G	A	43	10	0.23255814	ENSSSCG00000015631	ENSSSCT00000036726.1	intron_variant	reproductive traits	29411893
GTF2H5	1:8928560	1	8928560	rs345170579	T	C	97	14	0.144329897	ENSSSCG00000024019	ENSSSCT00000032308.2	3_prime_UTR_variant	Feed efficiency	31477014
GTF3C5	1:272759709	1	272759709	rs324325564	C	T	90	16	0.177777778	ENSSSCG00000032110	ENSSSCT00000041895.1	3_prime_UTR_variant	average daily gain	29059722
GTF3C5	1:272759709	1	272759709	rs324325564	C	T	90	16	0.177777778	ENSSSCG00000032110	ENSSSCT00000041895.1	3_prime_UTR_variant	Average daily gain (ADG)	29059722
GYPC	15:25579106	15	25579106	.	A	G	57	47	0.824561404	ENSSSCG00000040701	ENSSSCT00000035793.2	synonymous_variant	serum hemoglobin level	28446001
GYPC	15:25576893	15	25576893	rs81211587	G	A	116	89	0.767241379	ENSSSCG00000040701	ENSSSCT00000035793.2	synonymous_variant	serum hemoglobin level	28446001
GYPC	15:25606495	15	25606495	rs1108990007	G	A	120	120	1	ENSSSCG00000040701	ENSSSCT00000035793.2	missense_variant	serum hemoglobin level	28446001
GYPC	15:25576623	15	25576623	.	C	G	56	33	0.589285714	ENSSSCG00000040701	ENSSSCT00000035793.2	3_prime_UTR_variant	serum hemoglobin level	28446001
GYPC	15:25576900	15	25576900	rs81211586	G	A	116	90	0.775862069	ENSSSCG00000040701	ENSSSCT00000035793.2	synonymous_variant	serum hemoglobin level	28446001
GYS1	6:54234285	6	54234285	.	T	C	188	172	0.914893617	ENSSSCG00000003154	ENSSSCT00000044392.1	3_prime_UTR_variant	reproductive trait	27018129
GYS1	6:54234285	6	54234285	.	T	C	188	172	0.914893617	ENSSSCG00000003154	ENSSSCT00000044392.1	3_prime_UTR_variant	color	26641170
GYS1	6:54233263	6	54233263	.	T	C	145	144	0.993103448	ENSSSCG00000003154	ENSSSCT00000044392.1	3_prime_UTR_variant	reproductive trait	27018129
GYS1	6:54233263	6	54233263	.	T	C	145	144	0.993103448	ENSSSCG00000003154	ENSSSCT00000044392.1	3_prime_UTR_variant	color	26641170
GYS1	6:54234276	6	54234276	.	T	C	182	181	0.994505495	ENSSSCG00000003154	ENSSSCT00000044392.1	3_prime_UTR_variant	reproductive trait	27018129
GYS1	6:54234276	6	54234276	.	T	C	182	181	0.994505495	ENSSSCG00000003154	ENSSSCT00000044392.1	3_prime_UTR_variant	color	26641170
GYS1	6:54244744	6	54244744	rs45435515	G	A	171	26	0.152046784	ENSSSCG00000003154	ENSSSCT00000044392.1	synonymous_variant	reproductive trait	27018129
GYS1	6:54244744	6	54244744	rs45435515	G	A	171	26	0.152046784	ENSSSCG00000003154	ENSSSCT00000044392.1	synonymous_variant	color	26641170
GYS1	6:54234365	6	54234365	.	T	C	187	186	0.994652406	ENSSSCG00000003154	ENSSSCT00000044392.1	3_prime_UTR_variant	reproductive trait	27018129
GYS1	6:54234365	6	54234365	.	T	C	187	186	0.994652406	ENSSSCG00000003154	ENSSSCT00000044392.1	3_prime_UTR_variant	color	26641170
GYS1	6:54233351	6	54233351	.	T	C	171	165	0.964912281	ENSSSCG00000003154	ENSSSCT00000044392.1	3_prime_UTR_variant	reproductive trait	27018129
GYS1	6:54233351	6	54233351	.	T	C	171	165	0.964912281	ENSSSCG00000003154	ENSSSCT00000044392.1	3_prime_UTR_variant	color	26641170
GYS1	6:54234216	6	54234216	.	T	C	138	122	0.884057971	ENSSSCG00000003154	ENSSSCT00000044392.1	3_prime_UTR_variant	reproductive trait	27018129
GYS1	6:54234216	6	54234216	.	T	C	138	122	0.884057971	ENSSSCG00000003154	ENSSSCT00000044392.1	3_prime_UTR_variant	color	26641170
GYS1	6:54234725	6	54234725	rs339351385	C	T	172	27	0.156976744	ENSSSCG00000003154	ENSSSCT00000044392.1	3_prime_UTR_variant	reproductive trait	27018129
GYS1	6:54234725	6	54234725	rs339351385	C	T	172	27	0.156976744	ENSSSCG00000003154	ENSSSCT00000044392.1	3_prime_UTR_variant	color	26641170
GYS1	6:54233413	6	54233413	.	T	C	184	167	0.907608696	ENSSSCG00000003154	ENSSSCT00000044392.1	3_prime_UTR_variant	reproductive trait	27018129
GYS1	6:54233413	6	54233413	.	T	C	184	167	0.907608696	ENSSSCG00000003154	ENSSSCT00000044392.1	3_prime_UTR_variant	color	26641170
GYS1	6:54233344	6	54233344	.	T	C	180	160	0.888888889	ENSSSCG00000003154	ENSSSCT00000044392.1	3_prime_UTR_variant	reproductive trait	27018129
GYS1	6:54233344	6	54233344	.	T	C	180	160	0.888888889	ENSSSCG00000003154	ENSSSCT00000044392.1	3_prime_UTR_variant	color	26641170
HABP2	14:123928638	14	123928638	rs339857480	C	A	53	34	0.641509434	ENSSSCG00000010639	ENSSSCT00000050318.1	3_prime_UTR_variant	reproductive traits	29411893
HABP2	14:123928638	14	123928638	rs339857480	C	A	53	34	0.641509434	ENSSSCG00000010639	ENSSSCT00000050318.1	3_prime_UTR_variant	reproductive traits	29411893
HADH	8:114005451	8	114005451	rs81215788	A	C	77	14	0.181818182	ENSSSCG00000009150	ENSSSCT00000049871.1	5_prime_UTR_variant	fatty acid composition	22785162
HECTD3	6:166341262	6	166341262	rs692769275	C	A	99	15	0.151515152	ENSSSCG00000003923	ENSSSCT00000050423.1	3_prime_UTR_variant	mean corpuscular hemoglobin	22548415
HECTD3	6:166340949	6	166340949	rs342802920	A	C	183	25	0.136612022	ENSSSCG00000003923	ENSSSCT00000004338.3	3_prime_UTR_variant	mean corpuscular hemoglobin	22548415
HECTD3	6:166341028	6	166341028	rs336590317	G	A	71	14	0.197183099	ENSSSCG00000003923	ENSSSCT00000050423.1	3_prime_UTR_variant	mean corpuscular hemoglobin	22548415
HECTD3	6:166341017	6	166341017	rs325597707	T	C	107	44	0.411214953	ENSSSCG00000003923	ENSSSCT00000050423.1	3_prime_UTR_variant	mean corpuscular hemoglobin	22548415
HECTD3	6:166341134	6	166341134	rs341484939	C	A	73	10	0.136986301	ENSSSCG00000003923	ENSSSCT00000050423.1	3_prime_UTR_variant	mean corpuscular hemoglobin	22548415
HECTD3	6:166341279	6	166341279	rs318702055	A	G	105	10	0.095238095	ENSSSCG00000003923	ENSSSCT00000050423.1	3_prime_UTR_variant	mean corpuscular hemoglobin	22548415
HECTD3	6:166340958	6	166340958	rs338027430	A	C	112	21	0.1875	ENSSSCG00000003923	ENSSSCT00000004338.3	3_prime_UTR_variant	mean corpuscular hemoglobin	22548415
HECTD3	6:166341206	6	166341206	rs706906534	G	A	68	16	0.235294118	ENSSSCG00000003923	ENSSSCT00000050423.1	3_prime_UTR_variant	mean corpuscular hemoglobin	22548415
HIF1AN	14:111648380	14	111648380	.	A	C	61	13	0.213114754	ENSSSCG00000010555	ENSSSCT00000011547.3	3_prime_UTR_variant	Fatty Acid Composition	24926690
HIF1AN	14:111648380	14	111648380	.	A	C	61	13	0.213114754	ENSSSCG00000010555	ENSSSCT00000011547.3	3_prime_UTR_variant	body mass index	27473603
HIF1AN	14:111648380	14	111648380	.	A	C	61	13	0.213114754	ENSSSCG00000010555	ENSSSCT00000011547.3	3_prime_UTR_variant	fatty acid composition	28402008
HIF1AN	14:111648380	14	111648380	.	A	C	61	13	0.213114754	ENSSSCG00000010555	ENSSSCT00000011547.3	3_prime_UTR_variant	IMF and fatty acid content	27666082
HIF1AN	14:111649662	14	111649662	.	A	G	50	10	0.2	ENSSSCG00000010555	ENSSSCT00000011547.3	3_prime_UTR_variant	Fatty Acid Composition	24926690
HIF1AN	14:111649662	14	111649662	.	A	G	50	10	0.2	ENSSSCG00000010555	ENSSSCT00000011547.3	3_prime_UTR_variant	body mass index	27473603
HIF1AN	14:111649662	14	111649662	.	A	G	50	10	0.2	ENSSSCG00000010555	ENSSSCT00000011547.3	3_prime_UTR_variant	fatty acid composition	28402008
HIF1AN	14:111649662	14	111649662	.	A	G	50	10	0.2	ENSSSCG00000010555	ENSSSCT00000011547.3	3_prime_UTR_variant	IMF and fatty acid content	27666082
HIST1H1D	7:20881237	7	20881237	.	C	A	88	11	0.125	ENSSSCG00000001137	ENSSSCT00000001233.3	intron_variant	alkaline phosphatase activity	31316547
HIST1H1D	7:20881190	7	20881190	.	T	A	89	11	0.123595506	ENSSSCG00000001137	ENSSSCT00000001233.3	intron_variant	alkaline phosphatase activity	31316547
HIST1H1D	7:20880869	7	20880869	rs1109009653	C	T	68	10	0.147058824	ENSSSCG00000001137	ENSSSCT00000001233.3	intron_variant	alkaline phosphatase activity	31316547
HIST1H1D	7:20881211	7	20881211	.	C	T	89	16	0.179775281	ENSSSCG00000001137	ENSSSCT00000001233.3	intron_variant	alkaline phosphatase activity	31316547
HIST1H1D	7:20880713	7	20880713	rs707723836	G	T	84	12	0.142857143	ENSSSCG00000001137	ENSSSCT00000001233.3	intron_variant	alkaline phosphatase activity	31316547
HIST1H1D	7:20881233	7	20881233	.	G	A	89	12	0.134831461	ENSSSCG00000001137	ENSSSCT00000001233.3	intron_variant	alkaline phosphatase activity	31316547
HIST1H1D	7:20880695	7	20880695	rs333150930	A	G	118	23	0.194915254	ENSSSCG00000001137	ENSSSCT00000001233.3	intron_variant	alkaline phosphatase activity	31316547
HIST1H1D	7:20880904	7	20880904	rs1113956225	G	A	55	14	0.254545455	ENSSSCG00000001137	ENSSSCT00000001233.3	intron_variant	alkaline phosphatase activity	31316547
HIST1H1D	7:20880715	7	20880715	rs700929635	G	A	83	12	0.144578313	ENSSSCG00000001137	ENSSSCT00000001233.3	intron_variant	alkaline phosphatase activity	31316547
HIST1H1D	7:20880698	7	20880698	rs324486048	C	T	81	12	0.148148148	ENSSSCG00000001137	ENSSSCT00000001233.3	intron_variant	alkaline phosphatase activity	31316547
HIST1H3E	7:20880229	7	20880229	rs337656977	A	G	85	12	0.141176471	ENSSSCG00000038945	ENSSSCT00000045969.1	downstream_gene_variant	alkaline phosphatase activity	31316547
HIST1H3E	7:20879865	7	20879865	rs341282057	T	G	43	20	0.465116279	ENSSSCG00000038945	ENSSSCT00000045969.1	downstream_gene_variant	alkaline phosphatase activity	31316547
HMGCL	6:81612120	6	81612120	rs703465146	G	T	100	56	0.56	ENSSSCG00000026025	ENSSSCT00000049113.1	missense_variant	sow lactation performance traits	27285909
HOMER1	2:88254401	2	88254401	rs328007464	C	T	134	14	0.104477612	ENSSSCG00000014113	ENSSSCT00000057415.1	5_prime_UTR_variant	piglet splay leg syndrome	28679362
IAH1	3:126854476	3	126854476	rs699144864	T	A	121	20	0.165289256	ENSSSCG00000008640	ENSSSCT00000009452.3	missense_variant	sow lactation performance traits	27285909
IAH1	3:126858122	3	126858122	rs340129357	T	C	73	20	0.273972603	ENSSSCG00000008640	ENSSSCT00000009452.3	synonymous_variant	sow lactation performance traits	27285909
IAH1	3:126854290	3	126854290	rs707918966	G	A	120	10	0.083333333	ENSSSCG00000008640	ENSSSCT00000009452.3	3_prime_UTR_variant	sow lactation performance traits	27285909
IAH1	3:126854320	3	126854320	rs326727705	C	T	121	16	0.132231405	ENSSSCG00000008640	ENSSSCT00000009452.3	missense_variant	sow lactation performance traits	27285909
IDH3A	7:47759741	7	47759741	rs331790020	A	G	112	14	0.125	ENSSSCG00000032498	ENSSSCT00000061403.1	3_prime_UTR_variant	plasma cortisol concentrations	22904034
IDH3A	7:47759741	7	47759741	rs331790020	A	G	112	14	0.125	ENSSSCG00000032498	ENSSSCT00000061403.1	3_prime_UTR_variant	generation of precursor metabolites and energy	24444103
IDH3A	7:47759819	7	47759819	rs80835995	G	A	112	14	0.125	ENSSSCG00000032498	ENSSSCT00000061403.1	3_prime_UTR_variant	plasma cortisol concentrations	22904034
IDH3A	7:47759819	7	47759819	rs80835995	G	A	112	14	0.125	ENSSSCG00000032498	ENSSSCT00000061403.1	3_prime_UTR_variant	generation of precursor metabolites and energy	24444103
IDH3A	7:47760851	7	47760851	rs337319116	A	G	118	10	0.084745763	ENSSSCG00000032498	ENSSSCT00000061403.1	3_prime_UTR_variant	plasma cortisol concentrations	22904034
IDH3A	7:47760851	7	47760851	rs337319116	A	G	118	10	0.084745763	ENSSSCG00000032498	ENSSSCT00000061403.1	3_prime_UTR_variant	generation of precursor metabolites and energy	24444103
IFITM3	2:129776	2	129776	.	A	C	159	123	0.773584906	ENSSSCG00000038912	ENSSSCT00000058772.1	5_prime_UTR_variant	backfat thickness	30974885
IFITM3	2:128818	2	128818	.	A	G	189	159	0.841269841	ENSSSCG00000038912	ENSSSCT00000058772.1	missense_variant	backfat thickness	30974885
IFITM3	2:129680	2	129680	rs81211424	A	G	162	129	0.796296296	ENSSSCG00000038912	ENSSSCT00000058772.1	synonymous_variant	backfat thickness	30974885
IGF2R	1:7369217	1	7369217	.	C	G	142	35	0.246478873	ENSSSCG00000004044	ENSSSCT00000004472.4	3_prime_UTR_variant	lean muscle mass	30237295
IGF2R	1:7394789	1	7394789	rs322317813	C	T	131	117	0.893129771	ENSSSCG00000004044	ENSSSCT00000004472.4	missense_variant	lean muscle mass	30237295
IGF2R	1:7372145	1	7372145	.	A	G	35	33	0.942857143	ENSSSCG00000004044	ENSSSCT00000004472.4	synonymous_variant	lean muscle mass	30237295
IGF2R	1:7368273	1	7368273	rs1111609812	T	A	56	39	0.696428571	ENSSSCG00000004044	ENSSSCT00000004472.4	3_prime_UTR_variant	lean muscle mass	30237295
IGF2R	1:7452884	1	7452884	rs324498146	G	A	117	63	0.538461538	ENSSSCG00000004044	ENSSSCT00000004472.4	synonymous_variant	lean muscle mass	30237295
IGF2R	1:7368941	1	7368941	.	C	A	147	84	0.571428571	ENSSSCG00000004044	ENSSSCT00000004472.4	3_prime_UTR_variant	lean muscle mass	30237295
IGF2R	1:7382224	1	7382224	.	G	A	144	129	0.895833333	ENSSSCG00000004044	ENSSSCT00000004472.4	synonymous_variant	lean muscle mass	30237295
IGF2R	1:7379209	1	7379209	.	C	A	173	161	0.930635838	ENSSSCG00000004044	ENSSSCT00000004472.4	missense_variant	lean muscle mass	30237295
IGF2R	1:7394805	1	7394805	rs333432008	C	T	131	117	0.893129771	ENSSSCG00000004044	ENSSSCT00000004472.4	synonymous_variant	lean muscle mass	30237295
IGF2R	1:7394844	1	7394844	rs344681866	A	G	146	127	0.869863014	ENSSSCG00000004044	ENSSSCT00000004472.4	synonymous_variant	lean muscle mass	30237295
IGF2R	1:7392446	1	7392446	rs328859554	G	A	169	133	0.786982249	ENSSSCG00000004044	ENSSSCT00000004472.4	synonymous_variant	lean muscle mass	30237295
IGF2R	1:7369656	1	7369656	.	G	A	31	31	1	ENSSSCG00000004044	ENSSSCT00000004472.4	missense_variant	lean muscle mass	30237295
IGF2R	1:7369684	1	7369684	rs1109011714	G	C	69	68	0.985507246	ENSSSCG00000004044	ENSSSCT00000004472.4	missense_variant	lean muscle mass	30237295
IGF2R	1:7368269	1	7368269	.	A	T	88	48	0.545454545	ENSSSCG00000004044	ENSSSCT00000004472.4	3_prime_UTR_variant	lean muscle mass	30237295
IGF2R	1:7393285	1	7393285	rs337156514	C	G	136	116	0.852941176	ENSSSCG00000004044	ENSSSCT00000004472.4	synonymous_variant	lean muscle mass	30237295
IGF2R	1:7368672	1	7368672	.	G	A	101	46	0.455445545	ENSSSCG00000004044	ENSSSCT00000004472.4	3_prime_UTR_variant	lean muscle mass	30237295
IGF2R	1:7402508	1	7402508	rs318508565	G	A	132	92	0.696969697	ENSSSCG00000004044	ENSSSCT00000004472.4	synonymous_variant	lean muscle mass	30237295
IGF2R	1:7371070	1	7371070	.	G	A	123	116	0.943089431	ENSSSCG00000004044	ENSSSCT00000004472.4	synonymous_variant	lean muscle mass	30237295
IGF2R	1:7384166	1	7384166	.	G	C	37	32	0.864864865	ENSSSCG00000004044	ENSSSCT00000004472.4	synonymous_variant	lean muscle mass	30237295
IGF2R	1:7369454	1	7369454	.	G	A	31	31	1	ENSSSCG00000004044	ENSSSCT00000004472.4	3_prime_UTR_variant	lean muscle mass	30237295
IGF2R	1:7394847	1	7394847	rs329170079	A	G	145	123	0.848275862	ENSSSCG00000004044	ENSSSCT00000004472.4	synonymous_variant	lean muscle mass	30237295
IGF2R	1:7389115	1	7389115	rs700172931	G	A	127	88	0.692913386	ENSSSCG00000004044	ENSSSCT00000004472.4	synonymous_variant	lean muscle mass	30237295
IGF2R	1:7371069	1	7371069	.	C	T	33	30	0.909090909	ENSSSCG00000004044	ENSSSCT00000004472.4	missense_variant	lean muscle mass	30237295
IGF2R	1:7406265	1	7406265	rs340639039	A	G	180	145	0.805555556	ENSSSCG00000004044	ENSSSCT00000004472.4	synonymous_variant	lean muscle mass	30237295
IGF2R	1:7372130	1	7372130	rs1112407560	G	A	35	31	0.885714286	ENSSSCG00000004044	ENSSSCT00000004472.4	synonymous_variant	lean muscle mass	30237295
IGF2R	1:7401877	1	7401877	rs703082008	C	T	38	32	0.842105263	ENSSSCG00000004044	ENSSSCT00000004472.4	synonymous_variant	lean muscle mass	30237295
IGF2R	1:7393357	1	7393357	.	G	A	129	112	0.868217054	ENSSSCG00000004044	ENSSSCT00000004472.4	synonymous_variant	lean muscle mass	30237295
IGFBP3	18:50009725	18	50009725	.	G	A	122	11	0.090163934	ENSSSCG00000038783	ENSSSCT00000061542.1	downstream_gene_variant	reproductive trait	27018129
IGFBP3	18:50009591	18	50009591	.	C	A	111	22	0.198198198	ENSSSCG00000038783	ENSSSCT00000061542.1	3_prime_UTR_variant	reproductive trait	27018129
IGFBP5	15:118859556	15	118859556	rs1112951740	C	T	96	15	0.15625	ENSSSCG00000025924	ENSSSCT00000032259.2	3_prime_UTR_variant	growth and feed intake	26024912
IGFBP5	15:118859556	15	118859556	rs1112951740	C	T	96	15	0.15625	ENSSSCG00000025924	ENSSSCT00000032259.2	3_prime_UTR_variant	pH	28193157
IGFBP5	15:118859556	15	118859556	rs1112951740	C	T	96	15	0.15625	ENSSSCG00000025924	ENSSSCT00000032259.2	3_prime_UTR_variant	reproductive trait	27018129
IGFBP7	8:56357493	8	56357493	rs81217651	T	C	185	185	1	ENSSSCG00000008913	ENSSSCT00000040094.1	missense_variant	mean corpuscular volume	22745577
IGFBP7	8:56357551	8	56357551	rs81217649	T	C	181	153	0.845303867	ENSSSCG00000008913	ENSSSCT00000040094.1	missense_variant	mean corpuscular volume	22745577
INPPL1	9:6806690	9	6806690	rs81218530	A	G	75	11	0.146666667	ENSSSCG00000014811	ENSSSCT00000016162.3	synonymous_variant	Both backfat thickness/ loin muscle thickness	31100035
INPPL1	9:6807470	9	6807470	rs325859505	G	A	76	11	0.144736842	ENSSSCG00000014811	ENSSSCT00000016162.3	downstream_gene_variant	Both backfat thickness/ loin muscle thickness	31100035
INPPL1	9:6806670	9	6806670	rs339862365	A	C	47	19	0.404255319	ENSSSCG00000014811	ENSSSCT00000016162.3	missense_variant	Both backfat thickness/ loin muscle thickness	31100035
ITGB1	10:56099889	10	56099889	rs81213197	C	T	183	16	0.087431694	ENSSSCG00000011101	ENSSSCT00000034074.2	synonymous_variant	cooking loss	23942702
ITGB1	10:56088388	10	56088388	rs81213201	G	A	160	13	0.08125	ENSSSCG00000011101	ENSSSCT00000034074.2	synonymous_variant	cooking loss	23942702
ITGB1	10:56088412	10	56088412	rs81213200	C	T	161	11	0.068322981	ENSSSCG00000011101	ENSSSCT00000034074.2	synonymous_variant	cooking loss	23942702
ITGB1	10:56089720	10	56089720	rs342365408	G	A	107	16	0.14953271	ENSSSCG00000011101	ENSSSCT00000034074.2	synonymous_variant	cooking loss	23942702
ITGB1	10:56104056	10	56104056	rs338003496	A	G	121	14	0.115702479	ENSSSCG00000011101	ENSSSCT00000034074.2	splice_region_variant&synonymous_variant	cooking loss	23942702
ITIH4	13:34948582	13	34948582	rs325493369	G	C	116	57	0.49137931	ENSSSCG00000011453	ENSSSCT00000065989.1	5_prime_UTR_variant	reproductive traits	25595431
ITIH4	13:34948582	13	34948582	rs325493369	G	C	116	57	0.49137931	ENSSSCG00000011453	ENSSSCT00000065989.1	5_prime_UTR_variant	meat quality	20950486
ITIH4	13:34945327	13	34945327	rs330244380	G	A	161	16	0.099378882	ENSSSCG00000011453	ENSSSCT00000038206.1	upstream_gene_variant	reproductive traits	25595431
ITIH4	13:34945327	13	34945327	rs330244380	G	A	161	16	0.099378882	ENSSSCG00000011453	ENSSSCT00000038206.1	upstream_gene_variant	meat quality	20950486
ITIH4	13:34948579	13	34948579	rs333753635	C	T	110	59	0.536363636	ENSSSCG00000011453	ENSSSCT00000065989.1	5_prime_UTR_variant	reproductive traits	25595431
ITIH4	13:34948579	13	34948579	rs333753635	C	T	110	59	0.536363636	ENSSSCG00000011453	ENSSSCT00000065989.1	5_prime_UTR_variant	meat quality	20950486
ITIH4	13:34945454	13	34945454	rs80932120	G	C	157	14	0.089171975	ENSSSCG00000011453	ENSSSCT00000038206.1	upstream_gene_variant	reproductive traits	25595431
ITIH4	13:34945454	13	34945454	rs80932120	G	C	157	14	0.089171975	ENSSSCG00000011453	ENSSSCT00000038206.1	upstream_gene_variant	meat quality	20950486
ITIH4	13:34948806	13	34948806	rs340887273	T	C	85	47	0.552941176	ENSSSCG00000011453	ENSSSCT00000065989.1	5_prime_UTR_variant	reproductive traits	25595431
ITIH4	13:34948806	13	34948806	rs340887273	T	C	85	47	0.552941176	ENSSSCG00000011453	ENSSSCT00000065989.1	5_prime_UTR_variant	meat quality	20950486
ITIH4	13:34948624	13	34948624	rs341779095	C	A	91	48	0.527472527	ENSSSCG00000011453	ENSSSCT00000065989.1	5_prime_UTR_variant	reproductive traits	25595431
ITIH4	13:34948624	13	34948624	rs341779095	C	A	91	48	0.527472527	ENSSSCG00000011453	ENSSSCT00000065989.1	5_prime_UTR_variant	meat quality	20950486
ITIH4	13:34946298	13	34946298	rs336577350	G	A	71	63	0.887323944	ENSSSCG00000011453	ENSSSCT00000065989.1	5_prime_UTR_variant	reproductive traits	25595431
ITIH4	13:34946298	13	34946298	rs336577350	G	A	71	63	0.887323944	ENSSSCG00000011453	ENSSSCT00000065989.1	5_prime_UTR_variant	meat quality	20950486
ITIH4	13:34948518	13	34948518	rs327124594	G	A	110	54	0.490909091	ENSSSCG00000011453	ENSSSCT00000065989.1	5_prime_UTR_variant	reproductive traits	25595431
ITIH4	13:34948518	13	34948518	rs327124594	G	A	110	54	0.490909091	ENSSSCG00000011453	ENSSSCT00000065989.1	5_prime_UTR_variant	meat quality	20950486
ITIH4	13:34948549	13	34948549	rs343241919	T	C	110	50	0.454545455	ENSSSCG00000011453	ENSSSCT00000065989.1	5_prime_UTR_variant	reproductive traits	25595431
ITIH4	13:34948549	13	34948549	rs343241919	T	C	110	50	0.454545455	ENSSSCG00000011453	ENSSSCT00000065989.1	5_prime_UTR_variant	meat quality	20950486
ITIH4	13:34948689	13	34948689	rs334699463	C	T	95	59	0.621052632	ENSSSCG00000011453	ENSSSCT00000065989.1	5_prime_UTR_variant	reproductive traits	25595431
ITIH4	13:34948689	13	34948689	rs334699463	C	T	95	59	0.621052632	ENSSSCG00000011453	ENSSSCT00000065989.1	5_prime_UTR_variant	meat quality	20950486
ITIH4	13:34948852	13	34948852	rs330890311	G	A	46	11	0.239130435	ENSSSCG00000011453	ENSSSCT00000065989.1	5_prime_UTR_variant	reproductive traits	25595431
ITIH4	13:34948852	13	34948852	rs330890311	G	A	46	11	0.239130435	ENSSSCG00000011453	ENSSSCT00000065989.1	5_prime_UTR_variant	meat quality	20950486
IVD	1:130895945	1	130895945	rs331878517	T	C	186	11	0.059139785	ENSSSCG00000004774	ENSSSCT00000005273.3	3_prime_UTR_variant	fatty acid composition	24289474
IVD	1:130895184	1	130895184	rs343491844	C	T	149	32	0.214765101	ENSSSCG00000004774	ENSSSCT00000005273.3	3_prime_UTR_variant	fatty acid composition	24289474
IVD	1:130902341	1	130902341	rs80874597	T	C	96	28	0.291666667	ENSSSCG00000004774	ENSSSCT00000005273.3	missense_variant	fatty acid composition	24289474
IVD	1:130895726	1	130895726	rs196948605	T	G	186	85	0.456989247	ENSSSCG00000004774	ENSSSCT00000005273.3	3_prime_UTR_variant	fatty acid composition	24289474
IVD	1:130908141	1	130908141	rs80886993	G	A	94	30	0.319148936	ENSSSCG00000004774	ENSSSCT00000005273.3	synonymous_variant	fatty acid composition	24289474
IVD	1:130895223	1	130895223	rs326545526	A	T	186	33	0.177419355	ENSSSCG00000004774	ENSSSCT00000005273.3	3_prime_UTR_variant	fatty acid composition	24289474
IVD	1:130895723	1	130895723	rs196951881	A	G	186	86	0.462365591	ENSSSCG00000004774	ENSSSCT00000005273.3	3_prime_UTR_variant	fatty acid composition	24289474
JTB	4:95715887	4	95715887	rs324019612	C	T	114	19	0.166666667	ENSSSCG00000006559	ENSSSCT00000007186.3	missense_variant	drop loss	24026665
KAT8	3:17372913	3	17372913	rs713504000	C	A	62	12	0.193548387	ENSSSCG00000031247	ENSSSCT00000008509.4	synonymous_variant	meat ultimate pH	30815891
KIF1B	6:70495430	6	70495430	.	C	G	140	41	0.292857143	ENSSSCG00000003401	ENSSSCT00000049927.1	5_prime_UTR_variant	pH/color	24643240
KIF1B	6:70593472	6	70593472	rs339401818	T	C	107	11	0.102803738	ENSSSCG00000003401	ENSSSCT00000053353.1	synonymous_variant	pH/color	24643240
KLHL29	3:114872286	3	114872286	rs788919325	C	A	58	15	0.25862069	ENSSSCG00000008593	ENSSSCT00000009404.3	3_prime_UTR_variant	total cholesterol	26121138
KLHL29	3:114872286	3	114872286	rs788919325	C	A	58	15	0.25862069	ENSSSCG00000008593	ENSSSCT00000009404.3	3_prime_UTR_variant	atherosclerosis index	26121138
KLHL29	3:114872286	3	114872286	rs788919325	C	A	58	15	0.25862069	ENSSSCG00000008593	ENSSSCT00000009404.3	3_prime_UTR_variant	low-density lipoprotein cholesterol	26121138
KLHL29	3:114872296	3	114872296	rs329878624	C	T	64	20	0.3125	ENSSSCG00000008593	ENSSSCT00000009404.3	3_prime_UTR_variant	total cholesterol	26121138
KLHL29	3:114872296	3	114872296	rs329878624	C	T	64	20	0.3125	ENSSSCG00000008593	ENSSSCT00000009404.3	3_prime_UTR_variant	atherosclerosis index	26121138
KLHL29	3:114872296	3	114872296	rs329878624	C	T	64	20	0.3125	ENSSSCG00000008593	ENSSSCT00000009404.3	3_prime_UTR_variant	low-density lipoprotein cholesterol	26121138
LAMB1	9:107679506	9	107679506	rs318313878	A	G	151	13	0.086092715	ENSSSCG00000015444	ENSSSCT00000016825.3	synonymous_variant	growth/ fat deposition/ and premium cut yield-related traits	27942838
LAMB1	9:107700662	9	107700662	rs344645626	T	C	166	13	0.078313253	ENSSSCG00000015444	ENSSSCT00000016825.3	synonymous_variant	growth/ fat deposition/ and premium cut yield-related traits	27942838
LAMB1	9:107700645	9	107700645	rs791375931	A	T	119	10	0.084033613	ENSSSCG00000015444	ENSSSCT00000016825.3	missense_variant	growth/ fat deposition/ and premium cut yield-related traits	27942838
LEPROT	6:146975460	6	146975460	rs321621467	C	T	138	11	0.079710145	ENSSSCG00000003806	ENSSSCT00000004212.3	3_prime_UTR_variant	fat deposition	27135998
LEPROT	6:146975460	6	146975460	rs321621467	C	T	138	11	0.079710145	ENSSSCG00000003806	ENSSSCT00000004212.3	3_prime_UTR_variant	backfat thickness intramuscular fat content	25359100
LEPROT	6:146976153	6	146976153	rs697326407	C	T	138	40	0.289855072	ENSSSCG00000003806	ENSSSCT00000004212.3	3_prime_UTR_variant	fat deposition	27135998
LEPROT	6:146976153	6	146976153	rs697326407	C	T	138	40	0.289855072	ENSSSCG00000003806	ENSSSCT00000004212.3	3_prime_UTR_variant	backfat thickness intramuscular fat content	25359100
LEPROT	6:146976063	6	146976063	rs337024120	T	A	70	12	0.171428571	ENSSSCG00000003806	ENSSSCT00000004212.3	3_prime_UTR_variant	fat deposition	27135998
LEPROT	6:146976063	6	146976063	rs337024120	T	A	70	12	0.171428571	ENSSSCG00000003806	ENSSSCT00000004212.3	3_prime_UTR_variant	backfat thickness intramuscular fat content	25359100
LEPROT	6:146975109	6	146975109	rs343725207	T	C	138	11	0.079710145	ENSSSCG00000003806	ENSSSCT00000004212.3	3_prime_UTR_variant	fat deposition	27135998
LEPROT	6:146975109	6	146975109	rs343725207	T	C	138	11	0.079710145	ENSSSCG00000003806	ENSSSCT00000004212.3	3_prime_UTR_variant	backfat thickness intramuscular fat content	25359100
LEPROT	6:146975571	6	146975571	rs342124546	C	T	62	10	0.161290323	ENSSSCG00000003806	ENSSSCT00000004212.3	3_prime_UTR_variant	fat deposition	27135998
LEPROT	6:146975571	6	146975571	rs342124546	C	T	62	10	0.161290323	ENSSSCG00000003806	ENSSSCT00000004212.3	3_prime_UTR_variant	backfat thickness intramuscular fat content	25359100
LEPROT	6:146975566	6	146975566	rs333446746	C	T	62	12	0.193548387	ENSSSCG00000003806	ENSSSCT00000004212.3	3_prime_UTR_variant	fat deposition	27135998
LEPROT	6:146975566	6	146975566	rs333446746	C	T	62	12	0.193548387	ENSSSCG00000003806	ENSSSCT00000004212.3	3_prime_UTR_variant	backfat thickness intramuscular fat content	25359100
LEPROT	6:146975542	6	146975542	rs323562495	G	C	61	23	0.37704918	ENSSSCG00000003806	ENSSSCT00000004212.3	3_prime_UTR_variant	fat deposition	27135998
LEPROT	6:146975542	6	146975542	rs323562495	G	C	61	23	0.37704918	ENSSSCG00000003806	ENSSSCT00000004212.3	3_prime_UTR_variant	backfat thickness intramuscular fat content	25359100
LGMN	7:114176385	7	114176385	rs10720191	T	G	124	10	0.080645161	ENSSSCG00000002452	ENSSSCT00000030342.2	3_prime_UTR_variant	antimicrobial activity	31217427
LGMN	7:114179028	7	114179028	rs80978229	C	G	175	23	0.131428571	ENSSSCG00000002452	ENSSSCT00000030342.2	synonymous_variant	antimicrobial activity	31217427
LGMN	7:114184301	7	114184301	rs80816528	C	T	142	13	0.091549296	ENSSSCG00000002452	ENSSSCT00000030342.2	synonymous_variant	antimicrobial activity	31217427
LGMN	7:114200066	7	114200066	rs323231200	T	C	145	40	0.275862069	ENSSSCG00000002452	ENSSSCT00000030342.2	synonymous_variant	antimicrobial activity	31217427
LGMN	7:114176684	7	114176684	rs346405276	G	A	175	13	0.074285714	ENSSSCG00000002452	ENSSSCT00000030342.2	3_prime_UTR_variant	antimicrobial activity	31217427
LGMN	7:114179022	7	114179022	rs80841337	T	C	187	23	0.122994652	ENSSSCG00000002452	ENSSSCT00000030342.2	synonymous_variant	antimicrobial activity	31217427
LGMN	7:114189430	7	114189430	rs327241056	C	T	95	22	0.231578947	ENSSSCG00000002452	ENSSSCT00000030342.2	synonymous_variant	antimicrobial activity	31217427
LGMN	7:114182522	7	114182522	rs690482439	G	A	40	12	0.3	ENSSSCG00000002452	ENSSSCT00000030342.2	synonymous_variant	antimicrobial activity	31217427
LGMN	7:114182481	7	114182481	rs80993350	G	C	129	11	0.085271318	ENSSSCG00000002452	ENSSSCT00000030342.2	synonymous_variant	antimicrobial activity	31217427
LGMN	7:114176714	7	114176714	rs335940455	C	A	168	13	0.077380952	ENSSSCG00000002452	ENSSSCT00000030342.2	3_prime_UTR_variant	antimicrobial activity	31217427
LGMN	7:114176661	7	114176661	rs326684527	A	G	187	17	0.090909091	ENSSSCG00000002452	ENSSSCT00000030342.2	3_prime_UTR_variant	antimicrobial activity	31217427
LGMN	7:114176690	7	114176690	rs325972302	A	G	176	17	0.096590909	ENSSSCG00000002452	ENSSSCT00000030342.2	3_prime_UTR_variant	antimicrobial activity	31217427
LGMN	7:114210010	7	114210010	rs335347781	C	A	186	15	0.080645161	ENSSSCG00000002452	ENSSSCT00000030342.2	5_prime_UTR_variant	antimicrobial activity	31217427
LGMN	7:114176436	7	114176436	rs10720190	G	A	175	14	0.08	ENSSSCG00000002452	ENSSSCT00000030342.2	3_prime_UTR_variant	antimicrobial activity	31217427
LGMN	7:114176556	7	114176556	rs55619037	C	G	187	24	0.128342246	ENSSSCG00000002452	ENSSSCT00000030342.2	3_prime_UTR_variant	antimicrobial activity	31217427
LGMN	7:114176624	7	114176624	rs55619036	G	A	117	14	0.11965812	ENSSSCG00000002452	ENSSSCT00000030342.2	3_prime_UTR_variant	antimicrobial activity	31217427
LGMN	7:114182367	7	114182367	rs80874886	C	T	125	13	0.104	ENSSSCG00000002452	ENSSSCT00000030342.2	synonymous_variant	antimicrobial activity	31217427
LIMS2	15:59707116	15	59707116	rs81211402	C	T	75	25	0.333333333	ENSSSCG00000015862	ENSSSCT00000049787.1	synonymous_variant	Heat stress	29669012
LIMS2	15:59709191	15	59709191	rs325006161	C	T	134	16	0.119402985	ENSSSCG00000015862	ENSSSCT00000049787.1	3_prime_UTR_variant	Heat stress	29669012
LIMS2	15:59709080	15	59709080	rs324243579	G	C	134	22	0.164179104	ENSSSCG00000015862	ENSSSCT00000049787.1	3_prime_UTR_variant	Heat stress	29669012
LIMS2	15:59708679	15	59708679	rs333020788	G	A	46	16	0.347826087	ENSSSCG00000015862	ENSSSCT00000049787.1	synonymous_variant	Heat stress	29669012
LIMS2	15:59709136	15	59709136	rs339481843	G	C	133	16	0.120300752	ENSSSCG00000015862	ENSSSCT00000049787.1	3_prime_UTR_variant	Heat stress	29669012
LIMS2	15:59709230	15	59709230	rs341072209	A	G	133	12	0.090225564	ENSSSCG00000015862	ENSSSCT00000049787.1	3_prime_UTR_variant	Heat stress	29669012
LIMS2	15:59708914	15	59708914	rs346206395	T	C	103	22	0.213592233	ENSSSCG00000015862	ENSSSCT00000049787.1	3_prime_UTR_variant	Heat stress	29669012
LIMS2	15:59708862	15	59708862	rs325260565	C	G	30	10	0.333333333	ENSSSCG00000015862	ENSSSCT00000049787.1	3_prime_UTR_variant	Heat stress	29669012
LIPE	6:49554695	6	49554695	rs345802426	C	T	178	12	0.06741573	ENSSSCG00000003018	ENSSSCT00000003352.2	synonymous_variant	shape flavor and texture attributes	23296814
LMNA	4:93902641	4	93902641	rs80909584	A	G	74	10	0.135135135	ENSSSCG00000006496	ENSSSCT00000007115.3	synonymous_variant	meat quality	20950486
LMNA	4:93901897	4	93901897	.	G	A	80	10	0.125	ENSSSCG00000006496	ENSSSCT00000007115.3	synonymous_variant	meat quality	20950486
LMNA	4:93902749	4	93902749	rs80976027	A	G	75	11	0.146666667	ENSSSCG00000006496	ENSSSCT00000007115.3	synonymous_variant	meat quality	20950486
LMO7	11:48094665	11	48094665	.	A	G	168	16	0.095238095	ENSSSCG00000040184	ENSSSCT00000062043.1	missense_variant	Ham weight	28696024
LPL	14:4134933	14	4134933	.	A	G	61	21	0.344262295	ENSSSCG00000040631	ENSSSCT00000055922.1	3_prime_UTR_variant	backfat thickness	30974885
LPL	14:4134933	14	4134933	.	A	G	61	21	0.344262295	ENSSSCG00000040631	ENSSSCT00000055922.1	3_prime_UTR_variant	lipid metabolic process	30982992
LPL	14:4134933	14	4134933	.	A	G	61	21	0.344262295	ENSSSCG00000040631	ENSSSCT00000055922.1	3_prime_UTR_variant	lean percent	30974885
LPL	14:4134933	14	4134933	.	A	G	61	21	0.344262295	ENSSSCG00000040631	ENSSSCT00000055922.1	3_prime_UTR_variant	Osteochondrosis (OC)	24223201
LPL	14:4134913	14	4134913	.	T	A	34	27	0.794117647	ENSSSCG00000040631	ENSSSCT00000055922.1	3_prime_UTR_variant	backfat thickness	30974885
LPL	14:4134913	14	4134913	.	T	A	34	27	0.794117647	ENSSSCG00000040631	ENSSSCT00000055922.1	3_prime_UTR_variant	lipid metabolic process	30982992
LPL	14:4134913	14	4134913	.	T	A	34	27	0.794117647	ENSSSCG00000040631	ENSSSCT00000055922.1	3_prime_UTR_variant	lean percent	30974885
LPL	14:4134913	14	4134913	.	T	A	34	27	0.794117647	ENSSSCG00000040631	ENSSSCT00000055922.1	3_prime_UTR_variant	Osteochondrosis (OC)	24223201
MAF	6:8470231	6	8470231	.	T	A	114	23	0.201754386	ENSSSCG00000040607	ENSSSCT00000059924.1	intron_variant	congenital splay leg in piglets	19421343
MAF	6:8484881	6	8484881	rs333430371	G	A	103	48	0.466019417	ENSSSCG00000040607	ENSSSCT00000058989.1	3_prime_UTR_variant	congenital splay leg in piglets	19421343
MAF	6:8484727	6	8484727	rs322346015	A	G	81	15	0.185185185	ENSSSCG00000040607	ENSSSCT00000058989.1	3_prime_UTR_variant	congenital splay leg in piglets	19421343
MAPKAPK2	9:67358900	9	67358900	rs339797591	A	G	112	75	0.669642857	ENSSSCG00000015650	ENSSSCT00000017047.3	synonymous_variant	microbiota composition	31217427
MAPKAPK2	9:67364215	9	67364215	rs327535954	G	A	70	54	0.771428571	ENSSSCG00000015650	ENSSSCT00000017047.3	downstream_gene_variant	microbiota composition	31217427
MAPKAPK2	9:67364846	9	67364846	rs325425412	G	A	117	16	0.136752137	ENSSSCG00000015650	ENSSSCT00000017047.3	downstream_gene_variant	microbiota composition	31217427
MAPKAPK2	9:67364519	9	67364519	rs702142036	G	A	61	13	0.213114754	ENSSSCG00000015650	ENSSSCT00000017047.3	downstream_gene_variant	microbiota composition	31217427
MAPKAPK2	9:67364814	9	67364814	rs319375167	G	T	117	20	0.170940171	ENSSSCG00000015650	ENSSSCT00000017047.3	downstream_gene_variant	microbiota composition	31217427
MAPKAPK2	9:67364674	9	67364674	rs690575750	A	G	62	17	0.274193548	ENSSSCG00000015650	ENSSSCT00000017047.3	downstream_gene_variant	microbiota composition	31217427
MAPKAPK2	9:67362665	9	67362665	rs320485667	T	C	107	77	0.719626168	ENSSSCG00000015650	ENSSSCT00000017047.3	synonymous_variant	microbiota composition	31217427
MAPKAPK2	9:67361795	9	67361795	rs338621704	G	A	123	83	0.674796748	ENSSSCG00000015650	ENSSSCT00000017047.3	synonymous_variant	microbiota composition	31217427
2-Mar	10:10187638	10	10187638	rs328250794	T	C	90	76	0.844444444	ENSSSCG00000010826	ENSSSCT00000011844.3	missense_variant	obesity	25270054
2-Mar	10:10188343	10	10188343	rs331685335	C	T	67	23	0.343283582	ENSSSCG00000010826	ENSSSCT00000011844.3	3_prime_UTR_variant	obesity	25270054
2-Mar	10:10157034	10	10157034	rs341383200	C	T	151	131	0.867549669	ENSSSCG00000010826	ENSSSCT00000011844.3	synonymous_variant	obesity	25270054
2-Mar	10:10184050	10	10184050	rs332820763	C	T	76	72	0.947368421	ENSSSCG00000010826	ENSSSCT00000039797.1	synonymous_variant	obesity	25270054
2-Mar	10:10187627	10	10187627	rs337551303	C	G	124	114	0.919354839	ENSSSCG00000010826	ENSSSCT00000011844.3	synonymous_variant	obesity	25270054
2-Mar	10:10187624	10	10187624	rs319975386	C	T	90	77	0.855555556	ENSSSCG00000010826	ENSSSCT00000011844.3	synonymous_variant	obesity	25270054
2-Mar	10:10187715	10	10187715	rs335010061	T	A	124	83	0.669354839	ENSSSCG00000010826	ENSSSCT00000011844.3	3_prime_UTR_variant	obesity	25270054
2-Mar	10:10187695	10	10187695	rs345099887	G	A	124	91	0.733870968	ENSSSCG00000010826	ENSSSCT00000011844.3	missense_variant	obesity	25270054
2-Mar	10:10187686	10	10187686	rs325418256	T	G	96	77	0.802083333	ENSSSCG00000010826	ENSSSCT00000011844.3	missense_variant	obesity	25270054
2-Mar	10:10187869	10	10187869	rs323573076	C	T	102	102	1	ENSSSCG00000010826	ENSSSCT00000011844.3	3_prime_UTR_variant	obesity	25270054
2-Mar	10:10187591	10	10187591	rs331098471	T	C	126	121	0.96031746	ENSSSCG00000010826	ENSSSCT00000011844.3	synonymous_variant	obesity	25270054
2-Mar	10:10187972	10	10187972	rs324557007	G	A	84	57	0.678571429	ENSSSCG00000010826	ENSSSCT00000011844.3	3_prime_UTR_variant	obesity	25270054
2-Mar	10:10164054	10	10164054	rs335752048	C	T	78	67	0.858974359	ENSSSCG00000010826	ENSSSCT00000011844.3	synonymous_variant	obesity	25270054
2-Mar	10:10187786	10	10187786	rs335603553	A	G	76	33	0.434210526	ENSSSCG00000010826	ENSSSCT00000011844.3	3_prime_UTR_variant	obesity	25270054
2-Mar	10:10187916	10	10187916	rs338969489	G	T	104	104	1	ENSSSCG00000010826	ENSSSCT00000011844.3	3_prime_UTR_variant	obesity	25270054
2-Mar	10:10164024	10	10164024	rs345189748	C	T	61	51	0.836065574	ENSSSCG00000010826	ENSSSCT00000011844.3	synonymous_variant	obesity	25270054
ME1	1:82878147	1	82878147	rs342543465	C	T	183	11	0.06010929	ENSSSCG00000004454	ENSSSCT00000004920.3	synonymous_variant	lipid and carbohydrate metabolisms	24666776
ME1	1:82878147	1	82878147	rs342543465	C	T	183	11	0.06010929	ENSSSCG00000004454	ENSSSCT00000004920.3	synonymous_variant	Fat Tissue Accumulation	27288831
MEF2C	2:96123208	2	96123208	rs707036380	T	A	92	67	0.72826087	ENSSSCG00000014149	ENSSSCT00000044826.1	3_prime_UTR_variant	total number born	22221021
MFN2	6:72041725	6	72041725	rs326080166	A	C	52	10	0.192307692	ENSSSCG00000003434	ENSSSCT00000003812.3	synonymous_variant	shoulder weight	29522525
MGST2	8:87328624	8	87328624	rs81214020	C	T	149	86	0.577181208	ENSSSCG00000031736	ENSSSCT00000048676.1	missense_variant	fatty acid composition	24295214
MMADHC	15:2510665	15	2510665	rs81218655	C	T	116	10	0.086206897	ENSSSCG00000028646	ENSSSCT00000029415.2	synonymous_variant	feed conversion efficiency	28604785
MPRIP	12:61077718	12	61077718	.	T	G	54	49	0.907407407	ENSSSCG00000036812	ENSSSCT00000063883.1	3_prime_UTR_variant	plasma cortisol concentrations	22904034
MPRIP	12:61076185	12	61076185	.	G	A	33	13	0.393939394	ENSSSCG00000036812	ENSSSCT00000053031.1	downstream_gene_variant	plasma cortisol concentrations	22904034
MPRIP	12:61077752	12	61077752	.	A	T	40	21	0.525	ENSSSCG00000036812	ENSSSCT00000063883.1	3_prime_UTR_variant	plasma cortisol concentrations	22904034
MRPS24	18:48829687	18	48829687	rs323160948	G	A	35	19	0.542857143	ENSSSCG00000016724	ENSSSCT00000053200.1	3_prime_UTR_variant	body weight/ body length/ body height/ and chest circumference	27473603
MRPS24	18:48829750	18	48829750	rs344468180	G	T	82	14	0.170731707	ENSSSCG00000016724	ENSSSCT00000053200.1	3_prime_UTR_variant	body weight/ body length/ body height/ and chest circumference	27473603
MRPS24	18:48828574	18	48828574	rs81214896	G	A	94	41	0.436170213	ENSSSCG00000016724	ENSSSCT00000053200.1	synonymous_variant	body weight/ body length/ body height/ and chest circumference	27473603
MRPS24	18:48829710	18	48829710	rs332771915	T	C	66	32	0.484848485	ENSSSCG00000016724	ENSSSCT00000053200.1	3_prime_UTR_variant	body weight/ body length/ body height/ and chest circumference	27473603
MRPS24	18:48829753	18	48829753	rs327411769	G	A	77	37	0.480519481	ENSSSCG00000016724	ENSSSCT00000053200.1	3_prime_UTR_variant	body weight/ body length/ body height/ and chest circumference	27473603
MRPS24	18:48825972	18	48825972	rs345785013	T	C	97	51	0.525773196	ENSSSCG00000016724	ENSSSCT00000053200.1	missense_variant	body weight/ body length/ body height/ and chest circumference	27473603
MTHFD1	7:88505291	7	88505291	rs319159998	G	A	95	27	0.284210526	ENSSSCG00000002269	ENSSSCT00000002527.3	synonymous_variant	meat quality	20950486
MTHFD1	7:88508882	7	88508882	rs326080219	T	C	101	39	0.386138614	ENSSSCG00000002269	ENSSSCT00000002527.3	synonymous_variant	meat quality	20950486
MTHFD1	7:88494603	7	88494603	rs334746442	C	T	84	37	0.44047619	ENSSSCG00000002269	ENSSSCT00000002527.3	synonymous_variant	meat quality	20950486
MTHFD1	7:88499508	7	88499508	rs327821729	A	G	117	44	0.376068376	ENSSSCG00000002269	ENSSSCT00000002527.3	synonymous_variant	meat quality	20950486
MTHFD1	7:88517404	7	88517404	rs320766622	C	T	67	21	0.313432836	ENSSSCG00000002269	ENSSSCT00000002527.3	synonymous_variant	meat quality	20950486
MTHFD1	7:88504024	7	88504024	rs322642012	C	T	63	34	0.53968254	ENSSSCG00000002269	ENSSSCT00000002527.3	synonymous_variant	meat quality	20950486
MTHFD1	7:88504063	7	88504063	rs330497917	C	T	63	33	0.523809524	ENSSSCG00000002269	ENSSSCT00000002527.3	synonymous_variant	meat quality	20950486
MTHFD1	7:88504081	7	88504081	rs341468344	C	T	130	46	0.353846154	ENSSSCG00000002269	ENSSSCT00000002527.3	synonymous_variant	meat quality	20950486
MTHFD1	7:88504925	7	88504925	rs690442575	C	T	68	17	0.25	ENSSSCG00000002269	ENSSSCT00000002527.3	missense_variant	meat quality	20950486
MTRR	16:74245562	16	74245562	rs701644234	T	C	70	13	0.185714286	ENSSSCG00000017100	ENSSSCT00000044623.1	3_prime_UTR_variant	male reproduction	26425933
MTRR	16:74245554	16	74245554	rs325876804	C	T	44	12	0.272727273	ENSSSCG00000017100	ENSSSCT00000044623.1	3_prime_UTR_variant	male reproduction	26425933
MTRR	16:74245560	16	74245560	rs690405770	C	T	66	13	0.196969697	ENSSSCG00000017100	ENSSSCT00000044623.1	3_prime_UTR_variant	male reproduction	26425933
MYF6	5:100764518	5	100764518	rs333434031	G	A	105	29	0.276190476	ENSSSCG00000026533	ENSSSCT00000001023.3	synonymous_variant	productivity traits	29572894
MYF6	5:100764518	5	100764518	rs333434031	G	A	105	29	0.276190476	ENSSSCG00000026533	ENSSSCT00000001023.3	synonymous_variant	sow lifetime productivity (SLP)	29572894
MYF6	5:100764373	5	100764373	rs340349360	T	G	115	19	0.165217391	ENSSSCG00000026533	ENSSSCT00000001023.3	synonymous_variant	productivity traits	29572894
MYF6	5:100764373	5	100764373	rs340349360	T	G	115	19	0.165217391	ENSSSCG00000026533	ENSSSCT00000001023.3	synonymous_variant	sow lifetime productivity (SLP)	29572894
MYF6	5:100763209	5	100763209	rs327269570	G	T	34	21	0.617647059	ENSSSCG00000026533	ENSSSCT00000001023.3	3_prime_UTR_variant	productivity traits	29572894
MYF6	5:100763209	5	100763209	rs327269570	G	T	34	21	0.617647059	ENSSSCG00000026533	ENSSSCT00000001023.3	3_prime_UTR_variant	sow lifetime productivity (SLP)	29572894
MYF6	5:100764395	5	100764395	rs326598081	G	C	103	21	0.203883495	ENSSSCG00000026533	ENSSSCT00000001023.3	synonymous_variant	productivity traits	29572894
MYF6	5:100764395	5	100764395	rs326598081	G	C	103	21	0.203883495	ENSSSCG00000026533	ENSSSCT00000001023.3	synonymous_variant	sow lifetime productivity (SLP)	29572894
MYF6	5:100763026	5	100763026	rs335187066	G	T	88	24	0.272727273	ENSSSCG00000026533	ENSSSCT00000001023.3	3_prime_UTR_variant	productivity traits	29572894
MYF6	5:100763026	5	100763026	rs335187066	G	T	88	24	0.272727273	ENSSSCG00000026533	ENSSSCT00000001023.3	3_prime_UTR_variant	sow lifetime productivity (SLP)	29572894
MYF6	5:100763200	5	100763200	rs344385108	A	G	110	42	0.381818182	ENSSSCG00000026533	ENSSSCT00000001023.3	3_prime_UTR_variant	productivity traits	29572894
MYF6	5:100763200	5	100763200	rs344385108	A	G	110	42	0.381818182	ENSSSCG00000026533	ENSSSCT00000001023.3	3_prime_UTR_variant	sow lifetime productivity (SLP)	29572894
MYF6	5:100764623	5	100764623	rs345391564	G	T	103	45	0.436893204	ENSSSCG00000026533	ENSSSCT00000001023.3	synonymous_variant	productivity traits	29572894
MYF6	5:100764623	5	100764623	rs345391564	G	T	103	45	0.436893204	ENSSSCG00000026533	ENSSSCT00000001023.3	synonymous_variant	sow lifetime productivity (SLP)	29572894
MYH13	12:55099938	12	55099938	rs324472602	G	C	189	189	1	ENSSSCG00000024416	ENSSSCT00000019595.3	missense_variant	meat color	25678226
MYH13	12:55099938	12	55099938	rs324472602	G	C	189	189	1	ENSSSCG00000024416	ENSSSCT00000019595.3	missense_variant	color/ muscle contraction	25678226
MYH13	12:55099938	12	55099938	rs324472602	G	C	189	189	1	ENSSSCG00000024416	ENSSSCT00000019595.3	missense_variant	loin eye area	27183999
MYH13	12:55052140	12	55052140	.	C	T	39	28	0.717948718	ENSSSCG00000024416	ENSSSCT00000019595.3	synonymous_variant	meat color	25678226
MYH13	12:55052140	12	55052140	.	C	T	39	28	0.717948718	ENSSSCG00000024416	ENSSSCT00000019595.3	synonymous_variant	color/ muscle contraction	25678226
MYH13	12:55052140	12	55052140	.	C	T	39	28	0.717948718	ENSSSCG00000024416	ENSSSCT00000019595.3	synonymous_variant	loin eye area	27183999
MYH13	12:55100159	12	55100159	rs706851357	A	G	167	163	0.976047904	ENSSSCG00000024416	ENSSSCT00000019595.3	synonymous_variant	meat color	25678226
MYH13	12:55100159	12	55100159	rs706851357	A	G	167	163	0.976047904	ENSSSCG00000024416	ENSSSCT00000019595.3	synonymous_variant	color/ muscle contraction	25678226
MYH13	12:55100159	12	55100159	rs706851357	A	G	167	163	0.976047904	ENSSSCG00000024416	ENSSSCT00000019595.3	synonymous_variant	loin eye area	27183999
MYH13	12:55086624	12	55086624	rs1113572438	G	A	48	41	0.854166667	ENSSSCG00000024416	ENSSSCT00000019595.3	synonymous_variant	meat color	25678226
MYH13	12:55086624	12	55086624	rs1113572438	G	A	48	41	0.854166667	ENSSSCG00000024416	ENSSSCT00000019595.3	synonymous_variant	color/ muscle contraction	25678226
MYH13	12:55086624	12	55086624	rs1113572438	G	A	48	41	0.854166667	ENSSSCG00000024416	ENSSSCT00000019595.3	synonymous_variant	loin eye area	27183999
MYH13	12:55086639	12	55086639	.	G	A	129	129	1	ENSSSCG00000024416	ENSSSCT00000019595.3	synonymous_variant	meat color	25678226
MYH13	12:55086639	12	55086639	.	G	A	129	129	1	ENSSSCG00000024416	ENSSSCT00000019595.3	synonymous_variant	color/ muscle contraction	25678226
MYH13	12:55086639	12	55086639	.	G	A	129	129	1	ENSSSCG00000024416	ENSSSCT00000019595.3	synonymous_variant	loin eye area	27183999
MYH13	12:55052206	12	55052206	rs1113456516	C	T	122	104	0.852459016	ENSSSCG00000024416	ENSSSCT00000019595.3	synonymous_variant	meat color	25678226
MYH13	12:55052206	12	55052206	rs1113456516	C	T	122	104	0.852459016	ENSSSCG00000024416	ENSSSCT00000019595.3	synonymous_variant	color/ muscle contraction	25678226
MYH13	12:55052206	12	55052206	rs1113456516	C	T	122	104	0.852459016	ENSSSCG00000024416	ENSSSCT00000019595.3	synonymous_variant	loin eye area	27183999
MYH13	12:55100162	12	55100162	rs701609791	G	C	147	142	0.965986395	ENSSSCG00000024416	ENSSSCT00000019595.3	synonymous_variant	meat color	25678226
MYH13	12:55100162	12	55100162	rs701609791	G	C	147	142	0.965986395	ENSSSCG00000024416	ENSSSCT00000019595.3	synonymous_variant	color/ muscle contraction	25678226
MYH13	12:55100162	12	55100162	rs701609791	G	C	147	142	0.965986395	ENSSSCG00000024416	ENSSSCT00000019595.3	synonymous_variant	loin eye area	27183999
MYH13	12:55100160	12	55100160	rs691762900	G	C	154	150	0.974025974	ENSSSCG00000024416	ENSSSCT00000019595.3	missense_variant	meat color	25678226
MYH13	12:55100160	12	55100160	rs691762900	G	C	154	150	0.974025974	ENSSSCG00000024416	ENSSSCT00000019595.3	missense_variant	color/ muscle contraction	25678226
MYH13	12:55100160	12	55100160	rs691762900	G	C	154	150	0.974025974	ENSSSCG00000024416	ENSSSCT00000019595.3	missense_variant	loin eye area	27183999
MYH13	12:55086634	12	55086634	.	T	C	120	120	1	ENSSSCG00000024416	ENSSSCT00000019595.3	missense_variant	meat color	25678226
MYH13	12:55086634	12	55086634	.	T	C	120	120	1	ENSSSCG00000024416	ENSSSCT00000019595.3	missense_variant	color/ muscle contraction	25678226
MYH13	12:55086634	12	55086634	.	T	C	120	120	1	ENSSSCG00000024416	ENSSSCT00000019595.3	missense_variant	loin eye area	27183999
MYH13	12:55052136	12	55052136	.	G	A	42	36	0.857142857	ENSSSCG00000024416	ENSSSCT00000019595.3	synonymous_variant	meat color	25678226
MYH13	12:55052136	12	55052136	.	G	A	42	36	0.857142857	ENSSSCG00000024416	ENSSSCT00000019595.3	synonymous_variant	color/ muscle contraction	25678226
MYH13	12:55052136	12	55052136	.	G	A	42	36	0.857142857	ENSSSCG00000024416	ENSSSCT00000019595.3	synonymous_variant	loin eye area	27183999
MYH3	12:55356663	12	55356663	rs337961174	C	T	185	185	1	ENSSSCG00000018007	ENSSSCT00000019601.3	synonymous_variant	Oiliness	30153624
MYH3	12:55356663	12	55356663	rs337961174	C	T	185	185	1	ENSSSCG00000018007	ENSSSCT00000019601.3	synonymous_variant	IMF	23724019
MYH3	12:55356663	12	55356663	rs337961174	C	T	185	185	1	ENSSSCG00000018007	ENSSSCT00000019601.3	synonymous_variant	color/ muscle contraction	25678226
MYH3	12:55356663	12	55356663	rs337961174	C	T	185	185	1	ENSSSCG00000018007	ENSSSCT00000019601.3	synonymous_variant	loin eye area	27183999
MYH3	12:55356663	12	55356663	rs337961174	C	T	185	185	1	ENSSSCG00000018007	ENSSSCT00000019601.3	synonymous_variant	color	25962760
MYH3	12:55362983	12	55362983	.	T	C	172	172	1	ENSSSCG00000018007	ENSSSCT00000019601.3	missense_variant	Oiliness	30153624
MYH3	12:55362983	12	55362983	.	T	C	172	172	1	ENSSSCG00000018007	ENSSSCT00000019601.3	missense_variant	IMF	23724019
MYH3	12:55362983	12	55362983	.	T	C	172	172	1	ENSSSCG00000018007	ENSSSCT00000019601.3	missense_variant	color/ muscle contraction	25678226
MYH3	12:55362983	12	55362983	.	T	C	172	172	1	ENSSSCG00000018007	ENSSSCT00000019601.3	missense_variant	loin eye area	27183999
MYH3	12:55362983	12	55362983	.	T	C	172	172	1	ENSSSCG00000018007	ENSSSCT00000019601.3	missense_variant	color	25962760
MYH3	12:55357686	12	55357686	rs338869527	C	T	82	18	0.219512195	ENSSSCG00000018007	ENSSSCT00000019601.3	intron_variant	Oiliness	30153624
MYH3	12:55357686	12	55357686	rs338869527	C	T	82	18	0.219512195	ENSSSCG00000018007	ENSSSCT00000019601.3	intron_variant	IMF	23724019
MYH3	12:55357686	12	55357686	rs338869527	C	T	82	18	0.219512195	ENSSSCG00000018007	ENSSSCT00000019601.3	intron_variant	color/ muscle contraction	25678226
MYH3	12:55357686	12	55357686	rs338869527	C	T	82	18	0.219512195	ENSSSCG00000018007	ENSSSCT00000019601.3	intron_variant	loin eye area	27183999
MYH3	12:55357686	12	55357686	rs338869527	C	T	82	18	0.219512195	ENSSSCG00000018007	ENSSSCT00000019601.3	intron_variant	color	25962760
MYH3	12:55356662	12	55356662	rs319222050	G	T	186	186	1	ENSSSCG00000018007	ENSSSCT00000019601.3	missense_variant	Oiliness	30153624
MYH3	12:55356662	12	55356662	rs319222050	G	T	186	186	1	ENSSSCG00000018007	ENSSSCT00000019601.3	missense_variant	IMF	23724019
MYH3	12:55356662	12	55356662	rs319222050	G	T	186	186	1	ENSSSCG00000018007	ENSSSCT00000019601.3	missense_variant	color/ muscle contraction	25678226
MYH3	12:55356662	12	55356662	rs319222050	G	T	186	186	1	ENSSSCG00000018007	ENSSSCT00000019601.3	missense_variant	loin eye area	27183999
MYH3	12:55356662	12	55356662	rs319222050	G	T	186	186	1	ENSSSCG00000018007	ENSSSCT00000019601.3	missense_variant	color	25962760
MYH3	12:55360290	12	55360290	rs693960056	C	A	189	174	0.920634921	ENSSSCG00000018007	ENSSSCT00000019601.3	missense_variant	Oiliness	30153624
MYH3	12:55360290	12	55360290	rs693960056	C	A	189	174	0.920634921	ENSSSCG00000018007	ENSSSCT00000019601.3	missense_variant	IMF	23724019
MYH3	12:55360290	12	55360290	rs693960056	C	A	189	174	0.920634921	ENSSSCG00000018007	ENSSSCT00000019601.3	missense_variant	color/ muscle contraction	25678226
MYH3	12:55360290	12	55360290	rs693960056	C	A	189	174	0.920634921	ENSSSCG00000018007	ENSSSCT00000019601.3	missense_variant	loin eye area	27183999
MYH3	12:55360290	12	55360290	rs693960056	C	A	189	174	0.920634921	ENSSSCG00000018007	ENSSSCT00000019601.3	missense_variant	color	25962760
MYH3	12:55361637	12	55361637	rs335276159	G	A	106	14	0.132075472	ENSSSCG00000018007	ENSSSCT00000019601.3	intron_variant	Oiliness	30153624
MYH3	12:55361637	12	55361637	rs335276159	G	A	106	14	0.132075472	ENSSSCG00000018007	ENSSSCT00000019601.3	intron_variant	IMF	23724019
MYH3	12:55361637	12	55361637	rs335276159	G	A	106	14	0.132075472	ENSSSCG00000018007	ENSSSCT00000019601.3	intron_variant	color/ muscle contraction	25678226
MYH3	12:55361637	12	55361637	rs335276159	G	A	106	14	0.132075472	ENSSSCG00000018007	ENSSSCT00000019601.3	intron_variant	loin eye area	27183999
MYH3	12:55361637	12	55361637	rs335276159	G	A	106	14	0.132075472	ENSSSCG00000018007	ENSSSCT00000019601.3	intron_variant	color	25962760
MYH3	12:55359904	12	55359904	rs324239721	A	C	86	52	0.604651163	ENSSSCG00000018007	ENSSSCT00000019601.3	synonymous_variant	Oiliness	30153624
MYH3	12:55359904	12	55359904	rs324239721	A	C	86	52	0.604651163	ENSSSCG00000018007	ENSSSCT00000019601.3	synonymous_variant	IMF	23724019
MYH3	12:55359904	12	55359904	rs324239721	A	C	86	52	0.604651163	ENSSSCG00000018007	ENSSSCT00000019601.3	synonymous_variant	color/ muscle contraction	25678226
MYH3	12:55359904	12	55359904	rs324239721	A	C	86	52	0.604651163	ENSSSCG00000018007	ENSSSCT00000019601.3	synonymous_variant	loin eye area	27183999
MYH3	12:55359904	12	55359904	rs324239721	A	C	86	52	0.604651163	ENSSSCG00000018007	ENSSSCT00000019601.3	synonymous_variant	color	25962760
MYH3	12:55359937	12	55359937	.	C	T	184	108	0.586956522	ENSSSCG00000018007	ENSSSCT00000019601.3	synonymous_variant	Oiliness	30153624
MYH3	12:55359937	12	55359937	.	C	T	184	108	0.586956522	ENSSSCG00000018007	ENSSSCT00000019601.3	synonymous_variant	IMF	23724019
MYH3	12:55359937	12	55359937	.	C	T	184	108	0.586956522	ENSSSCG00000018007	ENSSSCT00000019601.3	synonymous_variant	color/ muscle contraction	25678226
MYH3	12:55359937	12	55359937	.	C	T	184	108	0.586956522	ENSSSCG00000018007	ENSSSCT00000019601.3	synonymous_variant	loin eye area	27183999
MYH3	12:55359937	12	55359937	.	C	T	184	108	0.586956522	ENSSSCG00000018007	ENSSSCT00000019601.3	synonymous_variant	color	25962760
MYH3	12:55359798	12	55359798	.	G	A	57	21	0.368421053	ENSSSCG00000018007	ENSSSCT00000019601.3	synonymous_variant	Oiliness	30153624
MYH3	12:55359798	12	55359798	.	G	A	57	21	0.368421053	ENSSSCG00000018007	ENSSSCT00000019601.3	synonymous_variant	IMF	23724019
MYH3	12:55359798	12	55359798	.	G	A	57	21	0.368421053	ENSSSCG00000018007	ENSSSCT00000019601.3	synonymous_variant	color/ muscle contraction	25678226
MYH3	12:55359798	12	55359798	.	G	A	57	21	0.368421053	ENSSSCG00000018007	ENSSSCT00000019601.3	synonymous_variant	loin eye area	27183999
MYH3	12:55359798	12	55359798	.	G	A	57	21	0.368421053	ENSSSCG00000018007	ENSSSCT00000019601.3	synonymous_variant	color	25962760
MYH3	12:55357841	12	55357841	rs342519826	A	G	144	16	0.111111111	ENSSSCG00000018007	ENSSSCT00000019601.3	intron_variant	Oiliness	30153624
MYH3	12:55357841	12	55357841	rs342519826	A	G	144	16	0.111111111	ENSSSCG00000018007	ENSSSCT00000019601.3	intron_variant	IMF	23724019
MYH3	12:55357841	12	55357841	rs342519826	A	G	144	16	0.111111111	ENSSSCG00000018007	ENSSSCT00000019601.3	intron_variant	color/ muscle contraction	25678226
MYH3	12:55357841	12	55357841	rs342519826	A	G	144	16	0.111111111	ENSSSCG00000018007	ENSSSCT00000019601.3	intron_variant	loin eye area	27183999
MYH3	12:55357841	12	55357841	rs342519826	A	G	144	16	0.111111111	ENSSSCG00000018007	ENSSSCT00000019601.3	intron_variant	color	25962760
MYH3	12:55359936	12	55359936	.	A	T	182	105	0.576923077	ENSSSCG00000018007	ENSSSCT00000019601.3	missense_variant	Oiliness	30153624
MYH3	12:55359936	12	55359936	.	A	T	182	105	0.576923077	ENSSSCG00000018007	ENSSSCT00000019601.3	missense_variant	IMF	23724019
MYH3	12:55359936	12	55359936	.	A	T	182	105	0.576923077	ENSSSCG00000018007	ENSSSCT00000019601.3	missense_variant	color/ muscle contraction	25678226
MYH3	12:55359936	12	55359936	.	A	T	182	105	0.576923077	ENSSSCG00000018007	ENSSSCT00000019601.3	missense_variant	loin eye area	27183999
MYH3	12:55359936	12	55359936	.	A	T	182	105	0.576923077	ENSSSCG00000018007	ENSSSCT00000019601.3	missense_variant	color	25962760
MYH3	12:55357404	12	55357404	rs341455596	C	T	74	17	0.22972973	ENSSSCG00000018007	ENSSSCT00000019601.3	intron_variant	Oiliness	30153624
MYH3	12:55357404	12	55357404	rs341455596	C	T	74	17	0.22972973	ENSSSCG00000018007	ENSSSCT00000019601.3	intron_variant	IMF	23724019
MYH3	12:55357404	12	55357404	rs341455596	C	T	74	17	0.22972973	ENSSSCG00000018007	ENSSSCT00000019601.3	intron_variant	color/ muscle contraction	25678226
MYH3	12:55357404	12	55357404	rs341455596	C	T	74	17	0.22972973	ENSSSCG00000018007	ENSSSCT00000019601.3	intron_variant	loin eye area	27183999
MYH3	12:55357404	12	55357404	rs341455596	C	T	74	17	0.22972973	ENSSSCG00000018007	ENSSSCT00000019601.3	intron_variant	color	25962760
MYH3	12:55361573	12	55361573	rs340818197	C	G	157	15	0.095541401	ENSSSCG00000018007	ENSSSCT00000019601.3	synonymous_variant	Oiliness	30153624
MYH3	12:55361573	12	55361573	rs340818197	C	G	157	15	0.095541401	ENSSSCG00000018007	ENSSSCT00000019601.3	synonymous_variant	IMF	23724019
MYH3	12:55361573	12	55361573	rs340818197	C	G	157	15	0.095541401	ENSSSCG00000018007	ENSSSCT00000019601.3	synonymous_variant	color/ muscle contraction	25678226
MYH3	12:55361573	12	55361573	rs340818197	C	G	157	15	0.095541401	ENSSSCG00000018007	ENSSSCT00000019601.3	synonymous_variant	loin eye area	27183999
MYH3	12:55361573	12	55361573	rs340818197	C	G	157	15	0.095541401	ENSSSCG00000018007	ENSSSCT00000019601.3	synonymous_variant	color	25962760
MYH3	12:55358398	12	55358398	rs333734963	A	G	88	37	0.420454545	ENSSSCG00000018007	ENSSSCT00000019601.3	synonymous_variant	Oiliness	30153624
MYH3	12:55358398	12	55358398	rs333734963	A	G	88	37	0.420454545	ENSSSCG00000018007	ENSSSCT00000019601.3	synonymous_variant	IMF	23724019
MYH3	12:55358398	12	55358398	rs333734963	A	G	88	37	0.420454545	ENSSSCG00000018007	ENSSSCT00000019601.3	synonymous_variant	color/ muscle contraction	25678226
MYH3	12:55358398	12	55358398	rs333734963	A	G	88	37	0.420454545	ENSSSCG00000018007	ENSSSCT00000019601.3	synonymous_variant	loin eye area	27183999
MYH3	12:55358398	12	55358398	rs333734963	A	G	88	37	0.420454545	ENSSSCG00000018007	ENSSSCT00000019601.3	synonymous_variant	color	25962760
MYH3	12:55358735	12	55358735	rs344933137	A	G	120	12	0.1	ENSSSCG00000018007	ENSSSCT00000019601.3	intron_variant	Oiliness	30153624
MYH3	12:55358735	12	55358735	rs344933137	A	G	120	12	0.1	ENSSSCG00000018007	ENSSSCT00000019601.3	intron_variant	IMF	23724019
MYH3	12:55358735	12	55358735	rs344933137	A	G	120	12	0.1	ENSSSCG00000018007	ENSSSCT00000019601.3	intron_variant	color/ muscle contraction	25678226
MYH3	12:55358735	12	55358735	rs344933137	A	G	120	12	0.1	ENSSSCG00000018007	ENSSSCT00000019601.3	intron_variant	loin eye area	27183999
MYH3	12:55358735	12	55358735	rs344933137	A	G	120	12	0.1	ENSSSCG00000018007	ENSSSCT00000019601.3	intron_variant	color	25962760
MYH3	12:55361636	12	55361636	rs696464841	C	T	79	15	0.189873418	ENSSSCG00000018007	ENSSSCT00000019601.3	intron_variant	Oiliness	30153624
MYH3	12:55361636	12	55361636	rs696464841	C	T	79	15	0.189873418	ENSSSCG00000018007	ENSSSCT00000019601.3	intron_variant	IMF	23724019
MYH3	12:55361636	12	55361636	rs696464841	C	T	79	15	0.189873418	ENSSSCG00000018007	ENSSSCT00000019601.3	intron_variant	color/ muscle contraction	25678226
MYH3	12:55361636	12	55361636	rs696464841	C	T	79	15	0.189873418	ENSSSCG00000018007	ENSSSCT00000019601.3	intron_variant	loin eye area	27183999
MYH3	12:55361636	12	55361636	rs696464841	C	T	79	15	0.189873418	ENSSSCG00000018007	ENSSSCT00000019601.3	intron_variant	color	25962760
MYH3	12:55356737	12	55356737	rs333004392	C	A	164	158	0.963414634	ENSSSCG00000018007	ENSSSCT00000019601.3	missense_variant	Oiliness	30153624
MYH3	12:55356737	12	55356737	rs333004392	C	A	164	158	0.963414634	ENSSSCG00000018007	ENSSSCT00000019601.3	missense_variant	IMF	23724019
MYH3	12:55356737	12	55356737	rs333004392	C	A	164	158	0.963414634	ENSSSCG00000018007	ENSSSCT00000019601.3	missense_variant	color/ muscle contraction	25678226
MYH3	12:55356737	12	55356737	rs333004392	C	A	164	158	0.963414634	ENSSSCG00000018007	ENSSSCT00000019601.3	missense_variant	loin eye area	27183999
MYH3	12:55356737	12	55356737	rs333004392	C	A	164	158	0.963414634	ENSSSCG00000018007	ENSSSCT00000019601.3	missense_variant	color	25962760
MYH3	12:55359934	12	55359934	.	A	G	183	106	0.579234973	ENSSSCG00000018007	ENSSSCT00000019601.3	synonymous_variant	Oiliness	30153624
MYH3	12:55359934	12	55359934	.	A	G	183	106	0.579234973	ENSSSCG00000018007	ENSSSCT00000019601.3	synonymous_variant	IMF	23724019
MYH3	12:55359934	12	55359934	.	A	G	183	106	0.579234973	ENSSSCG00000018007	ENSSSCT00000019601.3	synonymous_variant	color/ muscle contraction	25678226
MYH3	12:55359934	12	55359934	.	A	G	183	106	0.579234973	ENSSSCG00000018007	ENSSSCT00000019601.3	synonymous_variant	loin eye area	27183999
MYH3	12:55359934	12	55359934	.	A	G	183	106	0.579234973	ENSSSCG00000018007	ENSSSCT00000019601.3	synonymous_variant	color	25962760
MYH3	12:55362982	12	55362982	.	G	T	187	187	1	ENSSSCG00000018007	ENSSSCT00000019601.3	missense_variant	Oiliness	30153624
MYH3	12:55362982	12	55362982	.	G	T	187	187	1	ENSSSCG00000018007	ENSSSCT00000019601.3	missense_variant	IMF	23724019
MYH3	12:55362982	12	55362982	.	G	T	187	187	1	ENSSSCG00000018007	ENSSSCT00000019601.3	missense_variant	color/ muscle contraction	25678226
MYH3	12:55362982	12	55362982	.	G	T	187	187	1	ENSSSCG00000018007	ENSSSCT00000019601.3	missense_variant	loin eye area	27183999
MYH3	12:55362982	12	55362982	.	G	T	187	187	1	ENSSSCG00000018007	ENSSSCT00000019601.3	missense_variant	color	25962760
MYH4	12:55212452	12	55212452	.	C	G	132	127	0.962121212	ENSSSCG00000018003	ENSSSCT00000061472.1	synonymous_variant	Oiliness	30153624
MYH4	12:55212452	12	55212452	.	C	G	132	127	0.962121212	ENSSSCG00000018003	ENSSSCT00000061472.1	synonymous_variant	IMF	22532790
MYH4	12:55212452	12	55212452	.	C	G	132	127	0.962121212	ENSSSCG00000018003	ENSSSCT00000061472.1	synonymous_variant	loin eye area	27183999
MYH4	12:55190680	12	55190680	.	C	T	187	183	0.978609626	ENSSSCG00000018003	ENSSSCT00000061472.1	missense_variant	Oiliness	30153624
MYH4	12:55190680	12	55190680	.	C	T	187	183	0.978609626	ENSSSCG00000018003	ENSSSCT00000061472.1	missense_variant	IMF	22532790
MYH4	12:55190680	12	55190680	.	C	T	187	183	0.978609626	ENSSSCG00000018003	ENSSSCT00000061472.1	missense_variant	loin eye area	27183999
MYH4	12:55190902	12	55190902	.	T	G	77	10	0.12987013	ENSSSCG00000018003	ENSSSCT00000061472.1	intron_variant	Oiliness	30153624
MYH4	12:55190902	12	55190902	.	T	G	77	10	0.12987013	ENSSSCG00000018003	ENSSSCT00000061472.1	intron_variant	IMF	22532790
MYH4	12:55190902	12	55190902	.	T	G	77	10	0.12987013	ENSSSCG00000018003	ENSSSCT00000061472.1	intron_variant	loin eye area	27183999
MYH4	12:55195857	12	55195857	.	A	G	119	112	0.941176471	ENSSSCG00000018003	ENSSSCT00000061472.1	synonymous_variant	Oiliness	30153624
MYH4	12:55195857	12	55195857	.	A	G	119	112	0.941176471	ENSSSCG00000018003	ENSSSCT00000061472.1	synonymous_variant	IMF	22532790
MYH4	12:55195857	12	55195857	.	A	G	119	112	0.941176471	ENSSSCG00000018003	ENSSSCT00000061472.1	synonymous_variant	loin eye area	27183999
MYH4	12:55209879	12	55209879	.	G	A	189	188	0.994708995	ENSSSCG00000018003	ENSSSCT00000061472.1	synonymous_variant	Oiliness	30153624
MYH4	12:55209879	12	55209879	.	G	A	189	188	0.994708995	ENSSSCG00000018003	ENSSSCT00000061472.1	synonymous_variant	IMF	22532790
MYH4	12:55209879	12	55209879	.	G	A	189	188	0.994708995	ENSSSCG00000018003	ENSSSCT00000061472.1	synonymous_variant	loin eye area	27183999
MYH4	12:55209918	12	55209918	.	G	C	189	181	0.957671958	ENSSSCG00000018003	ENSSSCT00000061472.1	synonymous_variant	Oiliness	30153624
MYH4	12:55209918	12	55209918	.	G	C	189	181	0.957671958	ENSSSCG00000018003	ENSSSCT00000061472.1	synonymous_variant	IMF	22532790
MYH4	12:55209918	12	55209918	.	G	C	189	181	0.957671958	ENSSSCG00000018003	ENSSSCT00000061472.1	synonymous_variant	loin eye area	27183999
MYH4	12:55190656	12	55190656	.	A	G	186	182	0.978494624	ENSSSCG00000018003	ENSSSCT00000061472.1	3_prime_UTR_variant	Oiliness	30153624
MYH4	12:55190656	12	55190656	.	A	G	186	182	0.978494624	ENSSSCG00000018003	ENSSSCT00000061472.1	3_prime_UTR_variant	IMF	22532790
MYH4	12:55190656	12	55190656	.	A	G	186	182	0.978494624	ENSSSCG00000018003	ENSSSCT00000061472.1	3_prime_UTR_variant	loin eye area	27183999
MYH4	12:55190729	12	55190729	.	C	T	113	107	0.946902655	ENSSSCG00000018003	ENSSSCT00000061472.1	synonymous_variant	Oiliness	30153624
MYH4	12:55190729	12	55190729	.	C	T	113	107	0.946902655	ENSSSCG00000018003	ENSSSCT00000061472.1	synonymous_variant	IMF	22532790
MYH4	12:55190729	12	55190729	.	C	T	113	107	0.946902655	ENSSSCG00000018003	ENSSSCT00000061472.1	synonymous_variant	loin eye area	27183999
MYH4	12:55209912	12	55209912	.	G	C	189	180	0.952380952	ENSSSCG00000018003	ENSSSCT00000061472.1	synonymous_variant	Oiliness	30153624
MYH4	12:55209912	12	55209912	.	G	C	189	180	0.952380952	ENSSSCG00000018003	ENSSSCT00000061472.1	synonymous_variant	IMF	22532790
MYH4	12:55209912	12	55209912	.	G	C	189	180	0.952380952	ENSSSCG00000018003	ENSSSCT00000061472.1	synonymous_variant	loin eye area	27183999
MYH4	12:55207969	12	55207969	.	T	G	53	53	1	ENSSSCG00000018003	ENSSSCT00000061472.1	missense_variant	Oiliness	30153624
MYH4	12:55207969	12	55207969	.	T	G	53	53	1	ENSSSCG00000018003	ENSSSCT00000061472.1	missense_variant	IMF	22532790
MYH4	12:55207969	12	55207969	.	T	G	53	53	1	ENSSSCG00000018003	ENSSSCT00000061472.1	missense_variant	loin eye area	27183999
MYH4	12:55192047	12	55192047	.	T	G	189	179	0.947089947	ENSSSCG00000018003	ENSSSCT00000061472.1	missense_variant	Oiliness	30153624
MYH4	12:55192047	12	55192047	.	T	G	189	179	0.947089947	ENSSSCG00000018003	ENSSSCT00000061472.1	missense_variant	IMF	22532790
MYH4	12:55192047	12	55192047	.	T	G	189	179	0.947089947	ENSSSCG00000018003	ENSSSCT00000061472.1	missense_variant	loin eye area	27183999
MYH4	12:55199077	12	55199077	.	A	G	187	171	0.914438503	ENSSSCG00000018003	ENSSSCT00000061472.1	synonymous_variant	Oiliness	30153624
MYH4	12:55199077	12	55199077	.	A	G	187	171	0.914438503	ENSSSCG00000018003	ENSSSCT00000061472.1	synonymous_variant	IMF	22532790
MYH4	12:55199077	12	55199077	.	A	G	187	171	0.914438503	ENSSSCG00000018003	ENSSSCT00000061472.1	synonymous_variant	loin eye area	27183999
MYH4	12:55191520	12	55191520	.	T	C	92	20	0.217391304	ENSSSCG00000018003	ENSSSCT00000061472.1	intron_variant	Oiliness	30153624
MYH4	12:55191520	12	55191520	.	T	C	92	20	0.217391304	ENSSSCG00000018003	ENSSSCT00000061472.1	intron_variant	IMF	22532790
MYH4	12:55191520	12	55191520	.	T	C	92	20	0.217391304	ENSSSCG00000018003	ENSSSCT00000061472.1	intron_variant	loin eye area	27183999
MYH4	12:55192048	12	55192048	.	A	G	189	178	0.941798942	ENSSSCG00000018003	ENSSSCT00000061472.1	synonymous_variant	Oiliness	30153624
MYH4	12:55192048	12	55192048	.	A	G	189	178	0.941798942	ENSSSCG00000018003	ENSSSCT00000061472.1	synonymous_variant	IMF	22532790
MYH4	12:55192048	12	55192048	.	A	G	189	178	0.941798942	ENSSSCG00000018003	ENSSSCT00000061472.1	synonymous_variant	loin eye area	27183999
MYH4	12:55199242	12	55199242	.	A	G	189	178	0.941798942	ENSSSCG00000018003	ENSSSCT00000061472.1	synonymous_variant	Oiliness	30153624
MYH4	12:55199242	12	55199242	.	A	G	189	178	0.941798942	ENSSSCG00000018003	ENSSSCT00000061472.1	synonymous_variant	IMF	22532790
MYH4	12:55199242	12	55199242	.	A	G	189	178	0.941798942	ENSSSCG00000018003	ENSSSCT00000061472.1	synonymous_variant	loin eye area	27183999
MYH4	12:55190649	12	55190649	.	T	A	189	176	0.931216931	ENSSSCG00000018003	ENSSSCT00000061472.1	3_prime_UTR_variant	Oiliness	30153624
MYH4	12:55190649	12	55190649	.	T	A	189	176	0.931216931	ENSSSCG00000018003	ENSSSCT00000061472.1	3_prime_UTR_variant	IMF	22532790
MYH4	12:55190649	12	55190649	.	T	A	189	176	0.931216931	ENSSSCG00000018003	ENSSSCT00000061472.1	3_prime_UTR_variant	loin eye area	27183999
MYH4	12:55203414	12	55203414	.	T	G	54	39	0.722222222	ENSSSCG00000018003	ENSSSCT00000061472.1	synonymous_variant	Oiliness	30153624
MYH4	12:55203414	12	55203414	.	T	G	54	39	0.722222222	ENSSSCG00000018003	ENSSSCT00000061472.1	synonymous_variant	IMF	22532790
MYH4	12:55203414	12	55203414	.	T	G	54	39	0.722222222	ENSSSCG00000018003	ENSSSCT00000061472.1	synonymous_variant	loin eye area	27183999
MYH4	12:55205588	12	55205588	.	G	A	189	181	0.957671958	ENSSSCG00000018003	ENSSSCT00000061472.1	missense_variant	Oiliness	30153624
MYH4	12:55205588	12	55205588	.	G	A	189	181	0.957671958	ENSSSCG00000018003	ENSSSCT00000061472.1	missense_variant	IMF	22532790
MYH4	12:55205588	12	55205588	.	G	A	189	181	0.957671958	ENSSSCG00000018003	ENSSSCT00000061472.1	missense_variant	loin eye area	27183999
MYH4	12:55205560	12	55205560	.	A	G	164	164	1	ENSSSCG00000018003	ENSSSCT00000061472.1	synonymous_variant	Oiliness	30153624
MYH4	12:55205560	12	55205560	.	A	G	164	164	1	ENSSSCG00000018003	ENSSSCT00000061472.1	synonymous_variant	IMF	22532790
MYH4	12:55205560	12	55205560	.	A	G	164	164	1	ENSSSCG00000018003	ENSSSCT00000061472.1	synonymous_variant	loin eye area	27183999
MYH4	12:55210758	12	55210758	.	C	T	91	24	0.263736264	ENSSSCG00000018003	ENSSSCT00000061472.1	intron_variant	Oiliness	30153624
MYH4	12:55210758	12	55210758	.	C	T	91	24	0.263736264	ENSSSCG00000018003	ENSSSCT00000061472.1	intron_variant	IMF	22532790
MYH4	12:55210758	12	55210758	.	C	T	91	24	0.263736264	ENSSSCG00000018003	ENSSSCT00000061472.1	intron_variant	loin eye area	27183999
MYH4	12:55210855	12	55210855	.	G	T	91	24	0.263736264	ENSSSCG00000018003	ENSSSCT00000061472.1	intron_variant	Oiliness	30153624
MYH4	12:55210855	12	55210855	.	G	T	91	24	0.263736264	ENSSSCG00000018003	ENSSSCT00000061472.1	intron_variant	IMF	22532790
MYH4	12:55210855	12	55210855	.	G	T	91	24	0.263736264	ENSSSCG00000018003	ENSSSCT00000061472.1	intron_variant	loin eye area	27183999
MYH4	12:55190741	12	55190741	.	A	G	65	64	0.984615385	ENSSSCG00000018003	ENSSSCT00000061472.1	synonymous_variant	Oiliness	30153624
MYH4	12:55190741	12	55190741	.	A	G	65	64	0.984615385	ENSSSCG00000018003	ENSSSCT00000061472.1	synonymous_variant	IMF	22532790
MYH4	12:55190741	12	55190741	.	A	G	65	64	0.984615385	ENSSSCG00000018003	ENSSSCT00000061472.1	synonymous_variant	loin eye area	27183999
MYH4	12:55208472	12	55208472	.	A	T	32	32	1	ENSSSCG00000018003	ENSSSCT00000061472.1	missense_variant	Oiliness	30153624
MYH4	12:55208472	12	55208472	.	A	T	32	32	1	ENSSSCG00000018003	ENSSSCT00000061472.1	missense_variant	IMF	22532790
MYH4	12:55208472	12	55208472	.	A	T	32	32	1	ENSSSCG00000018003	ENSSSCT00000061472.1	missense_variant	loin eye area	27183999
MYH4	12:55192003	12	55192003	.	T	C	118	88	0.745762712	ENSSSCG00000018003	ENSSSCT00000061472.1	synonymous_variant	Oiliness	30153624
MYH4	12:55192003	12	55192003	.	T	C	118	88	0.745762712	ENSSSCG00000018003	ENSSSCT00000061472.1	synonymous_variant	IMF	22532790
MYH4	12:55192003	12	55192003	.	T	C	118	88	0.745762712	ENSSSCG00000018003	ENSSSCT00000061472.1	synonymous_variant	loin eye area	27183999
MYH4	12:55210858	12	55210858	.	G	A	91	23	0.252747253	ENSSSCG00000018003	ENSSSCT00000061472.1	intron_variant	Oiliness	30153624
MYH4	12:55210858	12	55210858	.	G	A	91	23	0.252747253	ENSSSCG00000018003	ENSSSCT00000061472.1	intron_variant	IMF	22532790
MYH4	12:55210858	12	55210858	.	G	A	91	23	0.252747253	ENSSSCG00000018003	ENSSSCT00000061472.1	intron_variant	loin eye area	27183999
MYH4	12:55205557	12	55205557	.	T	C	116	97	0.836206897	ENSSSCG00000018003	ENSSSCT00000061472.1	synonymous_variant	Oiliness	30153624
MYH4	12:55205557	12	55205557	.	T	C	116	97	0.836206897	ENSSSCG00000018003	ENSSSCT00000061472.1	synonymous_variant	IMF	22532790
MYH4	12:55205557	12	55205557	.	T	C	116	97	0.836206897	ENSSSCG00000018003	ENSSSCT00000061472.1	synonymous_variant	loin eye area	27183999
MYH4	12:55212801	12	55212801	.	G	A	172	97	0.563953488	ENSSSCG00000018003	ENSSSCT00000061472.1	5_prime_UTR_variant	Oiliness	30153624
MYH4	12:55212801	12	55212801	.	G	A	172	97	0.563953488	ENSSSCG00000018003	ENSSSCT00000061472.1	5_prime_UTR_variant	IMF	22532790
MYH4	12:55212801	12	55212801	.	G	A	172	97	0.563953488	ENSSSCG00000018003	ENSSSCT00000061472.1	5_prime_UTR_variant	loin eye area	27183999
MYH4	12:55192033	12	55192033	.	T	C	189	167	0.883597884	ENSSSCG00000018003	ENSSSCT00000061472.1	synonymous_variant	Oiliness	30153624
MYH4	12:55192033	12	55192033	.	T	C	189	167	0.883597884	ENSSSCG00000018003	ENSSSCT00000061472.1	synonymous_variant	IMF	22532790
MYH4	12:55192033	12	55192033	.	T	C	189	167	0.883597884	ENSSSCG00000018003	ENSSSCT00000061472.1	synonymous_variant	loin eye area	27183999
MYH4	12:55192066	12	55192066	.	C	T	121	114	0.94214876	ENSSSCG00000018003	ENSSSCT00000061472.1	synonymous_variant	Oiliness	30153624
MYH4	12:55192066	12	55192066	.	C	T	121	114	0.94214876	ENSSSCG00000018003	ENSSSCT00000061472.1	synonymous_variant	IMF	22532790
MYH4	12:55192066	12	55192066	.	C	T	121	114	0.94214876	ENSSSCG00000018003	ENSSSCT00000061472.1	synonymous_variant	loin eye area	27183999
MYH4	12:55199116	12	55199116	.	C	T	165	165	1	ENSSSCG00000018003	ENSSSCT00000061472.1	synonymous_variant	Oiliness	30153624
MYH4	12:55199116	12	55199116	.	C	T	165	165	1	ENSSSCG00000018003	ENSSSCT00000061472.1	synonymous_variant	IMF	22532790
MYH4	12:55199116	12	55199116	.	C	T	165	165	1	ENSSSCG00000018003	ENSSSCT00000061472.1	synonymous_variant	loin eye area	27183999
MYH4	12:55197366	12	55197366	.	G	C	187	174	0.930481283	ENSSSCG00000018003	ENSSSCT00000061472.1	synonymous_variant	Oiliness	30153624
MYH4	12:55197366	12	55197366	.	G	C	187	174	0.930481283	ENSSSCG00000018003	ENSSSCT00000061472.1	synonymous_variant	IMF	22532790
MYH4	12:55197366	12	55197366	.	G	C	187	174	0.930481283	ENSSSCG00000018003	ENSSSCT00000061472.1	synonymous_variant	loin eye area	27183999
MYH4	12:55197417	12	55197417	.	G	A	187	147	0.786096257	ENSSSCG00000018003	ENSSSCT00000061472.1	synonymous_variant	Oiliness	30153624
MYH4	12:55197417	12	55197417	.	G	A	187	147	0.786096257	ENSSSCG00000018003	ENSSSCT00000061472.1	synonymous_variant	IMF	22532790
MYH4	12:55197417	12	55197417	.	G	A	187	147	0.786096257	ENSSSCG00000018003	ENSSSCT00000061472.1	synonymous_variant	loin eye area	27183999
MYH4	12:55199125	12	55199125	.	A	G	189	160	0.846560847	ENSSSCG00000018003	ENSSSCT00000061472.1	synonymous_variant	Oiliness	30153624
MYH4	12:55199125	12	55199125	.	A	G	189	160	0.846560847	ENSSSCG00000018003	ENSSSCT00000061472.1	synonymous_variant	IMF	22532790
MYH4	12:55199125	12	55199125	.	A	G	189	160	0.846560847	ENSSSCG00000018003	ENSSSCT00000061472.1	synonymous_variant	loin eye area	27183999
MYH4	12:55192117	12	55192117	.	C	T	108	106	0.981481481	ENSSSCG00000018003	ENSSSCT00000061472.1	splice_region_variant&synonymous_variant	Oiliness	30153624
MYH4	12:55192117	12	55192117	.	C	T	108	106	0.981481481	ENSSSCG00000018003	ENSSSCT00000061472.1	splice_region_variant&synonymous_variant	IMF	22532790
MYH4	12:55192117	12	55192117	.	C	T	108	106	0.981481481	ENSSSCG00000018003	ENSSSCT00000061472.1	splice_region_variant&synonymous_variant	loin eye area	27183999
MYH4	12:55210724	12	55210724	.	G	A	88	25	0.284090909	ENSSSCG00000018003	ENSSSCT00000061472.1	intron_variant	Oiliness	30153624
MYH4	12:55210724	12	55210724	.	G	A	88	25	0.284090909	ENSSSCG00000018003	ENSSSCT00000061472.1	intron_variant	IMF	22532790
MYH4	12:55210724	12	55210724	.	G	A	88	25	0.284090909	ENSSSCG00000018003	ENSSSCT00000061472.1	intron_variant	loin eye area	27183999
MYH4	12:55197447	12	55197447	.	T	C	182	162	0.89010989	ENSSSCG00000018003	ENSSSCT00000061472.1	synonymous_variant	Oiliness	30153624
MYH4	12:55197447	12	55197447	.	T	C	182	162	0.89010989	ENSSSCG00000018003	ENSSSCT00000061472.1	synonymous_variant	IMF	22532790
MYH4	12:55197447	12	55197447	.	T	C	182	162	0.89010989	ENSSSCG00000018003	ENSSSCT00000061472.1	synonymous_variant	loin eye area	27183999
MYH4	12:55205587	12	55205587	.	G	C	104	95	0.913461538	ENSSSCG00000018003	ENSSSCT00000061472.1	synonymous_variant	Oiliness	30153624
MYH4	12:55205587	12	55205587	.	G	C	104	95	0.913461538	ENSSSCG00000018003	ENSSSCT00000061472.1	synonymous_variant	IMF	22532790
MYH4	12:55205587	12	55205587	.	G	C	104	95	0.913461538	ENSSSCG00000018003	ENSSSCT00000061472.1	synonymous_variant	loin eye area	27183999
MYH4	12:55191996	12	55191996	.	A	G	145	115	0.793103448	ENSSSCG00000018003	ENSSSCT00000061472.1	synonymous_variant	Oiliness	30153624
MYH4	12:55191996	12	55191996	.	A	G	145	115	0.793103448	ENSSSCG00000018003	ENSSSCT00000061472.1	synonymous_variant	IMF	22532790
MYH4	12:55191996	12	55191996	.	A	G	145	115	0.793103448	ENSSSCG00000018003	ENSSSCT00000061472.1	synonymous_variant	loin eye area	27183999
MYH4	12:55197351	12	55197351	.	C	T	186	179	0.962365591	ENSSSCG00000018003	ENSSSCT00000061472.1	synonymous_variant	Oiliness	30153624
MYH4	12:55197351	12	55197351	.	C	T	186	179	0.962365591	ENSSSCG00000018003	ENSSSCT00000061472.1	synonymous_variant	IMF	22532790
MYH4	12:55197351	12	55197351	.	C	T	186	179	0.962365591	ENSSSCG00000018003	ENSSSCT00000061472.1	synonymous_variant	loin eye area	27183999
MYH4	12:55210640	12	55210640	.	G	A	78	63	0.807692308	ENSSSCG00000018003	ENSSSCT00000061472.1	intron_variant	Oiliness	30153624
MYH4	12:55210640	12	55210640	.	G	A	78	63	0.807692308	ENSSSCG00000018003	ENSSSCT00000061472.1	intron_variant	IMF	22532790
MYH4	12:55210640	12	55210640	.	G	A	78	63	0.807692308	ENSSSCG00000018003	ENSSSCT00000061472.1	intron_variant	loin eye area	27183999
MYH4	12:55196525	12	55196525	.	T	C	101	14	0.138613861	ENSSSCG00000018003	ENSSSCT00000061472.1	intron_variant	Oiliness	30153624
MYH4	12:55196525	12	55196525	.	T	C	101	14	0.138613861	ENSSSCG00000018003	ENSSSCT00000061472.1	intron_variant	IMF	22532790
MYH4	12:55196525	12	55196525	.	T	C	101	14	0.138613861	ENSSSCG00000018003	ENSSSCT00000061472.1	intron_variant	loin eye area	27183999
MYH4	12:55192233	12	55192233	.	C	T	72	69	0.958333333	ENSSSCG00000018003	ENSSSCT00000061472.1	synonymous_variant	Oiliness	30153624
MYH4	12:55192233	12	55192233	.	C	T	72	69	0.958333333	ENSSSCG00000018003	ENSSSCT00000061472.1	synonymous_variant	IMF	22532790
MYH4	12:55192233	12	55192233	.	C	T	72	69	0.958333333	ENSSSCG00000018003	ENSSSCT00000061472.1	synonymous_variant	loin eye area	27183999
MYH4	12:55190912	12	55190912	.	G	C	80	12	0.15	ENSSSCG00000018003	ENSSSCT00000061472.1	intron_variant	Oiliness	30153624
MYH4	12:55190912	12	55190912	.	G	C	80	12	0.15	ENSSSCG00000018003	ENSSSCT00000061472.1	intron_variant	IMF	22532790
MYH4	12:55190912	12	55190912	.	G	C	80	12	0.15	ENSSSCG00000018003	ENSSSCT00000061472.1	intron_variant	loin eye area	27183999
MYH4	12:55190975	12	55190975	.	T	C	89	10	0.112359551	ENSSSCG00000018003	ENSSSCT00000061472.1	intron_variant	Oiliness	30153624
MYH4	12:55190975	12	55190975	.	T	C	89	10	0.112359551	ENSSSCG00000018003	ENSSSCT00000061472.1	intron_variant	IMF	22532790
MYH4	12:55190975	12	55190975	.	T	C	89	10	0.112359551	ENSSSCG00000018003	ENSSSCT00000061472.1	intron_variant	loin eye area	27183999
MYH4	12:55192000	12	55192000	.	T	C	148	117	0.790540541	ENSSSCG00000018003	ENSSSCT00000061472.1	synonymous_variant	Oiliness	30153624
MYH4	12:55192000	12	55192000	.	T	C	148	117	0.790540541	ENSSSCG00000018003	ENSSSCT00000061472.1	synonymous_variant	IMF	22532790
MYH4	12:55192000	12	55192000	.	T	C	148	117	0.790540541	ENSSSCG00000018003	ENSSSCT00000061472.1	synonymous_variant	loin eye area	27183999
MYH4	12:55194032	12	55194032	.	T	C	127	118	0.929133858	ENSSSCG00000018003	ENSSSCT00000061472.1	synonymous_variant	Oiliness	30153624
MYH4	12:55194032	12	55194032	.	T	C	127	118	0.929133858	ENSSSCG00000018003	ENSSSCT00000061472.1	synonymous_variant	IMF	22532790
MYH4	12:55194032	12	55194032	.	T	C	127	118	0.929133858	ENSSSCG00000018003	ENSSSCT00000061472.1	synonymous_variant	loin eye area	27183999
MYH4	12:55212653	12	55212653	.	G	A	95	95	1	ENSSSCG00000018003	ENSSSCT00000061472.1	missense_variant	Oiliness	30153624
MYH4	12:55212653	12	55212653	.	G	A	95	95	1	ENSSSCG00000018003	ENSSSCT00000061472.1	missense_variant	IMF	22532790
MYH4	12:55212653	12	55212653	.	G	A	95	95	1	ENSSSCG00000018003	ENSSSCT00000061472.1	missense_variant	loin eye area	27183999
MYH4	12:55191056	12	55191056	.	A	G	75	11	0.146666667	ENSSSCG00000018003	ENSSSCT00000061472.1	intron_variant	Oiliness	30153624
MYH4	12:55191056	12	55191056	.	A	G	75	11	0.146666667	ENSSSCG00000018003	ENSSSCT00000061472.1	intron_variant	IMF	22532790
MYH4	12:55191056	12	55191056	.	A	G	75	11	0.146666667	ENSSSCG00000018003	ENSSSCT00000061472.1	intron_variant	loin eye area	27183999
MYH4	12:55210198	12	55210198	.	A	G	34	31	0.911764706	ENSSSCG00000018003	ENSSSCT00000061472.1	intron_variant	Oiliness	30153624
MYH4	12:55210198	12	55210198	.	A	G	34	31	0.911764706	ENSSSCG00000018003	ENSSSCT00000061472.1	intron_variant	IMF	22532790
MYH4	12:55210198	12	55210198	.	A	G	34	31	0.911764706	ENSSSCG00000018003	ENSSSCT00000061472.1	intron_variant	loin eye area	27183999
MYH4	12:55210760	12	55210760	.	A	G	86	22	0.255813953	ENSSSCG00000018003	ENSSSCT00000061472.1	intron_variant	Oiliness	30153624
MYH4	12:55210760	12	55210760	.	A	G	86	22	0.255813953	ENSSSCG00000018003	ENSSSCT00000061472.1	intron_variant	IMF	22532790
MYH4	12:55210760	12	55210760	.	A	G	86	22	0.255813953	ENSSSCG00000018003	ENSSSCT00000061472.1	intron_variant	loin eye area	27183999
MYH4	12:55192042	12	55192042	.	T	C	189	178	0.941798942	ENSSSCG00000018003	ENSSSCT00000061472.1	synonymous_variant	Oiliness	30153624
MYH4	12:55192042	12	55192042	.	T	C	189	178	0.941798942	ENSSSCG00000018003	ENSSSCT00000061472.1	synonymous_variant	IMF	22532790
MYH4	12:55192042	12	55192042	.	T	C	189	178	0.941798942	ENSSSCG00000018003	ENSSSCT00000061472.1	synonymous_variant	loin eye area	27183999
MYH4	12:55206404	12	55206404	.	G	A	110	110	1	ENSSSCG00000018003	ENSSSCT00000061472.1	synonymous_variant	Oiliness	30153624
MYH4	12:55206404	12	55206404	.	G	A	110	110	1	ENSSSCG00000018003	ENSSSCT00000061472.1	synonymous_variant	IMF	22532790
MYH4	12:55206404	12	55206404	.	G	A	110	110	1	ENSSSCG00000018003	ENSSSCT00000061472.1	synonymous_variant	loin eye area	27183999
MYH4	12:55198903	12	55198903	.	T	C	187	156	0.834224599	ENSSSCG00000018003	ENSSSCT00000061472.1	synonymous_variant	Oiliness	30153624
MYH4	12:55198903	12	55198903	.	T	C	187	156	0.834224599	ENSSSCG00000018003	ENSSSCT00000061472.1	synonymous_variant	IMF	22532790
MYH4	12:55198903	12	55198903	.	T	C	187	156	0.834224599	ENSSSCG00000018003	ENSSSCT00000061472.1	synonymous_variant	loin eye area	27183999
MYH4	12:55194899	12	55194899	.	A	G	94	93	0.989361702	ENSSSCG00000018003	ENSSSCT00000061472.1	synonymous_variant	Oiliness	30153624
MYH4	12:55194899	12	55194899	.	A	G	94	93	0.989361702	ENSSSCG00000018003	ENSSSCT00000061472.1	synonymous_variant	IMF	22532790
MYH4	12:55194899	12	55194899	.	A	G	94	93	0.989361702	ENSSSCG00000018003	ENSSSCT00000061472.1	synonymous_variant	loin eye area	27183999
MYH8	12:55138192	12	55138192	.	G	A	184	140	0.760869565	ENSSSCG00000018005	ENSSSCT00000019599.3	synonymous_variant	Oiliness	30153624
MYH8	12:55156309	12	55156309	.	G	T	184	179	0.972826087	ENSSSCG00000018005	ENSSSCT00000019599.3	missense_variant	Oiliness	30153624
MYH8	12:55146584	12	55146584	.	A	G	153	153	1	ENSSSCG00000018005	ENSSSCT00000019599.3	synonymous_variant	Oiliness	30153624
MYH8	12:55145836	12	55145836	rs1109244664	C	T	168	150	0.892857143	ENSSSCG00000018005	ENSSSCT00000019599.3	synonymous_variant	Oiliness	30153624
MYH8	12:55146826	12	55146826	.	C	T	147	147	1	ENSSSCG00000018005	ENSSSCT00000019599.3	synonymous_variant	Oiliness	30153624
MYH8	12:55135897	12	55135897	.	G	A	77	18	0.233766234	ENSSSCG00000018005	ENSSSCT00000019599.3	missense_variant	Oiliness	30153624
MYH8	12:55157919	12	55157919	.	A	G	72	69	0.958333333	ENSSSCG00000018005	ENSSSCT00000019599.3	synonymous_variant	Oiliness	30153624
MYH8	12:55159278	12	55159278	.	T	C	71	20	0.281690141	ENSSSCG00000018005	ENSSSCT00000019599.3	synonymous_variant	Oiliness	30153624
MYH8	12:55146865	12	55146865	.	C	T	167	163	0.976047904	ENSSSCG00000018005	ENSSSCT00000019599.3	synonymous_variant	Oiliness	30153624
MYH8	12:55146762	12	55146762	.	G	A	186	186	1	ENSSSCG00000018005	ENSSSCT00000019599.3	synonymous_variant	Oiliness	30153624
MYH8	12:55164023	12	55164023	.	A	G	32	32	1	ENSSSCG00000018005	ENSSSCT00000019599.3	synonymous_variant	Oiliness	30153624
MYH8	12:55138196	12	55138196	.	C	T	188	155	0.824468085	ENSSSCG00000018005	ENSSSCT00000019599.3	synonymous_variant	Oiliness	30153624
MYH8	12:55146835	12	55146835	.	G	A	140	138	0.985714286	ENSSSCG00000018005	ENSSSCT00000019599.3	synonymous_variant	Oiliness	30153624
MYH8	12:55157946	12	55157946	.	C	T	39	38	0.974358974	ENSSSCG00000018005	ENSSSCT00000019599.3	synonymous_variant	Oiliness	30153624
MYH8	12:55158082	12	55158082	.	A	G	66	62	0.939393939	ENSSSCG00000018005	ENSSSCT00000019599.3	synonymous_variant	Oiliness	30153624
MYH8	12:55138238	12	55138238	.	C	T	188	161	0.856382979	ENSSSCG00000018005	ENSSSCT00000019599.3	synonymous_variant	Oiliness	30153624
MYH8	12:55138244	12	55138244	.	G	A	188	158	0.840425532	ENSSSCG00000018005	ENSSSCT00000019599.3	synonymous_variant	Oiliness	30153624
MYH8	12:55142208	12	55142208	.	T	C	45	39	0.866666667	ENSSSCG00000018005	ENSSSCT00000019599.3	synonymous_variant	Oiliness	30153624
MYH8	12:55138243	12	55138243	.	G	T	188	157	0.835106383	ENSSSCG00000018005	ENSSSCT00000019599.3	missense_variant	Oiliness	30153624
MYH8	12:55163995	12	55163995	.	G	C	161	149	0.925465839	ENSSSCG00000018005	ENSSSCT00000019599.3	missense_variant	Oiliness	30153624
MYH8	12:55159269	12	55159269	.	A	G	71	18	0.253521127	ENSSSCG00000018005	ENSSSCT00000019599.3	synonymous_variant	Oiliness	30153624
MYH8	12:55142106	12	55142106	.	G	A	83	45	0.542168675	ENSSSCG00000018005	ENSSSCT00000019599.3	synonymous_variant	Oiliness	30153624
MYH8	12:55145728	12	55145728	.	A	C	189	180	0.952380952	ENSSSCG00000018005	ENSSSCT00000019599.3	synonymous_variant	Oiliness	30153624
MYH8	12:55157915	12	55157915	.	T	G	36	34	0.944444444	ENSSSCG00000018005	ENSSSCT00000019599.3	missense_variant	Oiliness	30153624
MYH8	12:55146832	12	55146832	.	C	G	122	121	0.991803279	ENSSSCG00000018005	ENSSSCT00000019599.3	missense_variant	Oiliness	30153624
MYH8	12:55146905	12	55146905	.	T	G	87	17	0.195402299	ENSSSCG00000018005	ENSSSCT00000019599.3	missense_variant	Oiliness	30153624
MYH8	12:55156310	12	55156310	.	T	C	163	160	0.981595092	ENSSSCG00000018005	ENSSSCT00000019599.3	missense_variant	Oiliness	30153624
MYH8	12:55138229	12	55138229	.	C	T	189	149	0.788359788	ENSSSCG00000018005	ENSSSCT00000019599.3	synonymous_variant	Oiliness	30153624
MYH8	12:55144782	12	55144782	.	T	C	62	15	0.241935484	ENSSSCG00000018005	ENSSSCT00000019599.3	synonymous_variant	Oiliness	30153624
MYH8	12:55145734	12	55145734	.	A	G	186	182	0.978494624	ENSSSCG00000018005	ENSSSCT00000019599.3	synonymous_variant	Oiliness	30153624
MYH8	12:55146916	12	55146916	.	T	C	78	10	0.128205128	ENSSSCG00000018005	ENSSSCT00000019599.3	synonymous_variant	Oiliness	30153624
MYH8	12:55144788	12	55144788	.	C	T	78	10	0.128205128	ENSSSCG00000018005	ENSSSCT00000019599.3	synonymous_variant	Oiliness	30153624
MYH8	12:55157916	12	55157916	.	C	A	122	117	0.959016393	ENSSSCG00000018005	ENSSSCT00000019599.3	missense_variant	Oiliness	30153624
MYH8	12:55145731	12	55145731	.	A	C	188	181	0.962765957	ENSSSCG00000018005	ENSSSCT00000019599.3	synonymous_variant	Oiliness	30153624
MYH8	12:55149878	12	55149878	.	T	C	86	12	0.139534884	ENSSSCG00000018005	ENSSSCT00000019599.3	synonymous_variant	Oiliness	30153624
MYH8	12:55142070	12	55142070	.	G	A	144	119	0.826388889	ENSSSCG00000018005	ENSSSCT00000019599.3	synonymous_variant	Oiliness	30153624
MYH8	12:55146919	12	55146919	.	C	G	79	11	0.139240506	ENSSSCG00000018005	ENSSSCT00000019599.3	missense_variant	Oiliness	30153624
MYH8	12:55138262	12	55138262	.	C	T	122	110	0.901639344	ENSSSCG00000018005	ENSSSCT00000019599.3	synonymous_variant	Oiliness	30153624
MYH8	12:55146478	12	55146478	.	C	T	91	91	1	ENSSSCG00000018005	ENSSSCT00000019599.3	missense_variant	Oiliness	30153624
MYH8	12:55145713	12	55145713	.	T	C	188	174	0.925531915	ENSSSCG00000018005	ENSSSCT00000019599.3	synonymous_variant	Oiliness	30153624
MYH8	12:55143643	12	55143643	.	A	G	80	79	0.9875	ENSSSCG00000018005	ENSSSCT00000019599.3	synonymous_variant	Oiliness	30153624
MYH8	12:55146489	12	55146489	.	T	G	78	78	1	ENSSSCG00000018005	ENSSSCT00000019599.3	missense_variant	Oiliness	30153624
MYH8	12:55145733	12	55145733	.	C	T	189	183	0.968253968	ENSSSCG00000018005	ENSSSCT00000019599.3	missense_variant	Oiliness	30153624
MYH8	12:55156317	12	55156317	.	A	G	151	150	0.993377483	ENSSSCG00000018005	ENSSSCT00000019599.3	synonymous_variant	Oiliness	30153624
MYOM1	6:103592750	6	103592750	rs336270046	C	T	139	38	0.273381295	ENSSSCG00000003693	ENSSSCT00000004091.3	intron_variant	Feed conversion ratio	28500374
MYOM1	6:103592724	6	103592724	rs326620448	T	C	140	73	0.521428571	ENSSSCG00000003693	ENSSSCT00000004091.3	intron_variant	Feed conversion ratio	28500374
MYOM1	6:103592919	6	103592919	rs327579265	G	A	159	21	0.132075472	ENSSSCG00000003693	ENSSSCT00000004091.3	3_prime_UTR_variant	Feed conversion ratio	28500374
MYOM1	6:103455704	6	103455704	.	G	A	43	12	0.279069767	ENSSSCG00000003693	ENSSSCT00000004091.3	synonymous_variant	Feed conversion ratio	28500374
MYOM1	6:103592986	6	103592986	rs324776985	G	A	145	26	0.179310345	ENSSSCG00000003693	ENSSSCT00000004091.3	3_prime_UTR_variant	Feed conversion ratio	28500374
MYOM1	6:103592417	6	103592417	rs81218640	C	T	138	43	0.311594203	ENSSSCG00000003693	ENSSSCT00000004091.3	synonymous_variant	Feed conversion ratio	28500374
MYOM1	6:103455686	6	103455686	rs327042328	C	T	81	14	0.172839506	ENSSSCG00000003693	ENSSSCT00000004091.3	synonymous_variant	Feed conversion ratio	28500374
MYOM1	6:103592971	6	103592971	rs329600097	A	G	145	21	0.144827586	ENSSSCG00000003693	ENSSSCT00000004091.3	3_prime_UTR_variant	Feed conversion ratio	28500374
MYOM1	6:103572697	6	103572697	rs323427097	T	G	100	22	0.22	ENSSSCG00000003693	ENSSSCT00000004091.3	synonymous_variant	Feed conversion ratio	28500374
NAMPT	9:106122455	9	106122455	rs337495901	A	G	82	18	0.219512195	ENSSSCG00000015435	ENSSSCT00000051475.1	3_prime_UTR_variant	Fat Tissue Accumulation	27288831
NAMPT	9:106122455	9	106122455	rs337495901	A	G	82	18	0.219512195	ENSSSCG00000015435	ENSSSCT00000051475.1	3_prime_UTR_variant	average daily gain	29059722
NCK2	3:49064881	3	49064881	rs332337001	A	G	145	15	0.103448276	ENSSSCG00000008144	ENSSSCT00000038615.1	3_prime_UTR_variant	CD8+/CD8- T lymphocytes at d 20	28046140
NCK2	3:49135609	3	49135609	rs334705653	G	A	47	30	0.638297872	ENSSSCG00000008144	ENSSSCT00000008921.3	5_prime_UTR_variant	CD8+/CD8- T lymphocytes at d 20	28046140
NCK2	3:49135706	3	49135706	rs328240384	T	C	134	19	0.141791045	ENSSSCG00000008144	ENSSSCT00000008921.3	5_prime_UTR_variant	CD8+/CD8- T lymphocytes at d 20	28046140
NFATC3	6:28804425	6	28804425	.	T	G	123	25	0.203252033	ENSSSCG00000029578	ENSSSCT00000062417.1	3_prime_UTR_variant	Feed efficiency	31477014
NNAT	17:40625235	17	40625235	rs339524410	T	C	125	48	0.384	ENSSSCG00000007336	ENSSSCT00000008027.4	upstream_gene_variant	feeding behavior	23977060
NNAT	17:40625240	17	40625240	rs321054247	T	C	59	20	0.338983051	ENSSSCG00000007336	ENSSSCT00000008027.4	upstream_gene_variant	feeding behavior	23977060
NNAT	17:40624008	17	40624008	rs698897944	T	C	115	59	0.513043478	ENSSSCG00000007336	ENSSSCT00000008027.4	upstream_gene_variant	feeding behavior	23977060
NNAT	17:40633530	17	40633530	.	C	T	110	43	0.390909091	ENSSSCG00000007336	ENSSSCT00000008027.4	downstream_gene_variant	feeding behavior	23977060
NNT	16:28170363	16	28170363	rs81457756	C	T	130	16	0.123076923	ENSSSCG00000016877	ENSSSCT00000018381.3	synonymous_variant	respiration rate (RR)	29669012
NNT	16:28170363	16	28170363	rs81457756	C	T	130	16	0.123076923	ENSSSCG00000016877	ENSSSCT00000018381.3	synonymous_variant	Heat stress	29669012
NPC2	7:97730816	7	97730816	rs323041681	C	A	90	14	0.155555556	ENSSSCG00000002366	ENSSSCT00000002630.3	3_prime_UTR_variant	total teat number	31087081
NPC2	7:97730816	7	97730816	rs323041681	C	A	90	14	0.155555556	ENSSSCG00000002366	ENSSSCT00000002630.3	3_prime_UTR_variant	obesity	25071839
NPC2	7:97730996	7	97730996	rs706417010	A	C	106	81	0.764150943	ENSSSCG00000002366	ENSSSCT00000002630.3	3_prime_UTR_variant	total teat number	31087081
NPC2	7:97730996	7	97730996	rs706417010	A	C	106	81	0.764150943	ENSSSCG00000002366	ENSSSCT00000002630.3	3_prime_UTR_variant	obesity	25071839
NPC2	7:97731236	7	97731236	rs326251838	C	A	76	18	0.236842105	ENSSSCG00000002366	ENSSSCT00000002630.3	3_prime_UTR_variant	total teat number	31087081
NPC2	7:97731236	7	97731236	rs326251838	C	A	76	18	0.236842105	ENSSSCG00000002366	ENSSSCT00000002630.3	3_prime_UTR_variant	obesity	25071839
NPC2	7:97731165	7	97731165	rs320095489	A	G	108	83	0.768518519	ENSSSCG00000002366	ENSSSCT00000002630.3	3_prime_UTR_variant	total teat number	31087081
NPC2	7:97731165	7	97731165	rs320095489	A	G	108	83	0.768518519	ENSSSCG00000002366	ENSSSCT00000002630.3	3_prime_UTR_variant	obesity	25071839
NUDT3	7:30343509	7	30343509	rs697543408	G	T	162	19	0.117283951	ENSSSCG00000031593	ENSSSCT00000056900.1	3_prime_UTR_variant	body mass index values	25885760
NUDT3	7:30343509	7	30343509	rs697543408	G	T	162	19	0.117283951	ENSSSCG00000031593	ENSSSCT00000056900.1	3_prime_UTR_variant	Loin muscle area (LMA) and loin muscle depth (LMD)	31188900
NUDT3	7:30343509	7	30343509	rs697543408	G	T	162	19	0.117283951	ENSSSCG00000031593	ENSSSCT00000056900.1	3_prime_UTR_variant	diadenosine polyphosphate catabolic process	30417949
NUDT3	7:30343509	7	30343509	rs697543408	G	T	162	19	0.117283951	ENSSSCG00000031593	ENSSSCT00000056900.1	3_prime_UTR_variant	growth and carcass traits	30417949
NUDT3	7:30343509	7	30343509	rs697543408	G	T	162	19	0.117283951	ENSSSCG00000031593	ENSSSCT00000056900.1	3_prime_UTR_variant	body mass index��BMI��	30417949
NUDT3	7:30343506	7	30343506	.	G	T	136	25	0.183823529	ENSSSCG00000031593	ENSSSCT00000056900.1	3_prime_UTR_variant	body mass index values	25885760
NUDT3	7:30343506	7	30343506	.	G	T	136	25	0.183823529	ENSSSCG00000031593	ENSSSCT00000056900.1	3_prime_UTR_variant	Loin muscle area (LMA) and loin muscle depth (LMD)	31188900
NUDT3	7:30343506	7	30343506	.	G	T	136	25	0.183823529	ENSSSCG00000031593	ENSSSCT00000056900.1	3_prime_UTR_variant	diadenosine polyphosphate catabolic process	30417949
NUDT3	7:30343506	7	30343506	.	G	T	136	25	0.183823529	ENSSSCG00000031593	ENSSSCT00000056900.1	3_prime_UTR_variant	growth and carcass traits	30417949
NUDT3	7:30343506	7	30343506	.	G	T	136	25	0.183823529	ENSSSCG00000031593	ENSSSCT00000056900.1	3_prime_UTR_variant	body mass index��BMI��	30417949
NUDT7	6:10162513	6	10162513	rs326029010	C	T	78	70	0.897435897	ENSSSCG00000002697	ENSSSCT00000002991.3	missense_variant	heme synthesis	25374066
NUDT7	6:10162513	6	10162513	rs326029010	C	T	78	70	0.897435897	ENSSSCG00000002697	ENSSSCT00000002991.3	missense_variant	fatty acid composition	24295214
NUDT7	6:10162513	6	10162513	rs326029010	C	T	78	70	0.897435897	ENSSSCG00000002697	ENSSSCT00000002991.3	missense_variant	redness	25374066
OCIAD1	8:38768814	8	38768814	.	A	C	68	10	0.147058824	ENSSSCG00000008828	ENSSSCT00000009662.3	3_prime_UTR_variant	GRAR18	23691082
OXCT1	16:26513687	16	26513687	.	T	C	68	42	0.617647059	ENSSSCG00000016863	ENSSSCT00000037432.1	3_prime_UTR_variant	respiration rate (RR)	29669012
OXCT1	16:26513704	16	26513704	.	T	C	73	56	0.767123288	ENSSSCG00000016863	ENSSSCT00000037432.1	3_prime_UTR_variant	respiration rate (RR)	29669012
OXCT1	16:26513835	16	26513835	.	T	C	132	118	0.893939394	ENSSSCG00000016863	ENSSSCT00000037432.1	3_prime_UTR_variant	respiration rate (RR)	29669012
OXCT1	16:26514443	16	26514443	rs330464781	T	C	84	10	0.119047619	ENSSSCG00000016863	ENSSSCT00000037432.1	3_prime_UTR_variant	respiration rate (RR)	29669012
OXCT1	16:26512482	16	26512482	.	T	C	91	76	0.835164835	ENSSSCG00000016863	ENSSSCT00000037432.1	3_prime_UTR_variant	respiration rate (RR)	29669012
OXCT1	16:26512626	16	26512626	.	T	C	169	113	0.668639053	ENSSSCG00000016863	ENSSSCT00000037432.1	3_prime_UTR_variant	respiration rate (RR)	29669012
PAK1	9:11831374	9	11831374	rs337522984	G	A	99	13	0.131313131	ENSSSCG00000014878	ENSSSCT00000016232.3	synonymous_variant	Cooking loss	30153624
PAK1	9:11831374	9	11831374	rs337522984	G	A	99	13	0.131313131	ENSSSCG00000014878	ENSSSCT00000016232.3	synonymous_variant	cooking loss	30153624
PAK1	9:11830562	9	11830562	rs332703176	C	T	48	11	0.229166667	ENSSSCG00000014878	ENSSSCT00000016232.3	3_prime_UTR_variant	Cooking loss	30153624
PAK1	9:11830562	9	11830562	rs332703176	C	T	48	11	0.229166667	ENSSSCG00000014878	ENSSSCT00000016232.3	3_prime_UTR_variant	cooking loss	30153624
PAK1	9:11830853	9	11830853	rs341990899	C	T	99	17	0.171717172	ENSSSCG00000014878	ENSSSCT00000016232.3	3_prime_UTR_variant	Cooking loss	30153624
PAK1	9:11830853	9	11830853	rs341990899	C	T	99	17	0.171717172	ENSSSCG00000014878	ENSSSCT00000016232.3	3_prime_UTR_variant	cooking loss	30153624
PAK1	9:11830476	9	11830476	rs327873007	T	C	145	19	0.131034483	ENSSSCG00000014878	ENSSSCT00000016232.3	3_prime_UTR_variant	Cooking loss	30153624
PAK1	9:11830476	9	11830476	rs327873007	T	C	145	19	0.131034483	ENSSSCG00000014878	ENSSSCT00000016232.3	3_prime_UTR_variant	cooking loss	30153624
PAK1	9:11849230	9	11849230	rs326034272	C	T	82	18	0.219512195	ENSSSCG00000014878	ENSSSCT00000016232.3	synonymous_variant	Cooking loss	30153624
PAK1	9:11849230	9	11849230	rs326034272	C	T	82	18	0.219512195	ENSSSCG00000014878	ENSSSCT00000016232.3	synonymous_variant	cooking loss	30153624
PAK1	9:11830964	9	11830964	rs324235778	A	T	152	28	0.184210526	ENSSSCG00000014878	ENSSSCT00000016232.3	3_prime_UTR_variant	Cooking loss	30153624
PAK1	9:11830964	9	11830964	rs324235778	A	T	152	28	0.184210526	ENSSSCG00000014878	ENSSSCT00000016232.3	3_prime_UTR_variant	cooking loss	30153624
PAK1	9:11830441	9	11830441	rs320997533	G	C	98	13	0.132653061	ENSSSCG00000014878	ENSSSCT00000016232.3	3_prime_UTR_variant	Cooking loss	30153624
PAK1	9:11830441	9	11830441	rs320997533	G	C	98	13	0.132653061	ENSSSCG00000014878	ENSSSCT00000016232.3	3_prime_UTR_variant	cooking loss	30153624
PAK1	9:11839727	9	11839727	rs336882755	A	G	110	53	0.481818182	ENSSSCG00000014878	ENSSSCT00000016232.3	synonymous_variant	Cooking loss	30153624
PAK1	9:11839727	9	11839727	rs336882755	A	G	110	53	0.481818182	ENSSSCG00000014878	ENSSSCT00000016232.3	synonymous_variant	cooking loss	30153624
PAK1	9:11830378	9	11830378	rs698743597	C	A	98	13	0.132653061	ENSSSCG00000014878	ENSSSCT00000016232.3	3_prime_UTR_variant	Cooking loss	30153624
PAK1	9:11830378	9	11830378	rs698743597	C	A	98	13	0.132653061	ENSSSCG00000014878	ENSSSCT00000016232.3	3_prime_UTR_variant	cooking loss	30153624
PAK1	9:11830494	9	11830494	rs337573494	C	T	108	11	0.101851852	ENSSSCG00000014878	ENSSSCT00000016232.3	3_prime_UTR_variant	Cooking loss	30153624
PAK1	9:11830494	9	11830494	rs337573494	C	T	108	11	0.101851852	ENSSSCG00000014878	ENSSSCT00000016232.3	3_prime_UTR_variant	cooking loss	30153624
PAK1	9:11831132	9	11831132	rs321787379	C	T	151	21	0.139072848	ENSSSCG00000014878	ENSSSCT00000016232.3	3_prime_UTR_variant	Cooking loss	30153624
PAK1	9:11831132	9	11831132	rs321787379	C	T	151	21	0.139072848	ENSSSCG00000014878	ENSSSCT00000016232.3	3_prime_UTR_variant	cooking loss	30153624
PAK1	9:11831018	9	11831018	rs342556076	A	C	152	22	0.144736842	ENSSSCG00000014878	ENSSSCT00000016232.3	3_prime_UTR_variant	Cooking loss	30153624
PAK1	9:11831018	9	11831018	rs342556076	A	C	152	22	0.144736842	ENSSSCG00000014878	ENSSSCT00000016232.3	3_prime_UTR_variant	cooking loss	30153624
PALM2	1:251188812	1	251188812	rs331335067	A	C	31	11	0.35483871	ENSSSCG00000033120	ENSSSCT00000062069.1	3_prime_UTR_variant	purge loss	23942702
PARVB	5:4915449	5	4915449	rs341149137	G	C	157	118	0.751592357	ENSSSCG00000000024	ENSSSCT00000000025.3	missense_variant	Daily feed intak	28500374
PARVB	5:4907252	5	4907252	rs330844525	T	A	73	10	0.136986301	ENSSSCG00000000024	ENSSSCT00000000025.3	downstream_gene_variant	Daily feed intak	28500374
PARVB	5:4907325	5	4907325	rs696283451	A	G	117	47	0.401709402	ENSSSCG00000000024	ENSSSCT00000000025.3	downstream_gene_variant	Daily feed intak	28500374
PARVB	5:4936426	5	4936426	rs81209276	A	G	74	44	0.594594595	ENSSSCG00000000024	ENSSSCT00000000025.3	intron_variant	Daily feed intak	28500374
PARVB	5:4934537	5	4934537	rs324671805	A	G	155	133	0.858064516	ENSSSCG00000000024	ENSSSCT00000000025.3	synonymous_variant	Daily feed intak	28500374
PARVB	5:4915482	5	4915482	.	G	A	69	54	0.782608696	ENSSSCG00000000024	ENSSSCT00000000025.3	synonymous_variant	Daily feed intak	28500374
PARVB	5:4934548	5	4934548	rs345361961	G	C	58	55	0.948275862	ENSSSCG00000000024	ENSSSCT00000000025.3	missense_variant	Daily feed intak	28500374
PARVB	5:4915452	5	4915452	rs329345156	G	A	157	122	0.777070064	ENSSSCG00000000024	ENSSSCT00000000025.3	synonymous_variant	Daily feed intak	28500374
PARVB	5:4907327	5	4907327	rs712174417	G	T	112	48	0.428571429	ENSSSCG00000000024	ENSSSCT00000000025.3	downstream_gene_variant	Daily feed intak	28500374
PARVB	5:5015395	5	5015395	.	C	T	68	10	0.147058824	ENSSSCG00000000024	ENSSSCT00000000025.3	upstream_gene_variant	Daily feed intak	28500374
PARVB	5:4907401	5	4907401	rs338787086	A	G	144	45	0.3125	ENSSSCG00000000024	ENSSSCT00000000025.3	downstream_gene_variant	Daily feed intak	28500374
PARVB	5:4907569	5	4907569	rs1109660056	T	C	41	15	0.365853659	ENSSSCG00000000024	ENSSSCT00000000025.3	downstream_gene_variant	Daily feed intak	28500374
PARVB	5:4907501	5	4907501	rs344852053	G	T	67	22	0.328358209	ENSSSCG00000000024	ENSSSCT00000000025.3	downstream_gene_variant	Daily feed intak	28500374
PC	2:5566975	2	5566975	rs45433117	C	T	83	12	0.144578313	ENSSSCG00000012926	ENSSSCT00000014129.3	synonymous_variant	teat number	26202474
PC	2:5586972	2	5586972	rs344180510	C	T	131	17	0.129770992	ENSSSCG00000012926	ENSSSCT00000014129.3	synonymous_variant	teat number	26202474
PC	2:5585558	2	5585558	rs342683418	C	T	131	11	0.083969466	ENSSSCG00000012926	ENSSSCT00000014129.3	synonymous_variant	teat number	26202474
PDE4B	6:146168614	6	146168614	rs81249066	C	T	63	32	0.507936508	ENSSSCG00000003805	ENSSSCT00000004211.4	3_prime_UTR_variant	fat deposition	27135998
PDE4B	6:146168614	6	146168614	rs81249066	C	T	63	32	0.507936508	ENSSSCG00000003805	ENSSSCT00000004211.4	3_prime_UTR_variant	backfat thickness	25359100
PDIA4	9:109279804	9	109279804	rs694204126	T	C	140	23	0.164285714	ENSSSCG00000015453	ENSSSCT00000016835.3	3_prime_UTR_variant	growth/ fat deposition/ and premium cut yield-related traits	27942838
PENK	4:75529734	4	75529734	rs330630423	A	G	184	20	0.108695652	ENSSSCG00000006243	ENSSSCT00000006841.3	synonymous_variant	weaning weight	24962532
PEPD	6:43177437	6	43177437	rs81217919	G	A	188	14	0.074468085	ENSSSCG00000002868	ENSSSCT00000003169.3	synonymous_variant	purge loss	23942702
PFN1	12:51973497	12	51973497	rs340305875	T	C	138	16	0.115942029	ENSSSCG00000017907	ENSSSCT00000019485.2	3_prime_UTR_variant	sperm morphology abnormalities	31479777
PGAM2	18:48712590	18	48712590	rs324257021	C	A	50	25	0.5	ENSSSCG00000016720	ENSSSCT00000018201.3	synonymous_variant	Lean cuts	29706143
PGM1	6:148851319	6	148851319	rs338500756	T	C	32	17	0.53125	ENSSSCG00000003812	ENSSSCT00000004219.3	3_prime_UTR_variant	body mass index	25359100
PGM1	6:148857469	6	148857469	rs335352953	A	G	132	115	0.871212121	ENSSSCG00000003812	ENSSSCT00000004219.3	synonymous_variant	body mass index	25359100
PGM1	6:148865986	6	148865986	rs328619512	A	G	78	12	0.153846154	ENSSSCG00000003812	ENSSSCT00000004219.3	intron_variant	body mass index	25359100
PGM1	6:148851966	6	148851966	rs334929029	C	T	83	26	0.313253012	ENSSSCG00000003812	ENSSSCT00000004219.3	intron_variant	body mass index	25359100
PGM1	6:148851234	6	148851234	rs342329679	G	A	59	11	0.186440678	ENSSSCG00000003812	ENSSSCT00000004219.3	3_prime_UTR_variant	body mass index	25359100
PGM1	6:148873370	6	148873370	rs340475747	A	G	137	87	0.635036496	ENSSSCG00000003812	ENSSSCT00000004219.3	synonymous_variant	body mass index	25359100
PGM1	6:148913206	6	148913206	rs324173429	C	G	134	134	1	ENSSSCG00000003812	ENSSSCT00000004219.3	synonymous_variant	body mass index	25359100
PGM1	6:148913329	6	148913329	rs339371921	G	T	89	67	0.752808989	ENSSSCG00000003812	ENSSSCT00000004219.3	5_prime_UTR_variant	body mass index	25359100
PGM1	6:148887844	6	148887844	rs318424557	C	T	159	18	0.113207547	ENSSSCG00000003812	ENSSSCT00000053059.1	5_prime_UTR_variant	body mass index	25359100
PGM1	6:148851365	6	148851365	rs45432894	A	G	94	65	0.691489362	ENSSSCG00000003812	ENSSSCT00000004219.3	3_prime_UTR_variant	body mass index	25359100
PGM1	6:148851395	6	148851395	rs691737759	C	T	32	24	0.75	ENSSSCG00000003812	ENSSSCT00000004219.3	3_prime_UTR_variant	body mass index	25359100
PGM1	6:148873337	6	148873337	rs318655279	A	G	137	112	0.817518248	ENSSSCG00000003812	ENSSSCT00000004219.3	synonymous_variant	body mass index	25359100
PGM1	6:148851770	6	148851770	rs322921746	C	T	94	50	0.531914894	ENSSSCG00000003812	ENSSSCT00000004219.3	3_prime_UTR_variant	body mass index	25359100
PGM1	6:148854670	6	148854670	rs81215880	A	G	124	92	0.741935484	ENSSSCG00000003812	ENSSSCT00000004219.3	synonymous_variant	body mass index	25359100
PGM1	6:148852073	6	148852073	rs326919089	G	A	104	30	0.288461538	ENSSSCG00000003812	ENSSSCT00000004219.3	intron_variant	body mass index	25359100
PGM1	6:148851233	6	148851233	rs333025916	C	T	32	21	0.65625	ENSSSCG00000003812	ENSSSCT00000004219.3	3_prime_UTR_variant	body mass index	25359100
PGM1	6:148854628	6	148854628	rs81215881	C	T	42	30	0.714285714	ENSSSCG00000003812	ENSSSCT00000004219.3	synonymous_variant	body mass index	25359100
PGM1	6:148879827	6	148879827	rs333315210	T	C	123	100	0.81300813	ENSSSCG00000003812	ENSSSCT00000004219.3	synonymous_variant	body mass index	25359100
PGM1	6:148851726	6	148851726	rs343660458	C	T	94	46	0.489361702	ENSSSCG00000003812	ENSSSCT00000004219.3	3_prime_UTR_variant	body mass index	25359100
PGM1	6:148873343	6	148873343	rs331197815	G	A	123	100	0.81300813	ENSSSCG00000003812	ENSSSCT00000004219.3	synonymous_variant	body mass index	25359100
PGM1	6:148851849	6	148851849	rs344690331	G	A	92	59	0.641304348	ENSSSCG00000003812	ENSSSCT00000004219.3	synonymous_variant	body mass index	25359100
PGM1	6:148851583	6	148851583	rs710326267	T	C	35	27	0.771428571	ENSSSCG00000003812	ENSSSCT00000004219.3	3_prime_UTR_variant	body mass index	25359100
PGM1	6:148854583	6	148854583	rs81215882	A	G	72	45	0.625	ENSSSCG00000003812	ENSSSCT00000004219.3	synonymous_variant	body mass index	25359100
PGM1	6:148865916	6	148865916	rs338832117	G	A	64	15	0.234375	ENSSSCG00000003812	ENSSSCT00000004219.3	intron_variant	body mass index	25359100
PHKG1	3:16830825	3	16830825	rs345813239	C	T	38	14	0.368421053	ENSSSCG00000007744	ENSSSCT00000008491.3	3_prime_UTR_variant	Glycogen Content/pH	25340394
PHKG1	3:16830825	3	16830825	rs345813239	C	T	38	14	0.368421053	ENSSSCG00000007744	ENSSSCT00000008491.3	3_prime_UTR_variant	residual glycogen and glucose	31443641
PHKG1	3:16832167	3	16832167	rs330365830	C	T	31	12	0.387096774	ENSSSCG00000007744	ENSSSCT00000008491.3	3_prime_UTR_variant	Glycogen Content/pH	25340394
PHKG1	3:16832167	3	16832167	rs330365830	C	T	31	12	0.387096774	ENSSSCG00000007744	ENSSSCT00000008491.3	3_prime_UTR_variant	residual glycogen and glucose	31443641
PHKG1	3:16832032	3	16832032	rs342032209	C	T	80	14	0.175	ENSSSCG00000007744	ENSSSCT00000008491.3	3_prime_UTR_variant	Glycogen Content/pH	25340394
PHKG1	3:16832032	3	16832032	rs342032209	C	T	80	14	0.175	ENSSSCG00000007744	ENSSSCT00000008491.3	3_prime_UTR_variant	residual glycogen and glucose	31443641
PHKG1	3:16832176	3	16832176	rs338823838	G	C	31	11	0.35483871	ENSSSCG00000007744	ENSSSCT00000008491.3	3_prime_UTR_variant	Glycogen Content/pH	25340394
PHKG1	3:16832176	3	16832176	rs338823838	G	C	31	11	0.35483871	ENSSSCG00000007744	ENSSSCT00000008491.3	3_prime_UTR_variant	residual glycogen and glucose	31443641
PHKG1	3:16830911	3	16830911	rs320394045	G	A	40	14	0.35	ENSSSCG00000007744	ENSSSCT00000008491.3	3_prime_UTR_variant	Glycogen Content/pH	25340394
PHKG1	3:16830911	3	16830911	rs320394045	G	A	40	14	0.35	ENSSSCG00000007744	ENSSSCT00000008491.3	3_prime_UTR_variant	residual glycogen and glucose	31443641
PHKG1	3:16830402	3	16830402	rs331828322	C	T	40	12	0.3	ENSSSCG00000007744	ENSSSCT00000008491.3	synonymous_variant	Glycogen Content/pH	25340394
PHKG1	3:16830402	3	16830402	rs331828322	C	T	40	12	0.3	ENSSSCG00000007744	ENSSSCT00000008491.3	synonymous_variant	residual glycogen and glucose	31443641
PHKG1	3:16832114	3	16832114	rs320604280	C	T	46	13	0.282608696	ENSSSCG00000007744	ENSSSCT00000008491.3	3_prime_UTR_variant	Glycogen Content/pH	25340394
PHKG1	3:16832114	3	16832114	rs320604280	C	T	46	13	0.282608696	ENSSSCG00000007744	ENSSSCT00000008491.3	3_prime_UTR_variant	residual glycogen and glucose	31443641
PHKG1	3:16830910	3	16830910	rs341208033	A	T	155	44	0.283870968	ENSSSCG00000007744	ENSSSCT00000008491.3	3_prime_UTR_variant	Glycogen Content/pH	25340394
PHKG1	3:16830910	3	16830910	rs341208033	A	T	155	44	0.283870968	ENSSSCG00000007744	ENSSSCT00000008491.3	3_prime_UTR_variant	residual glycogen and glucose	31443641
PHKG1	3:16830882	3	16830882	rs325449478	G	A	37	12	0.324324324	ENSSSCG00000007744	ENSSSCT00000008491.3	3_prime_UTR_variant	Glycogen Content/pH	25340394
PHKG1	3:16830882	3	16830882	rs325449478	G	A	37	12	0.324324324	ENSSSCG00000007744	ENSSSCT00000008491.3	3_prime_UTR_variant	residual glycogen and glucose	31443641
PHKG1	3:16824565	3	16824565	rs319080950	A	C	97	53	0.546391753	ENSSSCG00000007744	ENSSSCT00000008491.3	synonymous_variant	Glycogen Content/pH	25340394
PHKG1	3:16824565	3	16824565	rs319080950	A	C	97	53	0.546391753	ENSSSCG00000007744	ENSSSCT00000008491.3	synonymous_variant	residual glycogen and glucose	31443641
PHKG1	3:16825187	3	16825187	rs328686594	C	T	96	50	0.520833333	ENSSSCG00000007744	ENSSSCT00000008491.3	synonymous_variant	Glycogen Content/pH	25340394
PHKG1	3:16825187	3	16825187	rs328686594	C	T	96	50	0.520833333	ENSSSCG00000007744	ENSSSCT00000008491.3	synonymous_variant	residual glycogen and glucose	31443641
PHKG1	3:16829974	3	16829974	rs328008456	T	C	170	55	0.323529412	ENSSSCG00000007744	ENSSSCT00000008491.3	synonymous_variant	Glycogen Content/pH	25340394
PHKG1	3:16829974	3	16829974	rs328008456	T	C	170	55	0.323529412	ENSSSCG00000007744	ENSSSCT00000008491.3	synonymous_variant	residual glycogen and glucose	31443641
PHKG1	3:16830767	3	16830767	rs341385998	C	G	59	18	0.305084746	ENSSSCG00000007744	ENSSSCT00000008491.3	3_prime_UTR_variant	Glycogen Content/pH	25340394
PHKG1	3:16830767	3	16830767	rs341385998	C	G	59	18	0.305084746	ENSSSCG00000007744	ENSSSCT00000008491.3	3_prime_UTR_variant	residual glycogen and glucose	31443641
PHKG1	3:16830537	3	16830537	rs709202338	C	T	96	34	0.354166667	ENSSSCG00000007744	ENSSSCT00000008491.3	synonymous_variant	Glycogen Content/pH	25340394
PHKG1	3:16830537	3	16830537	rs709202338	C	T	96	34	0.354166667	ENSSSCG00000007744	ENSSSCT00000008491.3	synonymous_variant	residual glycogen and glucose	31443641
PHKG1	3:16830811	3	16830811	rs334489521	T	C	63	22	0.349206349	ENSSSCG00000007744	ENSSSCT00000008491.3	3_prime_UTR_variant	Glycogen Content/pH	25340394
PHKG1	3:16830811	3	16830811	rs334489521	T	C	63	22	0.349206349	ENSSSCG00000007744	ENSSSCT00000008491.3	3_prime_UTR_variant	residual glycogen and glucose	31443641
PHKG1	3:16830778	3	16830778	rs327967280	C	T	59	18	0.305084746	ENSSSCG00000007744	ENSSSCT00000008491.3	3_prime_UTR_variant	Glycogen Content/pH	25340394
PHKG1	3:16830778	3	16830778	rs327967280	C	T	59	18	0.305084746	ENSSSCG00000007744	ENSSSCT00000008491.3	3_prime_UTR_variant	residual glycogen and glucose	31443641
PHKG1	3:16830456	3	16830456	rs341765073	C	T	99	41	0.414141414	ENSSSCG00000007744	ENSSSCT00000008491.3	synonymous_variant	Glycogen Content/pH	25340394
PHKG1	3:16830456	3	16830456	rs341765073	C	T	99	41	0.414141414	ENSSSCG00000007744	ENSSSCT00000008491.3	synonymous_variant	residual glycogen and glucose	31443641
PIN1	2:68728987	2	68728987	.	C	G	64	58	0.90625	ENSSSCG00000039619	ENSSSCT00000030404.3	3_prime_UTR_variant	inverted teat defect	28050760
PIP4K2A	10:52403632	10	52403632	rs340695034	T	G	112	11	0.098214286	ENSSSCG00000011079	ENSSSCT00000012125.3	synonymous_variant	pH/color/shear force /back fat thickness	25049955
PIP4K2A	10:52355842	10	52355842	rs330552284	T	C	133	13	0.097744361	ENSSSCG00000011079	ENSSSCT00000012125.3	synonymous_variant	pH/color/shear force /back fat thickness	25049955
PIPOX	12:45289315	12	45289315	.	C	T	107	84	0.785046729	ENSSSCG00000017781	ENSSSCT00000019353.3	intron_variant	overall conformation	28118822
PIPOX	12:45289373	12	45289373	.	T	C	105	48	0.457142857	ENSSSCG00000017781	ENSSSCT00000019353.3	intron_variant	overall conformation	28118822
PITRM1	10:67019075	10	67019075	.	C	T	170	13	0.076470588	ENSSSCG00000011157	ENSSSCT00000046612.1	synonymous_variant	Residual feed intake	29076177
PITRM1	10:67021269	10	67021269	.	C	T	164	15	0.091463415	ENSSSCG00000011157	ENSSSCT00000046612.1	synonymous_variant	Residual feed intake	29076177
PITRM1	10:67015656	10	67015656	rs329329410	C	T	176	11	0.0625	ENSSSCG00000011157	ENSSSCT00000046612.1	synonymous_variant	Residual feed intake	29076177
PITRM1	10:67021314	10	67021314	.	A	G	176	14	0.079545455	ENSSSCG00000011157	ENSSSCT00000046612.1	synonymous_variant	Residual feed intake	29076177
PKM	7:61023801	7	61023801	rs345244809	C	T	126	75	0.595238095	ENSSSCG00000001930	ENSSSCT00000058619.1	synonymous_variant	obesity	25071839
PKM	7:61017576	7	61017576	rs330980111	T	G	169	18	0.106508876	ENSSSCG00000001930	ENSSSCT00000058619.1	intron_variant	obesity	25071839
PLA2G12A	8:112510331	8	112510331	rs324919847	C	T	91	11	0.120879121	ENSSSCG00000009139	ENSSSCT00000010007.3	synonymous_variant	days to 100 kg (D100)	29528397
PLA2G12A	8:112510331	8	112510331	rs324919847	C	T	91	11	0.120879121	ENSSSCG00000009139	ENSSSCT00000010007.3	synonymous_variant	IMF and fatty acid content	27666082
PLA2G12A	8:112510331	8	112510331	rs324919847	C	T	91	11	0.120879121	ENSSSCG00000009139	ENSSSCT00000010007.3	synonymous_variant	fatty acid composition	22785162
PLA2G12A	8:112483605	8	112483605	rs329863307	C	T	166	29	0.174698795	ENSSSCG00000009139	ENSSSCT00000010007.3	missense_variant	days to 100 kg (D100)	29528397
PLA2G12A	8:112483605	8	112483605	rs329863307	C	T	166	29	0.174698795	ENSSSCG00000009139	ENSSSCT00000010007.3	missense_variant	IMF and fatty acid content	27666082
PLA2G12A	8:112483605	8	112483605	rs329863307	C	T	166	29	0.174698795	ENSSSCG00000009139	ENSSSCT00000010007.3	missense_variant	fatty acid composition	22785162
PLA2G16	2:8430158	2	8430158	rs81213492	A	G	166	14	0.084337349	ENSSSCG00000026914	ENSSSCT00000031257.3	synonymous_variant	obesity	25270054
PLA2G7	7:41499613	7	41499613	rs80952272	T	C	186	44	0.23655914	ENSSSCG00000001723	ENSSSCT00000043742.1	synonymous_variant	fatty acid metabolic	27097669
PLA2G7	7:41498099	7	41498099	rs80849141	T	A	186	45	0.241935484	ENSSSCG00000001723	ENSSSCT00000043742.1	missense_variant	fatty acid metabolic	27097669
PLA2G7	7:41498072	7	41498072	rs80962811	A	G	186	49	0.26344086	ENSSSCG00000001723	ENSSSCT00000043742.1	missense_variant	fatty acid metabolic	27097669
PLA2G7	7:41488567	7	41488567	rs331112306	A	G	67	10	0.149253731	ENSSSCG00000001723	ENSSSCT00000043742.1	synonymous_variant	fatty acid metabolic	27097669
PLA2G7	7:41488556	7	41488556	rs693809626	G	A	73	20	0.273972603	ENSSSCG00000001723	ENSSSCT00000043742.1	missense_variant	fatty acid metabolic	27097669
PLA2G7	7:41498101	7	41498101	rs80937348	C	T	186	45	0.241935484	ENSSSCG00000001723	ENSSSCT00000043742.1	missense_variant	fatty acid metabolic	27097669
PLA2G7	7:41489982	7	41489982	rs325249552	A	G	67	21	0.313432836	ENSSSCG00000001723	ENSSSCT00000043742.1	synonymous_variant	fatty acid metabolic	27097669
PLA2G7	7:41507020	7	41507020	rs337990255	C	T	99	28	0.282828283	ENSSSCG00000001723	ENSSSCT00000043742.1	synonymous_variant	fatty acid metabolic	27097669
PLIN4	2:74319555	2	74319555	rs328789302	T	C	188	14	0.074468085	ENSSSCG00000013512	ENSSSCT00000014759.3	synonymous_variant	fat	21289033
PLIN4	2:74319555	2	74319555	rs328789302	T	C	188	14	0.074468085	ENSSSCG00000013512	ENSSSCT00000014759.3	synonymous_variant	fat composition	30765794
PLIN4	2:74331412	2	74331412	rs337926876	T	C	187	10	0.053475936	ENSSSCG00000013512	ENSSSCT00000014759.3	3_prime_UTR_variant	fat	21289033
PLIN4	2:74331412	2	74331412	rs337926876	T	C	187	10	0.053475936	ENSSSCG00000013512	ENSSSCT00000014759.3	3_prime_UTR_variant	fat composition	30765794
PLIN4	2:74331306	2	74331306	rs321650435	T	C	188	10	0.053191489	ENSSSCG00000013512	ENSSSCT00000014759.3	3_prime_UTR_variant	fat	21289033
PLIN4	2:74331306	2	74331306	rs321650435	T	C	188	10	0.053191489	ENSSSCG00000013512	ENSSSCT00000014759.3	3_prime_UTR_variant	fat composition	30765794
PLIN4	2:74324610	2	74324610	.	T	C	177	174	0.983050847	ENSSSCG00000013512	ENSSSCT00000014759.3	synonymous_variant	fat	21289033
PLIN4	2:74324610	2	74324610	.	T	C	177	174	0.983050847	ENSSSCG00000013512	ENSSSCT00000014759.3	synonymous_variant	fat composition	30765794
PNKD	15:120346453	15	120346453	rs787051120	G	C	95	13	0.136842105	ENSSSCG00000029002	ENSSSCT00000052542.1	missense_variant	production traits	29623566
PNPLA2	2:515397	2	515397	rs331307082	G	A	97	13	0.134020619	ENSSSCG00000012841	ENSSSCT00000014036.3	missense_variant	sow lactation performance traits	27285909
PPARD	7:31226293	7	31226293	rs80962724	G	A	135	19	0.140740741	ENSSSCG00000001539	ENSSSCT00000001714.3	5_prime_UTR_premature_start_codon_gain_variant	overall conformation	28118822
PPARD	7:31226293	7	31226293	rs80962724	G	A	135	19	0.140740741	ENSSSCG00000001539	ENSSSCT00000001714.3	5_prime_UTR_premature_start_codon_gain_variant	ear size	25885760
PPARD	7:31226293	7	31226293	rs80962724	G	A	135	19	0.140740741	ENSSSCG00000001539	ENSSSCT00000001714.3	5_prime_UTR_premature_start_codon_gain_variant	limbs and influence chondrocyte cell growth and differentiation	25366846
PPARD	7:31226293	7	31226293	rs80962724	G	A	135	19	0.140740741	ENSSSCG00000001539	ENSSSCT00000001714.3	5_prime_UTR_premature_start_codon_gain_variant	back quality	28118822
PPARD	7:31226293	7	31226293	rs80962724	G	A	135	19	0.140740741	ENSSSCG00000001539	ENSSSCT00000001714.3	5_prime_UTR_premature_start_codon_gain_variant	ear size	25006967
PPARD	7:31226293	7	31226293	rs80962724	G	A	135	19	0.140740741	ENSSSCG00000001539	ENSSSCT00000001714.3	5_prime_UTR_premature_start_codon_gain_variant	fat deposition	30308042
PPARD	7:31226293	7	31226293	rs80962724	G	A	135	19	0.140740741	ENSSSCG00000001539	ENSSSCT00000001714.3	5_prime_UTR_premature_start_codon_gain_variant	IMF and fatty acid content	27666082
PPP1R3C	14:103275809	14	103275809	rs788486662	G	A	42	12	0.285714286	ENSSSCG00000010464	ENSSSCT00000011452.3	synonymous_variant	Fatty Acid Composition	24926690
PPP1R3C	14:103274471	14	103274471	rs702194175	G	T	42	12	0.285714286	ENSSSCG00000010464	ENSSSCT00000011452.3	3_prime_UTR_variant	Fatty Acid Composition	24926690
PREPL	3:96158897	3	96158897	rs326113619	G	C	83	15	0.180722892	ENSSSCG00000008448	ENSSSCT00000009250.3	3_prime_UTR_variant	meat quality	20950486
PRKAG3	15:120861926	15	120861926	rs337622813	A	G	146	14	0.095890411	ENSSSCG00000016200	ENSSSCT00000036402.2	splice_region_variant&synonymous_variant	Fat Tissue Accumulation	27288831
PRKAG3	15:120861926	15	120861926	rs337622813	A	G	146	14	0.095890411	ENSSSCG00000016200	ENSSSCT00000036402.2	splice_region_variant&synonymous_variant	pH24/ drip loss/ cook yield	28380601
PRKAG3	15:120861926	15	120861926	rs337622813	A	G	146	14	0.095890411	ENSSSCG00000016200	ENSSSCT00000036402.2	splice_region_variant&synonymous_variant	reproductive trait	27018129
PRKAG3	15:120861926	15	120861926	rs337622813	A	G	146	14	0.095890411	ENSSSCG00000016200	ENSSSCT00000036402.2	splice_region_variant&synonymous_variant	pH/ purge loss/ and cook loss	26641170
PRKAG3	15:120861926	15	120861926	rs337622813	A	G	146	14	0.095890411	ENSSSCG00000016200	ENSSSCT00000036402.2	splice_region_variant&synonymous_variant	reproductive trait	27018129
PRKAG3	15:120861926	15	120861926	rs337622813	A	G	146	14	0.095890411	ENSSSCG00000016200	ENSSSCT00000036402.2	splice_region_variant&synonymous_variant	residual glycogen and glucose	31443641
PRKAG3	15:120861926	15	120861926	rs337622813	A	G	146	14	0.095890411	ENSSSCG00000016200	ENSSSCT00000036402.2	splice_region_variant&synonymous_variant		25678226
PRKAG3	15:120861926	15	120861926	rs337622813	A	G	146	14	0.095890411	ENSSSCG00000016200	ENSSSCT00000036402.2	splice_region_variant&synonymous_variant	cooking loss	23942702
PRKAG3	15:120861926	15	120861926	rs337622813	A	G	146	14	0.095890411	ENSSSCG00000016200	ENSSSCT00000036402.2	splice_region_variant&synonymous_variant	meat quality and carcass composition	24580963
PRKAG3	15:120861926	15	120861926	rs337622813	A	G	146	14	0.095890411	ENSSSCG00000016200	ENSSSCT00000036402.2	splice_region_variant&synonymous_variant	pH and colour	25765547
PRKAG3	15:120861926	15	120861926	rs337622813	A	G	146	14	0.095890411	ENSSSCG00000016200	ENSSSCT00000036402.2	splice_region_variant&synonymous_variant	ColorScore	25962760
PRKAG3	15:120861926	15	120861926	rs337622813	A	G	146	14	0.095890411	ENSSSCG00000016200	ENSSSCT00000036402.2	splice_region_variant&synonymous_variant	pH	28193157
PRKAG3	15:120857429	15	120857429	rs331790780	A	G	109	11	0.100917431	ENSSSCG00000016200	ENSSSCT00000033825.2	3_prime_UTR_variant	Fat Tissue Accumulation	27288831
PRKAG3	15:120857429	15	120857429	rs331790780	A	G	109	11	0.100917431	ENSSSCG00000016200	ENSSSCT00000033825.2	3_prime_UTR_variant	pH24/ drip loss/ cook yield	28380601
PRKAG3	15:120857429	15	120857429	rs331790780	A	G	109	11	0.100917431	ENSSSCG00000016200	ENSSSCT00000033825.2	3_prime_UTR_variant	reproductive trait	27018129
PRKAG3	15:120857429	15	120857429	rs331790780	A	G	109	11	0.100917431	ENSSSCG00000016200	ENSSSCT00000033825.2	3_prime_UTR_variant	pH/ purge loss/ and cook loss	26641170
PRKAG3	15:120857429	15	120857429	rs331790780	A	G	109	11	0.100917431	ENSSSCG00000016200	ENSSSCT00000033825.2	3_prime_UTR_variant	reproductive trait	27018129
PRKAG3	15:120857429	15	120857429	rs331790780	A	G	109	11	0.100917431	ENSSSCG00000016200	ENSSSCT00000033825.2	3_prime_UTR_variant	residual glycogen and glucose	31443641
PRKAG3	15:120857429	15	120857429	rs331790780	A	G	109	11	0.100917431	ENSSSCG00000016200	ENSSSCT00000033825.2	3_prime_UTR_variant		25678226
PRKAG3	15:120857429	15	120857429	rs331790780	A	G	109	11	0.100917431	ENSSSCG00000016200	ENSSSCT00000033825.2	3_prime_UTR_variant	cooking loss	23942702
PRKAG3	15:120857429	15	120857429	rs331790780	A	G	109	11	0.100917431	ENSSSCG00000016200	ENSSSCT00000033825.2	3_prime_UTR_variant	meat quality and carcass composition	24580963
PRKAG3	15:120857429	15	120857429	rs331790780	A	G	109	11	0.100917431	ENSSSCG00000016200	ENSSSCT00000033825.2	3_prime_UTR_variant	pH and colour	25765547
PRKAG3	15:120857429	15	120857429	rs331790780	A	G	109	11	0.100917431	ENSSSCG00000016200	ENSSSCT00000033825.2	3_prime_UTR_variant	ColorScore	25962760
PRKAG3	15:120857429	15	120857429	rs331790780	A	G	109	11	0.100917431	ENSSSCG00000016200	ENSSSCT00000033825.2	3_prime_UTR_variant	pH	28193157
PRKAG3	15:120865227	15	120865227	rs45432517	C	T	66	66	1	ENSSSCG00000016200	ENSSSCT00000033825.2	missense_variant&splice_region_variant	Fat Tissue Accumulation	27288831
PRKAG3	15:120865227	15	120865227	rs45432517	C	T	66	66	1	ENSSSCG00000016200	ENSSSCT00000033825.2	missense_variant&splice_region_variant	pH24/ drip loss/ cook yield	28380601
PRKAG3	15:120865227	15	120865227	rs45432517	C	T	66	66	1	ENSSSCG00000016200	ENSSSCT00000033825.2	missense_variant&splice_region_variant	reproductive trait	27018129
PRKAG3	15:120865227	15	120865227	rs45432517	C	T	66	66	1	ENSSSCG00000016200	ENSSSCT00000033825.2	missense_variant&splice_region_variant	pH/ purge loss/ and cook loss	26641170
PRKAG3	15:120865227	15	120865227	rs45432517	C	T	66	66	1	ENSSSCG00000016200	ENSSSCT00000033825.2	missense_variant&splice_region_variant	reproductive trait	27018129
PRKAG3	15:120865227	15	120865227	rs45432517	C	T	66	66	1	ENSSSCG00000016200	ENSSSCT00000033825.2	missense_variant&splice_region_variant	residual glycogen and glucose	31443641
PRKAG3	15:120865227	15	120865227	rs45432517	C	T	66	66	1	ENSSSCG00000016200	ENSSSCT00000033825.2	missense_variant&splice_region_variant		25678226
PRKAG3	15:120865227	15	120865227	rs45432517	C	T	66	66	1	ENSSSCG00000016200	ENSSSCT00000033825.2	missense_variant&splice_region_variant	cooking loss	23942702
PRKAG3	15:120865227	15	120865227	rs45432517	C	T	66	66	1	ENSSSCG00000016200	ENSSSCT00000033825.2	missense_variant&splice_region_variant	meat quality and carcass composition	24580963
PRKAG3	15:120865227	15	120865227	rs45432517	C	T	66	66	1	ENSSSCG00000016200	ENSSSCT00000033825.2	missense_variant&splice_region_variant	pH and colour	25765547
PRKAG3	15:120865227	15	120865227	rs45432517	C	T	66	66	1	ENSSSCG00000016200	ENSSSCT00000033825.2	missense_variant&splice_region_variant	ColorScore	25962760
PRKAG3	15:120865227	15	120865227	rs45432517	C	T	66	66	1	ENSSSCG00000016200	ENSSSCT00000033825.2	missense_variant&splice_region_variant	pH	28193157
PRKAG3	15:120857234	15	120857234	rs335538781	G	A	81	10	0.12345679	ENSSSCG00000016200	ENSSSCT00000033825.2	3_prime_UTR_variant	Fat Tissue Accumulation	27288831
PRKAG3	15:120857234	15	120857234	rs335538781	G	A	81	10	0.12345679	ENSSSCG00000016200	ENSSSCT00000033825.2	3_prime_UTR_variant	pH24/ drip loss/ cook yield	28380601
PRKAG3	15:120857234	15	120857234	rs335538781	G	A	81	10	0.12345679	ENSSSCG00000016200	ENSSSCT00000033825.2	3_prime_UTR_variant	reproductive trait	27018129
PRKAG3	15:120857234	15	120857234	rs335538781	G	A	81	10	0.12345679	ENSSSCG00000016200	ENSSSCT00000033825.2	3_prime_UTR_variant	pH/ purge loss/ and cook loss	26641170
PRKAG3	15:120857234	15	120857234	rs335538781	G	A	81	10	0.12345679	ENSSSCG00000016200	ENSSSCT00000033825.2	3_prime_UTR_variant	reproductive trait	27018129
PRKAG3	15:120857234	15	120857234	rs335538781	G	A	81	10	0.12345679	ENSSSCG00000016200	ENSSSCT00000033825.2	3_prime_UTR_variant	residual glycogen and glucose	31443641
PRKAG3	15:120857234	15	120857234	rs335538781	G	A	81	10	0.12345679	ENSSSCG00000016200	ENSSSCT00000033825.2	3_prime_UTR_variant		25678226
PRKAG3	15:120857234	15	120857234	rs335538781	G	A	81	10	0.12345679	ENSSSCG00000016200	ENSSSCT00000033825.2	3_prime_UTR_variant	cooking loss	23942702
PRKAG3	15:120857234	15	120857234	rs335538781	G	A	81	10	0.12345679	ENSSSCG00000016200	ENSSSCT00000033825.2	3_prime_UTR_variant	meat quality and carcass composition	24580963
PRKAG3	15:120857234	15	120857234	rs335538781	G	A	81	10	0.12345679	ENSSSCG00000016200	ENSSSCT00000033825.2	3_prime_UTR_variant	pH and colour	25765547
PRKAG3	15:120857234	15	120857234	rs335538781	G	A	81	10	0.12345679	ENSSSCG00000016200	ENSSSCT00000033825.2	3_prime_UTR_variant	ColorScore	25962760
PRKAG3	15:120857234	15	120857234	rs335538781	G	A	81	10	0.12345679	ENSSSCG00000016200	ENSSSCT00000033825.2	3_prime_UTR_variant	pH	28193157
PRKAG3	15:120857473	15	120857473	rs323377634	C	T	86	13	0.151162791	ENSSSCG00000016200	ENSSSCT00000033825.2	3_prime_UTR_variant	Fat Tissue Accumulation	27288831
PRKAG3	15:120857473	15	120857473	rs323377634	C	T	86	13	0.151162791	ENSSSCG00000016200	ENSSSCT00000033825.2	3_prime_UTR_variant	pH24/ drip loss/ cook yield	28380601
PRKAG3	15:120857473	15	120857473	rs323377634	C	T	86	13	0.151162791	ENSSSCG00000016200	ENSSSCT00000033825.2	3_prime_UTR_variant	reproductive trait	27018129
PRKAG3	15:120857473	15	120857473	rs323377634	C	T	86	13	0.151162791	ENSSSCG00000016200	ENSSSCT00000033825.2	3_prime_UTR_variant	pH/ purge loss/ and cook loss	26641170
PRKAG3	15:120857473	15	120857473	rs323377634	C	T	86	13	0.151162791	ENSSSCG00000016200	ENSSSCT00000033825.2	3_prime_UTR_variant	reproductive trait	27018129
PRKAG3	15:120857473	15	120857473	rs323377634	C	T	86	13	0.151162791	ENSSSCG00000016200	ENSSSCT00000033825.2	3_prime_UTR_variant	residual glycogen and glucose	31443641
PRKAG3	15:120857473	15	120857473	rs323377634	C	T	86	13	0.151162791	ENSSSCG00000016200	ENSSSCT00000033825.2	3_prime_UTR_variant		25678226
PRKAG3	15:120857473	15	120857473	rs323377634	C	T	86	13	0.151162791	ENSSSCG00000016200	ENSSSCT00000033825.2	3_prime_UTR_variant	cooking loss	23942702
PRKAG3	15:120857473	15	120857473	rs323377634	C	T	86	13	0.151162791	ENSSSCG00000016200	ENSSSCT00000033825.2	3_prime_UTR_variant	meat quality and carcass composition	24580963
PRKAG3	15:120857473	15	120857473	rs323377634	C	T	86	13	0.151162791	ENSSSCG00000016200	ENSSSCT00000033825.2	3_prime_UTR_variant	pH and colour	25765547
PRKAG3	15:120857473	15	120857473	rs323377634	C	T	86	13	0.151162791	ENSSSCG00000016200	ENSSSCT00000033825.2	3_prime_UTR_variant	ColorScore	25962760
PRKAG3	15:120857473	15	120857473	rs323377634	C	T	86	13	0.151162791	ENSSSCG00000016200	ENSSSCT00000033825.2	3_prime_UTR_variant	pH	28193157
PRKAG3	15:120857906	15	120857906	rs345043379	T	C	72	24	0.333333333	ENSSSCG00000016200	ENSSSCT00000033825.2	3_prime_UTR_variant	Fat Tissue Accumulation	27288831
PRKAG3	15:120857906	15	120857906	rs345043379	T	C	72	24	0.333333333	ENSSSCG00000016200	ENSSSCT00000033825.2	3_prime_UTR_variant	pH24/ drip loss/ cook yield	28380601
PRKAG3	15:120857906	15	120857906	rs345043379	T	C	72	24	0.333333333	ENSSSCG00000016200	ENSSSCT00000033825.2	3_prime_UTR_variant	reproductive trait	27018129
PRKAG3	15:120857906	15	120857906	rs345043379	T	C	72	24	0.333333333	ENSSSCG00000016200	ENSSSCT00000033825.2	3_prime_UTR_variant	pH/ purge loss/ and cook loss	26641170
PRKAG3	15:120857906	15	120857906	rs345043379	T	C	72	24	0.333333333	ENSSSCG00000016200	ENSSSCT00000033825.2	3_prime_UTR_variant	reproductive trait	27018129
PRKAG3	15:120857906	15	120857906	rs345043379	T	C	72	24	0.333333333	ENSSSCG00000016200	ENSSSCT00000033825.2	3_prime_UTR_variant	residual glycogen and glucose	31443641
PRKAG3	15:120857906	15	120857906	rs345043379	T	C	72	24	0.333333333	ENSSSCG00000016200	ENSSSCT00000033825.2	3_prime_UTR_variant		25678226
PRKAG3	15:120857906	15	120857906	rs345043379	T	C	72	24	0.333333333	ENSSSCG00000016200	ENSSSCT00000033825.2	3_prime_UTR_variant	cooking loss	23942702
PRKAG3	15:120857906	15	120857906	rs345043379	T	C	72	24	0.333333333	ENSSSCG00000016200	ENSSSCT00000033825.2	3_prime_UTR_variant	meat quality and carcass composition	24580963
PRKAG3	15:120857906	15	120857906	rs345043379	T	C	72	24	0.333333333	ENSSSCG00000016200	ENSSSCT00000033825.2	3_prime_UTR_variant	pH and colour	25765547
PRKAG3	15:120857906	15	120857906	rs345043379	T	C	72	24	0.333333333	ENSSSCG00000016200	ENSSSCT00000033825.2	3_prime_UTR_variant	ColorScore	25962760
PRKAG3	15:120857906	15	120857906	rs345043379	T	C	72	24	0.333333333	ENSSSCG00000016200	ENSSSCT00000033825.2	3_prime_UTR_variant	pH	28193157
PRKAG3	15:120857404	15	120857404	rs340774268	G	A	96	13	0.135416667	ENSSSCG00000016200	ENSSSCT00000033825.2	3_prime_UTR_variant	Fat Tissue Accumulation	27288831
PRKAG3	15:120857404	15	120857404	rs340774268	G	A	96	13	0.135416667	ENSSSCG00000016200	ENSSSCT00000033825.2	3_prime_UTR_variant	pH24/ drip loss/ cook yield	28380601
PRKAG3	15:120857404	15	120857404	rs340774268	G	A	96	13	0.135416667	ENSSSCG00000016200	ENSSSCT00000033825.2	3_prime_UTR_variant	reproductive trait	27018129
PRKAG3	15:120857404	15	120857404	rs340774268	G	A	96	13	0.135416667	ENSSSCG00000016200	ENSSSCT00000033825.2	3_prime_UTR_variant	pH/ purge loss/ and cook loss	26641170
PRKAG3	15:120857404	15	120857404	rs340774268	G	A	96	13	0.135416667	ENSSSCG00000016200	ENSSSCT00000033825.2	3_prime_UTR_variant	reproductive trait	27018129
PRKAG3	15:120857404	15	120857404	rs340774268	G	A	96	13	0.135416667	ENSSSCG00000016200	ENSSSCT00000033825.2	3_prime_UTR_variant	residual glycogen and glucose	31443641
PRKAG3	15:120857404	15	120857404	rs340774268	G	A	96	13	0.135416667	ENSSSCG00000016200	ENSSSCT00000033825.2	3_prime_UTR_variant		25678226
PRKAG3	15:120857404	15	120857404	rs340774268	G	A	96	13	0.135416667	ENSSSCG00000016200	ENSSSCT00000033825.2	3_prime_UTR_variant	cooking loss	23942702
PRKAG3	15:120857404	15	120857404	rs340774268	G	A	96	13	0.135416667	ENSSSCG00000016200	ENSSSCT00000033825.2	3_prime_UTR_variant	meat quality and carcass composition	24580963
PRKAG3	15:120857404	15	120857404	rs340774268	G	A	96	13	0.135416667	ENSSSCG00000016200	ENSSSCT00000033825.2	3_prime_UTR_variant	pH and colour	25765547
PRKAG3	15:120857404	15	120857404	rs340774268	G	A	96	13	0.135416667	ENSSSCG00000016200	ENSSSCT00000033825.2	3_prime_UTR_variant	ColorScore	25962760
PRKAG3	15:120857404	15	120857404	rs340774268	G	A	96	13	0.135416667	ENSSSCG00000016200	ENSSSCT00000033825.2	3_prime_UTR_variant	pH	28193157
PRKAG3	15:120857256	15	120857256	rs319485681	G	A	87	13	0.149425287	ENSSSCG00000016200	ENSSSCT00000033825.2	3_prime_UTR_variant	Fat Tissue Accumulation	27288831
PRKAG3	15:120857256	15	120857256	rs319485681	G	A	87	13	0.149425287	ENSSSCG00000016200	ENSSSCT00000033825.2	3_prime_UTR_variant	pH24/ drip loss/ cook yield	28380601
PRKAG3	15:120857256	15	120857256	rs319485681	G	A	87	13	0.149425287	ENSSSCG00000016200	ENSSSCT00000033825.2	3_prime_UTR_variant	reproductive trait	27018129
PRKAG3	15:120857256	15	120857256	rs319485681	G	A	87	13	0.149425287	ENSSSCG00000016200	ENSSSCT00000033825.2	3_prime_UTR_variant	pH/ purge loss/ and cook loss	26641170
PRKAG3	15:120857256	15	120857256	rs319485681	G	A	87	13	0.149425287	ENSSSCG00000016200	ENSSSCT00000033825.2	3_prime_UTR_variant	reproductive trait	27018129
PRKAG3	15:120857256	15	120857256	rs319485681	G	A	87	13	0.149425287	ENSSSCG00000016200	ENSSSCT00000033825.2	3_prime_UTR_variant	residual glycogen and glucose	31443641
PRKAG3	15:120857256	15	120857256	rs319485681	G	A	87	13	0.149425287	ENSSSCG00000016200	ENSSSCT00000033825.2	3_prime_UTR_variant		25678226
PRKAG3	15:120857256	15	120857256	rs319485681	G	A	87	13	0.149425287	ENSSSCG00000016200	ENSSSCT00000033825.2	3_prime_UTR_variant	cooking loss	23942702
PRKAG3	15:120857256	15	120857256	rs319485681	G	A	87	13	0.149425287	ENSSSCG00000016200	ENSSSCT00000033825.2	3_prime_UTR_variant	meat quality and carcass composition	24580963
PRKAG3	15:120857256	15	120857256	rs319485681	G	A	87	13	0.149425287	ENSSSCG00000016200	ENSSSCT00000033825.2	3_prime_UTR_variant	pH and colour	25765547
PRKAG3	15:120857256	15	120857256	rs319485681	G	A	87	13	0.149425287	ENSSSCG00000016200	ENSSSCT00000033825.2	3_prime_UTR_variant	ColorScore	25962760
PRKAG3	15:120857256	15	120857256	rs319485681	G	A	87	13	0.149425287	ENSSSCG00000016200	ENSSSCT00000033825.2	3_prime_UTR_variant	pH	28193157
PRKAG3	15:120857884	15	120857884	rs331306075	G	A	107	24	0.224299065	ENSSSCG00000016200	ENSSSCT00000033825.2	3_prime_UTR_variant	Fat Tissue Accumulation	27288831
PRKAG3	15:120857884	15	120857884	rs331306075	G	A	107	24	0.224299065	ENSSSCG00000016200	ENSSSCT00000033825.2	3_prime_UTR_variant	pH24/ drip loss/ cook yield	28380601
PRKAG3	15:120857884	15	120857884	rs331306075	G	A	107	24	0.224299065	ENSSSCG00000016200	ENSSSCT00000033825.2	3_prime_UTR_variant	reproductive trait	27018129
PRKAG3	15:120857884	15	120857884	rs331306075	G	A	107	24	0.224299065	ENSSSCG00000016200	ENSSSCT00000033825.2	3_prime_UTR_variant	pH/ purge loss/ and cook loss	26641170
PRKAG3	15:120857884	15	120857884	rs331306075	G	A	107	24	0.224299065	ENSSSCG00000016200	ENSSSCT00000033825.2	3_prime_UTR_variant	reproductive trait	27018129
PRKAG3	15:120857884	15	120857884	rs331306075	G	A	107	24	0.224299065	ENSSSCG00000016200	ENSSSCT00000033825.2	3_prime_UTR_variant	residual glycogen and glucose	31443641
PRKAG3	15:120857884	15	120857884	rs331306075	G	A	107	24	0.224299065	ENSSSCG00000016200	ENSSSCT00000033825.2	3_prime_UTR_variant		25678226
PRKAG3	15:120857884	15	120857884	rs331306075	G	A	107	24	0.224299065	ENSSSCG00000016200	ENSSSCT00000033825.2	3_prime_UTR_variant	cooking loss	23942702
PRKAG3	15:120857884	15	120857884	rs331306075	G	A	107	24	0.224299065	ENSSSCG00000016200	ENSSSCT00000033825.2	3_prime_UTR_variant	meat quality and carcass composition	24580963
PRKAG3	15:120857884	15	120857884	rs331306075	G	A	107	24	0.224299065	ENSSSCG00000016200	ENSSSCT00000033825.2	3_prime_UTR_variant	pH and colour	25765547
PRKAG3	15:120857884	15	120857884	rs331306075	G	A	107	24	0.224299065	ENSSSCG00000016200	ENSSSCT00000033825.2	3_prime_UTR_variant	ColorScore	25962760
PRKAG3	15:120857884	15	120857884	rs331306075	G	A	107	24	0.224299065	ENSSSCG00000016200	ENSSSCT00000033825.2	3_prime_UTR_variant	pH	28193157
PRKAG3	15:120857850	15	120857850	rs323424501	A	C	32	14	0.4375	ENSSSCG00000016200	ENSSSCT00000033825.2	3_prime_UTR_variant	Fat Tissue Accumulation	27288831
PRKAG3	15:120857850	15	120857850	rs323424501	A	C	32	14	0.4375	ENSSSCG00000016200	ENSSSCT00000033825.2	3_prime_UTR_variant	pH24/ drip loss/ cook yield	28380601
PRKAG3	15:120857850	15	120857850	rs323424501	A	C	32	14	0.4375	ENSSSCG00000016200	ENSSSCT00000033825.2	3_prime_UTR_variant	reproductive trait	27018129
PRKAG3	15:120857850	15	120857850	rs323424501	A	C	32	14	0.4375	ENSSSCG00000016200	ENSSSCT00000033825.2	3_prime_UTR_variant	pH/ purge loss/ and cook loss	26641170
PRKAG3	15:120857850	15	120857850	rs323424501	A	C	32	14	0.4375	ENSSSCG00000016200	ENSSSCT00000033825.2	3_prime_UTR_variant	reproductive trait	27018129
PRKAG3	15:120857850	15	120857850	rs323424501	A	C	32	14	0.4375	ENSSSCG00000016200	ENSSSCT00000033825.2	3_prime_UTR_variant	residual glycogen and glucose	31443641
PRKAG3	15:120857850	15	120857850	rs323424501	A	C	32	14	0.4375	ENSSSCG00000016200	ENSSSCT00000033825.2	3_prime_UTR_variant		25678226
PRKAG3	15:120857850	15	120857850	rs323424501	A	C	32	14	0.4375	ENSSSCG00000016200	ENSSSCT00000033825.2	3_prime_UTR_variant	cooking loss	23942702
PRKAG3	15:120857850	15	120857850	rs323424501	A	C	32	14	0.4375	ENSSSCG00000016200	ENSSSCT00000033825.2	3_prime_UTR_variant	meat quality and carcass composition	24580963
PRKAG3	15:120857850	15	120857850	rs323424501	A	C	32	14	0.4375	ENSSSCG00000016200	ENSSSCT00000033825.2	3_prime_UTR_variant	pH and colour	25765547
PRKAG3	15:120857850	15	120857850	rs323424501	A	C	32	14	0.4375	ENSSSCG00000016200	ENSSSCT00000033825.2	3_prime_UTR_variant	ColorScore	25962760
PRKAG3	15:120857850	15	120857850	rs323424501	A	C	32	14	0.4375	ENSSSCG00000016200	ENSSSCT00000033825.2	3_prime_UTR_variant	pH	28193157
PRKAG3	15:120863552	15	120863552	rs1110968880	A	G	44	12	0.272727273	ENSSSCG00000016200	ENSSSCT00000036402.2	synonymous_variant	Fat Tissue Accumulation	27288831
PRKAG3	15:120863552	15	120863552	rs1110968880	A	G	44	12	0.272727273	ENSSSCG00000016200	ENSSSCT00000036402.2	synonymous_variant	pH24/ drip loss/ cook yield	28380601
PRKAG3	15:120863552	15	120863552	rs1110968880	A	G	44	12	0.272727273	ENSSSCG00000016200	ENSSSCT00000036402.2	synonymous_variant	reproductive trait	27018129
PRKAG3	15:120863552	15	120863552	rs1110968880	A	G	44	12	0.272727273	ENSSSCG00000016200	ENSSSCT00000036402.2	synonymous_variant	pH/ purge loss/ and cook loss	26641170
PRKAG3	15:120863552	15	120863552	rs1110968880	A	G	44	12	0.272727273	ENSSSCG00000016200	ENSSSCT00000036402.2	synonymous_variant	reproductive trait	27018129
PRKAG3	15:120863552	15	120863552	rs1110968880	A	G	44	12	0.272727273	ENSSSCG00000016200	ENSSSCT00000036402.2	synonymous_variant	residual glycogen and glucose	31443641
PRKAG3	15:120863552	15	120863552	rs1110968880	A	G	44	12	0.272727273	ENSSSCG00000016200	ENSSSCT00000036402.2	synonymous_variant		25678226
PRKAG3	15:120863552	15	120863552	rs1110968880	A	G	44	12	0.272727273	ENSSSCG00000016200	ENSSSCT00000036402.2	synonymous_variant	cooking loss	23942702
PRKAG3	15:120863552	15	120863552	rs1110968880	A	G	44	12	0.272727273	ENSSSCG00000016200	ENSSSCT00000036402.2	synonymous_variant	meat quality and carcass composition	24580963
PRKAG3	15:120863552	15	120863552	rs1110968880	A	G	44	12	0.272727273	ENSSSCG00000016200	ENSSSCT00000036402.2	synonymous_variant	pH and colour	25765547
PRKAG3	15:120863552	15	120863552	rs1110968880	A	G	44	12	0.272727273	ENSSSCG00000016200	ENSSSCT00000036402.2	synonymous_variant	ColorScore	25962760
PRKAG3	15:120863552	15	120863552	rs1110968880	A	G	44	12	0.272727273	ENSSSCG00000016200	ENSSSCT00000036402.2	synonymous_variant	pH	28193157
PRKAG3	15:120857914	15	120857914	rs322483890	T	C	103	26	0.252427184	ENSSSCG00000016200	ENSSSCT00000033825.2	3_prime_UTR_variant	Fat Tissue Accumulation	27288831
PRKAG3	15:120857914	15	120857914	rs322483890	T	C	103	26	0.252427184	ENSSSCG00000016200	ENSSSCT00000033825.2	3_prime_UTR_variant	pH24/ drip loss/ cook yield	28380601
PRKAG3	15:120857914	15	120857914	rs322483890	T	C	103	26	0.252427184	ENSSSCG00000016200	ENSSSCT00000033825.2	3_prime_UTR_variant	reproductive trait	27018129
PRKAG3	15:120857914	15	120857914	rs322483890	T	C	103	26	0.252427184	ENSSSCG00000016200	ENSSSCT00000033825.2	3_prime_UTR_variant	pH/ purge loss/ and cook loss	26641170
PRKAG3	15:120857914	15	120857914	rs322483890	T	C	103	26	0.252427184	ENSSSCG00000016200	ENSSSCT00000033825.2	3_prime_UTR_variant	reproductive trait	27018129
PRKAG3	15:120857914	15	120857914	rs322483890	T	C	103	26	0.252427184	ENSSSCG00000016200	ENSSSCT00000033825.2	3_prime_UTR_variant	residual glycogen and glucose	31443641
PRKAG3	15:120857914	15	120857914	rs322483890	T	C	103	26	0.252427184	ENSSSCG00000016200	ENSSSCT00000033825.2	3_prime_UTR_variant		25678226
PRKAG3	15:120857914	15	120857914	rs322483890	T	C	103	26	0.252427184	ENSSSCG00000016200	ENSSSCT00000033825.2	3_prime_UTR_variant	cooking loss	23942702
PRKAG3	15:120857914	15	120857914	rs322483890	T	C	103	26	0.252427184	ENSSSCG00000016200	ENSSSCT00000033825.2	3_prime_UTR_variant	meat quality and carcass composition	24580963
PRKAG3	15:120857914	15	120857914	rs322483890	T	C	103	26	0.252427184	ENSSSCG00000016200	ENSSSCT00000033825.2	3_prime_UTR_variant	pH and colour	25765547
PRKAG3	15:120857914	15	120857914	rs322483890	T	C	103	26	0.252427184	ENSSSCG00000016200	ENSSSCT00000033825.2	3_prime_UTR_variant	ColorScore	25962760
PRKAG3	15:120857914	15	120857914	rs322483890	T	C	103	26	0.252427184	ENSSSCG00000016200	ENSSSCT00000033825.2	3_prime_UTR_variant	pH	28193157
PRKAG3	15:120858314	15	120858314	rs335973808	T	C	68	16	0.235294118	ENSSSCG00000016200	ENSSSCT00000033825.2	3_prime_UTR_variant	Fat Tissue Accumulation	27288831
PRKAG3	15:120858314	15	120858314	rs335973808	T	C	68	16	0.235294118	ENSSSCG00000016200	ENSSSCT00000033825.2	3_prime_UTR_variant	pH24/ drip loss/ cook yield	28380601
PRKAG3	15:120858314	15	120858314	rs335973808	T	C	68	16	0.235294118	ENSSSCG00000016200	ENSSSCT00000033825.2	3_prime_UTR_variant	reproductive trait	27018129
PRKAG3	15:120858314	15	120858314	rs335973808	T	C	68	16	0.235294118	ENSSSCG00000016200	ENSSSCT00000033825.2	3_prime_UTR_variant	pH/ purge loss/ and cook loss	26641170
PRKAG3	15:120858314	15	120858314	rs335973808	T	C	68	16	0.235294118	ENSSSCG00000016200	ENSSSCT00000033825.2	3_prime_UTR_variant	reproductive trait	27018129
PRKAG3	15:120858314	15	120858314	rs335973808	T	C	68	16	0.235294118	ENSSSCG00000016200	ENSSSCT00000033825.2	3_prime_UTR_variant	residual glycogen and glucose	31443641
PRKAG3	15:120858314	15	120858314	rs335973808	T	C	68	16	0.235294118	ENSSSCG00000016200	ENSSSCT00000033825.2	3_prime_UTR_variant		25678226
PRKAG3	15:120858314	15	120858314	rs335973808	T	C	68	16	0.235294118	ENSSSCG00000016200	ENSSSCT00000033825.2	3_prime_UTR_variant	cooking loss	23942702
PRKAG3	15:120858314	15	120858314	rs335973808	T	C	68	16	0.235294118	ENSSSCG00000016200	ENSSSCT00000033825.2	3_prime_UTR_variant	meat quality and carcass composition	24580963
PRKAG3	15:120858314	15	120858314	rs335973808	T	C	68	16	0.235294118	ENSSSCG00000016200	ENSSSCT00000033825.2	3_prime_UTR_variant	pH and colour	25765547
PRKAG3	15:120858314	15	120858314	rs335973808	T	C	68	16	0.235294118	ENSSSCG00000016200	ENSSSCT00000033825.2	3_prime_UTR_variant	ColorScore	25962760
PRKAG3	15:120858314	15	120858314	rs335973808	T	C	68	16	0.235294118	ENSSSCG00000016200	ENSSSCT00000033825.2	3_prime_UTR_variant	pH	28193157
PRKAG3	15:120856835	15	120856835	rs330703556	G	A	108	11	0.101851852	ENSSSCG00000016200	ENSSSCT00000036402.2	3_prime_UTR_variant	Fat Tissue Accumulation	27288831
PRKAG3	15:120856835	15	120856835	rs330703556	G	A	108	11	0.101851852	ENSSSCG00000016200	ENSSSCT00000036402.2	3_prime_UTR_variant	pH24/ drip loss/ cook yield	28380601
PRKAG3	15:120856835	15	120856835	rs330703556	G	A	108	11	0.101851852	ENSSSCG00000016200	ENSSSCT00000036402.2	3_prime_UTR_variant	reproductive trait	27018129
PRKAG3	15:120856835	15	120856835	rs330703556	G	A	108	11	0.101851852	ENSSSCG00000016200	ENSSSCT00000036402.2	3_prime_UTR_variant	pH/ purge loss/ and cook loss	26641170
PRKAG3	15:120856835	15	120856835	rs330703556	G	A	108	11	0.101851852	ENSSSCG00000016200	ENSSSCT00000036402.2	3_prime_UTR_variant	reproductive trait	27018129
PRKAG3	15:120856835	15	120856835	rs330703556	G	A	108	11	0.101851852	ENSSSCG00000016200	ENSSSCT00000036402.2	3_prime_UTR_variant	residual glycogen and glucose	31443641
PRKAG3	15:120856835	15	120856835	rs330703556	G	A	108	11	0.101851852	ENSSSCG00000016200	ENSSSCT00000036402.2	3_prime_UTR_variant		25678226
PRKAG3	15:120856835	15	120856835	rs330703556	G	A	108	11	0.101851852	ENSSSCG00000016200	ENSSSCT00000036402.2	3_prime_UTR_variant	cooking loss	23942702
PRKAG3	15:120856835	15	120856835	rs330703556	G	A	108	11	0.101851852	ENSSSCG00000016200	ENSSSCT00000036402.2	3_prime_UTR_variant	meat quality and carcass composition	24580963
PRKAG3	15:120856835	15	120856835	rs330703556	G	A	108	11	0.101851852	ENSSSCG00000016200	ENSSSCT00000036402.2	3_prime_UTR_variant	pH and colour	25765547
PRKAG3	15:120856835	15	120856835	rs330703556	G	A	108	11	0.101851852	ENSSSCG00000016200	ENSSSCT00000036402.2	3_prime_UTR_variant	ColorScore	25962760
PRKAG3	15:120856835	15	120856835	rs330703556	G	A	108	11	0.101851852	ENSSSCG00000016200	ENSSSCT00000036402.2	3_prime_UTR_variant	pH	28193157
PRKAG3	15:120857920	15	120857920	rs333924882	G	A	108	27	0.25	ENSSSCG00000016200	ENSSSCT00000033825.2	3_prime_UTR_variant	Fat Tissue Accumulation	27288831
PRKAG3	15:120857920	15	120857920	rs333924882	G	A	108	27	0.25	ENSSSCG00000016200	ENSSSCT00000033825.2	3_prime_UTR_variant	pH24/ drip loss/ cook yield	28380601
PRKAG3	15:120857920	15	120857920	rs333924882	G	A	108	27	0.25	ENSSSCG00000016200	ENSSSCT00000033825.2	3_prime_UTR_variant	reproductive trait	27018129
PRKAG3	15:120857920	15	120857920	rs333924882	G	A	108	27	0.25	ENSSSCG00000016200	ENSSSCT00000033825.2	3_prime_UTR_variant	pH/ purge loss/ and cook loss	26641170
PRKAG3	15:120857920	15	120857920	rs333924882	G	A	108	27	0.25	ENSSSCG00000016200	ENSSSCT00000033825.2	3_prime_UTR_variant	reproductive trait	27018129
PRKAG3	15:120857920	15	120857920	rs333924882	G	A	108	27	0.25	ENSSSCG00000016200	ENSSSCT00000033825.2	3_prime_UTR_variant	residual glycogen and glucose	31443641
PRKAG3	15:120857920	15	120857920	rs333924882	G	A	108	27	0.25	ENSSSCG00000016200	ENSSSCT00000033825.2	3_prime_UTR_variant		25678226
PRKAG3	15:120857920	15	120857920	rs333924882	G	A	108	27	0.25	ENSSSCG00000016200	ENSSSCT00000033825.2	3_prime_UTR_variant	cooking loss	23942702
PRKAG3	15:120857920	15	120857920	rs333924882	G	A	108	27	0.25	ENSSSCG00000016200	ENSSSCT00000033825.2	3_prime_UTR_variant	meat quality and carcass composition	24580963
PRKAG3	15:120857920	15	120857920	rs333924882	G	A	108	27	0.25	ENSSSCG00000016200	ENSSSCT00000033825.2	3_prime_UTR_variant	pH and colour	25765547
PRKAG3	15:120857920	15	120857920	rs333924882	G	A	108	27	0.25	ENSSSCG00000016200	ENSSSCT00000033825.2	3_prime_UTR_variant	ColorScore	25962760
PRKAG3	15:120857920	15	120857920	rs333924882	G	A	108	27	0.25	ENSSSCG00000016200	ENSSSCT00000033825.2	3_prime_UTR_variant	pH	28193157
PRKCQ	10:64596162	10	64596162	rs334639426	A	G	177	10	0.056497175	ENSSSCG00000011131	ENSSSCT00000044860.1	3_prime_UTR_variant	Residual feed intake	29076177
PRKCQ	10:64596266	10	64596266	rs789474979	A	G	170	14	0.082352941	ENSSSCG00000011131	ENSSSCT00000044860.1	3_prime_UTR_variant	Residual feed intake	29076177
PRKCQ	10:64595648	10	64595648	rs324538611	C	T	165	13	0.078787879	ENSSSCG00000011131	ENSSSCT00000044860.1	3_prime_UTR_variant	Residual feed intake	29076177
PRKCQ	10:64596245	10	64596245	rs345160890	C	T	163	10	0.061349693	ENSSSCG00000011131	ENSSSCT00000044860.1	3_prime_UTR_variant	Residual feed intake	29076177
PRKCQ	10:64596114	10	64596114	rs345598588	T	G	164	11	0.067073171	ENSSSCG00000011131	ENSSSCT00000044860.1	3_prime_UTR_variant	Residual feed intake	29076177
PSAP	14:74734683	14	74734683	rs322047322	T	C	145	78	0.537931034	ENSSSCG00000010281	ENSSSCT00000031700.2	3_prime_UTR_variant	CD4+CD8- T%	22985182
PSAP	14:74745952	14	74745952	rs80916760	G	A	42	10	0.238095238	ENSSSCG00000010281	ENSSSCT00000062947.1	synonymous_variant	CD4+CD8- T%	22985182
PSAP	14:74734670	14	74734670	rs80907205	A	G	47	41	0.872340426	ENSSSCG00000010281	ENSSSCT00000031700.2	3_prime_UTR_variant	CD4+CD8- T%	22985182
PSAP	14:74734696	14	74734696	rs326068132	C	T	145	56	0.386206897	ENSSSCG00000010281	ENSSSCT00000031700.2	3_prime_UTR_variant	CD4+CD8- T%	22985182
PSAP	14:74747117	14	74747117	rs80928004	A	G	106	24	0.226415094	ENSSSCG00000010281	ENSSSCT00000062947.1	synonymous_variant	CD4+CD8- T%	22985182
PSAP	14:74750054	14	74750054	rs80942105	C	T	103	12	0.116504854	ENSSSCG00000010281	ENSSSCT00000062947.1	synonymous_variant	CD4+CD8- T%	22985182
PSAP	14:74734694	14	74734694	rs346072152	G	A	125	52	0.416	ENSSSCG00000010281	ENSSSCT00000031700.2	3_prime_UTR_variant	CD4+CD8- T%	22985182
PSAP	14:74736288	14	74736288	rs80851145	G	A	41	12	0.292682927	ENSSSCG00000010281	ENSSSCT00000062947.1	synonymous_variant	CD4+CD8- T%	22985182
PSAP	14:74734805	14	74734805	rs327140698	T	G	53	20	0.377358491	ENSSSCG00000010281	ENSSSCT00000031700.2	3_prime_UTR_variant	CD4+CD8- T%	22985182
PSAP	14:74735219	14	74735219	rs333684092	T	C	43	17	0.395348837	ENSSSCG00000010281	ENSSSCT00000062947.1	missense_variant	CD4+CD8- T%	22985182
PSAP	14:74735139	14	74735139	rs339299365	G	A	42	18	0.428571429	ENSSSCG00000010281	ENSSSCT00000031700.2	3_prime_UTR_variant	CD4+CD8- T%	22985182
PSAP	14:74735162	14	74735162	rs320688712	A	G	44	19	0.431818182	ENSSSCG00000010281	ENSSSCT00000031700.2	3_prime_UTR_variant	CD4+CD8- T%	22985182
PSAP	14:74734690	14	74734690	rs335951798	G	A	124	74	0.596774194	ENSSSCG00000010281	ENSSSCT00000031700.2	3_prime_UTR_variant	CD4+CD8- T%	22985182
PSAP	14:74769545	14	74769545	.	G	A	48	14	0.291666667	ENSSSCG00000010281	ENSSSCT00000062947.1	synonymous_variant	CD4+CD8- T%	22985182
PSAP	14:74737800	14	74737800	rs320485174	G	A	48	37	0.770833333	ENSSSCG00000010281	ENSSSCT00000062947.1	synonymous_variant	CD4+CD8- T%	22985182
PSAP	14:74750108	14	74750108	rs321655748	G	A	46	14	0.304347826	ENSSSCG00000010281	ENSSSCT00000062947.1	synonymous_variant	CD4+CD8- T%	22985182
PSAP	14:74737810	14	74737810	rs80934885	G	A	130	37	0.284615385	ENSSSCG00000010281	ENSSSCT00000062947.1	synonymous_variant	CD4+CD8- T%	22985182
PTP4A2	6:88420668	6	88420668	.	T	G	168	119	0.708333333	ENSSSCG00000039885	ENSSSCT00000042019.1	3_prime_UTR_variant	stillborn piglets	26830357
PTP4A2	6:88420869	6	88420869	rs321995226	A	G	188	13	0.069148936	ENSSSCG00000039885	ENSSSCT00000042019.1	3_prime_UTR_variant	stillborn piglets	26830357
PTP4A2	6:88419804	6	88419804	rs339136007	C	T	66	40	0.606060606	ENSSSCG00000039885	ENSSSCT00000042019.1	3_prime_UTR_variant	stillborn piglets	26830357
PTP4A2	6:88420669	6	88420669	rs788120873	G	T	187	154	0.823529412	ENSSSCG00000039885	ENSSSCT00000042019.1	3_prime_UTR_variant	stillborn piglets	26830357
PTP4A2	6:88421868	6	88421868	rs706486772	G	C	151	20	0.132450331	ENSSSCG00000039885	ENSSSCT00000042019.1	3_prime_UTR_variant	stillborn piglets	26830357
PTP4A2	6:88421867	6	88421867	rs707227857	A	G	154	23	0.149350649	ENSSSCG00000039885	ENSSSCT00000042019.1	3_prime_UTR_variant	stillborn piglets	26830357
RAB10	3:112924013	3	112924013	rs708712292	G	A	121	40	0.330578512	ENSSSCG00000008573	ENSSSCT00000009379.3	5_prime_UTR_premature_start_codon_gain_variant	intramuscular fat	23942702
RAB10	3:112843746	3	112843746	rs336084846	T	G	180	12	0.066666667	ENSSSCG00000008573	ENSSSCT00000009379.3	3_prime_UTR_variant	intramuscular fat	23942702
RAB32	1:19076294	1	19076294	rs327975967	T	A	54	11	0.203703704	ENSSSCG00000004114	ENSSSCT00000004552.3	3_prime_UTR_variant	piglet splay leg syndrome	28679362
RAMP3	18:50330230	18	50330230	rs329107902	T	C	163	13	0.079754601	ENSSSCG00000031144	ENSSSCT00000037686.1	3_prime_UTR_variant	number of ribs	26518887
RETSAT	3:59415243	3	59415243	.	A	G	117	116	0.991452991	ENSSSCG00000008237	ENSSSCT00000009020.3	3_prime_UTR_variant	Fatty Acid Composition	24926690
RETSAT	3:59415242	3	59415242	.	A	G	105	103	0.980952381	ENSSSCG00000008237	ENSSSCT00000009020.3	3_prime_UTR_variant	Fatty Acid Composition	24926690
RETSAT	3:59413416	3	59413416	rs342582082	G	C	141	22	0.156028369	ENSSSCG00000008237	ENSSSCT00000009020.3	missense_variant	Fatty Acid Composition	24926690
RETSAT	3:59409181	3	59409181	rs339640856	T	C	169	115	0.680473373	ENSSSCG00000008237	ENSSSCT00000009020.3	synonymous_variant	Fatty Acid Composition	24926690
RETSAT	3:59416356	3	59416356	.	A	G	174	118	0.67816092	ENSSSCG00000008237	ENSSSCT00000009020.3	3_prime_UTR_variant	Fatty Acid Composition	24926690
RETSAT	3:59415250	3	59415250	.	A	G	98	96	0.979591837	ENSSSCG00000008237	ENSSSCT00000009020.3	3_prime_UTR_variant	Fatty Acid Composition	24926690
RETSAT	3:59416357	3	59416357	.	A	G	188	46	0.244680851	ENSSSCG00000008237	ENSSSCT00000009020.3	3_prime_UTR_variant	Fatty Acid Composition	24926690
RETSAT	3:59417927	3	59417927	rs331844957	T	C	187	11	0.058823529	ENSSSCG00000008237	ENSSSCT00000009020.3	3_prime_UTR_variant	Fatty Acid Composition	24926690
RETSAT	3:59406630	3	59406630	rs81212749	C	T	96	11	0.114583333	ENSSSCG00000008237	ENSSSCT00000009020.3	synonymous_variant	Fatty Acid Composition	24926690
RETSAT	3:59401039	3	59401039	rs338635848	A	C	179	16	0.089385475	ENSSSCG00000008237	ENSSSCT00000009020.3	5_prime_UTR_variant	Fatty Acid Composition	24926690
RHOBTB3	2:102393298	2	102393298	rs318898082	C	T	162	12	0.074074074	ENSSSCG00000029805	ENSSSCT00000024526.2	3_prime_UTR_variant	meat quality	20950486
RHOBTB3	2:102392353	2	102392353	rs334591963	C	T	156	19	0.121794872	ENSSSCG00000029805	ENSSSCT00000024526.2	3_prime_UTR_variant	meat quality	20950486
RHOBTB3	2:102393546	2	102393546	rs330959340	C	T	136	12	0.088235294	ENSSSCG00000029805	ENSSSCT00000024526.2	3_prime_UTR_variant	meat quality	20950486
RHOBTB3	2:102393275	2	102393275	rs342499207	G	A	162	13	0.080246914	ENSSSCG00000029805	ENSSSCT00000024526.2	3_prime_UTR_variant	meat quality	20950486
RHOBTB3	2:102392865	2	102392865	rs334426876	C	T	162	10	0.061728395	ENSSSCG00000029805	ENSSSCT00000024526.2	3_prime_UTR_variant	meat quality	20950486
RHOBTB3	2:102392374	2	102392374	rs340286491	T	C	155	21	0.135483871	ENSSSCG00000029805	ENSSSCT00000024526.2	3_prime_UTR_variant	meat quality	20950486
RHOBTB3	2:102393465	2	102393465	rs791056239	G	T	153	34	0.222222222	ENSSSCG00000029805	ENSSSCT00000024526.2	3_prime_UTR_variant	meat quality	20950486
RHOBTB3	2:102394004	2	102394004	rs332934415	A	G	180	11	0.061111111	ENSSSCG00000029805	ENSSSCT00000024526.2	3_prime_UTR_variant	meat quality	20950486
RNF144B	7:14118056	7	14118056	rs342700005	T	A	99	11	0.111111111	ENSSSCG00000001076	ENSSSCT00000044639.1	3_prime_UTR_variant	Wrinkle score	31306098
RNF144B	7:14052587	7	14052587	rs80845993	C	T	156	14	0.08974359	ENSSSCG00000001076	ENSSSCT00000061943.1	synonymous_variant	Wrinkle score	31306098
RNF144B	7:14052563	7	14052563	rs343914997	G	A	166	13	0.078313253	ENSSSCG00000001076	ENSSSCT00000061943.1	synonymous_variant	Wrinkle score	31306098
RNF144B	7:14052507	7	14052507	rs80930287	G	A	110	11	0.1	ENSSSCG00000001076	ENSSSCT00000061943.1	missense_variant	Wrinkle score	31306098
RNF144B	7:14115956	7	14115956	rs339451777	A	G	127	15	0.118110236	ENSSSCG00000001076	ENSSSCT00000061943.1	3_prime_UTR_variant	Wrinkle score	31306098
RNF144B	7:14115477	7	14115477	rs319612529	G	A	62	12	0.193548387	ENSSSCG00000001076	ENSSSCT00000061943.1	synonymous_variant	Wrinkle score	31306098
RNF144B	7:13946655	7	13946655	rs328049747	G	A	42	10	0.238095238	ENSSSCG00000001076	ENSSSCT00000044639.1	intron_variant	Wrinkle score	31306098
RPS20	4:75762218	4	75762218	rs695028834	G	A	42	42	1	ENSSSCG00000040470	ENSSSCT00000043834.1	5_prime_UTR_variant	weaning weight	24962532
RPS20	4:75762236	4	75762236	rs789041640	G	C	68	14	0.205882353	ENSSSCG00000040470	ENSSSCT00000043834.1	5_prime_UTR_variant	weaning weight	24962532
RPS6KC1	9:130266447	9	130266447	rs335026568	A	G	163	12	0.073619632	ENSSSCG00000015586	ENSSSCT00000059546.1	synonymous_variant	skin temperature (TS)	29669012
RPS9	6:55921065	6	55921065	rs330520277	G	T	30	30	1	ENSSSCG00000029785	ENSSSCT00000054538.1	synonymous_variant	meat quality	20950486
RSAD2	3:128880809	3	128880809	.	A	G	53	10	0.188679245	ENSSSCG00000008648	ENSSSCT00000009461.4	downstream_gene_variant	hematological traits	27260842
RXRG	4:85335116	4	85335116	rs320350148	C	G	68	10	0.147058824	ENSSSCG00000006328	ENSSSCT00000048789.1	synonymous_variant	piglets born alive at birth (NBA) / stillborn piglets (NS) / mummified at birth (NM)	31362194
RXRG	4:85335116	4	85335116	rs320350148	C	G	68	10	0.147058824	ENSSSCG00000006328	ENSSSCT00000048789.1	synonymous_variant	IMF	26439998
RXRG	4:85335116	4	85335116	rs320350148	C	G	68	10	0.147058824	ENSSSCG00000006328	ENSSSCT00000048789.1	synonymous_variant	Feed efficiency	31477014
RXRG	4:85335116	4	85335116	rs320350148	C	G	68	10	0.147058824	ENSSSCG00000006328	ENSSSCT00000048789.1	synonymous_variant	IMF and fatty acid content	27666082
RXRG	4:85345636	4	85345636	rs80783545	C	T	117	25	0.213675214	ENSSSCG00000006328	ENSSSCT00000048789.1	synonymous_variant	piglets born alive at birth (NBA) / stillborn piglets (NS) / mummified at birth (NM)	31362194
RXRG	4:85345636	4	85345636	rs80783545	C	T	117	25	0.213675214	ENSSSCG00000006328	ENSSSCT00000048789.1	synonymous_variant	IMF	26439998
RXRG	4:85345636	4	85345636	rs80783545	C	T	117	25	0.213675214	ENSSSCG00000006328	ENSSSCT00000048789.1	synonymous_variant	Feed efficiency	31477014
RXRG	4:85345636	4	85345636	rs80783545	C	T	117	25	0.213675214	ENSSSCG00000006328	ENSSSCT00000048789.1	synonymous_variant	IMF and fatty acid content	27666082
SART1	2:6366942	2	6366942	rs333914953	A	G	169	14	0.082840237	ENSSSCG00000012963	ENSSSCT00000014169.3	synonymous_variant	meat quality	20950486
SART1	2:6357802	2	6357802	rs345040438	A	G	188	10	0.053191489	ENSSSCG00000012963	ENSSSCT00000014169.3	synonymous_variant	meat quality	20950486
SART1	2:6373048	2	6373048	rs336508300	C	T	68	14	0.205882353	ENSSSCG00000012963	ENSSSCT00000014169.3	synonymous_variant	meat quality	20950486
SART1	2:6367012	2	6367012	rs344390791	G	A	102	12	0.117647059	ENSSSCG00000012963	ENSSSCT00000014169.3	missense_variant	meat quality	20950486
SART1	2:6373060	2	6373060	rs319197233	C	T	64	12	0.1875	ENSSSCG00000012963	ENSSSCT00000014169.3	synonymous_variant	meat quality	20950486
SART1	2:6373290	2	6373290	.	A	G	62	16	0.258064516	ENSSSCG00000012963	ENSSSCT00000014169.3	5_prime_UTR_variant	meat quality	20950486
SCD	14:111474617	14	111474617	rs340335428	G	A	31	14	0.451612903	ENSSSCG00000010554	ENSSSCT00000011546.4	3_prime_UTR_variant	fatty acid metabolism	26796620
SCD	14:111474617	14	111474617	rs340335428	G	A	31	14	0.451612903	ENSSSCG00000010554	ENSSSCT00000011546.4	3_prime_UTR_variant	fatty acid composition traits	30584983
SCD	14:111474617	14	111474617	rs340335428	G	A	31	14	0.451612903	ENSSSCG00000010554	ENSSSCT00000011546.4	3_prime_UTR_variant	fatty acid composition	28402008
SCD	14:111474617	14	111474617	rs340335428	G	A	31	14	0.451612903	ENSSSCG00000010554	ENSSSCT00000011546.4	3_prime_UTR_variant	backfat fatty acid composition	28494783
SCD	14:111474617	14	111474617	rs340335428	G	A	31	14	0.451612903	ENSSSCG00000010554	ENSSSCT00000011546.4	3_prime_UTR_variant	fatty acid composition	22221022
SCD	14:111474617	14	111474617	rs340335428	G	A	31	14	0.451612903	ENSSSCG00000010554	ENSSSCT00000011546.4	3_prime_UTR_variant	fatty acid composition	29514447
SCD	14:111474617	14	111474617	rs340335428	G	A	31	14	0.451612903	ENSSSCG00000010554	ENSSSCT00000011546.4	3_prime_UTR_variant	fatty acid composition	24289474
SCD	14:111474617	14	111474617	rs340335428	G	A	31	14	0.451612903	ENSSSCG00000010554	ENSSSCT00000011546.4	3_prime_UTR_variant	Intramuscular Fat Content	27023885
SCD	14:111474617	14	111474617	rs340335428	G	A	31	14	0.451612903	ENSSSCG00000010554	ENSSSCT00000011546.4	3_prime_UTR_variant	fatty acid composition	29391556
SCD	14:111474617	14	111474617	rs340335428	G	A	31	14	0.451612903	ENSSSCG00000010554	ENSSSCT00000011546.4	3_prime_UTR_variant	fatty acid metabolic	27097669
SCD	14:111474617	14	111474617	rs340335428	G	A	31	14	0.451612903	ENSSSCG00000010554	ENSSSCT00000011546.4	3_prime_UTR_variant	IMF	30832586
SCD	14:111474617	14	111474617	rs340335428	G	A	31	14	0.451612903	ENSSSCG00000010554	ENSSSCT00000011546.4	3_prime_UTR_variant	lipid metabolic process	30982992
SCD	14:111474617	14	111474617	rs340335428	G	A	31	14	0.451612903	ENSSSCG00000010554	ENSSSCT00000011546.4	3_prime_UTR_variant	IMF and fatty acid content	27666082
SCD	14:111474617	14	111474617	rs340335428	G	A	31	14	0.451612903	ENSSSCG00000010554	ENSSSCT00000011546.4	3_prime_UTR_variant	backfat fatty acid composition	29580300
SCD	14:111474617	14	111474617	rs340335428	G	A	31	14	0.451612903	ENSSSCG00000010554	ENSSSCT00000011546.4	3_prime_UTR_variant	fatty acid composition	29514447
SCD	14:111474617	14	111474617	rs340335428	G	A	31	14	0.451612903	ENSSSCG00000010554	ENSSSCT00000011546.4	3_prime_UTR_variant	Fatty Acid Composition	24926690
SCD	14:111474617	14	111474617	rs340335428	G	A	31	14	0.451612903	ENSSSCG00000010554	ENSSSCT00000011546.4	3_prime_UTR_variant	Fat Tissue Accumulation	27288831
SCN4B	9:45454509	9	45454509	rs335278983	C	T	31	19	0.612903226	ENSSSCG00000029199	ENSSSCT00000025729.2	3_prime_UTR_variant	backfat thickness	30136073
SCN4B	9:45453848	9	45453848	rs333565500	T	C	35	10	0.285714286	ENSSSCG00000029199	ENSSSCT00000025729.2	3_prime_UTR_variant	backfat thickness	30136073
SCN4B	9:45452581	9	45452581	rs328203856	A	G	81	33	0.407407407	ENSSSCG00000029199	ENSSSCT00000025729.2	3_prime_UTR_variant	backfat thickness	30136073
SCN4B	9:45454268	9	45454268	.	C	G	32	20	0.625	ENSSSCG00000029199	ENSSSCT00000025729.2	3_prime_UTR_variant	backfat thickness	30136073
SCN4B	9:45452738	9	45452738	rs320208086	T	C	34	10	0.294117647	ENSSSCG00000029199	ENSSSCT00000025729.2	3_prime_UTR_variant	backfat thickness	30136073
SCN4B	9:45454145	9	45454145	rs328023598	G	A	134	27	0.201492537	ENSSSCG00000029199	ENSSSCT00000025729.2	3_prime_UTR_variant	backfat thickness	30136073
SCN4B	9:45453922	9	45453922	rs324132111	T	G	128	46	0.359375	ENSSSCG00000029199	ENSSSCT00000025729.2	3_prime_UTR_variant	backfat thickness	30136073
SCN4B	9:45452043	9	45452043	rs334567060	T	C	53	10	0.188679245	ENSSSCG00000029199	ENSSSCT00000025729.2	3_prime_UTR_variant	backfat thickness	30136073
SCN4B	9:45454344	9	45454344	rs325515059	C	T	56	11	0.196428571	ENSSSCG00000029199	ENSSSCT00000025729.2	3_prime_UTR_variant	backfat thickness	30136073
SCN4B	9:45454986	9	45454986	rs330199850	A	G	128	14	0.109375	ENSSSCG00000029199	ENSSSCT00000025729.2	3_prime_UTR_variant	backfat thickness	30136073
SCN4B	9:45452698	9	45452698	rs328661957	G	A	50	28	0.56	ENSSSCG00000029199	ENSSSCT00000025729.2	3_prime_UTR_variant	backfat thickness	30136073
SCN4B	9:45452881	9	45452881	rs340332771	G	C	81	22	0.271604938	ENSSSCG00000029199	ENSSSCT00000025729.2	3_prime_UTR_variant	backfat thickness	30136073
SCN4B	9:45454860	9	45454860	rs331914269	T	C	122	28	0.229508197	ENSSSCG00000029199	ENSSSCT00000025729.2	3_prime_UTR_variant	backfat thickness	30136073
SCN4B	9:45453108	9	45453108	rs332144714	C	A	80	35	0.4375	ENSSSCG00000029199	ENSSSCT00000025729.2	3_prime_UTR_variant	backfat thickness	30136073
SCN4B	9:45454377	9	45454377	rs320065162	G	C	100	29	0.29	ENSSSCG00000029199	ENSSSCT00000025729.2	3_prime_UTR_variant	backfat thickness	30136073
SCN4B	9:45454675	9	45454675	.	G	T	64	19	0.296875	ENSSSCG00000029199	ENSSSCT00000025729.2	3_prime_UTR_variant	backfat thickness	30136073
SCN4B	9:45452717	9	45452717	rs340914755	T	C	81	36	0.444444444	ENSSSCG00000029199	ENSSSCT00000025729.2	3_prime_UTR_variant	backfat thickness	30136073
SCN4B	9:45455004	9	45455004	rs342452661	T	C	128	19	0.1484375	ENSSSCG00000029199	ENSSSCT00000025729.2	3_prime_UTR_variant	backfat thickness	30136073
SCN4B	9:45454365	9	45454365	rs340978368	G	T	100	28	0.28	ENSSSCG00000029199	ENSSSCT00000025729.2	3_prime_UTR_variant	backfat thickness	30136073
SCN4B	9:45452151	9	45452151	rs322613253	G	A	128	25	0.1953125	ENSSSCG00000029199	ENSSSCT00000025729.2	3_prime_UTR_variant	backfat thickness	30136073
SCN4B	9:45454430	9	45454430	rs329706463	A	G	101	25	0.247524752	ENSSSCG00000029199	ENSSSCT00000025729.2	3_prime_UTR_variant	backfat thickness	30136073
SCN4B	9:45452666	9	45452666	rs336827519	C	T	71	31	0.436619718	ENSSSCG00000029199	ENSSSCT00000025729.2	3_prime_UTR_variant	backfat thickness	30136073
SCN4B	9:45452212	9	45452212	rs327030373	C	A	128	41	0.3203125	ENSSSCG00000029199	ENSSSCT00000025729.2	3_prime_UTR_variant	backfat thickness	30136073
SCN4B	9:45454199	9	45454199	rs340470476	G	C	138	39	0.282608696	ENSSSCG00000029199	ENSSSCT00000025729.2	3_prime_UTR_variant	backfat thickness	30136073
SCN4B	9:45452423	9	45452423	rs327514576	C	A	82	41	0.5	ENSSSCG00000029199	ENSSSCT00000025729.2	3_prime_UTR_variant	backfat thickness	30136073
SCN4B	9:45454361	9	45454361	rs709783227	G	A	32	24	0.75	ENSSSCG00000029199	ENSSSCT00000025729.2	3_prime_UTR_variant	backfat thickness	30136073
SCN4B	9:45452020	9	45452020	rs325005857	C	T	71	15	0.211267606	ENSSSCG00000029199	ENSSSCT00000025729.2	3_prime_UTR_variant	backfat thickness	30136073
SCPEP1	12:33296638	12	33296638	rs324405435	C	T	56	11	0.196428571	ENSSSCG00000017617	ENSSSCT00000057144.1	intron_variant	intramuscular fat	26578072
SCPEP1	12:33290681	12	33290681	rs81213683	G	A	105	18	0.171428571	ENSSSCG00000017617	ENSSSCT00000057144.1	synonymous_variant	intramuscular fat	26578072
SCPEP1	12:33278021	12	33278021	rs690310813	C	T	44	15	0.340909091	ENSSSCG00000017617	ENSSSCT00000057144.1	synonymous_variant	intramuscular fat	26578072
SCPEP1	12:33269501	12	33269501	.	G	A	42	13	0.30952381	ENSSSCG00000017617	ENSSSCT00000057144.1	missense_variant	intramuscular fat	26578072
SCPEP1	12:33296655	12	33296655	rs338394998	C	T	34	12	0.352941176	ENSSSCG00000017617	ENSSSCT00000057144.1	intron_variant	intramuscular fat	26578072
SCPEP1	12:33292259	12	33292259	rs81213684	C	T	66	16	0.242424242	ENSSSCG00000017617	ENSSSCT00000057144.1	synonymous_variant	intramuscular fat	26578072
SDHD	9:39796406	9	39796406	rs55618925	T	C	133	13	0.097744361	ENSSSCG00000015034	ENSSSCT00000016399.3	synonymous_variant	body weight/ body length/ body height/ and chest circumference	27473603
SDHD	9:39803523	9	39803523	rs331874594	G	A	87	14	0.16091954	ENSSSCG00000015034	ENSSSCT00000016399.3	3_prime_UTR_variant	body weight/ body length/ body height/ and chest circumference	27473603
SDHD	9:39803667	9	39803667	rs345339996	T	C	145	14	0.096551724	ENSSSCG00000015034	ENSSSCT00000016399.3	3_prime_UTR_variant	body weight/ body length/ body height/ and chest circumference	27473603
SEMA4D	14:958094	14	958094	rs346240768	C	T	101	12	0.118811881	ENSSSCG00000009584	ENSSSCT00000033039.2	3_prime_UTR_variant	inhibits bone formation	26202474
SEMA4D	14:971748	14	971748	rs321551416	C	T	102	11	0.107843137	ENSSSCG00000009584	ENSSSCT00000010505.3	synonymous_variant	inhibits bone formation	26202474
SEMA4D	14:977219	14	977219	.	A	G	106	12	0.113207547	ENSSSCG00000009584	ENSSSCT00000010505.3	missense_variant	inhibits bone formation	26202474
SEMA4D	14:957935	14	957935	rs332158115	C	T	117	20	0.170940171	ENSSSCG00000009584	ENSSSCT00000033039.2	3_prime_UTR_variant	inhibits bone formation	26202474
SEMA4D	14:957546	14	957546	rs331518119	C	A	85	10	0.117647059	ENSSSCG00000009584	ENSSSCT00000033039.2	3_prime_UTR_variant	inhibits bone formation	26202474
SEMA4D	14:957522	14	957522	rs338557733	C	T	128	27	0.2109375	ENSSSCG00000009584	ENSSSCT00000033039.2	3_prime_UTR_variant	inhibits bone formation	26202474
SEMA4D	14:957247	14	957247	rs345673143	A	G	100	22	0.22	ENSSSCG00000009584	ENSSSCT00000033039.2	3_prime_UTR_variant	inhibits bone formation	26202474
SEMA4D	14:957432	14	957432	rs329293089	C	T	84	25	0.297619048	ENSSSCG00000009584	ENSSSCT00000033039.2	3_prime_UTR_variant	inhibits bone formation	26202474
SEMA4D	14:971654	14	971654	rs337736523	C	T	112	11	0.098214286	ENSSSCG00000009584	ENSSSCT00000010505.3	missense_variant	inhibits bone formation	26202474
SEMA4D	14:957540	14	957540	rs321153027	A	G	85	12	0.141176471	ENSSSCG00000009584	ENSSSCT00000033039.2	3_prime_UTR_variant	inhibits bone formation	26202474
SETD7	8:87521600	8	87521600	rs344702922	C	T	136	10	0.073529412	ENSSSCG00000030396	ENSSSCT00000039261.1	synonymous_variant	intramuscular FA	24758572
SETD7	8:87521600	8	87521600	rs344702922	C	T	136	10	0.073529412	ENSSSCG00000030396	ENSSSCT00000039261.1	synonymous_variant	fatty acid composition	24758572
SETD7	8:87521600	8	87521600	rs344702922	C	T	136	10	0.073529412	ENSSSCG00000030396	ENSSSCT00000039261.1	synonymous_variant	IMF and fatty acid content	27666082
SETD7	8:87502787	8	87502787	rs340999635	C	T	99	16	0.161616162	ENSSSCG00000030396	ENSSSCT00000039261.1	synonymous_variant	intramuscular FA	24758572
SETD7	8:87502787	8	87502787	rs340999635	C	T	99	16	0.161616162	ENSSSCG00000030396	ENSSSCT00000039261.1	synonymous_variant	fatty acid composition	24758572
SETD7	8:87502787	8	87502787	rs340999635	C	T	99	16	0.161616162	ENSSSCG00000030396	ENSSSCT00000039261.1	synonymous_variant	IMF and fatty acid content	27666082
SETD7	8:87522914	8	87522914	rs690112149	C	T	97	10	0.103092784	ENSSSCG00000030396	ENSSSCT00000039261.1	3_prime_UTR_variant	intramuscular FA	24758572
SETD7	8:87522914	8	87522914	rs690112149	C	T	97	10	0.103092784	ENSSSCG00000030396	ENSSSCT00000039261.1	3_prime_UTR_variant	fatty acid composition	24758572
SETD7	8:87522914	8	87522914	rs690112149	C	T	97	10	0.103092784	ENSSSCG00000030396	ENSSSCT00000039261.1	3_prime_UTR_variant	IMF and fatty acid content	27666082
SETD7	8:87524579	8	87524579	rs332164710	C	T	141	13	0.092198582	ENSSSCG00000030396	ENSSSCT00000039261.1	3_prime_UTR_variant	intramuscular FA	24758572
SETD7	8:87524579	8	87524579	rs332164710	C	T	141	13	0.092198582	ENSSSCG00000030396	ENSSSCT00000039261.1	3_prime_UTR_variant	fatty acid composition	24758572
SETD7	8:87524579	8	87524579	rs332164710	C	T	141	13	0.092198582	ENSSSCG00000030396	ENSSSCT00000039261.1	3_prime_UTR_variant	IMF and fatty acid content	27666082
SETD7	8:87526182	8	87526182	.	T	C	57	13	0.228070175	ENSSSCG00000030396	ENSSSCT00000039261.1	3_prime_UTR_variant	intramuscular FA	24758572
SETD7	8:87526182	8	87526182	.	T	C	57	13	0.228070175	ENSSSCG00000030396	ENSSSCT00000039261.1	3_prime_UTR_variant	fatty acid composition	24758572
SETD7	8:87526182	8	87526182	.	T	C	57	13	0.228070175	ENSSSCG00000030396	ENSSSCT00000039261.1	3_prime_UTR_variant	IMF and fatty acid content	27666082
SETD7	8:87525234	8	87525234	rs337364996	G	A	72	14	0.194444444	ENSSSCG00000030396	ENSSSCT00000039261.1	3_prime_UTR_variant	intramuscular FA	24758572
SETD7	8:87525234	8	87525234	rs337364996	G	A	72	14	0.194444444	ENSSSCG00000030396	ENSSSCT00000039261.1	3_prime_UTR_variant	fatty acid composition	24758572
SETD7	8:87525234	8	87525234	rs337364996	G	A	72	14	0.194444444	ENSSSCG00000030396	ENSSSCT00000039261.1	3_prime_UTR_variant	IMF and fatty acid content	27666082
SETD7	8:87525923	8	87525923	.	A	G	188	188	1	ENSSSCG00000030396	ENSSSCT00000039261.1	3_prime_UTR_variant	intramuscular FA	24758572
SETD7	8:87525923	8	87525923	.	A	G	188	188	1	ENSSSCG00000030396	ENSSSCT00000039261.1	3_prime_UTR_variant	fatty acid composition	24758572
SETD7	8:87525923	8	87525923	.	A	G	188	188	1	ENSSSCG00000030396	ENSSSCT00000039261.1	3_prime_UTR_variant	IMF and fatty acid content	27666082
SLC2A4	12:52630477	12	52630477	.	A	G	77	16	0.207792208	ENSSSCG00000023915	ENSSSCT00000026401.2	missense_variant	IMF and fatty acid content	27666082
SLC2A4	12:52630136	12	52630136	.	C	T	54	18	0.333333333	ENSSSCG00000023915	ENSSSCT00000026401.2	synonymous_variant	IMF and fatty acid content	27666082
SLC2A4	12:52632956	12	52632956	.	A	G	181	29	0.160220994	ENSSSCG00000023915	ENSSSCT00000026401.2	synonymous_variant	IMF and fatty acid content	27666082
SLC37A4	9:46248155	9	46248155	rs701098992	G	A	77	10	0.12987013	ENSSSCG00000015105	ENSSSCT00000016471.3	synonymous_variant	drop loss	24026665
SLC37A4	9:46251675	9	46251675	rs328123112	A	G	181	69	0.38121547	ENSSSCG00000015105	ENSSSCT00000016471.3	synonymous_variant	drop loss	24026665
SLC37A4	9:46248007	9	46248007	rs330282290	C	T	124	24	0.193548387	ENSSSCG00000015105	ENSSSCT00000016471.3	3_prime_UTR_variant	drop loss	24026665
SLC37A4	9:46251684	9	46251684	rs333760821	G	A	44	26	0.590909091	ENSSSCG00000015105	ENSSSCT00000016471.3	synonymous_variant	drop loss	24026665
SLC37A4	9:46247787	9	46247787	rs327817996	A	G	44	11	0.25	ENSSSCG00000015105	ENSSSCT00000016471.3	3_prime_UTR_variant	drop loss	24026665
SLC48A1	5:78149208	5	78149208	rs1110943602	G	A	84	23	0.273809524	ENSSSCG00000036775	ENSSSCT00000053571.1	3_prime_UTR_variant	conductivity	20950486
SLC48A1	5:78149222	5	78149222	rs1109854530	T	C	86	39	0.453488372	ENSSSCG00000036775	ENSSSCT00000053571.1	3_prime_UTR_variant	conductivity	20950486
SLC48A1	5:78149231	5	78149231	rs1111405462	G	A	100	50	0.5	ENSSSCG00000036775	ENSSSCT00000053571.1	3_prime_UTR_variant	conductivity	20950486
SLC48A1	5:78149335	5	78149335	.	C	T	86	16	0.186046512	ENSSSCG00000036775	ENSSSCT00000053571.1	3_prime_UTR_variant	conductivity	20950486
SMYD2	9:129286154	9	129286154	rs326550194	G	A	102	29	0.284313725	ENSSSCG00000015583	ENSSSCT00000016976.3	synonymous_variant	Puberty	26923368
SMYD2	9:129263823	9	129263823	rs324908103	G	A	75	19	0.253333333	ENSSSCG00000015583	ENSSSCT00000016976.3	3_prime_UTR_variant	Puberty	26923368
SMYD2	9:129263903	9	129263903	rs81213273	A	G	116	32	0.275862069	ENSSSCG00000015583	ENSSSCT00000016976.3	synonymous_variant	Puberty	26923368
SMYD2	9:129286112	9	129286112	rs81213263	G	A	84	27	0.321428571	ENSSSCG00000015583	ENSSSCT00000016976.3	synonymous_variant	Puberty	26923368
SMYD2	9:129268905	9	129268905	rs81213271	C	T	126	20	0.158730159	ENSSSCG00000015583	ENSSSCT00000016976.3	synonymous_variant	Puberty	26923368
SMYD2	9:129263588	9	129263588	rs341190922	G	A	110	18	0.163636364	ENSSSCG00000015583	ENSSSCT00000016976.3	3_prime_UTR_variant	Puberty	26923368
SOD2	1:7690390	1	7690390	rs702469813	C	T	34	10	0.294117647	ENSSSCG00000040317	ENSSSCT00000056447.1	3_prime_UTR_variant	color	23942702
SOD2	1:7690390	1	7690390	rs702469813	C	T	34	10	0.294117647	ENSSSCG00000040317	ENSSSCT00000056447.1	3_prime_UTR_variant	lean muscle mass/reproductive traits	30237295
SOD2	1:7690390	1	7690390	rs702469813	C	T	34	10	0.294117647	ENSSSCG00000040317	ENSSSCT00000056447.1	3_prime_UTR_variant	reproductive traits	30237295
SOD2	1:7690390	1	7690390	rs702469813	C	T	34	10	0.294117647	ENSSSCG00000040317	ENSSSCT00000056447.1	3_prime_UTR_variant	the lifetime total number born	30974885
SOD2	1:7690390	1	7690390	rs702469813	C	T	34	10	0.294117647	ENSSSCG00000040317	ENSSSCT00000056447.1	3_prime_UTR_variant	Reproduction	30974885
SOD2	1:7691009	1	7691009	rs322074646	G	A	37	25	0.675675676	ENSSSCG00000040317	ENSSSCT00000056447.1	3_prime_UTR_variant	color	23942702
SOD2	1:7691009	1	7691009	rs322074646	G	A	37	25	0.675675676	ENSSSCG00000040317	ENSSSCT00000056447.1	3_prime_UTR_variant	lean muscle mass/reproductive traits	30237295
SOD2	1:7691009	1	7691009	rs322074646	G	A	37	25	0.675675676	ENSSSCG00000040317	ENSSSCT00000056447.1	3_prime_UTR_variant	reproductive traits	30237295
SOD2	1:7691009	1	7691009	rs322074646	G	A	37	25	0.675675676	ENSSSCG00000040317	ENSSSCT00000056447.1	3_prime_UTR_variant	the lifetime total number born	30974885
SOD2	1:7691009	1	7691009	rs322074646	G	A	37	25	0.675675676	ENSSSCG00000040317	ENSSSCT00000056447.1	3_prime_UTR_variant	Reproduction	30974885
SOD2	1:7690495	1	7690495	rs320662177	A	T	175	10	0.057142857	ENSSSCG00000040317	ENSSSCT00000056447.1	3_prime_UTR_variant	color	23942702
SOD2	1:7690495	1	7690495	rs320662177	A	T	175	10	0.057142857	ENSSSCG00000040317	ENSSSCT00000056447.1	3_prime_UTR_variant	lean muscle mass/reproductive traits	30237295
SOD2	1:7690495	1	7690495	rs320662177	A	T	175	10	0.057142857	ENSSSCG00000040317	ENSSSCT00000056447.1	3_prime_UTR_variant	reproductive traits	30237295
SOD2	1:7690495	1	7690495	rs320662177	A	T	175	10	0.057142857	ENSSSCG00000040317	ENSSSCT00000056447.1	3_prime_UTR_variant	the lifetime total number born	30974885
SOD2	1:7690495	1	7690495	rs320662177	A	T	175	10	0.057142857	ENSSSCG00000040317	ENSSSCT00000056447.1	3_prime_UTR_variant	Reproduction	30974885
SOD2	1:7689199	1	7689199	rs335613747	G	A	45	10	0.222222222	ENSSSCG00000040317	ENSSSCT00000056447.1	3_prime_UTR_variant	color	23942702
SOD2	1:7689199	1	7689199	rs335613747	G	A	45	10	0.222222222	ENSSSCG00000040317	ENSSSCT00000056447.1	3_prime_UTR_variant	lean muscle mass/reproductive traits	30237295
SOD2	1:7689199	1	7689199	rs335613747	G	A	45	10	0.222222222	ENSSSCG00000040317	ENSSSCT00000056447.1	3_prime_UTR_variant	reproductive traits	30237295
SOD2	1:7689199	1	7689199	rs335613747	G	A	45	10	0.222222222	ENSSSCG00000040317	ENSSSCT00000056447.1	3_prime_UTR_variant	the lifetime total number born	30974885
SOD2	1:7689199	1	7689199	rs335613747	G	A	45	10	0.222222222	ENSSSCG00000040317	ENSSSCT00000056447.1	3_prime_UTR_variant	Reproduction	30974885
SOD2	1:7691174	1	7691174	rs324737851	G	A	36	35	0.972222222	ENSSSCG00000040317	ENSSSCT00000056447.1	3_prime_UTR_variant	color	23942702
SOD2	1:7691174	1	7691174	rs324737851	G	A	36	35	0.972222222	ENSSSCG00000040317	ENSSSCT00000056447.1	3_prime_UTR_variant	lean muscle mass/reproductive traits	30237295
SOD2	1:7691174	1	7691174	rs324737851	G	A	36	35	0.972222222	ENSSSCG00000040317	ENSSSCT00000056447.1	3_prime_UTR_variant	reproductive traits	30237295
SOD2	1:7691174	1	7691174	rs324737851	G	A	36	35	0.972222222	ENSSSCG00000040317	ENSSSCT00000056447.1	3_prime_UTR_variant	the lifetime total number born	30974885
SOD2	1:7691174	1	7691174	rs324737851	G	A	36	35	0.972222222	ENSSSCG00000040317	ENSSSCT00000056447.1	3_prime_UTR_variant	Reproduction	30974885
SOD2	1:7690968	1	7690968	rs342097816	G	A	35	10	0.285714286	ENSSSCG00000040317	ENSSSCT00000056447.1	3_prime_UTR_variant	color	23942702
SOD2	1:7690968	1	7690968	rs342097816	G	A	35	10	0.285714286	ENSSSCG00000040317	ENSSSCT00000056447.1	3_prime_UTR_variant	lean muscle mass/reproductive traits	30237295
SOD2	1:7690968	1	7690968	rs342097816	G	A	35	10	0.285714286	ENSSSCG00000040317	ENSSSCT00000056447.1	3_prime_UTR_variant	reproductive traits	30237295
SOD2	1:7690968	1	7690968	rs342097816	G	A	35	10	0.285714286	ENSSSCG00000040317	ENSSSCT00000056447.1	3_prime_UTR_variant	the lifetime total number born	30974885
SOD2	1:7690968	1	7690968	rs342097816	G	A	35	10	0.285714286	ENSSSCG00000040317	ENSSSCT00000056447.1	3_prime_UTR_variant	Reproduction	30974885
SOD2	1:7679607	1	7679607	rs341139465	T	C	184	115	0.625	ENSSSCG00000040317	ENSSSCT00000056447.1	5_prime_UTR_variant	color	23942702
SOD2	1:7679607	1	7679607	rs341139465	T	C	184	115	0.625	ENSSSCG00000040317	ENSSSCT00000056447.1	5_prime_UTR_variant	lean muscle mass/reproductive traits	30237295
SOD2	1:7679607	1	7679607	rs341139465	T	C	184	115	0.625	ENSSSCG00000040317	ENSSSCT00000056447.1	5_prime_UTR_variant	reproductive traits	30237295
SOD2	1:7679607	1	7679607	rs341139465	T	C	184	115	0.625	ENSSSCG00000040317	ENSSSCT00000056447.1	5_prime_UTR_variant	the lifetime total number born	30974885
SOD2	1:7679607	1	7679607	rs341139465	T	C	184	115	0.625	ENSSSCG00000040317	ENSSSCT00000056447.1	5_prime_UTR_variant	Reproduction	30974885
SOD2	1:7690236	1	7690236	rs326520734	T	C	184	14	0.076086957	ENSSSCG00000040317	ENSSSCT00000056447.1	3_prime_UTR_variant	color	23942702
SOD2	1:7690236	1	7690236	rs326520734	T	C	184	14	0.076086957	ENSSSCG00000040317	ENSSSCT00000056447.1	3_prime_UTR_variant	lean muscle mass/reproductive traits	30237295
SOD2	1:7690236	1	7690236	rs326520734	T	C	184	14	0.076086957	ENSSSCG00000040317	ENSSSCT00000056447.1	3_prime_UTR_variant	reproductive traits	30237295
SOD2	1:7690236	1	7690236	rs326520734	T	C	184	14	0.076086957	ENSSSCG00000040317	ENSSSCT00000056447.1	3_prime_UTR_variant	the lifetime total number born	30974885
SOD2	1:7690236	1	7690236	rs326520734	T	C	184	14	0.076086957	ENSSSCG00000040317	ENSSSCT00000056447.1	3_prime_UTR_variant	Reproduction	30974885
SOD3	8:18801342	8	18801342	rs695193528	G	C	104	15	0.144230769	ENSSSCG00000028814	ENSSSCT00000022773.2	synonymous_variant	sperm morphology abnormalities	31479777
SOD3	8:18800949	8	18800949	rs334446425	T	C	98	84	0.857142857	ENSSSCG00000028814	ENSSSCT00000022773.2	synonymous_variant	sperm morphology abnormalities	31479777
SOD3	8:18800775	8	18800775	rs339085232	A	C	139	88	0.633093525	ENSSSCG00000028814	ENSSSCT00000022773.2	synonymous_variant	sperm morphology abnormalities	31479777
SOD3	8:18801371	8	18801371	rs711713415	C	T	124	10	0.080645161	ENSSSCG00000028814	ENSSSCT00000022773.2	missense_variant	sperm morphology abnormalities	31479777
SOD3	8:18800685	8	18800685	rs329837306	G	A	140	94	0.671428571	ENSSSCG00000028814	ENSSSCT00000022773.2	synonymous_variant	sperm morphology abnormalities	31479777
SOD3	8:18801004	8	18801004	rs342836414	A	G	114	57	0.5	ENSSSCG00000028814	ENSSSCT00000022773.2	missense_variant	sperm morphology abnormalities	31479777
SOD3	8:18801559	8	18801559	.	T	C	118	28	0.237288136	ENSSSCG00000028814	ENSSSCT00000022773.2	3_prime_UTR_variant	sperm morphology abnormalities	31479777
SPP1	8:131079350	8	131079350	rs81509051	C	T	81	10	0.12345679	ENSSSCG00000009216	ENSSSCT00000010091.4	synonymous_variant	Intramuscular fat content (IMF)	29035812
SPP1	8:131079350	8	131079350	rs81509051	C	T	81	10	0.12345679	ENSSSCG00000009216	ENSSSCT00000010091.4	synonymous_variant	Intramuscular fat content	29035812
SPP1	8:131079350	8	131079350	rs81509051	C	T	81	10	0.12345679	ENSSSCG00000009216	ENSSSCT00000010091.4	synonymous_variant	reproductive trait	27018129
SPP1	8:131079329	8	131079329	rs81509052	G	T	86	10	0.11627907	ENSSSCG00000009216	ENSSSCT00000010091.4	synonymous_variant	Intramuscular fat content (IMF)	29035812
SPP1	8:131079329	8	131079329	rs81509052	G	T	86	10	0.11627907	ENSSSCG00000009216	ENSSSCT00000010091.4	synonymous_variant	Intramuscular fat content	29035812
SPP1	8:131079329	8	131079329	rs81509052	G	T	86	10	0.11627907	ENSSSCG00000009216	ENSSSCT00000010091.4	synonymous_variant	reproductive trait	27018129
SPP1	8:131079315	8	131079315	rs81509053	A	G	79	12	0.151898734	ENSSSCG00000009216	ENSSSCT00000010091.4	missense_variant	Intramuscular fat content (IMF)	29035812
SPP1	8:131079315	8	131079315	rs81509053	A	G	79	12	0.151898734	ENSSSCG00000009216	ENSSSCT00000010091.4	missense_variant	Intramuscular fat content	29035812
SPP1	8:131079315	8	131079315	rs81509053	A	G	79	12	0.151898734	ENSSSCG00000009216	ENSSSCT00000010091.4	missense_variant	reproductive trait	27018129
SPP1	8:131079463	8	131079463	rs81509049	C	T	98	10	0.102040816	ENSSSCG00000009216	ENSSSCT00000010091.4	missense_variant	Intramuscular fat content (IMF)	29035812
SPP1	8:131079463	8	131079463	rs81509049	C	T	98	10	0.102040816	ENSSSCG00000009216	ENSSSCT00000010091.4	missense_variant	Intramuscular fat content	29035812
SPP1	8:131079463	8	131079463	rs81509049	C	T	98	10	0.102040816	ENSSSCG00000009216	ENSSSCT00000010091.4	missense_variant	reproductive trait	27018129
SPP1	8:131079314	8	131079314	rs81509054	G	C	79	11	0.139240506	ENSSSCG00000009216	ENSSSCT00000010091.4	synonymous_variant	Intramuscular fat content (IMF)	29035812
SPP1	8:131079314	8	131079314	rs81509054	G	C	79	11	0.139240506	ENSSSCG00000009216	ENSSSCT00000010091.4	synonymous_variant	Intramuscular fat content	29035812
SPP1	8:131079314	8	131079314	rs81509054	G	C	79	11	0.139240506	ENSSSCG00000009216	ENSSSCT00000010091.4	synonymous_variant	reproductive trait	27018129
SPP1	8:131078161	8	131078161	rs329132527	G	A	67	15	0.223880597	ENSSSCG00000009216	ENSSSCT00000010091.4	3_prime_UTR_variant	Intramuscular fat content (IMF)	29035812
SPP1	8:131078161	8	131078161	rs329132527	G	A	67	15	0.223880597	ENSSSCG00000009216	ENSSSCT00000010091.4	3_prime_UTR_variant	Intramuscular fat content	29035812
SPP1	8:131078161	8	131078161	rs329132527	G	A	67	15	0.223880597	ENSSSCG00000009216	ENSSSCT00000010091.4	3_prime_UTR_variant	reproductive trait	27018129
SPTB	7:88813522	7	88813522	rs335820515	T	G	108	11	0.101851852	ENSSSCG00000002277	ENSSSCT00000002535.3	3_prime_UTR_variant	Residual feed intake (RFI)	23840294
SQSTM1	2:78760949	2	78760949	rs330419922	G	A	186	31	0.166666667	ENSSSCG00000014016	ENSSSCT00000015311.3	synonymous_variant	congenital splay leg in piglets	19421343
SQSTM1	2:78763925	2	78763925	.	A	T	55	38	0.690909091	ENSSSCG00000014016	ENSSSCT00000015311.3	missense_variant	congenital splay leg in piglets	19421343
SSR1	7:4661136	7	4661136	rs1109674305	T	A	92	12	0.130434783	ENSSSCG00000001022	ENSSSCT00000001115.3	downstream_gene_variant	Residual feed intake (RFI)	23840294
SSR1	7:4660255	7	4660255	.	A	G	66	21	0.318181818	ENSSSCG00000001022	ENSSSCT00000001115.3	downstream_gene_variant	Residual feed intake (RFI)	23840294
SSR1	7:4683141	7	4683141	rs80955477	T	G	108	36	0.333333333	ENSSSCG00000001022	ENSSSCT00000001115.3	synonymous_variant	Residual feed intake (RFI)	23840294
STAC	13:21544548	13	21544548	rs334292969	C	T	122	20	0.163934426	ENSSSCG00000023085	ENSSSCT00000030689.2	downstream_gene_variant	backfat thickness	30136073
SYCP3	5:82501958	5	82501958	rs1109029350	T	C	52	16	0.307692308	ENSSSCG00000000863	ENSSSCT00000000942.3	downstream_gene_variant	serum lipid traits	25189197
SYNGR2	12:3796730	12	3796730	.	G	A	94	68	0.723404255	ENSSSCG00000031600	ENSSSCT00000042330.1	synonymous_variant	Porcine circovirus 2	30379811
SYNGR2	12:3796673	12	3796673	.	G	A	75	69	0.92	ENSSSCG00000031600	ENSSSCT00000042330.1	synonymous_variant	Porcine circovirus 2	30379811
SYNGR2	12:3796754	12	3796754	.	G	A	30	14	0.466666667	ENSSSCG00000031600	ENSSSCT00000042330.1	synonymous_variant	Porcine circovirus 2	30379811
SYNGR2	12:3797504	12	3797504	.	G	A	134	74	0.552238806	ENSSSCG00000031600	ENSSSCT00000042330.1	synonymous_variant	Porcine circovirus 2	30379811
SYNGR2	12:3799608	12	3799608	.	T	C	180	12	0.066666667	ENSSSCG00000031600	ENSSSCT00000042330.1	5_prime_UTR_variant	Porcine circovirus 2	30379811
SYNGR2	12:3796667	12	3796667	.	G	A	75	69	0.92	ENSSSCG00000031600	ENSSSCT00000042330.1	synonymous_variant	Porcine circovirus 2	30379811
TAS1R3	6:63618574	6	63618574	.	C	T	31	14	0.451612903	ENSSSCG00000003341	ENSSSCT00000003710.2	downstream_gene_variant	obesity	26482556
TBC1D8	3:53290025	3	53290025	rs343251706	G	C	170	17	0.1	ENSSSCG00000008169	ENSSSCT00000038915.1	3_prime_UTR_variant	embryonic heart tube development	25621459
TBC1D8	3:53290025	3	53290025	rs343251706	G	C	170	17	0.1	ENSSSCG00000008169	ENSSSCT00000038915.1	3_prime_UTR_variant	hair follicle maturation	25621459
TBCB	6:45481886	6	45481886	rs334197804	C	T	100	91	0.91	ENSSSCG00000002926	ENSSSCT00000003232.2	upstream_gene_variant	pH/color	24643240
TEAD4	5:67193841	5	67193841	rs342993544	G	A	81	16	0.197530864	ENSSSCG00000000736	ENSSSCT00000000799.3	5_prime_UTR_premature_start_codon_gain_variant	respiration rate (RR)	29669012
TEAD4	5:67193841	5	67193841	rs342993544	G	A	81	16	0.197530864	ENSSSCG00000000736	ENSSSCT00000000799.3	5_prime_UTR_premature_start_codon_gain_variant	Heat stress	29669012
TEAD4	5:67193841	5	67193841	rs342993544	G	A	81	16	0.197530864	ENSSSCG00000000736	ENSSSCT00000000799.3	5_prime_UTR_premature_start_codon_gain_variant	rectal temperature (TR)	29669012
TEAD4	5:67193880	5	67193880	rs1110101690	G	T	48	32	0.666666667	ENSSSCG00000000736	ENSSSCT00000000799.3	5_prime_UTR_variant	respiration rate (RR)	29669012
TEAD4	5:67193880	5	67193880	rs1110101690	G	T	48	32	0.666666667	ENSSSCG00000000736	ENSSSCT00000000799.3	5_prime_UTR_variant	Heat stress	29669012
TEAD4	5:67193880	5	67193880	rs1110101690	G	T	48	32	0.666666667	ENSSSCG00000000736	ENSSSCT00000000799.3	5_prime_UTR_variant	rectal temperature (TR)	29669012
TEAD4	5:67131856	5	67131856	rs320258401	G	A	62	13	0.209677419	ENSSSCG00000000736	ENSSSCT00000041605.1	synonymous_variant	respiration rate (RR)	29669012
TEAD4	5:67131856	5	67131856	rs320258401	G	A	62	13	0.209677419	ENSSSCG00000000736	ENSSSCT00000041605.1	synonymous_variant	Heat stress	29669012
TEAD4	5:67131856	5	67131856	rs320258401	G	A	62	13	0.209677419	ENSSSCG00000000736	ENSSSCT00000041605.1	synonymous_variant	rectal temperature (TR)	29669012
TEAD4	5:67193847	5	67193847	rs323825956	T	C	49	31	0.632653061	ENSSSCG00000000736	ENSSSCT00000000799.3	5_prime_UTR_variant	respiration rate (RR)	29669012
TEAD4	5:67193847	5	67193847	rs323825956	T	C	49	31	0.632653061	ENSSSCG00000000736	ENSSSCT00000000799.3	5_prime_UTR_variant	Heat stress	29669012
TEAD4	5:67193847	5	67193847	rs323825956	T	C	49	31	0.632653061	ENSSSCG00000000736	ENSSSCT00000000799.3	5_prime_UTR_variant	rectal temperature (TR)	29669012
TMCO1	4:85017196	4	85017196	.	A	G	60	17	0.283333333	ENSSSCG00000037314	ENSSSCT00000061642.1	3_prime_UTR_variant	residual glycogen and glucose	31443641
TNIP1	16:71979718	16	71979718	rs344528310	C	T	112	66	0.589285714	ENSSSCG00000017091	ENSSSCT00000018608.3	3_prime_UTR_variant	backfat thickness	30974885
TNIP1	16:71979718	16	71979718	rs344528310	C	T	112	66	0.589285714	ENSSSCG00000017091	ENSSSCT00000018608.3	3_prime_UTR_variant	the lifetime total number born	30974885
TNIP1	16:71979529	16	71979529	rs196948762	G	C	73	11	0.150684932	ENSSSCG00000017091	ENSSSCT00000018608.3	3_prime_UTR_variant	backfat thickness	30974885
TNIP1	16:71979529	16	71979529	rs196948762	G	C	73	11	0.150684932	ENSSSCG00000017091	ENSSSCT00000018608.3	3_prime_UTR_variant	the lifetime total number born	30974885
TNIP1	16:71979834	16	71979834	rs326683430	C	T	115	21	0.182608696	ENSSSCG00000017091	ENSSSCT00000018608.3	3_prime_UTR_variant	backfat thickness	30974885
TNIP1	16:71979834	16	71979834	rs326683430	C	T	115	21	0.182608696	ENSSSCG00000017091	ENSSSCT00000018608.3	3_prime_UTR_variant	the lifetime total number born	30974885
TNNI1	10:23800060	10	23800060	rs329347511	T	C	86	24	0.279069767	ENSSSCG00000024061	ENSSSCT00000024604.2	5_prime_UTR_variant	average daily gain	30974885
[truncated: 107 more rows]
