# Supplementary material for: Genome-wide analysis of expression QTL (eQTL) and allele-specific expression (ASE) in pig muscle identifies candidate genes for meat quality traits
Source: Genet Sel Evol. 2020 Oct 9;52:59. doi: 10.1186/s12711-020-00579-x (PMC7547458; doi:10.1186/s12711-020-00579-x)
Supplement: Supplementary file 10 — Additional file 10: Table S9. Overlap between eQTL analysis, ASE analysis and candidate genes. [file 12711_2020_579_MOESM10_ESM.xls]

## Sheet: Sheet1
Gene_name	Gene_pos	eQTL analysis			ASE analysis				Associated traits	PMID
		SNP_id	pvalue	fdr	SNP_ASE	Num_Het	Num_ASE	ratio
EMG1	5:63745476_63751607	5:64350471	2.27764e-29	1.01668e-24	5:63751365	103	103	1	drop loss	24026665
PAK1	9:11826805_11972555	9:12064786	6.22178e-18	2.47477e-14	9:11839727	110	53	0.481818	cooking loss	30153624
NUDT7	6:10161960_10173980	6:10083143	2.03192e-16	5.66872e-13	6:10162513	78	70	0.897436	fatty acid composition/ redness	24295214, 25374066
ADSL	5:8027588_8045528	5:8024660	2.13312e-15	4.84152e-12	5:8030085	165	67	0.406061	pH45min/ drop loss	23724019
MARC2	10:10156795_10191317	10:10002753	3.4053e-12	3.2728e-09	10:10157034	151	131	0.86755	obesity	25270054
SSR1	7:4662949_4685892	7:4624290	3.73435e-12	3.49088e-09	7:4683141	108	36	0.333333	Residual feed intake (RFI)	23840294
ACOT4	7:96867399_96948726	7:97617907	2.45473e-10	1.3988e-07	7:96873058	102	65	0.637255	sow lactation performance traits	27285909
SMYD2	9:129263525_129317325	9:129225630	5.24986e-10	2.71786e-07	9:129263903	116	32	0.275862	Puberty	26923368
MYH8	12:55135773_55166854	12:55560501	1.54686e-09	7.06168e-07	12:55146762	186	186	1	Oiliness	30153624
CTSC	9:21726570_21761760	9:21382028	1.80759e-09	7.88461e-07	9:21749745	131	55	0.419847	pH/ Daily occupation time	20950486, 28500374
ASNS	9:77318341_77336290	9:76986728	2.82047e-09	1.16333e-06	9:77325528	133	81	0.609023	ColorScore	25962760
PHKG1	3:16822009_16834329	3:16740560	4.27295e-09	1.67147e-06	3:16829974	170	55	0.323529	Glycogen Content/ pH	25340394, 31443641
CCS	2:5819467_5833398	2:5840754	2.05559e-08	6.50241e-06	2:5819624	187	17	0.0909091	reproductive trait	27018129
NNAT	17:40627090_40629518	17:41062302	2.7888e-07	6.22078e-05	17:40624008	115	59	0.513043	feeding behavior	23977060
CST6	2:6323740_6325415	2:6263381	3.46434e-07	7.51485e-05	2:6325227	110	40	0.363636	Warner-Bratzler shear force (WBS) and tenderness	28380601
FADS2	2:9632454_9667044	2:9877004	3.94958e-07	8.43534e-05	2:9642053	87	16	0.183908	fatty acid composition	29391556, 28940847, 27097669
RPS9	6:55920574_55927282	6:56197784	5.9068e-07	0.000118649	6:55921065	30	30	1	meat quality	20950486
APOE	6:51372241_51375617	6:50602824	8.63092e-07	0.000163016	6:51374929	70	29	0.414286	body conformation traits/ Alzheimer’s disease	19284518, 25071839
PPP1R3C	14:103273405_103278762	14:103505263	1.93997e-06	0.000323027	14:103274471	42	12	0.285714	Fatty Acid Composition	24926690
STAC	13:21429800_21544097	13:21073217	1.9929e-06	0.000330153	13:21544548	122	20	0.163934	backfat thickness	30136073
CRAT	1:269383428_269420998	1:268588776	2.39747e-06	0.000382442	1:269395010	116	81	0.698276	backfat thickness/ Daily feeder visit	28380601, 28500374
MGST2	8:87318184_87390416	8:86943096	4.95566e-06	0.000682973	8:87328624	149	86	0.577181	fatty acid composition	24295214
TEAD4	5:67124726_67194381	5:67162792	7.14951e-06	0.00092952	5:67193880	48	32	0.666667	Heat stress	29669012
CIDEA	6:97253074_97267406	6:96562958	9.35749e-06	0.00115208	6:97253395	88	40	0.454545	Back fat thickness	29035812
DGAT2	9:10032163_10066082	9:9831161	1.02405e-05	0.00123655	9:10063315	152	117	0.769737	fatty acid metabolic/ IMF and fatty acid content/ dietary fat uptake and lipid synthesis and storage	27097669, 27666082, 24962532
CASQ2	4:104918501_104982852	4:104842350	1.42409e-05	0.00161887	4:104982816	95	45	0.473684	IMF	31316554
SEMA4D	14:957081_1078564	14:623148	1.97455e-05	0.00209743	14:957522	128	27	0.210938	inhibits bone formation	26202474
MTHFD1	7:88471374_88537389	7:88697241	2.04125e-05	0.00214615	7:88504081	130	46	0.353846	meat quality	20950486
RNF144B	7:13946101_14125654	7:15004764	2.22152e-05	0.00229307	7:14115956	127	15	0.11811	Wrinkle score	31306098
GYPC	15:25570341_25606596	15:26259065	4.34457e-05	0.00391508	15:25606495	120	120	1	serum hemoglobin level	28446001
GTF3C5	1:272743845_272763819	1:272267014	5.60077e-05	0.00476297	1:272759709	90	16	0.177778	average daily gain	29059722
ECI2	7:2425615_2446259	7:2359671	6.33552e-05	0.00524893	7:2426655	63	11	0.174603	Daily feeder visit	28500374
SYNGR2	12:3794682_3799684	12:3917034	6.34883e-05	0.00525779	12:3797504	134	74	0.552239	Porcine circovirus 2	30379811
UCP3	9:8379085_8386377	9:7643984	8.27414e-05	0.00647579	9:8382604	106	22	0.207547	growth and feed intake	26024912
LGMN	7:114175183_114217319	7:114180118	0.000122862	0.00874835	7:114200066	145	40	0.275862	antimicrobial activity	31217427
RHOBTB3	2:102334820_102491856	2:102645229	0.000124953	0.00887046	2:102393465	153	34	0.222222	meat quality	20950486
EMP2	3:32450510_32493247	3:32928442	0.000165179	0.0109741	3:32491516	109	39	0.357798	farrowing interval	29234349
PGAM2	18:48693821_48713862	18:47782663	0.000185792	0.0119884	18:48712590	50	25	0.5	Lean cuts	29706143
BSDC1	6:88808635_88839114	6:88410064	0.000226135	0.0139592	6:88833613	186	13	0.0698925	meat quality	20950486
SLC48A1	5:78141226_78150580	5:78851835	0.000229366	0.0140958	5:78149231	100	50	0.5	conductivity	20950486
CD83	7:10359211_10387002	7:11162171	0.000236703	0.0144429	7:10385129	157	66	0.420382	immunity/ body weight/ body length/ body height/ and chest circumference	30237295, 27473603
CTSH	7:48083572_48106074	7:48095614	0.000263317	0.0155633	7:48105922	32	10	0.3125	immune response	24444103
MTRR	16:74242466_74270897	16:74265935	0.000320595	0.0181222	16:74245560	66	13	0.19697	male reproduction	26425933
UXS1	3:48870946_48940723	3:49395834	0.000339194	0.0189364	3:48919817	160	12	0.075	meat quality	20950486
IDH3A	7:47756594_47779512	7:48095614	0.000409128	0.0217668	7:47759741	112	14	0.125	plasma cortisol concentrations/ generation of precursor metabolites and energy	22904034, 24444103
SOD2	1:7679352_7691724	1:7722553	0.000433842	0.0227058	1:7679607	184	115	0.625	color/ lean muscle mass/reproductive traits	23942702, 30974885, 30237295
HIF1AN	14:111636372_111652523	14:111809833	0.000458393	0.0236255	14:111648380	61	13	0.213115	body mass index/ IMF and fatty acid content	27473603, 27666082, 28402008, 24926690
PSAP	14:74734188_74858240	14:74646514	0.000483723	0.0245644	14:74734683	145	78	0.537931	CD4+CD8- T%	22985182
ARPC2	15:120297084_120329068	15:120982452	0.000495827	0.0250303	15:120297163	105	41	0.390476	lean percent/ backfat thickness	30974885
PNKD	15:120345279_120411641	15:120213666	0.000520486	0.0259298	15:120346453	95	13	0.136842	production traits	29623566
SCPEP1	12:33264904_33297896	12:33251968	0.00052318	0.0260414	12:33290681	105	18	0.171429	intramuscular fat	26578072
BRD2	7:25150658_25165433	7:25205405	0.000548523	0.0270051	7:25159931	39	22	0.564103	energy metabolism/ fat	31024621, 21289033
IVD	1:130894150_130910609	1:130829162	0.000714318	0.0327551	1:130895723	186	86	0.462366	fatty acid composition	24289474
PLA2G7	7:41486809_41531388	7:41182729	0.000737374	0.0334988	7:41498072	186	49	0.263441	fatty acid metabolic	27097669
HECTD3	6:166333303_166341762	6:166910967	0.000745001	0.0336891	6:166341017	107	44	0.411215	mean corpuscular hemoglobin	22548415
JTB	4:95713632_95716153	4:96296832	0.000775017	0.0346569	4:95715887	114	19	0.166667	drop loss	24026665
PREPL	3:96092108_96159532	3:95906244	0.000829717	0.036318	3:96158897	83	15	0.180723	meat quality	20950486
HIST1H3E	7:20872628_20875374	7:21673793	0.000892433	0.0381088	7:20879865	43	20	0.465116	alkaline phosphatase activity	31316547
BAIAP2	12:1603540_1670075	12:1543547	0.00107031	0.0430713	12:1614932	56	10	0.178571	signal transduction	26059234
ACTN3	2:5860397_5874375	2:6263381	0.00108736	0.0435093	2:5861691	117	109	0.931624	muscle metabolism	31029102
HIST1H1D	7:20862942_20882693	7:20987924	0.00120037	0.0465465	7:20880695	118	23	0.194915	alkaline phosphatase activity	31316547
CTGF	1:31673798_31680169	1:31914264	0.00123883	0.0475341	1:31676377	96	18	0.1875	inverted teat defect	28050760
KAT8	3:17357983_17373267	3:17582017	0.00124794	0.0478013	3:17372913	62	12	0.193548	meat ultimate pH	30815891
